# Supplementary material for: Transcriptome analysis of sex-biased gene expression in the spotted-wing Drosophila, Drosophila suzukii (Matsumura)
Source: G3 (Bethesda). 2022 May 19;12(8):jkac127. doi: 10.1093/g3journal/jkac127 (PMC9339319; doi:10.1093/g3journal/jkac127)
Supplement: jkac127_Table_S3 [file jkac127_table_s3.xls]

Gene_ID	chromosome	start	end	strand	length	Fmale1_count	Fmale2_count	Fmale3_count	Male1_count	Male2_count	Male3_count	Fmale1_fpkm	Fmale2_fpkm	Fmale3_fpkm	Male1_fpkm	Male2_fpkm	Male3_fpkm	biotype	annotation
novel.785	NW_016027896.1	1359	11312	-	6989	510861	579123	625466	480995	579587	626510	3981.549478	4369.459867	5467.410569	3777.941967	4046.642358	5003.372491	-	PF00895:ATP synthase protein 8|PF00510:Cytochrome c oxidase subunit III|PF00116:Cytochrome C oxidase subunit II, periplasmic domain|PF00361:Proton-conducting membrane transporter|PF02790:Cytochrome C oxidase subunit II, transmembrane domain|PF00119:ATP synthase A chain|PF00115:Cytochrome C and Quinol oxidase polypeptide I
108016931	NW_016025862.1	2623819	2625905	+	2087	174848	174716	152385	331881	382949	327497	4563.548056	4414.507013	4460.800411	8729.506686	8953.84802	8758.601083	protein_coding	cytochrome P450 4g1
novel.689	NW_016026749.1	220455	228191	+	4683	201275	240929	256805	183209	229024	248930	2341.154558	2712.919468	3350.212381	2147.595115	2386.426514	2966.900289	-	PF13631:Cytochrome b(N-terminal)/b6/petB|PF00033:Cytochrome b/b6/petB|PF00499:NADH-ubiquinone/plastoquinone oxidoreductase chain 6|PF00420:NADH-ubiquinone/plastoquinone oxidoreductase chain 4L|PF00032:Cytochrome b(C-terminal)/b6/petD|PF06455:NADH dehydrogenase subunit 5 C-terminus
108004664	NW_016019886.1	784862	790653	-	1470	201641	199480	184808	165365	190773	189109	7471.811658	7155.731009	7680.623101	6175.271003	6332.727526	7180.335432	protein_coding	ADP%2CATP carrier protein%2C transcript variant X2
108010861	NW_016024483.1	74268	77975	-	1299	168236	181803	175511	174401	206000	204094	7054.629193	7380.127693	8254.451335	7370.035517	7738.366544	8769.421724	protein_coding	ATP synthase lipid-binding protein%2C mitochondrial
108014236	NW_016019885.1	5425538	5446031	+	7476	125573	126981	109719	220365	243371	239431	914.9374101	895.656397	896.6141116	1618.091536	1588.512958	1787.561351	protein_coding	myosin heavy chain%2C muscle%2C transcript variant X20
108020422	NW_016028002.1	465345	467933	-	1681	165459	150929	145339	140823	166572	159849	5361.509626	4734.530984	5282.110425	4598.705937	4835.323271	5307.525383	protein_coding	ATP synthase subunit beta%2C mitochondrial
108016479	NW_016025821.1	112836	115946	-	2051	142012	139413	142404	143019	167668	167718	3771.584061	3584.343264	4241.79377	3827.875797	3989.107605	4564.191776	protein_coding	myosin regulatory light chain 2%2C transcript variant X2
108007764	NW_016024383.1	24098	26027	-	1559	117073	130134	102479	151050	175507	173920	4090.487223	4401.661548	4015.889788	5318.686292	5493.378904	6226.633174	protein_coding	actin%2C larval muscle%2C transcript variant X1
108006430	NW_016022229.1	25624	27977	-	1568	163196	173892	135991	109371	125760	122904	5669.279385	5847.975251	5298.551145	3829.004578	3913.701495	4374.917108	protein_coding	actin%2C indirect flight muscle
108015497	NW_016019885.1	15550262	15554239	-	2715	172324	167396	140936	110443	123353	108620	3457.326073	3251.226485	3171.35697	2233.048327	2217.027653	2233.005713	protein_coding	elongation factor 2
108009960	NW_016024447.1	1272413	1275589	+	1927	117346	115230	98913	124392	142015	138289	3317.042102	3153.231302	3135.917879	3543.565762	3596.199127	4005.491284	protein_coding	ATP synthase subunit alpha%2C mitochondrial
108009113	NW_016024447.1	3842658	3845655	-	1594	142534	142566	113149	100183	115391	98851	4870.735702	4716.28053	4336.660505	3450.130136	3532.440438	3461.326916	protein_coding	elongation factor 1-alpha 1
108021423	NW_016019885.1	17617021	17618572	-	754	110328	116113	88812	108493	124588	108183	7970.375969	8120.475904	7196.035981	7898.782102	8062.989535	8008.24856	protein_coding	adult cuticle protein 1
108014216	NW_016025012.1	66144	67972	-	1068	115639	115474	105573	91704	106770	96173	5897.901063	5701.444999	6039.133525	4713.535559	4878.308013	5026.107584	protein_coding	60S ribosomal protein L5%2C transcript variant X2
108009068	NW_016024447.1	8106656	8107963	+	1308	99111	100667	90804	97488	112708	104281	4127.418651	4058.367432	4241.214699	4091.411653	4204.7311	4449.869889	protein_coding	glyceraldehyde-3-phosphate dehydrogenase 1
108018021	NW_016026300.1	375692	384348	+	4950	56854	62383	47551	124497	139589	139291	625.6338446	664.5582275	586.8775241	1380.649527	1376.059538	1570.607717	protein_coding	calcium-transporting ATPase sarcoplasmic/endoplasmic reticulum type%2C transcript variant X4
108019534	NW_016027348.1	283532	285951	-	752	89650	87751	89885	84331	100988	104424	6493.769389	6153.273452	7302.345952	6156.007931	6553.045126	7750.546996	protein_coding	myosin light chain alkali%2C transcript variant X2
108011462	NW_016024626.1	35874	46696	+	785	96432	89684	104195	56785	66546	58527	6691.38357	6024.448486	8109.054963	3970.943743	4136.599992	4161.371383	protein_coding	60S ribosomal protein L10
108014989	NW_016025388.1	3244975	3246768	-	1575	159245	177461	128942	2	0	3	5507.438489	5941.476014	5001.575925	0.06970745	0	0.106314026	protein_coding	vitellogenin-1
108018703	NW_016026750.1	72232	72945	-	607	72558	80663	58787	68545	77524	71788	6511.199775	7007.412136	5916.782824	6198.931691	6232.161651	6601.050156	protein_coding	neuropeptide-like 3
novel.692	NW_016026749.1	225605	226343	-	739	65773	68530	80558	55257	67068	70901	4848.055925	4889.993426	6659.739763	4104.616865	4428.556044	5354.979243	-	PF00361:Proton-conducting membrane transporter
108015552	NW_016019885.1	1865008	1866880	+	1068	68236	74464	53195	63877	72741	64212	3480.220141	3676.605993	3042.934347	3283.242943	3323.527237	3355.790296	protein_coding	alcohol dehydrogenase
108004684	NW_016019886.1	521064	530280	+	1735	47786	49961	52503	71866	79114	85477	1500.256814	1518.460941	1848.747766	2273.807816	2225.077241	2749.790845	protein_coding	troponin T%2C skeletal muscle%2C transcript variant X1
108015181	NW_016025388.1	3248370	3249990	+	1558	128502	138068	99734	133	143	133	4492.694026	4673.019168	3910.828811	4.686125859	4.478780843	4.764683498	protein_coding	vitellogenin-2
108010252	NW_016024447.1	6318229	6319092	-	864	63634	65909	51749	58805	66755	55280	4011.805685	4022.563993	3659.158664	3736.201348	3770.173058	3571.117677	protein_coding	trypsin alpha
108015263	NW_016019885.1	8175507	8178464	-	1897	58677	58172	53451	57833	66588	65200	1684.864496	1617.032119	1721.398918	1673.547916	1712.852113	1918.360106	protein_coding	enolase
108014070	NW_016024958.1	185972	195239	+	2948	30056	33160	28976	79432	89249	91941	555.3517071	593.1424744	600.4875058	1479.100826	1477.29459	1740.730799	protein_coding	fructose-bisphosphate aldolase%2C transcript variant X2
108012391	NW_016024842.1	9055424	9057482	-	1016	80755	79856	76673	34935	39438	33882	4329.523705	4144.630575	4610.433585	1887.542768	1894.141426	1861.337811	protein_coding	60S ribosomal protein L8
108017966	NW_016026300.1	4232287	4232900	+	614	75019	72812	76507	35314	40661	34950	6655.294958	6253.261222	7612.474018	3157.245134	3231.47583	3177.083862	protein_coding	60S acidic ribosomal protein P2
108017782	NW_016026300.1	3227336	3274552	+	30373	47254	49312	39333	60565	68045	68652	84.74523632	85.61244669	79.1156506	109.4621042	109.3200335	126.1581678	protein_coding	myosin light chain kinase%2C smooth muscle%2C transcript variant X1
108013527	NW_016024842.1	10068263	10069759	+	1062	74739	76522	60293	38667	44429	38186	3833.426796	3799.564116	3468.449684	1998.691303	2041.424156	2006.917505	protein_coding	60S ribosomal protein L23a
108007646	NW_016024360.1	35385	37652	+	1671	59954	59271	54499	49015	55073	53390	1954.367005	1870.414181	1992.531085	1610.209253	1608.249824	1783.336673	protein_coding	mitochondrial-processing peptidase subunit beta%2C transcript variant X2
108010445	NW_016024448.1	349564	352827	+	2028	77846	77914	65599	32521	36469	31764	2090.897578	2025.907127	1976.160845	880.289865	877.500014	874.2126898	protein_coding	transferrin
108013043	NW_016024842.1	1756591	1774471	-	2450	29802	30255	30332	62144	70836	73035	662.5882565	651.1830009	756.3590101	1392.396364	1410.844576	1663.852482	protein_coding	arginine kinase%2C transcript variant X1
108013152	NW_016024842.1	1415115	1428341	-	4847	43253	46479	39247	49227	57352	58530	486.0798563	505.656667	494.6824094	557.5195629	577.3866996	673.9929813	protein_coding	paramyosin%2C long form%2C transcript variant X1
108006361	NW_016019885.1	19037227	19038423	+	1197	49318	50793	44379	48302	55188	45635	2244.273152	2237.596097	2265.042647	2215.137678	2249.78871	2127.912541	protein_coding	uncharacterized LOC108006361
108005557	NW_016020533.1	16636	18167	+	850	43321	44104	48596	42248	52933	53702	2776.156569	2736.094138	3492.807247	2728.456221	3038.77686	3526.317432	protein_coding	flightin
108015324	NW_016025388.1	5145214	5147712	+	1020	60267	61317	52226	35315	40400	34321	3218.42809	3169.952163	3128.092698	1900.591575	1932.735489	1878.060727	protein_coding	60S ribosomal protein L7a
108015152	NW_016025388.1	5316204	5326277	-	2507	34443	34054	31294	55903	62582	65051	748.3608266	716.2848731	762.6052067	1224.082085	1218.109505	1448.269927	protein_coding	probable citrate synthase%2C mitochondrial
108018603	NW_016026687.1	195710	197844	+	1291	46717	49175	40253	44166	51772	49450	1971.120216	2008.584506	1904.868643	1877.982698	1956.860775	2137.912484	protein_coding	malate dehydrogenase%2C mitochondrial
108020427	NW_016028002.1	2234153	2235165	+	915	58754	53856	55422	35277	41173	36730	3497.685472	3103.73749	3700.446432	2116.412471	2195.748759	2240.524534	protein_coding	40S ribosomal protein S3a
108010120	NW_016024447.1	1341016	1342619	+	501	57408	59820	61125	30647	35587	31958	6241.645508	6296.231165	7453.738771	3357.994678	3466.130264	3560.342153	protein_coding	60S ribosomal protein L23
108008371	NW_016024447.1	14173461	14174581	-	821	58188	60673	49697	33456	38153	33154	3860.598889	3896.945159	3698.11181	2236.972367	2267.653858	2253.941529	protein_coding	60S ribosomal protein L19
108016622	NW_016025862.1	746444	747887	-	1018	62329	68107	53663	28049	32675	28403	3335.084097	3527.897468	3220.476926	1512.513869	1566.24265	1557.278563	protein_coding	40S ribosomal protein SA
108017106	NW_016019885.1	11836426	11841223	+	2854	42904	44090	33620	46260	52678	51650	818.857297	814.6257089	719.6755728	889.7775025	900.6717415	1010.104316	protein_coding	probable aconitate hydratase%2C mitochondrial
108005640	NW_016020670.1	71444	73315	-	1530	47102	44161	46218	37641	42830	43653	1676.919927	1522.016814	1845.494432	1350.51522	1365.991105	1592.474674	protein_coding	cytochrome b-c1 complex subunit 2%2C mitochondrial
108008976	NW_016024447.1	14101054	14101641	-	393	49756	49405	60473	30771	36876	32678	6896.3186	6629.035353	9400.738789	4298.122815	4578.703106	4641.013029	lncRNA	uncharacterized LOC108008976
108008470	NW_016024447.1	4772977	4774226	-	593	57084	53270	53925	30491	35111	29704	5243.53429	4736.962921	5555.568186	2822.583092	2889.214151	2795.825827	protein_coding	40S ribosomal protein S23
108019065	NW_016026917.1	4050626	4052698	-	1115	57775	58318	50303	28244	32435	28413	2822.471043	2758.034764	2756.20833	1390.532348	1419.483219	1422.302893	protein_coding	guanine nucleotide-binding protein subunit beta-like protein
108018225	NW_016026300.1	348647	349523	+	656	53291	54973	48875	30270	34172	29422	4425.011857	4418.934666	4551.724343	2533.018389	2541.896049	2503.330676	protein_coding	40S ribosomal protein S18
108018090	NW_016026300.1	1189041	1215448	-	2785	44909	47153	41554	35253	40321	39573	878.3600877	892.803967	911.5503408	694.8653287	706.4758536	793.0921388	protein_coding	glycerol-3-phosphate dehydrogenase%2C mitochondrial%2C transcript variant X3
108019500	NW_016027295.1	85455	86212	+	689	41521	40380	41544	37760	44494	41838	3282.562403	3090.431164	3683.68181	3008.448107	3151.181778	3389.234068	protein_coding	cytochrome c oxidase subunit 5A%2C mitochondrial
108016485	NW_016025821.1	153154	155780	-	808	51783	55021	46734	29924	33941	29716	3490.922881	3590.782504	3533.577454	2033.003126	2049.767018	2052.715958	protein_coding	40S ribosomal protein S7
108016868	NW_016025862.1	3409565	3420602	-	1349	33430	36022	35401	40892	47567	50080	1349.860333	1408.081699	1603.232847	1664.010887	1720.62029	2072.059585	protein_coding	troponin I%2C transcript variant X7
108007432	NW_016024319.1	106420	107848	+	1256	55072	57839	46168	26340	29335	25448	2388.392053	2428.304352	2245.662277	1151.213549	1139.692476	1130.873133	protein_coding	60S acidic ribosomal protein P0
108021102	NW_016019885.1	11473081	11480317	-	3054	39458	40441	31775	40214	45213	42031	703.7695042	698.2723337	635.6375548	722.8330506	722.4129452	768.1580032	protein_coding	glycogen phosphorylase
108004706	NW_016019886.1	2843882	2845842	-	984	52069	50456	46058	28585	32591	28498	2882.362155	2703.894245	2859.584925	1594.677473	1616.195211	1616.475599	protein_coding	40S ribosomal protein S6
108005856	NW_016019885.1	10938072	10939484	-	728	37143	37766	34851	39189	44415	42616	2779.137327	2735.530689	2924.670109	2955.034552	2977.073212	3267.31626	protein_coding	cytochrome c oxidase subunit 4 isoform 1%2C mitochondrial
108008639	NW_016024447.1	9306260	9306873	-	504	39267	40176	43074	33587	39220	39624	4243.865332	4203.471825	5221.288482	3658.225215	3797.242043	4388.111438	protein_coding	putative ATP synthase subunit f%2C mitochondrial
108007326	NW_016024145.1	20866	21790	+	710	51478	44837	56827	25199	28689	25344	3949.369111	3330.045594	4889.780931	1948.295013	1971.733838	1992.354801	protein_coding	60S ribosomal protein L15
108015837	NW_016025524.1	27387	28134	+	667	50956	52659	50001	24348	28556	25605	4161.346729	4163.118333	4579.793307	2003.85928	2089.11702	2142.638064	protein_coding	60S ribosomal protein L21
108021441	NW_016019885.1	7142298	7143479	+	624	49256	46107	44570	29188	33352	28851	4299.707963	3896.316768	4363.661624	2567.730909	2608.12571	2580.63243	protein_coding	60S ribosomal protein L27a
108021011	NW_016019885.1	362821	363581	+	614	51681	44413	45473	28634	32267	28751	4584.86915	3814.290098	4524.579856	2560.020308	2564.374477	2613.571906	protein_coding	60S acidic ribosomal protein P1
108014671	NW_016019885.1	5373501	5376259	+	652	31131	31058	31668	38781	44675	47983	2600.817532	2511.874122	2967.331469	3265.135199	3343.552858	4107.614435	protein_coding	cytochrome c-2
108018185	NW_016026300.1	4210680	4211798	-	593	49549	51662	49019	23766	27823	23442	4551.395847	4593.97369	5050.132534	2200.042956	2289.499169	2206.428395	protein_coding	40S ribosomal protein S15
108020525	NW_016028107.1	85178	87234	+	1825	34788	33319	29930	39063	44287	40667	1038.319478	962.7223884	1001.928822	1174.985442	1184.144279	1243.738667	protein_coding	pyruvate kinase
108009151	NW_016024447.1	12181716	12182557	+	495	45733	50343	42073	24797	28567	26096	5032.559295	5362.976267	5192.676931	2749.943077	2816.116802	2942.514518	protein_coding	60S ribosomal protein L31
108021355	NW_016019885.1	18784558	18785868	-	956	50477	48376	47131	22174	25503	21829	2876.073971	2668.357686	3011.908569	1273.256529	1301.741068	1274.458852	protein_coding	40S ribosomal protein S2
108010072	NW_016024447.1	6320285	6321106	+	822	40193	42013	31696	31760	35901	29799	2663.440589	2695.155693	2355.730813	2120.989103	2131.208581	2023.390666	protein_coding	trypsin beta
108011263	NW_016024598.1	34268	36917	+	966	44452	43519	35259	27975	32449	27311	2506.562786	2375.602441	2229.902561	1589.727657	1639.137623	1578.01216	protein_coding	40S ribosomal protein S4
108012446	NW_016024842.1	2242454	2243949	-	737	47294	43542	45488	23516	27051	23575	3495.44898	3115.393199	3770.703433	1751.562847	1791.047337	1785.39405	protein_coding	40S ribosomal protein S9
108005166	NW_016020532.1	1503803	1505712	+	690	45016	44998	44810	22773	26530	24019	3553.711926	3438.872724	3967.517719	1811.76104	1876.201104	1942.923499	protein_coding	40S ribosomal protein S15Aa
108016500	NW_016025839.1	65723	74199	+	1673	32697	31810	30140	33577	39358	39428	1064.575273	1002.627726	1100.627422	1101.731358	1147.964104	1315.402541	protein_coding	glycerol-3-phosphate dehydrogenase [NAD(+)]%2C cytoplasmic%2C transcript variant X2
108021279	NW_016019885.1	20665669	20669446	-	1095	34591	34417	34469	31417	36408	34250	1720.732678	1657.41351	1923.125324	1574.999259	1622.459748	1745.807385	protein_coding	voltage-dependent anion-selective channel
108018676	NW_016026735.1	62594	70718	-	1902	24959	25235	19817	42060	47707	41827	714.7942936	699.6241276	636.5322595	1213.915668	1223.947593	1227.428133	protein_coding	acyl-CoA Delta(11) desaturase
108012243	NW_016024842.1	1269465	1271238	+	635	42561	42685	40954	23937	27337	23531	3650.921595	3544.651494	3940.17601	2069.310948	2100.720895	2068.314269	protein_coding	60S ribosomal protein L14
108013351	NW_016024842.1	274106	276722	+	1283	34605	33602	33432	29635	34213	33519	1469.185405	1381.053341	1591.947435	1267.967249	1301.234978	1458.190507	protein_coding	cytochrome c1%2C heme protein%2C mitochondrial
108010256	NW_016024447.1	329501	330675	-	729	43655	41342	39046	23820	26961	23790	3261.901726	2990.445805	3272.2166	1793.67597	1804.677883	1821.448026	protein_coding	60S ribosomal protein L11
108015378	NW_016025388.1	350822	351625	-	550	34381	40203	33454	28124	32330	28471	3405.024359	3854.497375	3716.022928	2807.011299	2868.363866	2889.281797	protein_coding	60S ribosomal protein L35
108004928	NW_016020021.1	78	5475	-	1506	24693	24056	22382	36239	42498	44543	893.1271525	842.3070294	907.9604708	1320.933621	1377.002562	1650.837636	protein_coding	tropomyosin-2%2C transcript variant X1
108020605	NW_016019885.1	19093324	19094147	-	648	41691	44306	37273	22558	25798	22561	3504.545595	3605.450348	3514.085834	1910.976505	1942.684434	1943.270282	protein_coding	60S ribosomal protein L24
108021285	NW_016019885.1	4780718	4781814	+	954	42043	41677	34719	23860	26843	24194	2400.544336	2303.668889	2223.370581	1372.940846	1373.010645	1415.49771	protein_coding	60S ribosomal protein L7
108020720	NW_016028400.1	64315	65247	+	698	39605	39770	35332	24344	28468	24160	3090.715309	3004.499598	3092.472319	1914.548082	1990.181855	1931.929957	protein_coding	60S ribosomal protein L26
108019308	NW_016026950.1	12624	13176	-	493	40488	41972	37796	21631	26041	23178	4473.462626	4489.36304	4683.730984	2408.570923	2577.519539	2624.091103	protein_coding	60S ribosomal protein L32
108013025	NW_016024842.1	6420439	6422269	+	901	36020	40054	29333	27450	31245	26479	2177.626163	2344.191487	1988.953881	1672.427572	1692.18159	1640.312741	protein_coding	serine proteases 1/2
108009286	NW_016024447.1	6707135	6709146	+	1317	36263	38153	27735	27720	31008	28593	1499.83113	1527.618466	1286.575915	1155.4129	1148.892008	1211.780108	protein_coding	actin-57B
108010846	NW_016024483.1	529536	531122	-	944	39946	43400	32777	23041	26848	22870	2304.972306	2424.318732	2121.242055	1339.858978	1387.813707	1352.209678	protein_coding	60S ribosomal protein L6
108009793	NW_016024447.1	8802348	8802961	-	476	31372	33170	31053	28414	32922	31597	3590.043095	3674.603638	3985.562578	3276.839608	3374.974421	3705.004732	protein_coding	cytochrome c oxidase subunit 6A%2C mitochondrial
108015026	NW_016025388.1	1672484	1674093	-	1541	27802	29533	24674	35902	36157	33192	982.7381338	1010.594449	978.2051468	1278.927026	1144.935387	1202.210876	protein_coding	flocculation protein FLO11
108013557	NW_016024842.1	1322603	1324291	-	1558	29968	28933	24396	33791	37639	32321	1047.742872	979.2599558	956.6304337	1190.593075	1178.858966	1157.889739	protein_coding	phosrestin-1
108013716	NW_016024843.1	230890	234806	+	577	29076	29805	27757	28415	34604	34034	2744.879321	2723.863216	2938.933329	2703.345837	2926.454108	3292.20637	protein_coding	cytochrome c oxidase subunit 6B1%2C transcript variant X1
108006734	NW_016023028.1	39115	40647	+	791	37797	41401	32724	21633	24768	22263	2602.826714	2759.982508	2527.452034	1501.308792	1527.937829	1570.930864	protein_coding	60S ribosomal protein L13a
108018771	NW_016026808.1	386121	386793	-	612	11264	11820	14816	37268	48045	52428	1002.549046	1018.446069	1479.014967	3342.831036	3830.786986	4781.473335	protein_coding	sarcoplasmic calcium-binding protein%2C beta chain
108007074	NW_016019885.1	16174929	16176655	+	723	28502	28180	28474	26729	31261	30028	2147.343128	2055.297402	2406.042006	2029.430461	2109.870486	2318.131025	protein_coding	cytochrome c oxidase subunit 5B%2C mitochondrial
108006494	NW_016019885.1	20844718	20846143	-	700	37611	38859	34607	19715	22717	19318	2926.720495	2927.288739	3020.361563	1546.067683	1583.59516	1540.330771	protein_coding	60S ribosomal protein L9
108013677	NW_016024843.1	460270	462552	+	1398	59510	65517	46029	13	34	20	2318.714016	2471.262127	2011.487741	0.510464967	1.186760201	0.798495906	protein_coding	vitellogenin-3
108017364	NW_016026019.1	738	1021	-	284	496	557	761	55616	65080	48459	95.1322448	103.4210248	163.7040178	10750.06701	11182.02431	9523.705938	protein_coding	uncharacterized LOC108017364
108019595	NW_016027458.1	2424028	2426270	-	1833	35044	36865	29387	21466	23975	19974	1041.395304	1060.531946	979.457982	642.8629858	638.2449375	608.2084507	protein_coding	maltase A1
108006895	NW_016019885.1	4226950	4227873	+	628	36443	35357	28896	21287	24030	20570	3160.959166	2968.846521	2811.066417	1860.735217	1867.176423	1828.203422	protein_coding	40S ribosomal protein S13
108009061	NW_016024447.1	14025290	14026412	-	695	32723	35386	29132	21482	24726	22217	2564.67723	2684.841489	2560.816848	1696.757075	1736.042241	1784.228532	protein_coding	60S ribosomal protein L18a
108020183	NW_016027805.1	24	576	+	488	33883	29965	37192	19909	23296	20343	3782.042824	3237.922442	4656.104651	2239.542898	2329.446623	2326.724949	protein_coding	40S ribosomal protein S25
108015009	NW_016025388.1	3814954	3815461	-	442	30605	30176	32918	21765	26258	22767	3771.677255	3600.073633	4549.924534	2703.125212	2898.882433	2874.970599	protein_coding	40S ribosomal protein S28
108007117	NW_016023860.1	345300	346278	+	546	35238	39185	26173	19208	22673	21103	3515.466929	3784.418791	2928.558369	1931.164482	2026.317864	2157.25471	protein_coding	60S ribosomal protein L28
108009076	NW_016019885.1	6620398	6629108	+	3294	33123	33707	31236	21111	23667	19826	547.7349811	539.5957098	579.3284294	351.8155021	350.5991378	335.939736	protein_coding	transmembrane protease serine 9-like
108013988	NW_016024929.1	4803	5714	+	404	26148	26732	25392	25802	30449	26153	3525.506498	3489.169514	3839.799663	3505.918102	3677.755866	3613.1835	protein_coding	neuropeptide-like 2
108008443	NW_016024447.1	5506516	5507991	-	734	34010	34425	32228	18978	21904	18919	2523.916485	2473.146658	2682.441855	1419.332487	1456.191859	1438.639522	protein_coding	40S ribosomal protein S11%2C transcript variant X1
108020894	NW_016019885.1	20806512	20807124	-	468	26718	24071	40855	20398	24110	23032	3109.728692	2712.190945	5333.255422	2392.607696	2513.868668	2746.854581	protein_coding	ATP synthase subunit g%2C mitochondrial
108008276	NW_016024447.1	13529569	13532055	-	1340	21690	23150	18288	29133	34247	32473	881.6965916	910.9995844	833.7856887	1193.466331	1247.122065	1352.594085	protein_coding	glutathione S-transferase S1
108021494	NW_016019885.1	20153943	20155975	+	552	31137	35169	29950	19816	22642	20251	3072.572203	3359.641396	3314.749935	1970.6372	2001.55227	2047.65726	protein_coding	ubiquitin-40S ribosomal protein S27a
108019187	NW_016026917.1	689535	692605	+	2621	26238	25577	24090	25287	28723	27943	545.2907305	514.581969	561.51686	529.6147216	534.7539548	595.0533156	protein_coding	NADH-ubiquinone oxidoreductase 75 kDa subunit%2C mitochondrial%2C transcript variant X1
108017498	NW_016026101.1	240742	241490	+	637	26557	27388	24487	24078	28491	26779	2270.931265	2267.215848	2348.492463	2074.964824	2182.526312	2346.414817	protein_coding	ATP synthase subunit e%2C mitochondrial%2C transcript variant X1
108011831	NW_016024696.1	510175	514456	+	1266	28249	27081	28801	22355	25899	25216	1215.440718	1127.984088	1389.846646	969.3279366	998.2527558	1111.712169	protein_coding	succinyl-CoA ligase [ADP/GDP-forming] subunit alpha%2C mitochondrial
108019657	NW_016027458.1	2632559	2633754	-	767	45542	50301	35629	8196	9674	8246	3234.306275	3458.224928	2837.927465	586.5922851	615.4629965	600.064364	protein_coding	circumsporozoite protein
108013029	NW_016024842.1	6407745	6408679	+	867	25877	27579	21503	26822	30225	24902	1625.770492	1677.379763	1515.210528	1698.250776	1701.133668	1603.116193	protein_coding	serine proteases 1/2
108005493	NW_016020532.1	2173457	2178385	-	886	27864	28198	23045	24273	27726	24158	1713.066206	1678.249653	1589.044328	1503.901855	1527.019999	1521.868488	protein_coding	40S ribosomal protein S5a
108008498	NW_016024447.1	998805	1001205	+	601	33302	32486	29089	18245	22106	19067	3018.285051	2850.320851	2956.972881	1666.476358	1794.844884	1770.752094	protein_coding	40S ribosomal protein S16
108005404	NW_016020532.1	735666	736490	+	519	31806	34885	28547	18859	20818	18673	3338.151977	3544.405088	3360.362573	1994.715965	1957.324689	2008.152124	protein_coding	probable 60S ribosomal protein L37-A
108012372	NW_016024842.1	5272652	5275057	+	1684	26072	24331	21254	27107	29191	25036	843.3282887	761.8857547	771.0661021	883.6273092	845.8592707	829.7986526	protein_coding	phosphate carrier protein%2C mitochondrial%2C transcript variant X2
108009747	NW_016024447.1	320153	324327	+	1549	34564	38381	30566	15866	18020	15378	1215.449689	1306.582539	1205.53608	562.2711405	567.6682397	554.1129606	protein_coding	tubulin beta-1 chain
108019188	NW_016026917.1	190409	191852	-	1347	28435	27773	24568	22339	25773	23714	1149.873447	1087.244402	1114.282294	910.386677	933.6596835	982.6233712	protein_coding	glyceraldehyde-3-phosphate dehydrogenase 2
108006006	NW_016021403.1	251850	254602	-	1401	33271	31900	26785	19284	22012	19070	1293.57653	1200.672406	1168.009936	755.5944313	766.6772858	759.7355127	protein_coding	60S ribosomal protein L3
108017134	NW_016025946.1	326619	328983	-	1760	25967	25575	22409	25485	28337	24124	803.6621565	766.2578848	777.862492	794.8802952	785.6559976	765.0441904	protein_coding	tubulin alpha-1 chain
108007216	NW_016023861.1	238688	241960	-	1999	24769	24175	24490	24345	27484	26491	674.9321054	637.7135876	748.4607196	668.5389975	670.9008986	739.6656117	protein_coding	pyruvate dehydrogenase E1 component subunit beta%2C mitochondrial%2C transcript variant X1
108008387	NW_016024447.1	2815210	2816206	-	618	30260	33054	28534	17875	20455	17749	2667.13413	2820.379371	2820.766931	1587.769066	1615.110485	1603.006502	protein_coding	60S ribosomal protein L12
108018433	NW_016026494.1	20	563	+	544	30216	31380	28596	18546	20585	18397	3025.537084	3041.767543	3211.437028	1871.462446	1846.474011	1887.547886	protein_coding	60S ribosomal protein L27
108012252	NW_016024842.1	2467861	2469282	+	741	24377	24105	24750	22506	25935	25231	1791.952352	1715.382241	2040.563044	1667.285094	1707.887548	1900.492347	protein_coding	ATP synthase subunit b%2C mitochondrial
108006793	NW_016019885.1	13671042	13671739	-	615	31695	32436	25292	16787	19553	17682	2807.243265	2781.148366	2512.471125	1498.399901	1551.420452	1604.745402	protein_coding	40S ribosomal protein S26
108004661	NW_016019886.1	1890774	1891377	+	516	28258	28630	35109	16152	18629	16075	2983.019741	2925.793214	4156.82537	1718.329181	1761.696408	1738.806078	protein_coding	60S ribosomal protein L36
108005773	NW_016021196.1	768526	769673	-	728	30224	31899	26247	16869	19512	16797	2261.439479	2310.562237	2202.628802	1272.001783	1307.86114	1287.805313	protein_coding	60S ribosomal protein L18
108017955	NW_016026300.1	4347196	4350683	+	2366	20648	20594	16969	25857	29811	27175	475.3655003	458.9844265	438.1618193	599.9197452	614.8271428	641.0688608	protein_coding	glucose-6-phosphate isomerase
108016474	NW_016025821.1	50688	52262	-	1373	21105	21471	23088	22558	26616	24977	837.296407	824.6197204	1027.327227	901.902968	945.9397561	1015.358961	protein_coding	triosephosphate isomerase%2C transcript variant X1
108011133	NW_016024557.1	263182	265328	+	1324	27181	26268	22457	20385	21939	18932	1118.257588	1046.19106	1036.231466	845.1863836	808.5745558	798.1019653	protein_coding	actin-5C
108019724	NW_016019885.1	7236019	7240675	-	2922	19392	19645	16614	27077	29175	25234	361.4987494	354.5225002	347.365767	508.6863622	487.2163803	482.0096762	protein_coding	alpha%2Calpha-trehalose-phosphate synthase [UDP-forming]
108005875	NW_016021196.1	339509	350857	+	2332	21281	21884	16213	24760	27850	25130	497.0818362	494.8460887	424.7445924	582.8433628	582.757513	601.4697805	protein_coding	putative mediator of RNA polymerase II transcription subunit 12%2C transcript variant X1
108020252	NW_016027896.1	56341	59881	-	1396	25686	25038	22557	20146	22769	20654	1002.248623	945.7714475	987.1631681	792.1969616	795.8839865	825.7881072	protein_coding	eukaryotic initiation factor 4A%2C transcript variant X1
108018501	NW_016026581.1	15054	15901	+	552	30441	27229	25985	16871	19004	17164	3003.891525	2601.145201	2875.919101	1677.766462	1679.953155	1735.518701	protein_coding	uncharacterized LOC108018501
108007143	NW_016023860.1	375730	379821	-	2514	25393	25677	20985	20554	23042	20591	550.1905765	538.580952	509.9607158	448.8082586	447.2456516	457.153485	protein_coding	heat shock protein 83
108007980	NW_016024417.1	110761	115963	-	2296	24613	25165	20795	21086	23777	20201	583.9250092	577.9590025	553.3247071	504.1410708	505.331536	491.0784252	protein_coding	transketolase-like protein 2%2C transcript variant X2
108021165	NW_016019885.1	4516352	4517578	+	842	30570	29114	26625	14868	17462	15584	1977.642358	1823.315265	1931.837298	969.3268037	1011.982775	1033.039	protein_coding	60S ribosomal protein L13
108004978	NW_016019885.1	1136634	1137522	-	633	28453	31755	25432	15523	17266	15557	2448.436032	2645.333239	2454.538377	1346.175581	1331.003674	1371.740658	protein_coding	ubiquitin-60S ribosomal protein L40
108019202	NW_016026917.1	211609	213220	+	439	19535	21906	27737	18943	22779	22836	2423.892214	2631.301086	3860.006074	2368.721489	2531.986362	2903.390047	protein_coding	ATP synthase subunit epsilon%2C mitochondrial%2C transcript variant X2
108006721	NW_016023001.1	8094	8726	-	633	29303	28441	24143	16266	19157	16356	2521.580187	2369.262247	2330.132118	1410.609547	1476.777331	1442.192595	protein_coding	60S ribosomal protein L17
108014785	NW_016025330.1	83931	85408	+	1402	30059	29033	23384	16182	18587	15949	1167.860375	1091.983013	1018.975661	633.5982138	646.9228827	634.9438397	protein_coding	elongation factor 1-gamma
108011908	NW_016024720.1	73974	75861	+	1574	22902	21830	22837	19967	23235	22241	792.5617166	731.342799	886.3950981	696.3664688	720.3261423	788.677501	protein_coding	NADH dehydrogenase [ubiquinone] flavoprotein 1%2C mitochondrial
108012023	NW_016024750.1	320	1071	+	490	20795	21693	19510	21331	25051	24576	2311.677537	2334.508815	2432.50763	2389.708326	2494.710844	2799.400191	protein_coding	ATP synthase-coupling factor 6%2C mitochondrial
108012982	NW_016024842.1	2160314	2161314	-	564	28002	25571	26176	16605	19780	16782	2704.421349	2390.785373	2835.418704	1616.179289	1711.348313	1660.789087	protein_coding	40S ribosomal protein S17
108006717	NW_016022964.1	86616	88089	+	579	28799	28391	26675	14987	17331	14815	2709.3384	2585.676021	2814.614276	1420.907821	1460.616782	1428.147164	protein_coding	40S ribosomal protein S12
novel.690	NW_016026749.1	220714	228209	-	2058	21168	25937	26923	15606	19311	21359	560.2719302	664.5786015	799.2287584	416.2708436	457.8788899	579.275839	-	PF06455:NADH dehydrogenase subunit 5 C-terminus|PF00507:NADH-ubiquinone/plastoquinone oxidoreductase, chain 3
108016562	NW_016019885.1	6394907	6396546	+	1507	21648	20394	23457	19767	22630	22199	782.4722334	713.6103569	950.9380766	720.0410739	732.7613084	822.1859073	protein_coding	phosphoglycerate kinase
108019007	NW_016026917.1	1371568	1372124	-	401	19642	22026	25555	18349	21783	22137	2668.12236	2896.431381	3893.359747	2511.873644	2650.724222	3081.231024	protein_coding	up-regulated during skeletal muscle growth protein 5
108021638	NW_016019885.1	8004396	8006237	-	887	23490	24700	24182	17569	20080	19361	1442.526517	1468.403176	1665.565126	1087.309504	1104.666837	1218.299412	protein_coding	cytochrome b-c1 complex subunit Rieske%2C mitochondrial
108013205	NW_016024842.1	2078506	2085867	-	2056	17950	17642	14114	25022	28789	25261	475.5604736	452.4771885	419.3918867	668.0803073	683.2736885	685.76813	protein_coding	UTP--glucose-1-phosphate uridylyltransferase%2C transcript variant X2
108011934	NW_016024735.1	738777	739921	+	525	27089	27522	28225	14302	16408	14906	2810.593762	2764.347708	3284.487921	1495.433934	1525.062252	1584.716877	protein_coding	60S ribosomal protein L44
108004799	NW_016019887.1	35148	35914	+	450	19548	21296	20181	19989	23577	23787	2366.215118	2495.499609	2739.827311	2438.418897	2556.626332	2950.373702	protein_coding	cytochrome b-c1 complex subunit 8
108017815	NW_016026300.1	4318324	4319534	-	1034	30783	32293	33589	10433	11145	9311	1621.641358	1646.871962	1984.584328	553.8835023	525.9576326	502.6036723	protein_coding	immune-induced peptides
108009632	NW_016024447.1	9003999	9004561	+	421	19691	20758	21969	19875	23327	21773	2547.710545	2600.012247	3188.021303	2591.521418	2703.759269	2886.596271	protein_coding	uncharacterized LOC108009632
108018126	NW_016026300.1	2763967	2766568	-	2487	18266	18138	15543	23616	27866	23819	400.0663983	384.5790251	381.8142065	521.2671009	546.751616	534.561416	protein_coding	phosphoenolpyruvate carboxykinase [GTP]
108015851	NW_016025538.1	32266	32919	-	590	27424	26630	25832	14907	17282	14699	2531.880459	2380.077708	2674.847595	1386.972981	1429.33233	1390.546921	protein_coding	60S ribosomal protein L34
108015969	NW_016025611.1	119267	120260	+	760	13491	12577	12424	29507	31344	27311	966.9298295	872.6406716	998.7133892	2131.283513	2012.48223	2005.736508	protein_coding	opsin Rh1
108006278	NW_016021887.1	560355	561046	-	511	21623	22929	22982	18104	20592	20406	2304.939107	2366.116892	2747.640707	1944.837867	1966.386379	2228.880844	protein_coding	cytochrome b-c1 complex subunit 7
108016982	NW_016025862.1	4125499	4128526	-	1505	18826	19684	18815	20857	24147	24167	681.3746355	689.6819155	763.7667443	760.7555024	782.9209421	896.2643284	protein_coding	pyruvate dehydrogenase E1 component subunit alpha%2C mitochondrial
108011350	NW_016024617.1	25153	28276	+	1832	20838	21735	20823	18656	21395	21889	619.5765509	625.6135653	694.4018219	559.0141805	569.8729584	666.8840363	protein_coding	isocitrate dehydrogenase [NAD] subunit beta%2C mitochondrial
108018102	NW_016026300.1	1328386	1335437	-	1259	27245	28575	23689	14383	16210	14405	1178.760272	1196.830066	1149.513351	627.1241297	628.2731681	638.612481	protein_coding	cathepsin L
108014784	NW_016025330.1	4954	6719	+	1018	21459	21632	19272	18447	21906	21000	1148.222651	1120.523265	1156.570287	994.73576	1050.041668	1151.387171	protein_coding	phosphoglycerate mutase 1-like
108014182	NW_016025011.1	191183	192205	+	603	23608	23483	25241	15730	18588	15764	2132.584717	2053.564026	2557.303462	1431.993912	1504.203447	1459.146789	protein_coding	V-type proton ATPase subunit G
108007902	NW_016024406.1	15180	16956	-	530	24492	25208	23933	15156	17855	15611	2517.171405	2508.040253	2758.762367	1569.778903	1643.899308	1644.011018	protein_coding	40S ribosomal protein S27
108017934	NW_016026300.1	1074471	1135446	-	10757	13543	14729	11255	24420	27910	28463	68.57852155	72.20280594	63.92155811	124.6189971	126.6076348	147.6860156	protein_coding	PDZ and LIM domain protein Zasp%2C transcript variant X2
108015214	NW_016025388.1	3067868	3069927	-	748	19497	19347	18144	18799	22384	21167	1419.811214	1363.904668	1481.918983	1379.630894	1460.250377	1579.45618	protein_coding	ATP synthase subunit delta%2C mitochondrial
108007721	NW_016024364.1	176181	234171	-	2552	12979	13724	11198	25148	29113	26118	277.0288318	283.5776644	268.0728397	540.9442922	556.669617	571.2275132	protein_coding	NADPH--cytochrome P450 reductase
108014252	NW_016025048.1	1256	6195	-	1864	15998	16305	12997	23640	26924	22293	467.5027746	461.2611495	425.9810039	696.1956818	704.8308453	667.5325963	protein_coding	protein disulfide-isomerase
108019820	NW_016027458.1	1491431	1492284	+	854	27267	28333	27846	11099	12384	10904	1739.17745	1749.470698	1992.039611	713.4371855	707.6105519	712.6525471	protein_coding	nascent polypeptide-associated complex subunit alpha
108018450	NW_016026524.1	89753	93983	+	1501	20419	20024	19097	17482	20560	19192	740.9999611	703.4644034	777.2799723	639.3522306	668.3956979	713.6568066	protein_coding	succinyl-CoA ligase [ADP-forming] subunit beta%2C mitochondrial%2C transcript variant X1
108018864	NW_016019885.1	13573539	13576073	-	2535	135	147	117	35934	42625	37736	2.900816207	3.057816029	2.819687116	778.1393195	820.4982444	830.8598429	protein_coding	accessory gland protein Acp36DE
108019581	NW_016027458.1	2478371	2480913	+	1889	24485	25251	24690	13524	15580	12851	706.0452876	704.885547	798.5132995	393.0094246	402.4637072	379.7124485	protein_coding	maltase A3
108015255	NW_016025388.1	4991769	4995908	-	1824	20776	21575	20328	16389	18718	18304	620.4424597	623.7318945	680.8678692	493.2389701	500.7556254	560.1070546	protein_coding	fumarate hydratase%2C mitochondrial%2C transcript variant X1
108011512	NW_016024632.1	29569	52761	+	2606	17835	18875	21767	17068	19796	19125	372.7890185	381.9306665	510.2901528	359.5323586	370.6758239	409.6159903	protein_coding	tropomyosin-1%2C isoforms 33/34
108015119	NW_016025388.1	1362012	1365646	+	2017	14269	14034	13119	21401	24887	25843	385.3470584	366.8998683	397.3633933	582.4490347	602.0850968	715.1331314	protein_coding	probable isocitrate dehydrogenase [NAD] subunit alpha%2C mitochondrial
108008423	NW_016019885.1	6264275	6264917	-	440	23601	23770	26689	12006	14257	12395	2921.743837	2848.71162	3705.720389	1497.874487	1581.126803	1572.330085	protein_coding	40S ribosomal protein S21
108008534	NW_016024447.1	1040883	1041808	-	678	24295	26841	20767	12798	14702	13043	1951.873275	2087.569678	1871.272739	1036.196624	1058.12738	1073.736385	protein_coding	40S ribosomal protein S24
108012409	NW_016024842.1	6435109	6436654	-	941	18877	19493	16607	16464	20165	16899	1092.717153	1092.348059	1078.188224	960.4516235	1045.682478	1002.354287	protein_coding	brachyurin-like
108004733	NW_016019886.1	123211	124369	+	791	21708	24716	21825	13097	14215	12469	1494.88484	1647.683091	1685.663142	908.918839	876.9232977	879.8426513	protein_coding	polyubiquitin
108017506	NW_016026101.1	49030	52409	+	1946	24020	23671	19910	12754	14235	12389	672.3487092	641.4248058	625.0596234	359.7769516	356.9487483	355.3393361	protein_coding	60S ribosomal protein L4%2C transcript variant X2
108009647	NW_016024447.1	3528745	3533017	+	1359	12302	12651	11942	21059	25113	23012	493.0837319	490.8823091	536.8471253	850.6444031	901.717229	945.115266	protein_coding	ornithine decarboxylase antizyme
108019413	NW_016027145.1	29628	31525	+	1298	16652	17805	13840	17561	20320	18971	698.8051839	723.3346463	651.4099973	742.6844167	763.906559	815.7656254	protein_coding	actin-87E
108021149	NW_016019885.1	17218716	17223417	+	2184	16332	16020	14364	17558	20360	20197	407.3344535	386.7958979	401.805414	441.3185389	454.9004511	516.1597092	protein_coding	dihydrolipoyllysine-residue acetyltransferase component of pyruvate dehydrogenase complex%2C mitochondrial%2C transcript variant X1
108010265	NW_016024447.1	2795711	2799625	-	2230	14604	14353	16728	17695	20531	20518	356.7232118	339.3984102	458.2813445	435.5875567	449.2586707	513.5468054	protein_coding	muscle LIM protein 1%2C transcript variant X1
108018950	NW_016019885.1	3420111	3421147	-	482	22406	21025	21315	11973	14277	12824	2532.104947	2300.175366	2701.663905	1363.595958	1445.377032	1484.999614	protein_coding	60S ribosomal protein L37a
108008485	NW_016024447.1	2818316	2819957	-	788	21324	20007	20718	12820	14708	13104	1474.03184	1338.837094	1606.25552	893.082478	910.7907925	928.1700199	protein_coding	eukaryotic translation initiation factor 5A
108008453	NW_016024447.1	11224098	11225016	-	811	22864	23405	20928	11026	12999	11134	1535.662452	1521.807686	1576.521487	746.3231188	782.1324727	766.2671935	protein_coding	probable elongation factor 1-beta
108019857	NW_016027458.1	1273118	1276882	-	2324	21253	21799	18149	13124	14558	13015	498.1366856	494.6208615	477.1002001	309.9986903	305.6728169	312.5776475	protein_coding	1%2C4-alpha-glucan-branching enzyme
108021148	NW_016019885.1	14305275	14306275	-	515	22285	22342	24208	10492	12280	10259	2357.055549	2287.635357	2871.737263	1118.35791	1163.542807	1111.853763	protein_coding	60S ribosomal protein L30
novel.8	NW_016019885.1	17602939	17603542	+	604	15826	18456	12531	17149	19936	16896	1427.245331	1611.285967	1267.482037	1558.589057	1610.617131	1561.337648	-	PF15955:Cuticle protein
108009763	NW_016024447.1	385536	389851	+	2716	14397	14485	12678	18181	20487	20146	288.7397974	281.2293971	285.1766767	367.4665079	368.0779739	414.008191	protein_coding	succinate dehydrogenase [ubiquinone] flavoprotein subunit%2C mitochondrial%2C transcript variant X3
108012579	NW_016024842.1	3815469	3816307	-	422	15538	14869	15167	15882	19768	18419	2005.612716	1857.981102	2195.736684	2065.962821	2285.817268	2436.146865	protein_coding	uncharacterized LOC108012579
108010633	NW_016024460.1	68560	71651	+	714	18479	20326	17230	13630	15981	13456	1409.758306	1501.155533	1474.280385	1047.918253	1092.186911	1051.883484	protein_coding	fatty acid-binding protein%2C muscle
108012156	NW_016024782.1	154434	160092	-	3460	16549	16773	13360	16460	18968	16949	260.5313953	255.6269452	235.8975233	261.1460692	267.5079357	273.4121755	protein_coding	uncharacterized LOC108012156
108006329	NW_016021887.1	539092	540679	+	1199	16582	16395	14634	16168	18816	15631	753.3245763	721.0480717	745.6532059	740.2303345	765.7717647	727.6414817	protein_coding	lambda-crystallin homolog
108017487	NW_016026101.1	218827	220784	-	1467	14281	14277	12331	18749	20418	17378	530.2649402	513.1907591	513.5245441	701.5808985	679.163462	661.1797571	protein_coding	calreticulin
108017239	NW_016025980.1	6159	6989	-	768	16114	17698	13817	15354	17663	15380	1142.895565	1215.164162	1099.121136	1097.46348	1122.262566	1117.750789	protein_coding	ferritin subunit
108020983	NW_016019885.1	265796	266735	-	940	17497	18595	13831	14473	16423	13467	1013.911728	1043.134504	898.9152527	845.2019095	852.5421642	799.6369907	protein_coding	lectizyme
108020426	NW_016028002.1	1199802	1204686	+	1567	15581	16637	14734	14132	16356	16574	541.6150696	559.8581465	574.4400229	495.0674731	509.3300891	590.3481514	protein_coding	NADH-ubiquinone oxidoreductase 49 kDa subunit
108009642	NW_016024447.1	12418301	12427971	-	1160	9319	9554	8302	20797	23658	20088	437.5984054	434.3094004	437.2378616	984.1753053	995.2020594	966.5594696	protein_coding	protein TolA%2C transcript variant X2
108017069	NW_016025911.1	54811	55638	+	828	19383	19870	19163	10510	11899	10574	1275.131773	1265.434038	1413.924385	696.7903706	701.2475478	712.7854712	protein_coding	translationally-controlled tumor protein homolog
108016874	NW_016025862.1	304677	306224	+	934	16296	17294	17100	12050	14312	14084	950.3827567	976.3837892	1118.516142	708.2228452	747.7297824	841.6451202	protein_coding	NADH dehydrogenase [ubiquinone] flavoprotein 2%2C mitochondrial
108018488	NW_016026563.1	7	1568	-	1503	15295	15508	13193	14822	16657	13650	554.3128022	544.0875566	536.2627163	541.3493122	540.7904741	506.901458	protein_coding	alpha-amylase B
108014935	NW_016025388.1	1282154	1283148	-	556	16461	17592	20620	10830	13073	10471	1612.671206	1668.446966	2265.723406	1069.26026	1147.338845	1051.146473	protein_coding	40S ribosomal protein S10b
108017631	NW_016026248.1	82624	87934	+	2456	15020	15526	14043	13769	16399	12990	333.1240428	333.3521045	349.3208878	307.7540653	325.8218695	295.2097236	protein_coding	aldose 1-epimerase-like%2C transcript variant X4
108019720	NW_016027458.1	1825039	1840748	-	8447	11400	11496	8708	18264	20028	17674	73.51344335	71.76558722	62.98091241	118.6924694	115.6981238	116.7836988	protein_coding	acetyl-CoA carboxylase%2C transcript variant X3
108005002	NW_016020232.1	25708	29867	+	2088	10185	9224	10066	17110	20153	20328	265.7020758	232.9489632	294.5231614	449.830891	470.9778018	543.3929847	protein_coding	muscle LIM protein Mlp84B%2C transcript variant X1
108009139	NW_016024447.1	2849207	2850158	-	623	14603	15373	13921	13382	16252	13259	1276.786984	1301.195529	1365.134394	1179.132853	1272.946041	1187.880064	protein_coding	ejaculatory bulb-specific protein 3
108011119	NW_016024557.1	436521	437493	-	600	18508	19107	18939	9818	10893	9464	1680.245143	1679.241796	1928.407516	898.2589196	885.9056696	880.3864522	protein_coding	40S ribosomal protein S19a
108009131	NW_016024447.1	2000012	2000637	+	384	15221	16850	18185	11486	13638	11143	2159.11796	2313.879097	2893.177659	1641.978055	1733.048391	1619.64851	protein_coding	60S ribosomal protein L29
108015114	NW_016019885.1	6017481	6026081	-	8338	9969	10344	7827	18685	20781	17795	65.1259563	65.41820192	57.34908126	123.0158218	121.6174181	119.1203528	protein_coding	fatty acid synthase
108021534	NW_016019885.1	20133410	20136329	-	1408	15599	16035	13176	13018	14907	12428	603.4739275	600.5349552	571.7075837	507.5412833	516.6290519	492.6613123	protein_coding	malate dehydrogenase%2C cytoplasmic%2C transcript variant X2
108013741	NW_016024843.1	485015	487516	-	1373	16689	16231	15579	11659	13141	11234	662.1009114	623.3711836	693.2055991	466.1444589	467.0346534	456.6818502	protein_coding	cathepsin B
108012947	NW_016024842.1	2568514	2594146	+	6126	5997	7119	6976	18346	21835	23332	53.3238459	61.27932634	69.57007976	164.3971021	173.9271704	212.5811954	protein_coding	myb-like protein K
108019318	NW_016019885.1	18183135	18188134	+	1760	16746	17056	14132	11258	13105	11086	518.2780634	511.0183571	490.5507937	351.1384094	363.3419857	351.5702162	protein_coding	aldehyde dehydrogenase%2C mitochondrial
108013800	NW_016024871.1	186391	195069	+	4051	16474	17289	13936	11520	12511	11163	221.5140241	225.0503087	210.1691251	156.1061442	150.7026915	153.8043261	protein_coding	importin-5
108006828	NW_016023222.1	733623	743542	-	3295	9585	9979	7668	16732	19325	19022	158.4532337	159.6995107	142.1738444	278.7546996	286.1905646	322.218616	protein_coding	2-oxoglutarate dehydrogenase%2C mitochondrial
108019788	NW_016027458.1	1386435	1387256	-	750	18208	18718	17038	9322	10080	8681	1322.407762	1316.043248	1387.875062	682.3034955	655.8288185	646.0384439	protein_coding	transcription factor BTF3 homolog 4
108013851	NW_016024890.1	221113	222064	+	892	14558	14259	14879	12356	13834	11488	888.9989929	842.9390948	1019.065059	760.4012223	756.7878392	718.8353764	protein_coding	farnesol dehydrogenase-like
108013117	NW_016024842.1	1298011	1312766	+	3122	11102	12538	10635	13830	16042	17220	193.7013879	211.77142	208.1122369	243.175066	250.7360854	307.8577691	protein_coding	PDZ and LIM domain protein 4%2C transcript variant X1
108015770	NW_016019885.1	17607095	17608331	-	780	11252	12311	10671	14674	17318	14970	785.7773915	832.2823993	835.802256	1032.722581	1083.413793	1071.216041	protein_coding	adult cuticle protein 1
108017789	NW_016026300.1	1678771	1680317	+	1214	12736	14242	10889	13351	15084	14762	571.4507038	618.6204557	547.9770031	603.7051354	606.3020893	678.69771	protein_coding	succinate dehydrogenase [ubiquinone] iron-sulfur subunit%2C mitochondrial
108019977	NW_016027506.1	41366	43417	+	1757	12708	12797	10832	12982	15211	15188	393.9760784	384.0682356	376.6430098	405.6015485	422.4518659	482.4793124	protein_coding	isocitrate dehydrogenase [NAD] subunit gamma%2C mitochondrial
108009274	NW_016024447.1	12460264	12470989	-	4377	13778	13522	10877	13664	14633	13207	171.4644308	162.9057324	151.8188173	171.3685286	163.1353405	168.4137324	protein_coding	pyruvate carboxylase%2C mitochondrial%2C transcript variant X2
108007499	NW_016024330.1	131678	134269	+	1890	13534	13888	11928	12505	14469	12856	390.0576288	387.4805304	385.5661049	363.2048615	373.5665145	379.6592008	protein_coding	phosphoglucomutase
108008290	NW_016024447.1	11986002	11988375	-	2187	16384	16966	13925	10213	10966	9715	408.0708424	409.0747386	388.9909009	256.3505833	244.6756137	247.9384555	protein_coding	nucleolar GTP-binding protein 1
108012485	NW_016024842.1	10428098	10429778	-	756	13949	13648	15488	10545	12452	12020	1005.045416	951.9610957	1251.602916	765.6927758	803.7269746	887.4268033	protein_coding	acyl carrier protein%2C mitochondrial%2C transcript variant X1
108004563	NW_016019886.1	2882186	2883129	+	641	16098	16723	16239	9467	10568	8968	1367.975445	1375.713953	1547.726698	810.744682	804.4999157	780.8856457	protein_coding	40S ribosomal protein S14
108004875	NW_016020021.1	7719	28654	-	1021	13206	13358	13997	11035	12749	12873	704.5469824	689.9024368	837.5336064	593.3027433	609.3146313	703.7264859	protein_coding	tropomyosin-2-like
108006749	NW_016023028.1	1711	4586	+	2122	10177	10663	9044	14613	17237	15355	261.2394756	264.9756777	260.3803437	378.0278234	396.3761635	403.8818257	protein_coding	V-type proton ATPase subunit E
108012936	NW_016024842.1	11789901	11796746	+	5537	7404	7895	5602	17812	20279	17666	72.83771195	75.18818351	61.81040693	176.590739	178.7159193	178.0793543	lncRNA	uncharacterized LOC108012936
108016643	NW_016025862.1	1308860	1326944	-	3748	7882	7918	7651	16307	17917	18961	114.5516256	111.4006942	124.7129756	238.8384533	233.2689526	282.3654304	protein_coding	alpha-actinin%2C sarcomeric%2C transcript variant X2
108020725	NW_016019885.1	15398341	15407042	+	2076	12378	13095	9728	13123	14987	13159	324.7786988	332.6213604	286.2788306	347.0048467	352.2723738	353.7898811	protein_coding	activating transcription factor of chaperone%2C transcript variant X1
108012422	NW_016024842.1	8496160	8497914	-	1436	13398	13167	13781	10920	12472	11959	508.2178819	483.5087942	586.2992176	417.4437465	423.8116494	464.8258751	protein_coding	NADH dehydrogenase [ubiquinone] 1 alpha subcomplex subunit 9%2C mitochondrial
108021575	NW_016019885.1	3791975	3794409	+	1192	13762	12382	12793	12108	13502	10860	628.8827848	547.7552214	655.6758174	557.604048	552.7300497	508.5146151	protein_coding	trans-1%2C2-dihydrobenzene-1%2C2-diol dehydrogenase
108017982	NW_016026300.1	3214876	3222479	+	4089	11960	11579	9165	13848	15400	13345	159.3230007	149.3227313	136.9330812	185.9086963	183.7785574	182.1592951	protein_coding	ATP-citrate synthase%2C transcript variant X2
108011214	NW_016024591.1	129777	130162	-	386	11944	9997	16420	12033	13501	11009	1685.492787	1365.697044	2598.835975	1711.261474	1706.749799	1591.880404	protein_coding	proline-rich proteoglycan 2
108021070	NW_016019885.1	18645042	18646363	+	1322	11040	11986	8781	14276	15752	13030	454.88543	478.0956586	405.7939276	592.7954276	581.4273753	550.1268349	protein_coding	zinc carboxypeptidase A 1
108015056	NW_016025388.1	5327548	5328359	+	694	12945	13343	12791	10729	12841	11503	1016.031079	1013.832006	1125.999118	848.6517983	902.8811859	925.1273468	protein_coding	NADH dehydrogenase [ubiquinone] 1 alpha subcomplex subunit 13
108011973	NW_016024735.1	345890	349841	+	2053	12678	12858	10239	12381	13951	11958	336.3769329	330.260363	304.6923956	331.0522434	331.594728	325.1018713	protein_coding	V-type proton ATPase catalytic subunit A
108016847	NW_016025862.1	1962929	1966927	-	1754	12660	12826	11862	11531	13039	11212	393.1592745	385.5969841	413.1629337	360.8835981	362.7487496	356.7823565	protein_coding	6-phosphogluconate dehydrogenase%2C decarboxylating
108004838	NW_016019954.1	405074	407161	+	416	8835	9022	12329	12711	14806	15017	1156.851547	1143.619295	1810.620961	1677.320864	1736.74334	2014.836082	protein_coding	cytochrome c oxidase subunit NDUFA4
108009662	NW_016024447.1	7075542	7084690	+	4252	9568	9901	8278	13816	15723	15378	122.5722954	122.7885262	118.9392479	178.368775	180.440236	201.8628824	protein_coding	ATP-dependent 6-phosphofructokinase%2C transcript variant X2
108015493	NW_016025389.1	269740	277738	+	1184	16738	16564	13257	7826	9998	8182	770.0452911	737.7097125	684.0479973	362.8422925	412.0525991	385.707108	protein_coding	40S ribosomal protein S8%2C transcript variant X3
108017941	NW_016026300.1	396938	399006	+	1333	18059	18088	15884	6499	7247	6364	737.9517328	715.5374712	727.9855363	267.6369972	265.2890593	266.4709628	protein_coding	nucleosome assembly protein 1-like 1
108006325	NW_016021887.1	524780	527562	+	1174	15705	15109	14412	8294	9824	8376	728.6756417	678.6402378	749.9791302	387.8159754	408.3301843	398.2157576	protein_coding	peptidyl-prolyl cis-trans isomerase
108021800	NW_016019885.1	13251462	13254160	+	1429	10917	10481	9084	13467	15027	12551	416.1361931	386.7608215	388.3630638	517.3308677	513.1345833	490.2255815	protein_coding	phosrestin-2
108012339	NW_016024842.1	9540837	9653160	+	68675	6425	6562	5468	16189	18109	17739	5.096110921	5.038596026	4.86432809	12.94050176	12.8672882	14.41718048	protein_coding	titin%2C transcript variant X2
108004557	NW_016019886.1	466163	467747	+	1261	24288	24775	20461	22	19	15	1049.158433	1036.025771	991.2992797	0.95771735	0.735241043	0.663935732	protein_coding	chorion protein S38
108018504	NW_016026581.1	37535	38130	+	532	16149	11799	14559	7342	9090	10613	1653.477961	1169.514338	1671.910155	757.5869917	833.7646516	1113.464567	protein_coding	protein Turandot C-like
108018036	NW_016026300.1	2909260	2918049	-	5113	13824	13926	11710	9580	10866	9635	147.2727311	143.6225324	139.9181725	102.8535953	103.7015233	105.178215	protein_coding	vigilin
108013936	NW_016024900.1	680735	682328	+	706	12096	12402	11084	10855	12182	10667	933.2574928	926.3156636	959.1462604	844.0241782	841.9864877	843.3104143	protein_coding	superoxide dismutase [Cu-Zn]
108020348	NW_016028002.1	899910	934095	-	22171	3044	3213	3046	16752	20741	22028	7.478659741	7.641830938	8.393394556	41.47736356	45.64945925	55.45486539	protein_coding	twitchin
108014112	NW_016024978.1	98023	99979	+	1189	11344	10951	10928	10741	13575	11258	519.6952789	485.6729394	561.502706	495.898304	557.1205927	528.4808554	protein_coding	sorbitol dehydrogenase
108016498	NW_016019885.1	3139760	3140446	-	456	9755	8285	11828	11728	14154	12749	1165.270734	958.0753179	1584.672404	1411.851032	1514.626589	1560.490568	protein_coding	cytochrome c oxidase subunit 6C%2C transcript variant X1
108011518	NW_016024632.1	8695	10362	+	809	12612	10243	11819	9923	11933	11378	849.1801793	667.6527359	892.5349532	673.3242109	719.7676889	784.9956993	protein_coding	ATP synthase subunit O%2C mitochondrial
108011634	NW_016024662.1	683097	687264	-	3875	14385	14838	12080	8736	9632	8154	202.2099714	201.9182817	190.4531891	123.7572583	121.2930718	117.4488773	protein_coding	eukaryotic translation initiation factor 3 subunit A
108014315	NW_016025065.1	37965	39161	+	580	15192	14361	12960	8222	9193	7855	1426.76145	1305.655704	1365.117486	778.1785219	773.4290753	755.9064749	protein_coding	general odorant-binding protein 99a-like
108018418	NW_016026445.1	18388	18897	+	451	10960	11033	14198	9849	12262	9446	1323.72698	1289.998063	1923.285032	1198.796197	1326.709985	1169.01819	protein_coding	uncharacterized LOC108018418
108020353	NW_016028002.1	1555835	1596200	+	5743	8151	8824	6811	13413	15729	14754	77.31014453	81.02119885	72.45445363	128.2085148	133.6452488	143.3906497	protein_coding	plasma membrane calcium-transporting ATPase 3%2C transcript variant X6
108009990	NW_016024447.1	3847222	3850904	+	1777	12547	12373	10977	10186	11813	9575	384.6067292	367.1635557	377.3890181	314.6632363	324.3874203	300.746945	protein_coding	protein disulfide-isomerase A3
108010089	NW_016024447.1	4924680	4927078	-	2399	14173	14165	11186	8956	9915	8687	321.8073414	311.3567696	284.8640135	204.9338023	201.6757582	202.1107637	protein_coding	uncharacterized LOC108010089
108007583	NW_016024342.1	16068	17278	-	577	15696	15676	13903	6891	7985	6804	1481.759039	1432.621365	1472.060744	655.595853	675.2900258	658.1704221	protein_coding	general odorant-binding protein 99a-like
108015063	NW_016025388.1	3441042	3441630	-	520	12668	13016	13295	8829	10423	8625	1326.994489	1319.91565	1561.989175	932.0472603	978.0940612	925.7753857	protein_coding	uncharacterized LOC108015063
108012828	NW_016024842.1	1245684	1268039	+	12768	6903	7510	5492	14618	16206	16019	29.4496005	31.0162326	26.27850634	62.84848954	61.93614752	70.02649622	protein_coding	trichohyalin%2C transcript variant X1
108011921	NW_016024733.1	128074	203744	-	774	6583	7560	9276	11751	14945	16560	463.2840011	515.0540621	732.1714684	833.4194404	942.2066964	1194.178482	protein_coding	troponin C
108012522	NW_016024842.1	3494702	3495106	+	338	616	670	697	21746	25060	17790	99.27237685	104.5273847	125.9821743	3531.770254	3617.891966	2937.711324	protein_coding	uncharacterized LOC108012522
108015400	NW_016025388.1	3385741	3389021	+	1544	13434	13594	10988	9301	10164	8965	473.9390092	464.2714217	434.7748126	330.6831831	321.2244456	324.0804756	protein_coding	chitinase-like protein Idgf4
108018691	NW_016026749.1	185684	216597	+	1939	12023	12261	10514	10015	11438	10024	337.7531797	333.441818	331.2708221	283.5325381	287.8481953	288.5447112	protein_coding	nucleolin 2%2C transcript variant X4
108012018	NW_016024749.1	46945	53011	+	1882	9792	10667	7766	12206	13286	12417	283.4106682	298.8784883	252.0988061	356.0274695	344.4814629	368.253541	protein_coding	glutamate dehydrogenase%2C mitochondrial%2C transcript variant X1
108009058	NW_016024447.1	14014996	14017912	+	2498	12464	13320	10876	9575	10522	9312	271.7874598	281.1795766	265.9927422	210.4147157	205.5403498	208.0656573	protein_coding	eukaryotic translation initiation factor 3 subunit B
108006887	NW_016023223.1	124949	125437	+	408	9763	10828	11338	10395	11522	12067	1303.429466	1399.458634	1697.732691	1398.601828	1378.030835	1650.779318	protein_coding	uncharacterized LOC108006887
108005277	NW_016020532.1	1000427	1004668	+	2165	12365	13840	10785	9100	10131	8701	311.1004421	337.0933393	304.3373611	230.7348807	228.3419169	224.3164574	protein_coding	glucose dehydrogenase [FAD%2C quinone]%2C transcript variant X2
108015515	NW_016025389.1	475409	477047	-	1446	11070	11463	9789	10389	11668	10348	417.0073754	418.024736	413.5833602	394.3984635	393.7489016	399.4275318	protein_coding	4-hydroxybutyrate coenzyme A transferase
108014143	NW_016024987.1	16913	17577	+	665	11264	10804	10419	10042	11331	10848	922.6466406	856.7121222	957.1883729	828.949994	831.4532248	910.4957036	protein_coding	NADH dehydrogenase [ubiquinone] 1 beta subcomplex subunit 11%2C mitochondrial
108015256	NW_016025388.1	4996279	4997170	+	714	11595	11320	10602	9492	10904	10257	884.579661	836.0267949	907.1573213	729.7754994	745.2103171	801.8110061	protein_coding	NADH dehydrogenase [ubiquinone] 1 beta subcomplex subunit 8%2C mitochondrial
108015570	NW_016025409.1	64572	65346	+	640	6305	6044	5976	15354	16317	14063	536.6232995	497.9852318	570.4579496	1316.956176	1244.089336	1226.444422	protein_coding	opsin Rh1-like
108009162	NW_016024447.1	2862926	2882764	+	13203	7572	8403	6389	13076	14139	14296	31.23937887	33.56090953	29.56332561	54.36658446	52.25613668	60.43545356	protein_coding	muscle M-line assembly protein unc-89%2C transcript variant X2
108008377	NW_016024447.1	7006439	7007035	+	430	8869	9726	11598	9635	11692	11910	1123.493612	1192.71805	1647.812036	1230.022411	1326.818685	1545.941926	protein_coding	cytochrome c oxidase subunit 7C%2C mitochondrial%2C transcript variant X2
108018689	NW_016019885.1	19661523	19663629	-	1328	14196	13994	12748	7063	8373	7041	582.2806041	555.668498	586.458117	291.9583444	307.6622728	295.9280544	protein_coding	valine-rich protein
108009876	NW_016024447.1	8305432	8309626	-	2890	11779	11287	10395	9911	10642	9363	222.0112527	205.9456694	219.7453393	188.2562461	179.6869925	180.828571	protein_coding	transitional endoplasmic reticulum ATPase TER94%2C transcript variant X3
108019636	NW_016027458.1	1487394	1488944	-	1365	13303	12681	12786	8070	8937	7523	530.8616444	489.8835237	572.2622137	324.5418029	319.4848983	307.6155462	protein_coding	zinc carboxypeptidase
108021711	NW_016019885.1	4381144	4382484	+	1185	177	155	101	20382	22707	19616	8.136157073	6.897398682	5.207101524	944.187416	935.0452695	923.9361763	protein_coding	heterochromatin-associated protein MENT-like
108010784	NW_016024483.1	688689	692668	+	2586	8998	9648	7783	11472	12852	12359	189.5317081	196.7346043	183.8702776	243.5232207	242.5121066	266.7501555	protein_coding	elongation factor 1-alpha 2
108018683	NW_016019885.1	19674447	19677496	-	1478	14301	14678	10726	7404	8457	7251	527.0555378	523.6781228	443.3598693	274.9930621	279.2113859	273.825154	protein_coding	uncharacterized LOC108018683
108016918	NW_016025862.1	3611784	3618608	-	1653	10666	10902	9025	10495	11644	9874	351.4739434	347.7805628	333.5549414	348.5293452	343.7324796	333.4034879	protein_coding	glutamine synthetase 2 cytoplasmic
108017805	NW_016026300.1	369747	371484	-	1126	10722	9928	9443	10537	11919	9817	518.682769	464.9383391	512.3474995	513.6985627	516.5265589	486.6203537	protein_coding	probable transaldolase
108015611	NW_016025413.1	38804	40084	-	1041	9801	9803	10129	10568	11768	10080	512.8425701	496.5697446	594.4411469	557.27792	551.6240062	540.4551657	protein_coding	regucalcin
108007574	NW_016024342.1	65566	65857	+	292	203	298	349	19678	24463	16939	37.86845571	53.81525401	73.01895231	3699.370813	4088.067817	3237.835543	protein_coding	accessory gland-specific peptide 57Da
108004911	NW_016020021.1	83324	87096	-	2122	13117	13680	10388	8856	8236	7490	336.708087	339.9481638	299.0746363	229.0983648	189.3922424	197.0091094	protein_coding	heat shock 70 kDa protein cognate 4
108015186	NW_016025388.1	1388992	1389927	-	797	10928	11216	10559	8780	10292	9588	746.8730233	742.0815962	809.3893587	604.7361846	630.1336671	671.4591147	protein_coding	NADH dehydrogenase [ubiquinone] iron-sulfur protein 4%2C mitochondrial
108019192	NW_016026917.1	64984	65891	+	857	10728	10268	9805	9422	10924	10115	681.8712056	631.7962152	698.9720308	603.5205173	622.0024529	658.7717009	protein_coding	NADH-quinone oxidoreductase subunit B 2%2C transcript variant X2
108014225	NW_016025025.1	453	2047	+	865	9642	9881	9155	10302	11907	9928	607.1771621	602.3609003	646.599349	653.7853717	671.7032877	640.6126799	protein_coding	uncharacterized LOC108014225%2C transcript variant X2
108013098	NW_016024842.1	7662926	7672048	+	2765	8946	8841	6970	11692	13044	11009	176.2374363	168.6080233	154.003526	232.1258099	230.2008285	222.2299588	protein_coding	acetyl-coenzyme A synthetase%2C transcript variant X2
108008395	NW_016024447.1	1045814	1047285	-	883	9829	11063	11550	9367	10148	8326	606.3355608	660.6693977	799.1242364	582.3305543	560.8038453	526.2905507	protein_coding	peptidyl-prolyl cis-trans isomerase 6
108019921	NW_016027458.1	1001905	1003025	-	938	15872	16412	14575	4337	4926	4145	921.7077193	922.636543	949.2896523	253.8144508	256.2611655	246.6445742	protein_coding	immune-induced peptides
108011185	NW_016024571.1	105890	106346	+	399	8599	10142	11145	9031	10982	9566	1173.922594	1340.363807	1706.476056	1242.489444	1343.073473	1338.157863	protein_coding	60S ribosomal protein L38
108018387	NW_016026435.1	98722	120502	+	5160	8765	9165	6741	11604	11883	11257	92.52660496	93.66012855	79.81189956	123.4490578	112.3744614	121.7651012	protein_coding	sodium/potassium-transporting ATPase subunit alpha%2C transcript variant X5
108019623	NW_016027458.1	1171023	1171984	-	962	9134	9786	7500	10351	12027	10388	517.1902673	536.4164915	476.2984993	590.6592336	610.0612872	602.707698	protein_coding	uncharacterized LOC108019623
108007152	NW_016023860.1	436481	437539	+	946	10342	10436	10462	8360	10002	9544	595.4945694	581.7212329	675.6419413	485.1152219	515.9254381	563.104715	protein_coding	NADH dehydrogenase [ubiquinone] iron-sulfur protein 3%2C mitochondrial
108011657	NW_016024662.1	492876	493294	+	419	10484	10285	10225	9034	10747	8358	1362.942071	1294.381374	1490.878719	1183.575112	1251.596828	1113.366663	protein_coding	uncharacterized LOC108011657
108011313	NW_016024611.1	220185	220902	-	611	5949	6850	4408	12792	14610	13777	530.3556099	591.1821915	440.7510925	1149.28305	1166.810244	1258.529262	protein_coding	neuropeptide-like 3
108017475	NW_016026101.1	158021	161066	-	2356	10671	11853	10224	8225	9010	8195	246.7142542	265.2925048	265.1176103	191.6418619	186.6125007	194.1438069	protein_coding	importin subunit alpha-4
108006156	NW_016021616.1	266700	267041	-	286	107	125	140	18762	23157	15768	20.37896638	23.04708278	29.90577244	3601.163665	3951.004191	3077.233472	protein_coding	uncharacterized LOC108006156
108011135	NW_016024557.1	276993	282045	-	1930	12865	12004	12478	6552	7371	6162	363.0921753	327.9749387	394.9850828	186.3572704	186.3632734	178.2026896	protein_coding	serine hydroxymethyltransferase%2C cytosolic
108013416	NW_016024842.1	11157930	11160618	-	1736	9794	10044	8736	9128	10480	9080	307.3086517	305.090697	307.4368533	288.6394389	294.5796824	291.9348869	protein_coding	UDP-glucose 4-epimerase
108007258	NW_016023925.1	96564	97390	+	533	9412	10153	12343	7573	8990	8700	961.8760644	1004.475062	1414.772279	779.9567282	823.0452456	911.0493721	protein_coding	NADH dehydrogenase [ubiquinone] 1 beta subcomplex subunit 2%2C mitochondrial-like
108006032	NW_016021403.1	267593	268348	+	697	9735	9267	9399	8860	10281	9501	760.7948885	701.0974165	823.8381388	697.7995818	719.770112	760.8278641	protein_coding	succinate dehydrogenase cytochrome b560 subunit%2C mitochondrial
108011346	NW_016024617.1	19952	24106	+	2767	9899	9801	8503	9048	9930	9270	194.8707127	186.7812218	187.7396664	179.5036128	175.1182131	186.9908882	protein_coding	MICOS complex subunit Mic60%2C transcript variant X1
108005296	NW_016020532.1	1179434	1185006	+	3270	6206	6666	5855	12619	13154	11879	103.3780717	107.4953155	109.3886263	211.8395029	196.2914182	202.7598677	protein_coding	heat shock 70 kDa protein cognate 3%2C transcript variant X3
108006840	NW_016023222.1	332977	335207	+	1469	10892	10278	9339	8202	9133	7813	403.8780448	368.9425961	388.3931855	306.4980602	303.3771657	296.8560457	protein_coding	probable medium-chain specific acyl-CoA dehydrogenase%2C mitochondrial
108019124	NW_016026917.1	693634	698909	-	2296	11271	11066	9394	7903	8609	7253	267.3960419	254.1503804	249.960678	188.9512891	182.9666986	176.317599	protein_coding	thioredoxin reductase 1%2C mitochondrial%2C transcript variant X3
108018162	NW_016026300.1	2960585	2961207	+	567	12079	11525	13817	5814	6669	5339	1160.412319	1071.839745	1488.756671	562.8876622	573.9431624	525.565358	protein_coding	uncharacterized LOC108018162
108009098	NW_016024447.1	10320449	10321933	-	1273	7987	8308	6178	10373	11615	10700	341.7587866	344.1438921	296.4916877	447.3070419	445.2275585	469.1430032	protein_coding	lipoyltransferase 1%2C mitochondrial
108008354	NW_016024447.1	12893492	12894196	+	472	8437	9204	10601	7737	9730	8862	973.6670176	1028.268645	1372.138208	899.8297741	1005.916819	1047.947719	protein_coding	NADH dehydrogenase [ubiquinone] 1 beta subcomplex subunit 3%2C transcript variant X1
108008322	NW_016024447.1	11780940	11782598	+	1352	9790	10638	7751	8718	9408	8218	394.4304259	414.9113128	350.2467121	353.9728349	339.5563409	339.2652004	protein_coding	uncharacterized LOC108008322
108016554	NW_016025862.1	3177398	3179636	-	704	10954	11614	9184	7506	8024	6847	847.5483559	869.9236631	796.9888356	585.2826659	556.172471	542.8471203	protein_coding	60S ribosomal protein L22
108008587	NW_016024447.1	10175418	10176881	-	1099	12948	14397	10654	5153	5994	4866	641.7552151	690.790401	592.2540263	257.3903207	266.1400744	247.1293243	protein_coding	lisH domain-containing protein C1711.05
108004910	NW_016020021.1	75281	77316	-	2036	12069	11666	9708	6366	7827	6112	322.8924735	302.1455347	291.3030393	171.6400458	187.5896132	167.5542474	protein_coding	heat shock 70 kDa protein cognate 4
108009488	NW_016024447.1	14063402	14065705	-	1619	9700	9750	8643	8139	9087	7784	326.3542658	317.5628923	326.1449708	275.9649719	273.8828933	268.3526251	protein_coding	facilitated trehalose transporter Tret1-2 homolog
108011633	NW_016024662.1	728016	734346	-	5238	5149	5556	4363	11488	14117	12381	53.54535547	55.93307872	50.88769045	120.3950673	131.5128376	131.9289479	protein_coding	elongation of very long chain fatty acids protein AAEL008004%2C transcript variant X1
108015399	NW_016025388.1	659241	660108	-	868	9768	9748	10330	7451	8670	7020	612.9856871	592.1991466	727.0656352	471.2209595	487.4056959	451.4059264	protein_coding	3-oxoacyl-[acyl-carrier-protein] reductase FabG
108013019	NW_016024842.1	10553324	10553790	-	467	10257	10698	11135	6729	7836	6225	1196.376526	1207.974301	1456.687396	790.9761867	818.78292	743.9989879	protein_coding	lysozyme A/C
108004988	NW_016019885.1	10934442	10935646	-	1136	14437	16206	12038	3247	3675	3177	692.2501099	752.2626249	647.3945357	156.9038927	157.8593244	156.0949141	protein_coding	extensin
108018123	NW_016026300.1	2509603	2512026	+	638	8163	8515	7817	9081	10310	8845	696.9370072	703.7784355	748.5355915	781.3448572	788.5499606	773.7969759	protein_coding	cytochrome b5
108019030	NW_016019885.1	17159138	17166622	+	4668	7443	7449	5572	10664	11686	9693	86.85235122	84.14709138	72.92447013	125.4062121	122.1592232	115.8983451	protein_coding	neither inactivation nor afterpotential protein C
108018578	NW_016026655.1	108070	109811	-	1431	9361	9824	8622	7643	8754	8226	356.3255956	362.0101121	368.0962614	293.193263	298.5094858	320.8477078	protein_coding	NADH dehydrogenase [ubiquinone] 1 alpha subcomplex subunit 10%2C mitochondrial-like
108006746	NW_016023028.1	7172	12386	-	2002	9926	10683	9057	7238	8123	7333	270.0689189	281.3851261	276.3842663	198.4651545	197.9901606	204.4407575	protein_coding	protein krasavietz%2C transcript variant X1
108009604	NW_016024447.1	8392711	8393984	-	974	9316	9083	8834	8095	9216	7693	520.9966506	491.7477021	554.1042227	456.2340106	461.7158006	440.8457366	protein_coding	elongation of very long chain fatty acids protein 7
108011628	NW_016024662.1	196947	206306	+	2543	9629	9425	7933	7948	9134	7772	206.2525064	195.4370869	190.5829811	171.5699637	175.2693092	170.5832173	protein_coding	gelsolin
108017659	NW_016026270.1	45350	46000	-	485	6575	7011	9433	8221	10258	10178	738.4454635	762.2724264	1188.231654	930.4920579	1032.0772	1171.306565	protein_coding	cytochrome b-c1 complex subunit 6%2C mitochondrial%2C transcript variant X1
108012964	NW_016024842.1	1022966	1027987	-	1966	7847	8025	7317	9133	10418	8794	217.4125187	215.2452169	227.3749221	255.0114644	258.578295	249.6622139	protein_coding	isocitrate dehydrogenase [NADP] cytoplasmic%2C transcript variant X2
108004746	NW_016019886.1	1163402	1165674	+	2214	10625	10155	9072	7159	7893	6623	261.4061076	241.8657053	250.3331976	177.5025134	173.9625296	166.9656022	protein_coding	60 kDa heat shock protein%2C mitochondrial
108007652	NW_016024360.1	50110	52142	-	1364	9459	9439	8735	7579	8717	7509	377.7419896	364.908179	391.2384781	305.0192843	311.8486753	307.268191	protein_coding	V-type proton ATPase 21 kDa proteolipid subunit
108021415	NW_016019885.1	19842940	19843759	+	820	8423	8650	7688	8569	9997	8053	559.5222438	556.255396	572.7861974	573.6487499	594.9042445	548.142803	protein_coding	trypsin-like
108006008	NW_016021403.1	266412	266855	-	444	11082	9654	12144	5754	6753	5614	1359.563774	1146.558732	1670.982149	711.4045663	742.172755	705.7311837	protein_coding	translationally-controlled tumor protein homolog
108014380	NW_016025106.1	370723	376732	-	1901	8643	8539	8577	8250	9321	7616	247.6548311	236.8628107	275.6425856	238.2328206	239.2608377	223.6117848	protein_coding	facilitated trehalose transporter Tret1%2C transcript variant X2
108018646	NW_016019885.1	3461424	3469920	-	5914	12583	12667	10633	4811	5522	4728	115.8956898	112.9443297	109.8417682	44.6564091	45.56237036	44.62169026	protein_coding	collagen alpha-1(IV) chain
108014830	NW_016025334.1	602070	605568	-	2821	7297	7626	5819	10083	10800	9243	140.8982725	142.5494994	126.0196569	196.2078785	186.8150658	182.8772727	protein_coding	endoplasmin homolog
108008291	NW_016024447.1	6948700	6950697	+	1938	8878	8953	7845	7950	9220	7987	249.5317293	243.6053341	247.3046014	225.1868972	232.1498333	230.0275116	protein_coding	uncharacterized LOC108008291
108017940	NW_016026300.1	408049	409619	-	1571	8307	8512	7629	8515	9799	7928	288.0264912	285.7112964	296.6773914	297.5351149	304.3664651	281.6678806	protein_coding	hexokinase type 2
108005776	NW_016021196.1	631293	633125	+	467	7951	8863	8259	8134	9443	7892	927.4046758	1000.773624	1080.447347	956.1302278	986.6982023	943.2353434	protein_coding	acyl-CoA-binding protein homolog%2C transcript variant X1
108007492	NW_016019885.1	10184420	10185995	-	701	8391	8675	9578	7223	8254	8355	652.0187899	652.5645048	834.7373313	565.6259916	574.5630251	665.2399249	protein_coding	uncharacterized LOC108007492
108021098	NW_016019885.1	8486770	8490273	-	1712	8730	9206	7165	8073	9278	7709	277.7633182	283.556229	255.6851211	258.8576196	264.4489431	251.329898	protein_coding	aspartate aminotransferase%2C mitochondrial%2C transcript variant X2
108020524	NW_016028107.1	191907	192566	+	660	10026	10268	8772	6790	7773	6317	827.4622181	820.3778128	811.9844443	564.749168	574.6930698	534.2159013	protein_coding	protein D3
108020500	NW_016019885.1	8643832	8646893	-	1470	4392	4851	3741	12250	13273	11296	162.7456559	174.0146938	155.4760131	457.4551434	440.5984728	428.9011577	protein_coding	glyoxylate reductase/hydroxypyruvate reductase%2C transcript variant X3
108021015	NW_016019885.1	3540062	3541081	+	601	7788	8613	8184	7748	8900	8547	705.8556236	755.7044108	831.9249907	707.6930019	722.6146507	793.7598023	protein_coding	probable NADH dehydrogenase [ubiquinone] 1 alpha subcomplex subunit 12
108010221	NW_016024447.1	7958714	7959344	-	506	8070	8244	8747	7534	8996	8108	868.7352145	859.1311151	1056.091705	817.3439646	867.5412977	894.361494	protein_coding	NADH dehydrogenase [ubiquinone] 1 alpha subcomplex subunit 6
108008495	NW_016024447.1	11344400	11345412	+	825	8100	8426	8389	7517	8796	8258	534.8050243	538.5666888	621.2254905	500.1731365	520.2624718	558.6898734	protein_coding	superoxide dismutase [Mn]%2C mitochondrial
108012490	NW_016024842.1	6264362	6265489	+	732	7769	8630	7413	7838	8918	8822	578.1206053	621.6868719	618.6940521	587.792363	594.4941902	672.6758589	protein_coding	NADH dehydrogenase [ubiquinone] 1 beta subcomplex subunit 5%2C mitochondrial
108020355	NW_016028002.1	400808	413529	-	10291	3927	4110	3587	11228	13700	12655	20.78584725	21.05989616	21.29446926	59.89279585	64.96122662	68.6363912	protein_coding	apolipophorins
108006946	NW_016023410.1	132604	149584	+	2945	8684	9017	7468	7631	8795	7554	160.619742	161.4539789	154.9216208	142.2413664	145.7275866	143.1665472	protein_coding	putative cysteine proteinase CG12163%2C transcript variant X1
108010570	NW_016024457.1	229373	229841	-	409	8586	9463	8555	7095	8146	7202	1143.488982	1220.049676	1277.878984	952.2672594	971.8792851	982.8328835	lncRNA	uncharacterized LOC108010570
108016841	NW_016025862.1	1381907	1392624	-	5158	6752	6885	5595	9030	10337	9667	71.30426443	70.38734576	66.26920718	96.10282928	97.79224275	104.6068803	protein_coding	probable phosphorylase b kinase regulatory subunit alpha%2C transcript variant X5
108008695	NW_016024447.1	13103013	13103807	-	669	8982	8912	10058	6521	7517	6004	731.3265516	702.4590984	918.4986775	535.078922	548.2891607	500.9154596	protein_coding	uncharacterized LOC108008695
108004657	NW_016019885.1	5446910	5448781	-	1477	8527	8756	7348	7512	8598	7226	314.4706917	312.6059497	303.9356715	279.1932055	284.0587511	273.0658132	protein_coding	cytochrome b5-related protein
108005407	NW_016020532.1	2724014	2728942	+	1797	9728	9131	9029	6413	7142	6166	294.8763167	267.9428963	306.9619872	195.9038287	193.9380375	191.5161104	protein_coding	multifunctional protein ADE2
108020994	NW_016019885.1	16538152	16549840	+	3099	3272	3577	3284	12280	13535	11568	57.51168965	60.86524097	64.74028308	217.5236848	213.1218178	208.3466747	protein_coding	sodium/potassium-transporting ATPase subunit beta-2%2C transcript variant X1
108004582	NW_016019886.1	1766370	1767229	+	860	15481	16238	15585	1	2	3	980.5392161	995.6485548	1107.137031	0.06383095	0.1134809	0.194703013	protein_coding	thioredoxin-1
108005179	NW_016019885.1	19066414	19067147	-	602	8459	7855	7342	7449	8340	7714	765.3973284	688.0526629	745.0937333	679.2524977	676.0219341	715.2090691	protein_coding	NADH dehydrogenase [ubiquinone] 1 beta subcomplex subunit 9
108020572	NW_016019885.1	18461686	18464483	+	769	10161	10121	11113	4804	5822	5074	719.7381444	694.0153353	882.872514	342.9307426	369.434193	368.2764878	protein_coding	thioredoxin-2
108008540	NW_016024447.1	5357545	5358098	+	474	7715	8586	8269	6760	7805	7698	886.5883026	955.178469	1065.78026	782.8852581	803.499838	906.4616494	protein_coding	uncharacterized LOC108008540
108009832	NW_016024447.1	5728868	5731820	+	775	5682	6287	5479	9209	10848	9323	399.3594221	427.7733647	431.9093639	652.289716	683.029092	671.4348071	protein_coding	endocuticle structural glycoprotein ABD-4
108009579	NW_016024447.1	653543	665037	+	3672	7426	7970	5939	8016	9020	8068	110.1581619	114.4531186	98.81063143	119.8353082	119.8657461	122.6346191	protein_coding	protein scribble homolog
108006514	NW_016022552.1	20713	21442	-	730	7110	8095	5864	7872	9179	8129	530.5314681	584.7442701	490.754311	591.9594886	613.5694639	621.5329152	protein_coding	ferritin-2%2C chloroplastic
108018300	NW_016026360.1	190351	196717	+	2573	8486	8530	7472	6935	7967	6761	179.650177	174.8160193	177.4149033	147.9573146	151.093666	146.6631537	protein_coding	dnaJ homolog subfamily A member 4%2C transcript variant X1
108019716	NW_016027458.1	2925659	2954387	+	15915	4472	4683	4065	10444	11506	10967	15.30592427	15.51634748	15.60439477	36.02383802	35.27840605	38.46192973	protein_coding	ryanodine receptor%2C transcript variant X2
108017828	NW_016026300.1	3670691	3671951	-	915	7778	7814	6639	7582	8629	7616	463.0322634	450.3231719	443.276386	454.8753964	460.1830336	464.5748666	protein_coding	uncharacterized LOC108017828
108017241	NW_016025980.1	105548	106662	+	901	6488	6748	6089	8649	10158	7883	392.238716	394.9319457	412.8708343	526.9517694	550.1418016	488.3335978	protein_coding	serine proteases 1/2%2C transcript variant X2
108014552	NW_016025217.1	437856	439009	+	891	7547	8223	6931	7146	8179	7902	461.3824323	486.6587856	475.2380625	440.2659199	447.9336943	495.00455	protein_coding	NADH-ubiquinone oxidoreductase subunit 8
108004917	NW_016020021.1	196979	205238	+	1126	3776	3605	4063	9560	11642	13126	182.6661197	168.8258171	220.4456095	466.0679756	504.5223759	650.6446738	protein_coding	uncharacterized LOC108004917%2C transcript variant X3
108009627	NW_016024447.1	9259771	9261838	-	1179	8323	8550	7091	7051	7773	6720	384.530239	382.4056423	367.4402282	328.2968159	321.7111332	318.1305216	protein_coding	inorganic pyrophosphatase
108016246	NW_016019885.1	19567272	19568202	-	875	7937	7879	7483	7182	8079	6685	494.09759	474.826588	522.4692247	450.5750181	450.5477062	426.4255597	protein_coding	uncharacterized LOC108016246
108011442	NW_016024625.1	367672	371583	-	1706	10523	10920	9599	4527	5117	4460	335.988917	337.5324979	343.747847	145.6670177	146.3617582	145.9169359	protein_coding	proliferation-associated protein 2G4
108012108	NW_016024781.1	204036	219649	+	2459	5689	6014	5215	8398	9547	9682	126.0206784	128.9664891	129.5653301	187.4766146	189.4521864	219.7639332	protein_coding	nuclear protein localization protein 4 homolog%2C transcript variant X2
108015337	NW_016025388.1	4942025	4951978	+	2943	7659	7420	5713	7900	8441	7304	141.7575556	132.9491684	118.595165	147.3555814	139.9570777	138.5225163	protein_coding	synaptic vesicle glycoprotein 2B%2C transcript variant X1
108005172	NW_016020532.1	1509770	1511934	-	981	8776	8751	7176	6356	7241	6116	487.2950676	470.3927921	446.8959763	355.6678766	360.1809738	347.9752367	protein_coding	peroxiredoxin 1
108006280	NW_016021887.1	221922	223716	-	980	8718	8821	7389	6229	7275	5974	484.5685206	474.6393365	460.6304172	348.9169088	362.2414552	340.2428536	protein_coding	venom allergen 5
108016830	NW_016025862.1	1935256	1935855	-	492	7432	7391	9139	6133	7399	6902	822.8203166	792.1548424	1134.818995	684.2859499	733.8362351	782.9963215	protein_coding	NADH dehydrogenase [ubiquinone] 1 alpha subcomplex subunit 7
108010872	NW_016024484.1	137692	138434	+	743	9294	8353	8468	5836	6619	5756	681.3625548	592.8238255	696.2818225	431.1776394	434.7051598	432.3961726	protein_coding	60S ribosomal protein L13-like
108015953	NW_016019885.1	12045	18796	+	2375	7961	7947	6540	6736	8014	7079	182.5863968	176.4459039	168.2314376	155.6926912	164.6557691	166.3635457	protein_coding	S-adenosylmethionine synthase%2C transcript variant X3
108019628	NW_016027458.1	1182795	1183859	-	867	7374	7393	8515	6435	7519	6847	463.2852187	449.6489572	600.0101217	407.4358267	423.1868998	440.7893572	protein_coding	muscle-specific protein 20
108021459	NW_016019885.1	16064763	16068270	-	2005	8535	8515	6909	6425	7360	6327	231.8748024	223.9454573	210.5202308	175.9091848	179.1243656	176.1299967	protein_coding	protein transport protein Sec61 subunit alpha
108013229	NW_016024842.1	1670300	1672860	-	2081	8745	8939	7672	5760	6525	5859	228.9033465	226.5107609	225.2317109	151.9428136	153.0029004	157.1452605	protein_coding	ATP-binding cassette sub-family E member 1
108021018	NW_016019885.1	14776784	14777991	-	1208	10296	10107	8396	4695	5413	4431	464.265068	441.1916794	424.6181144	213.3528376	218.656464	204.731508	protein_coding	lysosomal aspartic protease-like
108016223	NW_016019885.1	19570818	19572107	+	979	7699	7406	7517	6752	7539	6140	428.3670289	398.9082312	469.0886017	378.5990351	375.770151	350.0544065	protein_coding	uncharacterized LOC108016223
108014616	NW_016019885.1	5376970	5381704	-	2356	6403	6431	5321	7888	9041	7946	148.0378005	143.9379143	137.9783651	183.789788	187.2545637	188.2448676	protein_coding	V-type proton ATPase subunit H%2C transcript variant X1
108006627	NW_016019885.1	2880425	2881685	-	796	6100	6555	5287	7255	8721	8818	417.4276141	434.241784	405.7787169	500.3271958	534.6190706	618.3108911	protein_coding	eukaryotic translation initiation factor 4E-binding protein 3
108011751	NW_016024681.1	38181	45881	-	3866	10904	11262	9782	3376	3710	3506	153.6343762	153.6121809	154.5819675	47.93694457	46.82774964	50.61741143	protein_coding	protein LSM14 homolog B-A
108019093	NW_016026917.1	220659	228132	+	5544	7708	7772	6152	6702	7391	6588	75.73260448	73.92333511	67.79319889	66.36070068	65.05358105	66.32545508	protein_coding	clathrin heavy chain%2C transcript variant X1
108013052	NW_016024842.1	1438610	1480929	+	8629	3591	3831	3031	9641	10928	11047	22.6683205	23.41119945	21.45944517	61.3325999	61.79757669	71.45518609	protein_coding	FH1/FH2 domain-containing protein 3%2C transcript variant X4
108009310	NW_016024447.1	2020051	2027210	+	5360	7066	7047	5741	7389	7892	6885	71.80806958	69.3284457	65.43585464	75.67468779	71.84780666	71.69502565	protein_coding	glycogen debranching enzyme%2C transcript variant X3
108006561	NW_016022567.1	438776	446028	+	6121	14597	15259	11940	4	3	1	129.8989489	131.4545659	119.1722034	0.035872973	0.023916086	0.009118586	protein_coding	putative vitellogenin receptor%2C transcript variant X2
108009959	NW_016024447.1	12482729	12487895	+	1774	7231	7523	6206	6787	7548	6504	222.0287195	223.6193744	213.7229586	210.0167796	207.6201516	204.6335256	protein_coding	transmembrane protein 53%2C transcript variant X1
108005350	NW_016020532.1	1453970	1465067	-	2013	7336	7461	6095	6940	7281	6476	198.5088878	195.4453071	184.9792256	189.2541696	176.4974698	179.5613801	protein_coding	alanine aminotransferase 1%2C transcript variant X1
108010435	NW_016024448.1	491269	492066	-	729	11390	12459	11724	1823	2255	1802	851.0608328	901.2133976	982.5197822	137.2741937	150.9420506	137.9676058	protein_coding	uncharacterized LOC108010435
108013612	NW_016019885.1	26907	33467	-	2688	6828	6989	5424	6897	8062	7115	138.3657675	137.1064095	123.2773921	140.8512555	146.3540541	147.7391206	protein_coding	ATP-binding cassette sub-family G member 1
108012192	NW_016024806.1	61159	64838	+	1978	6594	6711	5361	7228	8232	7187	181.5879659	178.909307	165.581778	200.5956993	203.0814718	202.80153	protein_coding	adiponectin receptor protein%2C transcript variant X1
108021507	NW_016019885.1	2893809	2895153	-	696	7024	7436	6922	6085	7036	6629	549.7176378	563.3809053	607.596659	479.9335427	493.2962557	531.6045005	protein_coding	NADH dehydrogenase [ubiquinone] 1 beta subcomplex subunit 10%2C transcript variant X2
108006877	NW_016023222.1	388890	389661	+	772	5366	5297	5661	7434	8933	8406	378.6149655	361.8134061	447.9905741	528.6095652	564.6395066	607.7457842	protein_coding	heat shock protein 27
108004749	NW_016019886.1	699987	701168	+	976	6853	7356	5255	6911	8349	6263	382.4681916	397.4329632	328.9394217	388.7056348	417.4225158	358.1644387	protein_coding	proline-rich receptor-like protein kinase PERK2
108015221	NW_016025388.1	2084814	2176338	+	1380	7298	7654	6454	6427	7035	6065	288.0641287	292.470019	285.7214836	255.6577571	248.7575342	245.302282	protein_coding	loricrin
108015811	NW_016025494.1	57241	63937	-	1844	6634	6252	5455	7159	8343	7056	195.9652017	178.7845701	180.7285899	213.1185274	220.7763529	213.5735787	protein_coding	catalase
108010693	NW_016019885.1	19107461	19107928	-	468	13740	15038	11999	0	3	0	1599.209231	1694.40104	1566.362301	0	0.312799917	0	protein_coding	vitelline membrane protein Vm34Ca
108018081	NW_016026300.1	1482540	1489447	-	1634	5986	5857	6649	7799	7379	6968	199.5487762	189.0145139	248.5978124	262.0092531	220.3619902	238.0158942	protein_coding	V-type proton ATPase 16 kDa proteolipid subunit%2C transcript variant X1
108004584	NW_016019886.1	463039	464160	+	1042	14323	14815	11489	0	0	0	748.73939	749.7317772	673.608459	0	0	0	protein_coding	chorion protein S36
108018191	NW_016026300.1	4299230	4302195	+	1095	4904	5292	4889	7473	9025	8579	243.9499597	254.8459277	272.7714673	374.6369629	402.1835648	437.2928921	protein_coding	uncharacterized LOC108018191
108009913	NW_016024447.1	9380983	9382013	+	688	7127	6904	7754	5449	6519	6234	564.2645011	529.1567328	688.5419105	434.7685599	462.3637428	505.7410772	protein_coding	NADH dehydrogenase [ubiquinone] 1 alpha subcomplex subunit 8
108017809	NW_016026300.1	823991	824968	+	978	7231	7413	6416	6141	6971	5795	402.7392111	399.6935383	400.7915184	344.6910473	347.8143178	330.7230429	protein_coding	V-type proton ATPase subunit D 1
108019601	NW_016027458.1	412865	491564	+	29289	3161	3119	2590	10163	10738	9992	5.87874145	5.615427346	5.402418723	19.04790176	17.88998941	19.04135066	protein_coding	dystonin%2C transcript variant X30
108007656	NW_016024360.1	45323	47188	-	886	13108	12881	12520	386	491	364	805.8739533	766.6335835	863.3037528	23.91571359	27.04201181	22.93071155	protein_coding	40S ribosomal protein S5b
108017876	NW_016026300.1	2956362	2956647	-	211	7770	10012	9167	4150	5023	3618	2005.870872	2502.132866	2654.225381	1079.68086	1161.64105	957.0529732	protein_coding	immune-induced peptide 3
108020376	NW_016019885.1	11350438	11357268	-	4725	7202	7523	6110	6215	6523	5861	83.02630537	83.95783497	79.00096918	72.20530073	67.36538459	69.23405649	protein_coding	alpha-2-macroglobulin
108007706	NW_016024363.1	441854	445297	+	1345	5450	5776	6026	7143	7972	6911	220.7184442	226.4523762	273.7157984	291.5332719	289.2252689	286.7929546	protein_coding	ADP-ribosylation factor 1%2C transcript variant X2
108009636	NW_016024447.1	12289922	12295031	-	4363	7779	7977	6516	5581	5935	5451	97.11872378	96.4109497	91.24075797	70.21931209	66.37839362	69.73339967	protein_coding	ubiquitin-like modifier-activating enzyme 1
108021081	NW_016019885.1	805844	809238	+	1724	5689	5855	4486	7266	8399	7280	179.7475918	179.0859932	158.9699471	231.3597962	237.7286628	235.6915364	protein_coding	integral membrane protein 2B%2C transcript variant X2
108008355	NW_016024447.1	6855809	6858490	-	1178	7169	6794	7108	5533	6453	5584	331.4955465	304.1250784	368.6337978	257.8369414	267.3053201	264.5757213	protein_coding	C3 and PZP-like alpha-2-macroglobulin domain-containing protein 8
108010923	NW_016024501.1	120524	136758	-	5907	5554	5349	5295	7216	8342	6820	51.21572358	47.75046541	54.76360325	67.05934616	68.91193464	64.44174223	protein_coding	C-1-tetrahydrofolate synthase%2C cytoplasmic%2C transcript variant X3
108021093	NW_016019885.1	61329	62073	+	515	6067	6823	6901	5558	6712	6391	641.6987218	698.6185678	818.6491593	592.4354999	635.9689999	692.6462034	protein_coding	NADH dehydrogenase [ubiquinone] iron-sulfur protein 5%2C transcript variant X1
108005576	NW_016020567.1	9802	11071	+	875	5815	6075	4840	6480	7529	7271	361.9979193	366.1088364	337.9327873	406.5338509	419.87544	463.8055714	protein_coding	dihydrolipoyllysine-residue succinyltransferase component of 2-oxoglutarate dehydrogenase complex%2C mitochondrial-like
108012443	NW_016024842.1	6541651	6542884	-	720	6237	6458	5927	6089	7184	6011	471.8540162	472.9742815	502.9159999	464.2407281	486.8834978	465.9765924	protein_coding	endocuticle structural protein SgAbd-6%2C transcript variant X2
108021033	NW_016019885.1	3279071	3384954	-	62466	3318	3487	2911	9052	9868	9112	2.893324157	2.943609748	2.847026637	7.954824624	7.708620609	8.141789762	protein_coding	nesprin-1%2C transcript variant X10
108009322	NW_016024447.1	13485635	13491641	+	2494	8174	7593	6653	4869	5674	4755	178.5264596	160.5420974	162.9724131	107.1699644	111.0156255	106.4152677	protein_coding	spondin-1
108005176	NW_016020532.1	3752133	3756136	-	1199	6490	6406	6147	5904	6968	5716	294.8423894	281.734306	313.211033	270.3067723	283.5829962	266.0865402	protein_coding	regucalcin%2C transcript variant X2
108019800	NW_016027458.1	2715832	2733672	+	3737	5334	5445	4264	7141	8018	7387	77.74891226	76.83281906	69.70872189	104.8976349	104.6969866	110.3303182	protein_coding	long-chain-fatty-acid--CoA ligase 3%2C transcript variant X1
108009885	NW_016024447.1	9715674	9719172	+	3199	7350	8025	6097	5249	5711	4890	125.1519173	132.2826184	116.4380642	90.07247444	87.11423916	85.31875091	protein_coding	eukaryotic translation initiation factor 3 subunit C
108008795	NW_016024447.1	4527118	4527568	+	451	8550	9465	7480	3800	4281	3579	1032.651978	1106.664703	1013.253419	462.5267082	463.1907883	442.9299283	protein_coding	uncharacterized LOC108008795
108006964	NW_016023535.1	136934	138756	+	1359	6231	6626	4809	6335	6991	6133	249.7483932	257.101113	216.1863863	255.8921266	251.0215883	251.8856217	protein_coding	renin receptor
108019740	NW_016027458.1	898115	899922	-	1752	7852	7796	7729	4347	4670	4661	244.1240675	234.6441388	269.514557	136.2025691	130.0690615	148.4892011	protein_coding	elongation factor Tu%2C mitochondrial
108019427	NW_016027167.1	26705	33141	+	1509	7307	6692	6291	5446	5842	5475	263.7632442	233.8507001	254.6967875	198.1153647	188.9137377	202.5091978	protein_coding	adenylosuccinate synthetase
108009320	NW_016024447.1	7065394	7074067	+	1928	4371	4311	4255	7730	8151	8177	123.4918183	117.9079192	134.8296964	220.0909705	206.298035	236.7210278	protein_coding	14-3-3 protein zeta%2C transcript variant X3
108021396	NW_016019885.1	11163134	11165607	+	1212	6073	6046	5027	6298	7358	6158	272.9386691	263.0495147	253.3957271	285.2527221	296.2432008	283.5874022	protein_coding	fructose-1%2C6-bisphosphatase 1%2C transcript variant X2
108013490	NW_016024842.1	4723890	4726408	+	1859	8749	8704	7094	4037	4480	3792	256.3559696	246.8945336	233.1335711	119.2090208	117.5952696	113.8515135	protein_coding	digestive cysteine proteinase 1
108017718	NW_016026300.1	2958950	2960637	-	445	7573	7680	6050	4909	6061	4296	926.9842475	910.0666317	830.5932272	605.567811	664.6232057	538.8329327	protein_coding	uncharacterized LOC108017718
108020321	NW_016027983.1	23229	27006	-	2021	8873	9854	6643	3493	4148	3515	239.1490039	257.1095607	200.8126007	94.87723796	100.1529306	97.0753322	protein_coding	uncharacterized LOC108020321
108009387	NW_016024447.1	11435159	11437292	-	1546	7521	7423	6225	4937	5609	4782	264.9906237	253.1873206	245.9930788	175.3005984	177.0382786	172.6433887	protein_coding	chitinase-like protein CG5210
108017372	NW_016026043.1	274	1311	+	528	3002	3132	3749	7292	8739	10477	309.6999774	312.7950075	433.7850094	758.1279331	807.6422772	1107.523349	protein_coding	troponin C
108010516	NW_016024449.1	254761	257184	-	1869	5671	5975	5824	5442	6561	6896	165.2778879	168.5778808	190.3728829	159.8376174	171.2978706	205.9386308	protein_coding	dihydrolipoyl dehydrogenase%2C mitochondrial
108009192	NW_016024447.1	14053396	14053815	-	305	4720	5437	7631	5511	6671	6246	842.9592246	940.0078394	1528.532355	991.8827392	1067.289727	1143.015211	protein_coding	cytochrome b-c1 complex subunit 10
108010965	NW_016024518.1	110754	112551	+	1604	8211	7991	6652	4302	4785	4164	278.8406564	262.705248	253.3616615	147.2298275	145.568969	144.8959433	protein_coding	actin-42A
108012908	NW_016024842.1	718149	754727	+	6611	3415	3321	2951	8272	9155	8892	28.13765881	26.4894963	27.27062392	68.68677561	67.5744344	75.07272262	protein_coding	sterile alpha and TIR motif-containing protein 1%2C transcript variant X2
108009242	NW_016024447.1	6863149	6875926	+	3412	4897	4900	3867	7064	8110	7135	78.17816813	75.72844504	69.24017732	113.6505205	115.9853292	116.7171903	protein_coding	trehalase%2C transcript variant X4
108016641	NW_016025862.1	605654	606163	-	442	6141	5818	6913	5282	5956	5824	756.8001968	694.1022136	955.5145604	656.0030953	657.542226	735.4429117	protein_coding	uncharacterized LOC108016641
108010487	NW_016024449.1	257233	259686	-	1488	6229	5788	5738	5601	6084	6309	228.0236052	205.1150717	235.5866272	206.629537	199.5158956	236.6505215	protein_coding	dihydrolipoyl dehydrogenase%2C mitochondrial-like
108011993	NW_016024745.1	129543	132744	+	1416	4249	4586	3224	7453	8465	7766	163.4511144	170.7822689	139.0992542	288.9333207	291.7124313	306.114571	protein_coding	histidine-rich protein PFHRP-II
108019662	NW_016027458.1	160450	161099	+	650	5096	5498	4719	6643	7469	6275	427.0517157	446.0292712	443.5367833	561.0229879	560.7126196	538.8281086	protein_coding	galactose-specific lectin nattectin
108019743	NW_016027458.1	2061118	2081551	-	4745	5562	5932	4687	6216	7061	6184	63.84974631	65.92299159	60.3464544	71.91252699	72.61414407	72.74164762	protein_coding	phosphatidate phosphatase LPIN2%2C transcript variant X2
108021228	NW_016019885.1	15468116	15472425	+	1728	4958	5340	3878	6473	7809	7173	156.288561	162.9556792	137.1061982	205.6324405	220.517425	231.6898254	protein_coding	lysosome-associated membrane glycoprotein 1
108007760	NW_016024383.1	28690	47728	-	2482	6610	6848	5819	5398	6023	4895	145.0654838	145.4902722	143.2318502	119.3880515	118.4137988	110.0780655	protein_coding	delta-1-pyrroline-5-carboxylate synthase
108017990	NW_016026300.1	2887901	2899029	+	2822	5197	5402	4481	6512	7078	6790	100.3136691	100.9414531	97.00876067	126.6739005	122.3896736	134.295863	protein_coding	TRPL translocation defect protein 14%2C transcript variant X1
108021439	NW_016019885.1	6806594	6812503	+	945	7379	8525	6077	4297	4823	4311	425.3340096	475.701544	392.8714318	249.6107621	249.044343	254.6220931	protein_coding	uncharacterized LOC108021439
108019433	NW_016027167.1	34729	36084	-	538	7207	7710	6711	4338	5131	4235	729.6870768	755.6907117	762.0754742	442.6261142	465.3834843	439.3604988	protein_coding	40S ribosomal protein S20
108012918	NW_016024842.1	6193809	6197508	+	1203	6394	6308	7443	4622	5326	5195	289.5152287	276.5018486	377.985738	210.9084961	216.0363159	241.0292748	protein_coding	adenylate kinase isoenzyme 1%2C transcript variant X1
108006268	NW_016021887.1	461205	464366	-	1617	4029	4080	4021	6832	8083	8034	135.7224391	133.0522199	151.9207427	231.9356987	243.9235807	277.3139246	protein_coding	trimeric intracellular cation channel type B-B%2C transcript variant X1
108016965	NW_016025862.1	2597752	2601100	+	2026	6297	5927	5463	5704	6459	5222	169.3006637	154.2650229	164.7345832	154.5502945	155.5668548	143.8623983	protein_coding	probable methylmalonate-semialdehyde dehydrogenase [acylating]%2C mitochondrial
108007854	NW_016024397.1	100320	103073	-	1264	7537	8236	6765	4123	4543	3818	324.7998722	343.5905779	326.974398	179.0589452	175.3827561	168.5926821	protein_coding	serine protease easter
108009479	NW_016024447.1	4811398	4814693	-	2349	5910	6178	5144	5647	6418	5711	137.0467915	138.6873561	133.7860911	131.9667533	133.3238738	135.6997392	protein_coding	heat shock 70 kDa protein cognate 5
108011941	NW_016024735.1	704453	722481	+	16168	4357	4814	3698	7192	8030	6866	14.67897287	15.70079949	13.97344945	24.41873373	24.23541566	23.70267535	protein_coding	protein purity of essence
108020913	NW_016019885.1	10932329	10934019	-	1330	7740	8310	6389	3677	4386	4359	316.9959605	329.474164	293.4771338	151.7650432	160.9193294	182.9300688	protein_coding	uncharacterized LOC108020913%2C transcript variant X2
108016142	NW_016025683.1	201028	202193	-	1110	6291	6268	5703	5398	6087	5089	308.7174048	297.7679773	313.8870617	266.9559853	267.5910297	255.8935514	protein_coding	phospholipase A1-like
108015331	NW_016025388.1	4462574	4465199	-	1655	7678	7512	6392	4089	4833	4096	252.7053974	239.3478678	235.9564155	135.6278488	142.4984121	138.1375724	protein_coding	uncharacterized LOC108015331
108010639	NW_016024460.1	223791	224600	+	740	7551	7335	8578	3433	4122	3523	555.8238253	522.6854133	708.1860114	254.6665147	271.8112924	265.7240071	protein_coding	probable ribosome biogenesis protein RLP24
108009669	NW_016024447.1	12356739	12368357	+	3901	5210	5013	4148	6759	7178	6067	72.74885818	67.76317341	64.96146631	95.11220654	89.78808965	86.80563417	protein_coding	transient-receptor-potential-like protein%2C transcript variant X3
108021372	NW_016019885.1	3386382	3387087	+	539	5554	5570	5471	5561	6219	5769	561.2825217	544.9271067	620.1131934	566.3617186	563.018959	597.3950825	protein_coding	NADH dehydrogenase [ubiquinone] iron-sulfur protein 6%2C mitochondrial
108014025	NW_016024938.1	83977	96202	-	1975	5711	5856	4936	5689	6307	5642	157.5104849	156.3529033	152.6866522	158.1242923	155.8285246	159.4468161	protein_coding	death-associated inhibitor of apoptosis 1%2C transcript variant X1
108007438	NW_016024319.1	488866	556751	+	1777	4651	4571	3784	6921	7650	6436	142.5684145	135.6424968	130.0938366	213.801714	210.0705803	202.1522024	protein_coding	putative phosphatidate phosphatase%2C transcript variant X1
108012995	NW_016024842.1	1799894	1800479	+	586	3830	3896	3613	7212	8189	7176	356.0127619	350.5849867	376.6720255	675.5972343	681.9059547	683.4939639	protein_coding	uncharacterized LOC108012995
108009109	NW_016024447.1	14164311	14169007	-	1723	4278	4447	3370	6849	8059	6900	135.2445929	136.0986552	119.491674	218.2084929	228.2375549	223.5186073	protein_coding	dentin sialophosphoprotein
108006515	NW_016019885.1	4389559	4394412	-	2301	127	144	121	10689	12413	10246	3.006432867	3.300029752	3.212637863	255.0058946	263.2396863	248.535026	protein_coding	protein Z-dependent protease inhibitor-like
108004926	NW_016020021.1	241610	249069	+	4957	6314	5493	5976	5073	5914	4942	69.38251959	58.43360251	73.65202497	56.17921991	58.21751036	55.64596673	protein_coding	glycogen [starch] synthase%2C transcript variant X2
108012058	NW_016024765.1	193953	196523	+	1396	5959	5730	5944	5087	5349	5637	232.5157496	216.4418242	260.1275822	200.0350414	186.9727895	225.378501	protein_coding	phosphate carrier protein%2C mitochondrial-like
108017728	NW_016026300.1	3426801	3447264	-	5559	4703	4938	4188	6612	6893	6369	46.08320894	46.84102537	46.0259775	65.29289602	60.50661151	63.94762867	protein_coding	eukaryotic translation initiation factor 4 gamma 2
108013017	NW_016024842.1	10562699	10564199	+	1218	4814	4434	4163	6730	7256	6232	215.2896769	191.9642615	208.8104092	303.3175483	290.6974443	285.5814708	protein_coding	ester hydrolase C11orf54 homolog
108018733	NW_016026777.1	753	1221	-	398	6261	6166	6430	4670	5291	4591	856.8899317	816.9442685	987.0085679	644.1152321	648.7030163	643.834271	protein_coding	40S ribosomal protein S14-like
108010792	NW_016024483.1	697960	698741	-	610	6104	6722	6447	4493	5382	4249	545.0660071	581.0863249	645.6852374	404.3303527	430.5316526	388.7825515	protein_coding	nucleoside diphosphate kinase
108019822	NW_016027458.1	1494397	1494779	+	317	3865	4702	5675	5773	6946	6288	664.1323638	782.1595358	1093.703559	999.7054421	1069.21919	1107.141526	protein_coding	cytochrome b-c1 complex subunit 9
108015140	NW_016025388.1	1202108	1207552	-	2393	5273	5394	4157	5979	6615	5794	120.0271464	118.8612314	106.1280899	137.1562542	134.8895723	135.1405437	protein_coding	glucose-6-phosphate 1-dehydrogenase%2C transcript variant X1
108009222	NW_016024447.1	4089771	4099858	-	3584	3929	3794	3117	7092	8023	7188	59.71431244	55.82147494	53.13269235	108.6251745	109.2345488	111.9411945	protein_coding	facilitated trehalose transporter Tret1%2C transcript variant X1
108019907	NW_016027458.1	2058711	2059399	-	633	5327	5805	4823	5455	6471	5157	458.3987187	483.5824107	465.4859465	473.0649872	498.8372974	454.7191987	protein_coding	general odorant-binding protein 99a
108005884	NW_016021196.1	282055	287169	-	2473	5972	6257	6068	4624	5315	4731	131.5406825	133.4178754	149.9044335	102.6416134	104.8746152	106.7772425	protein_coding	eukaryotic peptide chain release factor subunit 1%2C transcript variant X1
108017001	NW_016025862.1	1967613	1971738	-	1987	5432	5277	5130	5566	6076	5367	148.9108362	140.0429366	157.7293523	153.7712327	149.2145336	150.7591214	protein_coding	D-2-hydroxyglutarate dehydrogenase%2C mitochondrial%2C transcript variant X1
108016424	NW_016025811.1	57986	75335	-	1060	4854	4999	4664	5733	6514	6083	249.4355299	248.6848069	268.8101717	296.8970193	299.8700671	320.3036007	protein_coding	profilin%2C transcript variant X2
108019618	NW_016027458.1	807645	808898	+	1192	8481	8890	7652	2465	2903	2408	387.5566704	393.2760393	392.1856761	113.5194895	118.8398263	112.7535169	protein_coding	uncharacterized LOC108019618
108021492	NW_016019885.1	20153943	20155211	+	927	6242	7034	5986	4349	4928	4221	366.7823582	400.1240092	394.5027184	257.5368827	259.4072996	254.1472926	protein_coding	ribosome biogenesis protein NSA2 homolog
108021655	NW_016019885.1	21038045	21043584	-	1217	6939	6543	6022	4153	4893	4119	310.5780205	283.5034341	302.3035135	187.3273174	196.1895474	188.9083189	protein_coding	D-3-phosphoglycerate dehydrogenase
108013002	NW_016024842.1	4769300	4775262	+	2948	6194	6344	5755	4679	5032	4479	114.4479796	113.4769559	119.2644118	87.1275149	83.29220917	84.80148409	protein_coding	heat shock 70 kDa protein 4%2C transcript variant X1
108020336	NW_016028002.1	1762594	1797054	-	3674	2258	2421	2471	6952	8777	9558	33.47720517	34.7478245	41.08909872	103.8724493	116.573054	145.2037203	protein_coding	uncharacterized LOC108020336%2C transcript variant X9
108019830	NW_016027458.1	2741536	2743779	-	1493	7010	6532	6627	3886	4521	3842	255.7541082	230.7057136	271.1753346	142.8804303	147.7630773	143.6307481	protein_coding	tryptase
108009976	NW_016019885.1	5927622	5928227	+	463	5512	5289	6692	4293	5427	5148	648.4740867	602.3716969	883.01476	508.9904788	571.965796	620.5937776	protein_coding	NADH dehydrogenase [ubiquinone] 1 subunit C2
108004757	NW_016019886.1	2976096	2979243	-	673	3838	3951	3805	6483	7053	7220	310.6378091	309.5736212	345.4081803	528.7991135	511.3874284	598.7865035	protein_coding	gamma-aminobutyric acid receptor-associated protein
108021402	NW_016019885.1	21536047	21541787	-	2333	5629	6007	4096	5431	5991	5175	131.4258874	135.7734567	107.2601083	127.7893982	125.3071374	123.8070812	protein_coding	basic proline-rich protein-like
108014396	NW_016025107.1	61563	67870	+	3276	6093	6659	5019	4771	5242	4486	101.3098549	107.185763	93.59794732	79.94573221	78.08081743	76.43024394	protein_coding	aminopeptidase N%2C transcript variant X2
108009687	NW_016024447.1	8080755	8082171	+	1353	6194	5767	5268	4721	5606	4545	249.3663294	224.7626463	237.8707224	191.5428587	202.1838791	187.4933896	protein_coding	lysosomal aspartic protease
108012855	NW_016024842.1	11826839	11831909	-	3144	7658	8042	6141	3312	3626	3216	132.6774857	134.8818498	119.3299838	57.82791737	56.27771946	57.09306682	protein_coding	staphylococcal nuclease domain-containing protein 1
108009402	NW_016024447.1	8249603	8251792	+	2135	4828	5818	4541	5510	6024	5149	123.1781821	143.6970391	129.9411316	141.6718224	137.6823632	134.609243	protein_coding	mucin-2
108009231	NW_016024447.1	5492680	5495354	+	2017	6129	6116	5416	4590	5280	4333	165.5191058	159.8945129	164.0460506	124.9213153	127.7377471	119.9037209	protein_coding	cytochrome P450 6g1%2C transcript variant X1
108011441	NW_016024625.1	358508	367206	+	5149	3599	3816	3067	7038	7496	6828	38.07354917	39.08026105	36.39015505	75.03366011	71.03917576	74.01512726	protein_coding	ubiquitin carboxyl-terminal hydrolase 64E%2C transcript variant X1
108011320	NW_016019885.1	14875225	14875836	-	547	243	212	227	10235	11575	9319	24.19821636	20.43715866	25.35312821	1027.141512	1032.582835	950.893448	protein_coding	vegetative cell wall protein gp1
108018598	NW_016019885.1	3494599	3512027	+	3148	3489	3519	3520	6599	7566	7106	60.37131755	58.9462966	68.31262306	115.0729285	117.2796986	125.9912396	protein_coding	reticulon-1-A%2C transcript variant X2
108016854	NW_016025862.1	1821195	1825431	+	3465	4286	4279	3562	6300	7204	6120	67.3772585	65.11949582	62.8034784	99.80839493	101.4522523	98.58209716	protein_coding	hypoxia up-regulated protein 1%2C transcript variant X1
108013471	NW_016024842.1	2451963	2455190	+	2108	5178	5902	4298	5206	5802	5354	133.7999182	147.6388251	124.5629332	135.5699133	134.3069064	141.7612813	protein_coding	sialomucin core protein 24
108012870	NW_016024842.1	9927211	9944286	+	8182	4109	4265	3492	6599	6960	6268	27.35527433	27.48726581	26.07400723	44.27396468	41.5088778	42.75819684	protein_coding	spectrin alpha chain%2C transcript variant X1
108019638	NW_016027458.1	592512	594314	+	1803	148	151	112	10437	11182	9630	4.471264865	4.416245444	3.795030912	317.767676	302.6320983	298.1126671	protein_coding	cytosol aminopeptidase
108010068	NW_016024447.1	3522678	3525324	-	1927	8428	8273	7530	2334	2727	2365	238.2359078	226.387942	238.7296071	66.48886174	69.05492392	68.50137673	protein_coding	T-complex protein 1 subunit epsilon
108006681	NW_016022901.1	125972	127635	-	1480	6702	7022	5779	3850	4413	3825	246.6647648	250.1906593	238.5525157	142.8001867	145.5001496	144.2512528	protein_coding	eukaryotic translation initiation factor 3 subunit E
108018078	NW_016026300.1	2097996	2099793	-	1653	7017	7305	5370	3824	4400	3646	231.2293888	233.0340315	198.46981	126.9915404	129.8886045	123.1100989	protein_coding	alaserpin
108005481	NW_016020532.1	3869294	3879832	-	1686	3274	3284	3217	6796	7825	7149	105.7756038	102.7111425	116.5699238	221.2715413	226.4738191	236.6669404	protein_coding	neurogenic locus notch homolog protein 1
108015518	NW_016025389.1	176539	177770	-	1044	5294	5962	4887	4926	5663	4767	276.2153734	301.1365391	285.9794734	259.0142571	264.6898518	254.8558007	protein_coding	electron transfer flavoprotein subunit beta%2C transcript variant X2
108019095	NW_016019885.1	7211349	7212237	-	832	117	117	92	9926	11473	9689	7.659967795	7.415398885	6.755500382	654.9086183	672.8912719	649.98824	protein_coding	CD209 antigen-like protein C
108016264	NW_016025732.1	265557	268958	+	829	6367	6539	5865	4110	4648	3834	418.3547724	415.9381815	432.2216408	272.1554605	273.5916362	258.1353292	protein_coding	60S ribosomal protein L35a%2C transcript variant X2
108006803	NW_016023209.1	18521	21077	+	1802	4735	5318	3732	5714	6441	5412	143.1296486	155.620042	126.5260267	174.0665054	174.4173727	167.6304346	protein_coding	polyubiquitin-C
108021319	NW_016019885.1	14712391	14715753	-	1899	5728	5540	4886	4814	5772	4557	164.3018498	153.835576	157.1887715	139.1588664	148.3175645	133.9380382	protein_coding	fibroin heavy chain%2C transcript variant X2
108021389	NW_016019885.1	18315594	18318612	-	1582	6088	5690	5749	4514	4921	4298	209.6199306	189.6608834	222.013228	156.6335664	151.7882359	151.6386124	protein_coding	rab GDP dissociation inhibitor alpha
108005213	NW_016020532.1	831244	831934	-	626	5010	5431	4884	4985	5520	5346	435.9410852	457.4856241	476.6442342	437.1400428	430.2847679	476.6553707	protein_coding	NADH dehydrogenase [ubiquinone] 1 beta subcomplex subunit 7
108017664	NW_016026276.1	49802	52136	-	1598	8202	8429	7463	2331	2598	2110	279.5808354	278.1450022	285.3183399	80.07468881	79.33294922	73.69797415	protein_coding	plasminogen activator inhibitor 1 RNA-binding protein
108021483	NW_016019885.1	6602013	6603437	+	1199	6589	6814	5642	3900	4385	3716	299.3399851	299.6780458	287.4795263	178.5563029	178.4603097	172.9841818	protein_coding	eukaryotic translation initiation factor 3 subunit I
108007018	NW_016023599.1	29813	35207	-	4220	5029	5013	4104	5555	5943	5352	64.9132858	62.64079134	59.41388113	72.26056839	68.72021461	70.78700266	protein_coding	indole-3-acetaldehyde oxidase
108019775	NW_016027458.1	503708	505071	+	1062	6343	6165	6332	3958	4394	3749	325.337858	306.1121348	364.2582621	204.5884133	201.8955579	197.0338272	protein_coding	probable enoyl-CoA hydratase%2C mitochondrial
108021573	NW_016019885.1	4023800	4024353	+	368	4246	5207	5948	4663	5614	5249	628.487406	746.1252559	987.4523848	695.5804349	744.416203	796.1201638	protein_coding	cytochrome c oxidase subunit 7A1%2C mitochondrial
108018390	NW_016026435.1	265621	273163	+	2352	5548	5507	4833	4763	5384	4774	128.4882882	123.4666717	125.5372178	111.1662678	111.7014888	113.2908843	protein_coding	annexin B9%2C transcript variant X3
108007123	NW_016023860.1	197234	197503	-	270	5845	6760	7144	3416	4286	3304	1179.193725	1320.246162	1616.481369	694.5185644	774.6038128	683.008556	protein_coding	drosomycin-like
108017245	NW_016019885.1	16742787	16763425	+	6658	3935	4358	3609	5893	6679	6218	32.19328944	34.51559918	33.11586573	48.58726032	48.95069705	52.12628767	protein_coding	trafficking kinesin-binding protein milt%2C transcript variant X3
108008388	NW_016024447.1	2813964	2814746	+	327	5237	6080	7434	3856	4643	3301	872.3670017	980.4553225	1388.88992	647.3200121	692.8546864	563.4399557	protein_coding	60S ribosomal protein L39
108018713	NW_016026750.1	3455	5588	-	1605	3696	4043	3288	6075	6975	6440	125.4357509	132.8313806	125.155458	207.7786913	212.0608037	223.9549677	protein_coding	putative fatty acyl-CoA reductase CG5065
108015150	NW_016025388.1	5307545	5313516	-	4356	4576	4535	3813	5407	6087	5849	57.22193675	54.89861678	53.47760585	68.13939285	68.18779683	74.94516496	protein_coding	transmembrane GTPase Marf%2C transcript variant X1
108019583	NW_016027458.1	2487036	2489114	+	1892	6294	6194	5228	4124	4623	3800	181.2049323	172.6322977	168.8136145	119.6540176	119.2323186	112.101735	protein_coding	maltase A1
108012161	NW_016024782.1	361311	362774	-	922	5470	5656	5648	4126	4815	4534	323.1623916	323.4822548	374.2456739	245.6563889	254.8335465	274.4735278	protein_coding	uncharacterized LOC108012161
108019965	NW_016027473.1	72891	73604	+	584	4710	4602	4884	5119	5780	5103	439.311395	415.5332197	510.9234428	481.1738793	482.9545023	487.7110448	protein_coding	ribonuclease kappa
108009866	NW_016024447.1	10938962	10940972	+	2011	5819	6019	5205	4149	4686	4213	157.6161427	157.8280732	158.1254175	113.2559755	113.7054919	116.9308908	protein_coding	very long-chain specific acyl-CoA dehydrogenase%2C mitochondrial
108011278	NW_016024603.1	202762	205763	+	1113	6105	5971	5020	4207	4725	4053	298.7823317	282.8940992	275.5507355	207.4947481	207.1561716	203.2503532	protein_coding	SPARC
108017873	NW_016026300.1	2964501	2965013	+	452	7890	7685	7779	2232	2515	1931	950.8302208	896.555995	1051.425144	271.0725345	271.5130963	238.4480134	protein_coding	immune-induced peptide 23
108005157	NW_016020532.1	1287486	1290536	-	1748	7598	7541	7496	2435	2623	2290	236.7675985	227.4885248	261.9878624	76.46933233	73.22309641	73.12130331	protein_coding	thioredoxin domain-containing protein 5
108008589	NW_016024447.1	10921868	10922621	+	524	5579	5640	5114	4242	4994	4209	579.9485711	567.5704796	596.2418538	444.3949737	465.0594556	448.3296982	protein_coding	12 kDa FK506-binding protein
108011557	NW_016024639.1	72354	77724	-	2683	5052	4711	5534	4721	5135	4581	102.5668641	92.59007021	126.0118838	96.59242932	93.39228539	95.29925129	protein_coding	AF4/FMR2 family member 4%2C transcript variant X1
108014251	NW_016025047.1	911	2124	-	752	4988	4784	4687	4596	5215	5402	361.304202	335.4635297	380.7764975	335.4995488	338.3979317	400.9466681	protein_coding	succinate dehydrogenase [ubiquinone] cytochrome b small subunit%2C mitochondrial
108016486	NW_016025821.1	38112	43500	-	3307	191	169	101	9650	10491	8966	3.146035223	2.694787298	1.865864925	160.1853813	154.8010563	151.3262985	protein_coding	uncharacterized LOC108016486%2C transcript variant X2
108021128	NW_016019885.1	11361501	11364656	-	2373	4350	4710	3286	5524	6127	5521	99.85180663	104.6634752	84.59853506	127.7867111	125.9915358	129.8583494	protein_coding	protein ref(2)P
108010107	NW_016024447.1	4716262	4717868	-	1435	6027	5949	5178	3979	4439	3748	228.7777048	218.6069926	220.4464791	152.2130187	150.946995	145.7798674	protein_coding	eukaryotic translation initiation factor 3 subunit M
108008145	NW_016024447.1	2962814	2964856	-	1918	1956	2066	1974	7341	8482	7397	55.5500758	56.80070109	62.87696452	210.1049974	215.7947592	215.2568028	protein_coding	uncharacterized LOC108008145
108018182	NW_016026300.1	3637296	3644526	-	2172	4508	4705	3859	5166	5928	4938	113.0546669	114.2277938	108.5445392	130.5642691	133.1801813	126.8940136	protein_coding	putative inorganic phosphate cotransporter%2C transcript variant X1
108009852	NW_016024447.1	6389642	6393799	-	2822	2137	2230	1730	7394	8364	7212	41.24885721	41.66964835	37.45261235	143.8308999	144.626622	142.6423806	protein_coding	maternal protein exuperantia%2C transcript variant X1
108021314	NW_016019885.1	4220771	4225413	-	2901	5991	5946	5560	3680	4194	3686	112.4905394	108.0809511	117.0900751	69.63536413	70.54592384	70.91816204	protein_coding	serine/threonine-protein phosphatase PP2A 65 kDa regulatory subunit%2C transcript variant X2
108016881	NW_016019885.1	14731615	14760043	-	3753	3542	3438	3257	5873	6584	6340	51.40843709	48.30580121	53.01908348	85.90356698	85.60566112	94.28889867	protein_coding	leupaxin%2C transcript variant X4
108021640	NW_016019885.1	4611411	4614074	+	1949	3915	4397	3533	5717	6094	5377	109.4168822	118.9642876	110.7451766	161.0223328	152.574459	153.9848757	protein_coding	importin subunit alpha
108013030	NW_016024842.1	6423731	6424623	-	893	4300	4758	3983	4998	5871	5036	262.2898018	280.9603018	272.4908159	307.2377344	320.8129194	314.7633306	protein_coding	serine proteases 1/2
108014428	NW_016025125.1	156487	159105	-	1487	4532	4430	4298	4960	5623	5101	166.0134752	157.0958598	176.5828266	183.1051119	184.5220806	191.4671287	protein_coding	ras-related protein Rab-1A
108009749	NW_016024447.1	11707633	11710418	-	1462	4804	4759	4977	4443	5269	4559	178.9864006	171.6486192	207.9760329	166.8240658	175.8620186	174.0492231	protein_coding	5'-AMP-activated protein kinase subunit beta-1
108015348	NW_016025388.1	2055755	2057393	-	1415	6485	6659	6561	2867	3267	2927	249.6421699	248.1558724	283.2739378	111.2246414	112.6636773	115.4559056	protein_coding	26S protease regulatory subunit 8
108013230	NW_016024842.1	6256922	6259022	+	1856	5921	6281	4793	3786	4231	3711	173.7726794	178.4525686	157.7692928	111.9779207	111.2387964	111.599655	protein_coding	eukaryotic translation initiation factor 3 subunit L
108008480	NW_016024447.1	2829525	2832063	+	717	5575	5428	5539	3882	4355	3930	423.5357988	399.2019603	471.9600422	297.2118605	296.3877375	305.9308436	protein_coding	cofilin/actin-depolymerizing factor homolog
108018037	NW_016026300.1	3849651	3867858	+	3603	5747	5859	5675	3569	3907	3859	86.88430737	85.74942524	96.22648579	54.37659973	52.91397368	59.78061602	protein_coding	RING finger protein nhl-1
108011945	NW_016024735.1	213247	213893	-	647	9499	10973	7997	0	0	1	799.7201068	894.3202826	755.1197637	0	0	0.086267177	protein_coding	vitelline membrane protein Vm26Aa
108013661	NW_016019885.1	37150	39075	+	1714	4850	4685	4298	4738	5278	4530	154.1328928	144.1354338	153.1964196	151.7448637	150.2622183	147.5153636	protein_coding	glutamine synthetase 1%2C mitochondrial
108016763	NW_016025862.1	598397	601500	-	962	6093	6696	5945	3118	3286	3160	345.0011275	367.0391199	377.5459438	177.9224703	166.6800856	183.3419644	protein_coding	histone H3.3%2C transcript variant X1
108014502	NW_016025184.1	69549	76199	+	1365	3574	4631	2995	5674	5779	5619	142.6219287	178.9015534	134.0470304	228.1846579	206.5909396	229.7609669	protein_coding	aldose reductase%2C transcript variant X3
108020696	NW_016019885.1	16554368	16563623	+	1968	4234	4499	3645	4768	5569	5360	117.1898957	120.5487971	113.1528404	132.9967149	138.0839976	152.0160926	protein_coding	sodium/potassium-transporting ATPase subunit beta-1
108016347	NW_016025780.1	132751	135897	+	2175	5451	5734	4369	4104	4533	3851	136.5153004	139.0177993	122.7201296	103.5804639	101.6992349	98.82438649	protein_coding	angiotensin-converting enzyme-related protein
108013499	NW_016024842.1	1682893	1685953	-	1899	5050	5204	4182	4520	4873	4209	144.8541099	144.505476	134.5402051	130.6601737	125.2168212	123.7097219	protein_coding	N-acetylgalactosamine kinase%2C transcript variant X1
108009246	NW_016024447.1	11115598	11119414	-	3511	59	104	85	9073	10555	8000	0.915346637	1.561976486	1.479044082	141.8566967	146.696123	127.1771321	protein_coding	uncharacterized LOC108009246%2C transcript variant X4
108006666	NW_016022901.1	129923	156670	-	7029	3957	3989	3219	5619	5766	5206	30.66457255	29.925573	27.97824412	43.88289289	40.02877712	41.33904981	protein_coding	glutamate synthase [NADH]%2C amyloplastic
108004675	NW_016019886.1	880342	889341	-	5173	4301	4386	3504	4950	5655	4909	45.28885829	44.70932682	41.38230154	52.52819548	53.34348173	52.96639601	protein_coding	acid phosphatase type 7%2C transcript variant X4
108011480	NW_016019885.1	21885335	21887438	+	1852	4474	4549	3646	4919	5537	4555	131.5889452	129.5230123	120.2731551	145.8027117	145.8897463	137.2768384	protein_coding	maltase 1
108017633	NW_016026248.1	292987	297509	-	2523	4185	4206	3939	4825	5457	5043	90.35300896	87.90710942	95.38097381	104.980788	105.5426346	111.5633604	protein_coding	delta-1-pyrroline-5-carboxylate dehydrogenase%2C mitochondrial
108007309	NW_016024027.1	46580	69124	-	10582	3597	3902	3152	5218	5727	5997	18.51557011	19.44426314	18.19748933	27.06861771	26.40892078	31.63123591	protein_coding	serine/threonine-protein kinase Doa%2C transcript variant X5
108012105	NW_016024781.1	531356	533066	+	1636	5530	5456	4884	3711	4417	3575	184.122236	175.8583703	182.3834295	124.5195137	131.7453598	121.9670771	protein_coding	uncharacterized family 31 glucosidase KIAA1161
108010245	NW_016024447.1	1278477	1282271	-	2646	8650	9801	7932	381	386	313	178.0699661	195.3226155	183.1411292	7.904326968	7.118503332	6.602438541	protein_coding	G2/mitotic-specific cyclin-B
108021501	NW_016019885.1	19622515	19626340	+	2009	4802	5063	4118	4363	4880	4208	130.1986938	132.8923473	125.2274183	119.2161348	118.530772	116.9083858	protein_coding	angiotensin-converting enzyme
108008300	NW_016024447.1	14184435	14194550	-	3204	3606	3836	2834	5505	6202	5443	61.30524371	63.13323928	54.03813604	94.31799867	94.45620272	94.81907111	protein_coding	lysosome membrane protein 2%2C transcript variant X5
108012921	NW_016024842.1	4698406	4702212	+	2373	3332	3449	3705	5223	5849	5775	76.48418844	76.64210743	95.38574936	120.8236771	120.2749295	135.8326332	protein_coding	heat shock 70 kDa protein cognate 1%2C transcript variant X2
108016209	NW_016025693.1	51998	53558	-	1389	3341	3267	3118	5391	6355	5623	131.0203147	124.0277515	137.1408658	213.05751	223.2567185	225.951749	protein_coding	elongation of very long chain fatty acids protein 7%2C transcript variant X2
108020744	NW_016028400.1	58116	62696	-	1554	5057	4725	3927	4425	4812	4089	177.2582051	160.3329489	154.3842202	156.3118926	151.1004758	146.8642073	protein_coding	short/branched chain specific acyl-CoA dehydrogenase%2C mitochondrial
108016809	NW_016025862.1	336927	348446	+	7390	3044	2972	2387	6261	6502	5855	22.43699122	21.20685899	19.73335834	46.50814592	42.93324894	44.221384	protein_coding	spectrin beta chain%2C transcript variant X1
108019173	NW_016026917.1	3304066	3311119	+	2920	5084	5308	3846	4266	4586	3855	94.83902897	95.85616385	80.4673039	80.1987798	76.63769369	73.68708907	protein_coding	peptide transporter family 1%2C transcript variant X2
108008694	NW_016024447.1	10179395	10180380	-	862	5982	6038	5496	2948	3481	2857	378.0102282	369.3667726	389.5224382	187.7370435	197.0552388	184.9919559	protein_coding	uncharacterized LOC108008694
108013723	NW_016024843.1	437098	438667	+	473	4608	4954	4854	3946	4598	3733	530.6592489	552.2895722	626.9481902	457.9580539	474.3501629	440.5008175	protein_coding	peroxisomal multifunctional enzyme type 2
108018656	NW_016026706.1	36921	45872	+	1694	4502	5121	3766	4388	4752	4104	144.7626394	159.4091888	135.8188133	142.1945575	136.8844936	135.220898	protein_coding	NADH-cytochrome b5 reductase 3%2C transcript variant X1
108019101	NW_016026917.1	1342827	1347872	+	2290	4425	4698	3505	4434	5128	4437	105.2548704	108.1806314	93.50730964	106.2894029	109.2707093	108.1443453	protein_coding	leucine-rich repeat-containing protein 58
108012370	NW_016024842.1	10209646	10211502	+	1857	4645	4575	3913	4295	4703	4489	136.2505371	129.9125707	128.7333189	126.9641254	123.5817392	134.9234915	protein_coding	protein phosphatase PTC7 homolog
108011918	NW_016024728.1	3036	27523	-	370	4159	4506	5475	3599	4676	4124	612.2821585	642.1869045	904.0145517	533.9614252	616.6858822	622.1094553	protein_coding	MICOS complex subunit Mic10
108013415	NW_016024842.1	6271061	6273391	-	2331	6974	7231	5843	2032	2397	2007	162.9686537	163.5791962	153.1392919	47.85322273	50.1784207	48.05681326	protein_coding	larval serum protein 2
108021193	NW_016019885.1	16242066	16248899	+	2381	4482	4776	3885	4057	4615	4666	102.5361166	105.7735072	99.68381478	93.53526334	94.58092079	109.3793174	protein_coding	uncharacterized LOC108021193%2C transcript variant X1
108020839	NW_016028451.1	1287	20819	+	3166	4617	4458	3891	4277	4955	4215	79.43526932	74.2507997	75.08329827	74.15801573	76.37020847	74.30816521	protein_coding	facilitated trehalose transporter Tret1%2C transcript variant X2
108017839	NW_016026300.1	977233	977885	-	653	4957	4878	4767	3721	4362	3712	413.4948891	393.9132565	445.989868	312.8068463	325.9595487	317.2814312	protein_coding	V-type proton ATPase subunit F 1
108014059	NW_016024958.1	434292	434924	+	570	5432	5135	4959	3483	4028	3342	519.0979501	475.0480876	531.5110214	335.4350031	344.8306288	327.2513595	protein_coding	60S ribosomal protein L34
108008356	NW_016024447.1	2925575	2928147	-	1398	4872	4712	4220	3737	4379	4423	189.8298552	177.733827	184.4158741	146.7390447	152.8477329	176.5873696	protein_coding	phosphate carrier protein%2C mitochondrial
108013200	NW_016024842.1	967580	969584	-	1270	2972	3113	3010	5554	6272	5394	127.4704422	129.2550088	144.7957439	240.0666961	240.9869674	237.0593508	protein_coding	bax inhibitor 1%2C transcript variant X2
108021835	NW_016019886.1	448969	450191	-	1223	5624	5219	5031	3407	3823	3205	250.4858879	225.0260629	251.3164302	152.9239255	152.5348463	146.2687151	protein_coding	sepiapterin reductase
108017267	NW_016025980.1	61856	71291	-	3142	4097	4094	3278	4767	5329	4741	71.02711775	68.70900185	63.73761233	83.28537245	82.76196002	84.2196911	protein_coding	calcium-binding mitochondrial carrier protein Aralar1%2C transcript variant X2
108011322	NW_016024611.1	211876	212745	-	806	5434	5851	5060	3213	3620	3095	367.2391729	382.795689	383.5380862	218.8292867	219.1617485	214.3263072	protein_coding	uncharacterized LOC108011322
108009091	NW_016024447.1	10640917	10646008	+	2063	2966	2840	2716	5657	6366	5714	78.31344465	72.5923898	80.43101688	150.5277991	150.5769979	154.5933747	protein_coding	hydroxymethylglutaryl-CoA synthase 1%2C transcript variant X1
108013315	NW_016024842.1	762924	768516	+	3974	6842	7049	5711	2162	2396	2049	93.78202701	93.53445707	87.79652347	29.8646609	29.42050877	28.77822244	protein_coding	importin-7
108018822	NW_016026879.1	70378	71245	-	804	6132	5888	5792	2672	3070	2589	415.4421008	386.1746259	440.1143472	182.4358423	186.3260402	179.7321921	protein_coding	uncharacterized LOC108018822
108019619	NW_016027458.1	806290	806920	+	631	5384	6086	5281	2951	3370	3042	464.7721541	508.5979094	511.3047532	256.7258564	260.610416	269.0789474	protein_coding	uncharacterized LOC108019619
108013018	NW_016024842.1	10547117	10547604	+	488	4129	3691	4042	4621	5353	4263	460.8817053	398.8377018	506.0221284	519.811529	535.2647567	487.5794355	protein_coding	lysozyme P
108011227	NW_016024591.1	500037	504642	-	3146	4672	4640	3798	4294	4688	4003	80.89254964	77.77342844	73.7546258	74.92609228	72.7143477	71.01935789	protein_coding	neutral alpha-glucosidase AB
108005158	NW_016020532.1	336315	338948	-	1592	7171	6995	6279	1797	2016	1812	245.3584771	231.6949869	240.957496	61.96333362	61.79291631	63.52797316	protein_coding	adenosylhomocysteinase
108015198	NW_016025388.1	780108	781166	+	1059	5023	4790	4116	3919	4591	3566	258.3637779	238.5127145	237.4501388	203.1463691	211.5449004	187.9469353	protein_coding	27 kDa hemolymph protein
108006275	NW_016021887.1	570870	572157	-	1138	6278	6264	6527	2218	2511	2143	300.4992951	290.2561757	350.4002218	106.991442	107.6702393	105.1065494	protein_coding	proteasome subunit alpha type-7-1
108004754	NW_016019886.1	1202928	1207204	-	1291	6478	6364	6447	2064	2449	2026	273.3248445	259.9416735	305.087525	87.76335393	92.56648457	87.59172279	protein_coding	GTP-binding nuclear protein Ran
108012160	NW_016024782.1	357500	361233	+	2124	3213	3413	2602	5484	6032	5082	82.39874962	84.73322919	74.84207187	141.7335597	138.5791995	133.5457335	protein_coding	alkaline phosphatase 4
108016900	NW_016025862.1	1434469	1441707	+	2326	3809	3821	3396	4846	5287	4611	89.20016764	86.62421443	89.19715305	114.3677193	110.915139	110.6458887	protein_coding	glutathione synthetase%2C transcript variant X1
108008497	NW_016024447.1	3231795	3232727	+	826	5832	5928	5108	2857	3289	2738	384.5934436	378.4426976	377.8016611	189.8715755	194.3010082	185.0134348	protein_coding	uncharacterized LOC108008497
108006573	NW_016019885.1	18908625	18910143	+	930	3834	3935	3327	4752	5295	4545	224.5606043	223.1175693	218.5560707	280.493786	277.8268684	272.772641	protein_coding	uncharacterized LOC108006573
108017829	NW_016026300.1	3382104	3383935	-	1053	5675	5496	5329	3069	3333	2784	293.5633959	275.2265554	309.1792724	159.992004	154.453648	147.5675032	protein_coding	uncharacterized LOC108017829
108013728	NW_016024843.1	215520	224219	-	2988	4789	4803	3594	4097	4523	3873	87.30289638	84.76254254	73.48361303	75.2688242	73.86474833	72.34637471	protein_coding	ATP-binding cassette sub-family D member 3
108004728	NW_016019886.1	410119	414649	+	2273	5284	5246	5464	3095	3524	3047	126.6274268	121.7028735	146.8602546	74.74652014	75.6532678	74.82089314	protein_coding	bleomycin hydrolase%2C transcript variant X1
108008367	NW_016024447.1	5207430	5208216	+	656	5261	5383	4711	3328	3718	3236	436.8465103	432.7056065	438.7350052	278.4897654	276.5647171	275.3306393	protein_coding	protein transport protein Sec61 subunit beta
108016895	NW_016025862.1	1171637	1179165	-	2649	5927	5723	4594	3028	3398	2960	121.8757713	113.9236182	105.9502667	62.74854697	62.59399114	62.36768477	protein_coding	armadillo segment polarity protein%2C transcript variant X2
108015336	NW_016025388.1	1269479	1274793	-	795	3728	3929	3313	4484	5130	5042	255.4307528	260.6074832	254.5935103	309.619451	314.8773808	353.9855892	protein_coding	heat shock protein beta-1%2C transcript variant X1
108011293	NW_016019885.1	10308864	10309342	-	418	3786	3822	3791	4636	5311	4253	493.3654537	482.1546758	554.0775125	608.8312091	619.999369	567.8962103	protein_coding	uncharacterized LOC108011293
108016620	NW_016025862.1	602754	604326	-	1490	4146	4370	4006	4175	4760	4119	151.5679713	154.6561342	164.2546595	153.8154543	155.8877225	154.2962578	protein_coding	dolichyl-diphosphooligosaccharide--protein glycosyltransferase 48 kDa subunit
108013380	NW_016024842.1	9150800	9155041	+	1799	2038	1962	1685	6284	7336	6202	61.70742508	57.50953043	57.22183275	191.7497357	198.9845637	192.4201142	protein_coding	purine nucleoside phosphorylase%2C transcript variant X3
108004598	NW_016019886.1	93486	94209	-	662	5990	6789	5162	2325	2873	2332	492.8709725	540.7789785	476.3794653	192.7945393	211.7721591	196.6167107	protein_coding	uncharacterized LOC108004598
108017927	NW_016026300.1	2644641	2646178	-	1538	5572	5764	5635	2707	3033	2717	197.3418433	197.6239696	223.8363456	96.61880936	96.22929469	98.6014207	protein_coding	26S protease regulatory subunit 7
108021361	NW_016019885.1	16054690	16061439	-	2242	5716	5650	5042	2929	3206	2784	138.8740241	132.8877112	137.3916233	71.71558154	69.77809965	69.30802003	protein_coding	UDP-N-acetylhexosamine pyrophosphorylase%2C transcript variant X2
108020939	NW_016019885.1	18867936	18875480	+	2101	3576	3607	3034	4786	5598	4672	92.7119821	90.52990649	88.2231471	125.0479	130.0163799	124.1156801	protein_coding	ethanolamine-phosphate cytidylyltransferase%2C transcript variant X1
108011618	NW_016024662.1	362417	365492	-	2218	5115	4884	4283	3654	4101	3226	125.6170252	116.1144035	117.9721663	90.43504567	90.2234553	81.18068112	protein_coding	uncharacterized LOC108011618
108010858	NW_016024483.1	61181	68403	-	4628	4169	4326	2904	4656	4949	4249	49.06851933	49.29071826	38.33507203	55.22673676	52.18135248	51.24402689	protein_coding	chaoptin
108008531	NW_016024447.1	13883359	13884384	+	907	5482	5583	5583	2784	3190	2630	329.2275366	324.5878974	376.0567277	168.4968184	171.622658	161.8446438	protein_coding	proteasome subunit alpha type-5
108018907	NW_016026917.1	3316417	3319214	+	1803	4324	4389	3447	4140	4736	4190	130.633441	128.3635845	116.7988532	126.0475404	128.1761418	129.708419	protein_coding	V-type proton ATPase subunit d 1
108008628	NW_016024447.1	8837191	8838672	+	842	4401	4765	3534	4057	4686	3737	284.710632	298.4164745	256.4173901	264.4981734	271.5697676	247.7198885	protein_coding	uncharacterized LOC108008628
108014165	NW_016025001.1	10889	17284	+	2703	6019	3905	3890	4366	3606	3370	121.2949461	76.18105354	87.92180137	88.66810904	65.09848843	69.58789905	protein_coding	glycogen [starch] synthase%2C transcript variant X2
108021069	NW_016019885.1	18637734	18639580	+	1590	5819	6270	4653	2638	3040	2662	199.3497251	207.942087	178.7841236	91.07672969	93.29700173	93.44601731	protein_coding	methionine aminopeptidase 2
108006046	NW_016021403.1	259872	260874	-	570	5887	5082	5018	2881	3321	2880	562.5790929	470.1449623	537.8347056	277.4585828	284.3054911	282.0119436	pseudogene	-
108021374	NW_016019885.1	19080581	19084454	+	2071	4208	4187	4337	4047	4432	3767	110.6776784	106.6092391	127.9388213	107.2711327	104.4265381	101.5232217	protein_coding	interferon-inducible double-stranded RNA-dependent protein kinase activator A homolog%2C transcript variant X2
108008064	NW_016024443.1	45533	49450	-	2589	3514	3972	2749	4767	5201	4734	73.93228262	80.90012102	64.86877717	101.0747935	98.02707209	102.0577696	protein_coding	V-type proton ATPase subunit B
108016577	NW_016025862.1	616272	619632	+	2666	4384	4478	3861	3730	4290	4189	89.57252331	88.57189286	88.4774665	76.80304659	78.52146159	87.70009925	protein_coding	5'-AMP-activated protein kinase catalytic subunit alpha-2%2C transcript variant X2
108008510	NW_016024447.1	1637296	1638632	+	1273	4121	4298	3587	4094	4843	3832	176.3350394	178.0368859	172.145627	176.5424689	185.6424508	168.0145783	protein_coding	lipase 3
108018693	NW_016026750.1	16683	20289	-	2605	4925	4982	4257	3363	3741	3417	102.9823779	100.8481597	99.83640735	70.86779182	70.07630729	73.21281755	protein_coding	probable cytochrome P450 9f2
108021466	NW_016019885.1	4459766	4461808	+	1376	4916	4747	4487	3352	3864	3282	194.606727	181.9167882	199.2189549	133.7258408	137.028187	133.1281854	protein_coding	3-ketoacyl-CoA thiolase%2C mitochondrial
108015810	NW_016025494.1	15796	33786	+	2513	4077	4125	3208	4246	4701	4201	88.3715823	86.55724922	77.98927675	92.75071416	91.28280784	93.30610544	protein_coding	protein I'm not dead yet%2C transcript variant X1
108014803	NW_016025334.1	704890	706309	-	771	4961	4817	4525	2948	3816	3476	350.4929262	329.4535944	358.5561924	209.8953716	241.5156155	251.6374406	protein_coding	MICOS complex subunit MIC27
108008467	NW_016024447.1	5750854	5752910	-	1821	4920	4982	4955	3084	3761	2835	147.1700933	144.2665876	166.2366333	92.96814908	100.7823812	86.89463974	protein_coding	luciferin 4-monooxygenase-like
108015817	NW_016025508.1	6620	14104	-	1944	5353	5738	4416	2903	3247	2854	149.9910658	155.6453911	138.7796622	81.97483218	81.50368708	81.94219207	protein_coding	ATP-dependent RNA helicase p62
108013296	NW_016024842.1	3761425	3763148	-	1438	5130	5752	3763	3206	3767	2893	194.3224097	210.9269016	159.8705077	122.3867474	127.8285792	112.2895696	protein_coding	sarcoplasmic reticulum histidine-rich calcium-binding protein
108011347	NW_016024617.1	14564	16200	-	1327	4135	4291	4082	3777	4181	4022	169.7340599	170.5138159	187.929561	156.2448901	153.744813	169.1690899	protein_coding	NADH dehydrogenase [ubiquinone] 1 alpha subcomplex subunit 10%2C mitochondrial
108013482	NW_016024842.1	10947322	10949213	-	1245	4585	4536	4204	3495	4290	3366	200.601602	192.1213706	206.2938959	154.1017567	168.1431459	150.9018728	protein_coding	B-cell receptor-associated protein 31%2C transcript variant X1
108012642	NW_016024842.1	3552758	3553804	-	565	4054	4388	4605	3415	4290	3657	390.8406302	409.5341789	497.9367823	331.7966686	370.5101179	361.2654107	protein_coding	NADH dehydrogenase [ubiquinone] 1 alpha subcomplex subunit 5
108019582	NW_016027458.1	2483170	2486784	-	1952	4437	4254	3835	3731	4398	3733	123.8152172	114.9184221	120.0268965	104.9240865	109.9427611	106.7402083	protein_coding	maltase A1
108017771	NW_016026300.1	3491153	3494007	-	1811	5540	5703	4973	2572	3012	2453	166.6309701	166.0568912	167.761782	77.96187491	81.15732894	75.60124847	protein_coding	aspartate--tRNA ligase%2C cytoplasmic
108020616	NW_016019885.1	18788489	18794577	+	3642	3211	3362	2680	4740	5111	5001	48.02471236	48.67766634	44.95602193	71.44439472	68.47896178	76.64199177	protein_coding	probable phosphorylase b kinase regulatory subunit beta%2C transcript variant X2
108015496	NW_016025389.1	331222	338722	-	5038	3254	3242	2656	5257	5238	4397	35.18226486	33.93335724	32.20793858	57.28086595	50.73393624	48.71336965	protein_coding	transient receptor potential protein%2C transcript variant X2
108004896	NW_016020021.1	205110	210332	+	1244	2024	2145	2070	5171	6053	6514	88.62465062	90.92407636	101.6583337	228.1833325	237.4332414	292.2652918	protein_coding	uncharacterized LOC108004896
108009437	NW_016024447.1	8172204	8194951	+	3481	2765	2888	2498	5017	5497	5296	43.26687418	43.7486995	43.84109902	79.11700504	77.05714985	84.91683966	protein_coding	protein GDAP2 homolog%2C transcript variant X1
108012063	NW_016024779.1	2440	3574	+	914	4204	4318	3937	3518	4046	3870	250.5422192	249.1199019	263.1553725	211.2902225	216.0085345	236.3277057	protein_coding	mitochondrial import inner membrane translocase subunit Tim23
108005426	NW_016020532.1	14684	16959	+	1343	5408	5339	5168	2624	2864	2480	219.3436563	209.6311854	235.0929005	107.2550079	104.061056	103.0684008	protein_coding	eukaryotic translation initiation factor 2 subunit 1
108019145	NW_016026917.1	3944355	3948055	+	1193	4233	3994	3878	3970	4248	3547	193.2734652	176.5385677	198.5913751	182.6752978	173.7541924	165.9474619	protein_coding	tetraspanin-6
108009055	NW_016024447.1	4417539	4418994	-	606	3021	3569	4101	4084	4692	4367	271.545437	310.5602772	413.4377866	369.9498625	377.8127476	402.2170138	protein_coding	DNA ligase 1%2C transcript variant X1
108017530	NW_016019885.1	17541195	17551740	-	5821	5048	5236	3670	3157	3541	3113	47.23741846	47.43228212	38.51780115	29.77191317	29.683804	29.84911031	protein_coding	CD109 antigen%2C transcript variant X3
108017670	NW_016026283.1	29289	31909	-	1670	4761	4975	4607	3081	3327	3002	155.2909399	157.0900203	168.5368074	101.2756381	97.21371895	100.3330666	protein_coding	sphingolipid delta(4)-desaturase DES1-like
108009993	NW_016024447.1	6353900	6357647	-	996	5084	5290	4692	2759	3038	2791	278.0421331	280.0711118	287.8005946	152.0624989	148.8399992	156.4049046	protein_coding	superoxide dismutase [Cu-Zn]%2C chloroplastic
108006855	NW_016023222.1	400595	403382	+	1523	3593	3816	3212	4139	4774	4058	128.5055019	132.123614	128.845322	149.1850431	152.9585434	148.717477	protein_coding	protein henna
108009999	NW_016019885.1	1990440	1990997	+	481	4093	4435	5439	3031	3523	3055	463.5121007	486.2062415	690.8233434	345.9159766	357.4034946	354.4998108	protein_coding	phosphatidylinositol 3-kinase 3-like%2C transcript variant X1
108015346	NW_016025388.1	4986216	4989299	-	2850	3640	3651	3017	4177	4669	4371	69.56982837	67.5521156	64.67306923	80.45432143	79.94112243	85.60237537	protein_coding	uncharacterized LOC108015346
108013192	NW_016024842.1	8555047	8556836	+	1317	3918	3674	3610	3935	4518	3869	162.0477723	147.104297	167.4612963	164.0169466	167.3985452	163.9694064	protein_coding	4-hydroxyphenylpyruvate dioxygenase
108019780	NW_016027458.1	857530	867942	+	2933	3827	3695	3144	4130	4650	4056	71.07400812	66.43154633	65.48826674	77.29790968	77.36278894	77.18550553	protein_coding	NAD kinase%2C transcript variant X2
108012503	NW_016024842.1	1290820	1293036	+	2108	102	131	67	7865	8142	7193	2.635687844	3.27697155	1.941767456	204.813171	188.4741179	190.4536601	protein_coding	cytosol aminopeptidase-like
108020882	NW_016019885.1	18416284	18419666	-	2736	4734	4939	3890	3233	3599	3102	94.24896048	95.19078647	86.86134104	64.86633678	64.18846372	63.28132588	protein_coding	trifunctional enzyme subunit alpha%2C mitochondrial
108005722	NW_016021129.1	35915	216077	+	7844	5100	5510	4019	2923	3221	2708	35.41579535	37.04128085	31.30209773	20.45601302	20.0375384	19.26907844	protein_coding	tiggrin
108016976	NW_016025862.1	1936345	1942234	-	1698	2513	2627	2376	4820	5410	5716	80.61562233	81.58200391	85.48733376	155.8257096	155.4715066	187.890319	protein_coding	translation initiation factor IF-2%2C transcript variant X2
108020831	NW_016028450.1	485990	486507	+	398	3969	3909	4427	3633	4071	3421	543.2033444	517.9103382	679.5469565	501.0857898	499.1249252	479.7553999	protein_coding	uncharacterized LOC108020831
108016629	NW_016025862.1	1443159	1444278	+	1058	4883	4997	4696	2853	3309	2674	251.4001109	249.0552286	271.1661296	148.0286795	152.6167944	141.0670566	protein_coding	eukaryotic translation initiation factor 3 subunit G-A
108021661	NW_016019885.1	3435404	3436853	+	1164	5788	5507	5793	2024	2284	1992	270.8569292	249.4790479	304.0489934	95.45249591	95.74902209	95.51822058	protein_coding	26S proteasome non-ATPase regulatory subunit 14
108021624	NW_016019885.1	501075	502986	-	1800	2923	2828	2384	4952	5591	4608	88.45466021	82.84739969	80.91457694	151.0211913	151.5682426	142.8860514	protein_coding	minor histocompatibility antigen H13
108005687	NW_016021001.1	13992	24174	-	2561	3578	3637	3295	4096	4604	4070	76.10184153	74.88687438	78.60295302	87.7970918	87.72370471	88.7022631	protein_coding	NADP-dependent malic enzyme
108016139	NW_016025683.1	203508	204671	-	1104	3826	3955	3391	3937	4531	3463	188.7731838	188.9075851	187.6513695	195.7609674	200.270147	175.0786897	protein_coding	phospholipase A1
108009740	NW_016024447.1	7489803	7499296	-	3162	4090	3981	3246	3830	4244	3689	70.45727634	66.38994271	62.71619066	66.49158252	65.4944859	65.11734114	protein_coding	carnitine O-palmitoyltransferase 1%2C liver isoform%2C transcript variant X2
108018152	NW_016026300.1	1766574	1778726	-	2783	3444	3485	3023	3975	4568	4515	67.40845058	66.0330805	66.36177025	78.40679246	80.09476228	90.55124334	protein_coding	coronin-6%2C transcript variant X2
108005896	NW_016021196.1	919189	923286	+	2919	3161	3374	2727	4434	4983	4326	58.98679627	60.95129891	57.07475617	83.38565698	83.30057899	82.71843129	protein_coding	translocation protein SEC63 homolog
108004589	NW_016019886.1	14533	15215	+	683	6270	6086	6151	1450	1678	1300	500.0474828	469.8759602	550.196781	116.540549	119.8843466	106.2361976	protein_coding	uncharacterized transmembrane protein DDB_G0289901
108019180	NW_016026917.1	351027	355236	+	2504	4053	4045	3488	3695	4052	3492	88.16712666	85.18363788	85.10109996	81.00463682	78.96349093	77.83766154	protein_coding	ATP-binding cassette sub-family F member 2
108006966	NW_016019885.1	22126023	22126543	-	521	2159	2146	2247	4920	5768	5561	225.7248262	217.2020782	263.4865014	518.390627	540.2300728	595.7513585	protein_coding	nuclear protein 1
108008469	NW_016024447.1	527603	529469	-	1696	4407	4472	3441	3368	3808	3278	141.5407886	139.0426156	123.9515171	109.0124238	109.5625974	107.878021	protein_coding	membrane-bound alkaline phosphatase-like
108011065	NW_016024546.1	82097	89540	+	2406	5877	5811	4196	2126	2516	2217	133.0529402	127.3582944	106.5449521	48.50621621	51.02772914	51.43040446	protein_coding	uncharacterized LOC108011065
108016750	NW_016025862.1	1356401	1362548	-	2431	4542	4249	3789	3255	3696	3184	101.7715946	92.16663976	95.22098469	73.50143111	74.18878037	73.10346625	protein_coding	apoptosis-inducing factor 3%2C transcript variant X1
108020354	NW_016019885.1	18572751	18575072	-	2097	5043	5483	4411	2563	2756	2422	130.9950684	137.8769911	128.5084393	67.09342104	64.13159047	64.46523615	protein_coding	pescadillo homolog
108021258	NW_016019885.1	19076401	19079944	+	3068	4153	4064	3678	3576	3848	3270	73.73454151	69.85062974	73.24017805	63.98407795	61.20274991	59.48976686	protein_coding	coatomer subunit beta'
108009341	NW_016024447.1	4726922	4729493	+	1048	3814	4221	3613	3545	3796	3587	198.2365881	212.386081	210.6200448	185.688376	176.7486677	191.0380883	protein_coding	receptor expression-enhancing protein 5%2C transcript variant X1
108004713	NW_016019885.1	20475874	20477405	-	1532	2824	2939	3271	4203	5119	4204	100.4084667	101.1609275	130.4412046	150.6018774	163.0487945	153.1629814	protein_coding	glycine-rich cell wall structural protein
108019869	NW_016027458.1	1660757	1680067	-	2648	2294	2318	1886	4804	5537	5715	47.18889862	46.16017352	43.51276983	99.58978137	102.0346715	120.4614603	protein_coding	amphiphysin%2C transcript variant X6
108004708	NW_016019886.1	764398	769230	-	1206	3712	4028	3461	3692	4152	3461	167.6583038	176.1222139	175.3263991	168.0521781	167.9968988	160.1784774	protein_coding	glutathione S-transferase theta-1
108021813	NW_016019886.1	2854371	2857688	+	1642	3272	2982	2698	4336	4991	4199	108.5436822	95.76492397	100.3833799	144.9592328	148.3220246	142.7324076	protein_coding	very-long-chain 3-oxoacyl-CoA reductase
108016740	NW_016025862.1	1528471	1614248	+	14531	3737	3861	3026	3755	4240	3852	14.0085119	14.0112306	12.72232374	14.18548535	14.23841286	14.79587472	protein_coding	basement membrane-specific heparan sulfate proteoglycan core protein
108009138	NW_016024447.1	2850756	2852499	-	1147	4659	4587	4359	2839	3190	2816	221.2553093	210.880928	232.1755446	135.872553	135.7120757	137.0310868	protein_coding	adenylate kinase
108016823	NW_016019885.1	4872116	4882827	-	8460	3124	3423	2583	4465	4724	4121	20.11430682	21.33577968	18.65293019	28.97215908	27.24775676	27.18830424	protein_coding	E3 ubiquitin-protein ligase HECTD1%2C transcript variant X1
108018140	NW_016026300.1	3649938	3652752	+	1627	4477	4918	3988	2834	3270	2947	149.886994	159.3943611	149.7478579	95.61852807	98.07344424	101.097974	protein_coding	prohibitin-2%2C transcript variant X1
108017735	NW_016026300.1	4070654	4080524	+	3243	2821	2856	2469	4497	4993	4721	47.38278088	46.43904032	46.51223012	76.12121295	75.12869501	81.25253536	protein_coding	uncharacterized LOC108017735
108021467	NW_016019885.1	4461811	4462777	-	895	4839	5053	4290	2612	3015	2534	294.5079313	297.7133056	292.8378966	160.2064136	164.3824727	158.0277821	protein_coding	translocon-associated protein subunit gamma
108017495	NW_016026101.1	57595	60498	+	2541	3622	3644	2860	3944	4339	3902	77.64405154	75.62156922	68.76293255	85.20439602	83.32517087	85.71019232	protein_coding	glycerol-3-phosphate acyltransferase 1%2C mitochondrial-like
108008640	NW_016024447.1	6802513	6803545	+	719	3958	4073	4222	3221	3582	3209	299.8550088	298.7153235	358.7421118	245.9187233	243.101657	249.109733	protein_coding	NADH dehydrogenase [ubiquinone] 1 alpha subcomplex subunit 11
108021734	NW_016019885.1	19550015	19551795	-	1656	4730	4704	4185	2708	3209	2707	155.5841017	149.7886693	154.393194	89.76728467	94.55850831	91.23842778	protein_coding	actin-related protein 2/3 complex subunit 1A
108010810	NW_016024483.1	532727	547711	-	4098	1857	2047	2015	5344	5487	5482	24.68336458	26.34012736	30.03973646	71.5853671	65.33625445	74.6649789	protein_coding	cyclin G%2C transcript variant X1
108010449	NW_016024448.1	337343	341063	-	3224	3729	3877	3103	3840	4004	3636	63.00307672	63.41218964	58.80033011	65.3831669	60.60246138	62.94753254	protein_coding	coatomer subunit beta
108014689	NW_016025285.1	96008	104818	-	2147	3560	3439	3019	3925	4296	3909	90.31967409	84.46409114	85.90611725	100.3546216	97.63902996	101.6210073	protein_coding	NADP-dependent malic enzyme-like
108016132	NW_016025683.1	366874	370124	+	2989	3645	3938	2952	3671	4046	3865	66.42568259	69.47391591	60.33696485	67.41991963	66.05279376	72.17278311	protein_coding	NADP-dependent malic enzyme
108014978	NW_016025388.1	5094162	5137298	-	16681	2435	2611	2111	4787	5227	4938	7.951357707	8.253853788	7.731418333	15.75328413	15.29049854	16.5226184	protein_coding	uncharacterized LOC108014978
108021351	NW_016019885.1	5097473	5117146	+	2879	3587	3721	3189	3734	3934	3763	67.8662918	68.15378612	67.67151139	71.19711729	66.67820785	72.9528769	protein_coding	dnaJ homolog subfamily C member 7%2C transcript variant X1
108014981	NW_016019885.1	3264501	3265212	-	578	4558	4195	4587	2567	3084	2920	429.5471983	382.7155503	484.8349551	243.7966823	260.3620958	281.9712844	protein_coding	troponin C
108017752	NW_016026300.1	1934139	1940617	+	1178	3307	3477	2681	3930	4466	4032	152.9161351	155.6436411	139.0415323	183.1373902	184.9969874	191.0403489	protein_coding	23 kDa integral membrane protein
108004751	NW_016019886.1	2947373	2951238	+	2439	4958	5175	4517	2209	2628	2397	110.728427	111.8846572	113.1439436	49.71800304	52.57808793	54.85372227	protein_coding	inosine-5'-monophosphate dehydrogenase
108009970	NW_016024447.1	12435992	12444104	-	1946	4093	4410	3775	3072	3537	2951	114.5679961	119.4999533	118.5133138	86.65789521	88.69179647	84.64011468	protein_coding	cardiomyopathy-associated protein 5%2C transcript variant X2
108018106	NW_016026300.1	4358330	4360253	-	1026	2423	2562	2412	4419	5279	4727	128.6383502	131.6751272	143.6226595	236.4320794	251.0704084	257.150937	protein_coding	guanine nucleotide-binding protein subunit gamma-1%2C transcript variant X2
108009094	NW_016024447.1	10629379	10640799	-	1544	3320	3699	3009	3611	4308	3827	117.1265081	126.3307333	119.060558	128.3837194	136.150621	138.3442253	protein_coding	V-type proton ATPase subunit C%2C transcript variant X2
108019882	NW_016027458.1	2770642	2776484	-	2118	3287	3567	2685	3749	4544	3869	84.53531136	88.8073959	77.4482049	97.167101	104.6896131	101.9583136	protein_coding	tetraspanning orphan receptor%2C transcript variant X2
108012451	NW_016024842.1	9156171	9266903	-	18257	2946	3198	2482	4223	4770	4080	8.789572146	9.236789059	8.305492367	12.69759372	12.74911948	12.47327844	protein_coding	supervillin%2C transcript variant X2
108019922	NW_016027458.1	1161459	1167791	-	3223	3328	3610	3173	3408	4064	4115	56.24545319	59.06345911	60.14545136	58.04556483	61.52967506	71.26222919	protein_coding	PDZ and LIM domain protein 7%2C transcript variant X3
108015466	NW_016025389.1	345728	346548	+	821	3152	3802	2732	4042	4310	3659	209.1257252	244.1973447	203.296808	270.2607098	256.1682733	248.7534553	protein_coding	serine proteases 1/2-like
108021571	NW_016019885.1	17192975	17197108	+	1134	3348	3425	3095	3555	4243	4002	160.8187948	159.2646909	166.7403162	172.0902682	182.5791602	196.9762655	protein_coding	probable trehalose-phosphate phosphatase C
108013009	NW_016024842.1	7394727	7400850	-	3269	2306	2506	1796	4728	5464	4858	38.42455005	40.42389228	33.56482858	79.39484557	81.56183685	82.94542934	protein_coding	ATP-dependent RNA helicase DBP2
108021161	NW_016019885.1	18113864	18122371	+	2848	2254	2062	2035	4967	5392	4941	43.11003099	38.17865793	43.65333723	95.7379086	92.38492836	96.83330134	protein_coding	excitatory amino acid transporter 1
108009197	NW_016024447.1	9489648	9491868	-	905	3775	3924	2994	3623	3925	3406	227.2127955	228.6401	202.1139262	219.76044	211.6324744	210.0612444	protein_coding	glutathione S-transferase 1
108009245	NW_016024447.1	11127960	11128573	-	558	97	73	97	6886	7901	6580	9.468952623	6.898594901	10.62014771	677.4271221	690.9380193	658.175276	protein_coding	uncharacterized LOC108009245
108011975	NW_016024735.1	386623	390335	-	2636	2656	2690	2227	4497	4944	4617	54.88416649	53.81196561	51.61403749	93.64988376	91.52174331	97.76070801	protein_coding	V-type proton ATPase catalytic subunit A
108008610	NW_016024447.1	6326598	6327967	-	632	3539	3784	3237	3470	4181	3403	305.0197021	315.7228622	312.9094239	301.3992432	322.8154538	300.5347811	protein_coding	death-associated protein 1
108004804	NW_016019887.1	117471	118366	-	896	3501	3508	2867	3675	4481	3458	212.8376766	206.4541213	195.4846698	225.1537034	244.0383961	215.4104901	protein_coding	serine proteases 1/2-like
108019307	NW_016019885.1	3472458	3491088	+	6572	5018	4947	4023	2481	2660	2307	41.59082264	39.69322057	37.3977522	20.72330269	19.75037335	19.59295357	protein_coding	collagen alpha-1(IV) chain
108008643	NW_016019885.1	18225735	18226697	+	903	3257	3263	4286	3360	3802	3426	196.4691728	190.5466445	289.9729175	204.2590408	205.4544679	211.762706	protein_coding	fat body protein 2
108016802	NW_016025862.1	3389202	3391666	+	1040	4385	4024	4138	2819	3178	2807	229.6680942	204.0312145	243.0805268	148.7960826	149.1117205	150.6464642	protein_coding	3-hydroxyacyl-CoA dehydrogenase type-2%2C transcript variant X1
108005028	NW_016020268.1	332201	337316	-	3746	128	131	127	6962	7499	6466	1.861258118	1.84406194	2.071233061	102.0225107	97.68475878	96.34247452	protein_coding	uncharacterized LOC108005028
108008004	NW_016024427.1	38596	40420	-	1822	3420	3488	3107	3567	4001	3703	102.2450147	100.9485501	104.1803717	107.4693192	107.1547449	113.4371245	protein_coding	asparagine synthetase domain-containing protein CG17486
108020509	NW_016028107.1	186352	187721	-	1370	4589	4852	4927	2237	2476	2140	182.4575752	186.7549866	219.7126271	89.6344954	88.19039769	87.18526176	protein_coding	26S proteasome non-ATPase regulatory subunit 6
108014275	NW_016025061.1	407282	409910	-	1849	5409	5221	5048	1715	2093	1720	159.3472154	148.8979656	166.7920924	50.91631613	55.2361684	51.92080357	protein_coding	T-complex protein 1 subunit delta
108012363	NW_016024842.1	2127948	2130876	-	1712	4131	4771	3777	2666	3115	2721	131.4364568	146.9527231	134.78335	85.48425788	88.78621015	88.71042318	protein_coding	eukaryotic translation initiation factor 4E%2C transcript variant X4
108021409	NW_016019885.1	2316793	2319040	+	1509	4195	4156	3761	2952	3117	2968	151.4283303	145.23065	152.2674643	107.388277	100.7949538	109.7803286	protein_coding	protein yellow
108015173	NW_016025388.1	3753981	3756511	+	2177	5039	5245	4462	2094	2269	2038	126.0812012	127.0454294	125.2172492	52.80171265	50.85893886	52.25112195	protein_coding	lysine--tRNA ligase%2C transcript variant X2
108017311	NW_016025987.1	3264	7459	-	2043	3374	3065	2916	3779	4408	3590	89.95827519	79.11049357	87.1991346	101.5402636	105.284502	98.07898246	protein_coding	bifunctional purine biosynthesis protein PURH
108005114	NW_016020532.1	816878	821373	+	1455	3470	3537	3244	3717	3770	3368	129.9065023	128.1870191	136.21059	140.2359396	126.4356614	129.1989425	protein_coding	lipid storage droplets surface-binding protein 2
108005934	NW_016021197.1	100179	124708	-	11448	2305	2575	1927	4714	5137	4447	10.96745137	11.86095326	10.28359858	22.60423004	21.89632209	21.68140282	protein_coding	E3 ubiquitin-protein ligase TRIP12%2C transcript variant X15
108008553	NW_016024447.1	12454250	12455393	-	967	4557	4304	4264	2462	2955	2553	256.694736	234.7025296	269.3914102	139.7627172	149.1153111	147.3581669	protein_coding	proteasome subunit alpha type-3
108011640	NW_016024662.1	642605	646840	+	2658	3288	3103	3080	3804	3977	3781	67.38158779	61.56002405	70.7927465	78.56249957	73.01159603	79.39653881	protein_coding	methenyltetrahydrofolate synthase domain-containing protein
108018080	NW_016026300.1	2092199	2094712	-	1386	3785	3907	3269	3277	3716	3039	148.7534551	148.6456358	144.0936067	129.7905199	130.8289039	122.3819417	protein_coding	leukocyte elastase inhibitor%2C transcript variant X2
108015203	NW_016025388.1	1188419	1191330	-	2514	3160	3381	2614	3681	4273	3861	68.46777543	70.91724884	63.52334101	80.37672472	82.93901003	85.72044123	protein_coding	ubiquilin-1
108018558	NW_016026625.1	250	999	-	750	100	127	113	6627	7688	6314	7.26278428	8.929238835	9.204711941	485.0488377	500.1995988	469.8867337	protein_coding	hypodermin-A-like
108014992	NW_016025388.1	3816623	3818864	+	1512	3927	4116	3449	2967	3448	3057	141.4729855	143.5474747	139.3588087	107.7197945	111.2773293	112.8479092	protein_coding	translocon-associated protein subunit alpha
108016637	NW_016025862.1	4324534	4326288	-	1148	3351	3434	3406	3481	3852	3440	158.9999355	157.7358406	181.2574131	166.4531032	163.7327734	167.2501146	protein_coding	transmembrane emp24 domain-containing protein 2
108009376	NW_016024447.1	10382389	10386044	-	1673	3647	3509	3239	3480	3909	3162	118.7419647	110.6010905	118.2791048	114.1860537	114.0147285	105.4910935	protein_coding	probable aspartate aminotransferase%2C cytoplasmic
108021259	NW_016019885.1	7478490	7483274	-	2141	4921	5291	4428	2092	2268	1942	125.1990709	130.3146002	126.3525371	53.63827146	51.6913186	50.62702735	protein_coding	uncharacterized LOC108021259
108015366	NW_016025388.1	3775932	3777959	-	2028	2347	2316	2614	4346	4719	4558	63.03903367	60.22025446	78.74639018	117.6390564	113.54637	125.445833	protein_coding	hexokinase type 2
108008328	NW_016024447.1	2901060	2903013	-	1809	2741	2912	2319	4015	4636	4256	82.53437692	84.88379457	78.31684861	121.8363118	125.0535682	131.3145719	protein_coding	5-aminolevulinate synthase%2C erythroid-specific%2C mitochondrial
108009344	NW_016024447.1	10569112	10574450	-	3716	4062	4030	3635	2910	3334	2890	59.54271343	57.18752782	59.76153331	42.98798065	43.78054041	43.40822295	protein_coding	kinesin heavy chain
108012904	NW_016024842.1	10093187	10097349	+	3998	3746	3783	3123	3281	3723	3154	51.03749984	49.89597729	47.72239337	45.04983468	45.44032975	44.03203615	protein_coding	coatomer subunit alpha
108011165	NW_016024557.1	235096	239797	+	2429	3453	3466	2899	3562	3959	3446	77.43431696	75.24419936	72.91446984	80.50005208	79.53333886	79.1840349	protein_coding	T-complex protein 11-like protein 1%2C transcript variant X1
108021687	NW_016019885.1	4919405	4921151	-	1682	3172	3083	3287	3673	4051	3455	102.7239227	96.6539295	119.3896652	119.8739174	117.5242476	114.6494379	protein_coding	probable protein disulfide-isomerase A6
108017650	NW_016026265.1	31833	34386	+	2072	2736	2973	2331	4048	4640	3990	71.92680185	75.66188206	68.72987345	107.2458545	109.2746583	107.4813256	protein_coding	nucleobindin-2
108009427	NW_016024447.1	508741	522728	-	2165	3741	3584	3037	3346	3555	3370	94.1226651	87.29353527	85.69982065	84.83944073	80.12590212	86.8804116	protein_coding	tubulointerstitial nephritis antigen-like%2C transcript variant X2
108018222	NW_016026300.1	2920529	2921315	-	787	3626	3530	3570	3181	3651	3046	250.9674949	236.5222245	277.1318913	221.8802762	226.3749297	216.0255086	protein_coding	glutathione S-transferase 1
108019060	NW_016026917.1	851786	866939	+	3914	2812	2734	2250	4096	4597	4067	39.13442015	36.83406675	35.12001709	57.44720289	57.31191371	57.99669167	protein_coding	glutamate--cysteine ligase%2C transcript variant X2
108014027	NW_016024938.1	136172	137541	+	757	4689	4137	3408	2584	2938	2759	337.4028615	288.178531	275.0405504	187.3813618	189.3856809	203.4256398	protein_coding	60S ribosomal protein L10a-2
108007410	NW_016024308.1	1433	2481	-	855	94	94	92	6727	6984	6489	5.988611599	5.797406068	6.573773471	431.9018596	398.592703	423.6054403	protein_coding	outer dense fiber protein 3-like protein 2
108013223	NW_016024842.1	10418612	10423846	-	2616	4265	4342	3687	2546	3093	2539	88.80669425	87.52337604	86.10500966	53.42572455	57.69436639	54.17199514	protein_coding	uncharacterized LOC108013223
108013868	NW_016024896.1	33693	37420	-	2880	3865	3960	3046	3101	3524	2910	73.10068032	72.50612243	64.61456621	59.10701666	59.70829087	56.39626867	protein_coding	programmed cell death 6-interacting protein
108018095	NW_016019885.1	4820175	4822099	+	924	4507	4227	4619	2222	2567	2261	265.6929282	241.230523	305.399986	132.0084842	135.5642343	136.5772804	protein_coding	probable elongation factor 1-delta%2C transcript variant X1
108013426	NW_016024842.1	4016221	4019729	+	3071	3117	3164	2817	3627	3938	3737	55.28679242	54.32861582	56.04024849	64.83320632	62.57302102	67.91929214	protein_coding	AFG3-like protein 2
108021394	NW_016019885.1	22186614	22190110	+	2504	4315	4473	3902	2457	2859	2330	93.86655602	94.19688807	95.20197593	53.864247	55.71486193	51.93635493	protein_coding	threonine--tRNA ligase%2C cytoplasmic%2C transcript variant X2
108008034	NW_016024439.1	14844	15450	+	607	3418	3454	3045	3374	3825	3206	306.7240116	300.0582859	306.4725823	305.1308706	307.4921097	294.7981111	protein_coding	MD-2-related lipid-recognition protein-like
108018906	NW_016026917.1	308731	311119	-	1981	5448	5176	4792	1616	1777	1505	149.8017999	137.7786021	147.7832985	44.78026321	43.77177721	42.40351846	protein_coding	T-complex protein 1 subunit zeta
108006540	NW_016022567.1	52959	69652	-	3996	3417	3809	3046	3229	3571	3207	46.57832936	50.26404957	46.56905673	44.35803778	43.60693861	44.79436144	protein_coding	AMP deaminase 2%2C transcript variant X6
108011420	NW_016024625.1	355817	357799	-	1728	3129	3299	3106	3274	3895	3575	98.6339063	100.6724318	109.8122361	104.0075097	109.9904431	115.4734596	protein_coding	dnaJ protein homolog 1
108004567	NW_016019886.1	2839807	2840323	-	351	3690	3783	3622	2859	3202	3017	572.6426067	568.3308183	630.4263416	447.1330786	445.1490378	479.7534022	protein_coding	uncharacterized LOC108004567%2C transcript variant X1
108021002	NW_016019885.1	19521351	19527819	+	1389	3832	3780	3065	3059	3427	2980	150.2753205	143.5031836	134.809735	120.8946249	120.3935129	119.7467921	protein_coding	carbonic anhydrase
108018611	NW_016026687.1	145521	149219	-	3271	979	1050	832	5832	5975	5468	16.30296349	16.92702894	15.53945575	97.87386352	89.1350666	93.30347767	protein_coding	importin-13
108005269	NW_016019885.1	17224115	17227473	-	1159	4670	4721	4278	2067	2376	2006	219.4814663	214.7941981	225.5019834	97.90092647	100.0355187	96.60450117	protein_coding	clavesin-1
108009686	NW_016024447.1	8083885	8086024	-	1852	3375	3619	3063	3300	3600	3133	99.26524141	103.0432582	101.0413258	97.81438272	94.85336583	94.42114924	protein_coding	protein ABHD4%2C transcript variant X2
108015820	NW_016025508.1	119985	132973	-	1334	4185	4581	3447	2573	2728	2564	170.8850387	181.0824843	157.862318	105.8799476	99.78833222	107.278344	protein_coding	uncharacterized LOC108015820%2C transcript variant X2
108005619	NW_016020670.1	57416	61045	-	2240	2611	2716	2068	4171	4608	3897	63.49262195	63.93721705	56.40213425	102.216718	100.381962	97.10291266	protein_coding	importin-4-like
108015279	NW_016025388.1	3552331	3554012	-	1251	4297	4224	3885	2456	2820	2383	187.0994248	178.0486076	189.7259496	107.7707273	109.9975536	106.3204001	protein_coding	obg-like ATPase 1
108007901	NW_016024406.1	60628	62162	+	1473	1384	1459	1106	5135	5994	4952	51.17970185	52.23054132	45.87175985	191.3671822	198.5661519	187.6410086	protein_coding	uncharacterized LOC108007901
108010444	NW_016024448.1	353230	376391	-	3081	3342	3451	2513	3437	3814	3416	59.08526062	59.06432469	49.8303356	61.23752008	60.40601946	61.88366597	protein_coding	cytosolic purine 5'-nucleotidase%2C transcript variant X1
108015681	NW_016025439.1	26930	38094	-	1316	2707	2898	2516	3775	4329	3640	112.0461078	116.1219911	116.801325	157.467462	160.5176986	154.3815383	protein_coding	calexcitin-2
108010228	NW_016024447.1	8075113	8076670	+	966	4386	4253	4118	2237	2544	2284	247.3181044	232.1615198	260.4367323	127.1213858	128.5083089	131.9680631	protein_coding	proteasome subunit alpha type-6
108009224	NW_016024447.1	4073754	4075726	+	1243	3382	3497	2928	3224	3678	3084	148.2063743	148.3530521	143.9106602	142.3815333	144.3882405	138.4819309	protein_coding	electron transfer flavoprotein subunit alpha%2C mitochondrial
108006279	NW_016021887.1	321879	324772	-	1283	5809	6130	6540	393	452	460	246.6261529	251.9450325	311.4182886	16.81495289	17.19107386	20.01156459	protein_coding	leucine-rich repeat-containing protein 20%2C transcript variant X1
108006807	NW_016023209.1	10366	12720	+	1200	3545	3818	3365	2890	3201	2935	160.9160642	167.774773	171.3155735	132.2045364	130.1654296	136.5138545	protein_coding	mitochondrial import receptor subunit TOM22 homolog%2C transcript variant X2
108012502	NW_016024842.1	2875177	2877752	-	2156	4713	4689	4165	1984	2282	1885	119.072944	114.6841653	118.0209948	50.51526927	51.64854737	48.79917362	protein_coding	uncharacterized LOC108012502
108019876	NW_016027458.1	1199092	1202387	+	2350	3601	3897	3104	2931	3329	2831	83.46793466	87.44490804	80.69504575	68.46643534	69.12532094	67.23909767	protein_coding	sulfhydryl oxidase 1
108012952	NW_016024842.1	1783770	1794485	+	9134	3211	3333	2324	3449	3979	3392	19.14889451	19.24182623	15.54419151	20.72821707	21.25710705	20.72739415	protein_coding	uncharacterized LOC108012952%2C transcript variant X4
108019288	NW_016026918.1	401068	410764	+	2928	2443	2655	1866	4111	4647	3960	45.44821208	47.81514035	38.93440919	77.0736924	77.44490082	75.48731584	protein_coding	transforming growth factor-beta-induced protein ig-h3%2C transcript variant X1
108009007	NW_016024447.1	7251382	7292597	+	14392	1925	1843	1647	4541	4955	4734	7.285745417	6.752679956	6.991421257	17.32048755	16.80017232	18.35933612	protein_coding	sorbin and SH3 domain-containing protein 1%2C transcript variant X21
108009715	NW_016024447.1	9200447	9206763	-	4037	2402	2679	1935	3957	4499	4143	32.40997246	34.99338429	29.28297804	53.80678729	54.38116054	57.2804015	protein_coding	LETM1 and EF-hand domain-containing protein anon-60Da%2C mitochondrial%2C transcript variant X2
108007806	NW_016024390.1	124213	143652	-	4495	2993	3031	2235	3503	4122	3702	36.26948835	35.55725466	30.37671826	42.77994307	44.7475765	45.96810365	protein_coding	signal transducer and transcription activator%2C transcript variant X4
108009351	NW_016024447.1	1874015	1886792	+	3701	2987	3108	2534	3443	3709	3763	43.9623142	44.28268105	41.82929522	51.06786465	48.90226515	56.74988722	protein_coding	glycogenin-1%2C transcript variant X1
108010031	NW_016024447.1	3369611	3378265	+	1643	2955	2934	2634	3440	4199	3360	97.96801985	94.16608785	97.94250987	114.9345607	124.7095003	114.1436047	protein_coding	GTP cyclohydrolase 1%2C transcript variant X4
108009446	NW_016024447.1	7963780	7967741	-	3212	3591	4031	2883	2905	3289	2821	60.89817485	66.17733036	54.83554038	49.64784029	49.96657308	49.02046416	protein_coding	cullin homolog 1
108014608	NW_016025261.1	87940	89235	+	1189	3310	3288	2675	3197	3659	3374	151.6388728	145.8216258	137.4469014	147.6014224	150.1660588	158.3846515	protein_coding	protein slowmo
108014356	NW_016025106.1	434462	436571	-	1930	4301	4679	3761	2229	2360	2143	121.3882196	127.8402814	119.0526444	63.39901646	59.66861012	61.97474259	protein_coding	26S proteasome non-ATPase regulatory subunit 12%2C transcript variant X1
108005342	NW_016020532.1	87680	89189	+	921	4108	4151	3997	2387	2710	2101	242.9602429	237.6649209	265.1352918	142.2730199	143.5822943	127.3257643	protein_coding	chymotrypsin-1
108014987	NW_016025388.1	1230243	1231312	-	689	3639	3591	3459	2780	3226	2713	287.69164	274.8325485	306.7074759	221.4906181	228.4737811	219.7760894	protein_coding	protein transport protein Sec61 gamma-2 subunit
108017632	NW_016019885.1	19697481	19709672	-	5989	3948	4028	3399	2587	2884	2507	35.90767115	35.46558523	34.67287655	23.71220149	23.49806879	23.36414487	protein_coding	uncharacterized LOC108017632
108018899	NW_016026917.1	3949401	3953253	-	1826	3507	3238	3474	2905	3340	2807	104.6163108	93.50784604	116.2310237	87.33234556	89.25589752	85.80083394	protein_coding	argininosuccinate lyase
108015334	NW_016025388.1	2300302	2302283	-	804	3354	3436	2586	3294	3546	2989	227.2330082	225.3559807	196.5013297	224.904066	215.2156804	207.5007811	protein_coding	microsomal glutathione S-transferase 1%2C transcript variant X2
108018357	NW_016026435.1	86905	88800	+	1041	4097	4230	3549	2307	2675	2343	214.3777175	214.2701234	208.2803466	121.6540652	125.3903991	125.6236561	pseudogene	-
108019080	NW_016026917.1	146819	163485	-	5242	2504	2624	1870	3867	4495	3828	26.01966593	26.3960411	21.79403338	40.49551407	41.8431053	40.75911842	protein_coding	dynamin%2C transcript variant X5
108006459	NW_016022403.1	19742	20598	-	725	2702	3006	2787	3240	3743	3686	203.0073427	218.6366435	234.8507676	245.3221514	251.9260332	283.7704663	protein_coding	uncharacterized LOC108006459
108012911	NW_016024842.1	1230868	1241413	+	7710	2179	2221	1638	4406	4532	4153	15.39455929	15.1902934	12.97933797	31.37038696	28.68314385	30.06473794	protein_coding	talin-1-like
108016984	NW_016019885.1	3442951	3445160	+	1191	3671	3994	3180	2677	2963	2636	167.8947172	176.8350221	163.1204385	123.3861379	121.3978843	123.5331495	protein_coding	eukaryotic translation initiation factor 3 subunit H
108007072	NW_016023860.1	141017	159860	-	12650	2548	2456	1910	4089	4376	3707	10.97168439	10.23787491	9.224351922	17.74419682	16.88021662	16.35618184	protein_coding	spectrin beta chain%2C non-erythrocytic 1
108004727	NW_016019886.1	1178649	1180219	+	1446	4698	4770	4473	1625	1872	1638	176.9738618	173.9490527	188.9833865	61.69000897	63.17260403	63.22596609	protein_coding	26S protease regulatory subunit 6B
108018952	NW_016026917.1	317868	318914	-	1047	3094	3111	3100	2943	3596	3208	160.9674396	156.6842385	180.8872824	154.3026346	167.5962238	171.0163163	protein_coding	uncharacterized LOC108018952
108009441	NW_016024447.1	13410328	13419287	-	3692	2987	3200	2320	3437	3721	3384	44.06948127	45.7046374	38.39010627	51.10314175	49.18007713	51.15858592	protein_coding	flocculation protein FLO11%2C transcript variant X1
108013733	NW_016024843.1	246477	250109	-	3288	3846	4005	3128	2491	3024	2505	63.71502815	64.23070567	58.12031472	41.58834899	44.87879688	42.52318549	protein_coding	AP-1 complex subunit beta-1
108007974	NW_016019885.1	9525470	9528147	-	706	3941	4029	4324	2136	2488	2067	304.0647965	300.9293508	374.1743441	166.0834311	171.9637483	163.4126396	protein_coding	defense protein l(2)34Fc
108019117	NW_016026917.1	1528701	1529675	+	975	2843	2675	2592	3526	4034	3309	158.8315055	144.674221	162.4139779	198.5214567	201.8935786	189.427061	protein_coding	putative hydroxypyruvate isomerase
108009248	NW_016024447.1	1171144	1198187	-	10061	2900	2896	2376	3564	3778	3366	15.70078105	15.17851871	14.42774006	19.44582206	18.32365189	18.67337558	protein_coding	filamin-A%2C transcript variant X3
108013403	NW_016019885.1	14432055	14434048	-	1311	4059	4100	3664	2258	2543	2241	168.6478341	164.9123373	170.7441351	94.54770836	94.6531118	95.408932	protein_coding	protein l(2)37Cc
108005915	NW_016021196.1	630275	630952	+	425	3196	3393	3323	2896	3322	2720	409.6210334	420.9852807	477.6771126	374.0583799	381.4186511	357.2151285	protein_coding	acyl-CoA-binding protein
108008203	NW_016024447.1	8574382	8576076	+	1695	3335	3546	3248	2986	2937	2794	107.1742725	110.3166362	117.0683076	96.70520766	84.55230895	92.00397024	protein_coding	CCHC-type zinc finger protein CG3800
108014419	NW_016025125.1	188612	190466	+	1172	1959	1971	1942	4146	4709	4096	91.04817239	88.68108428	101.2312584	194.1920503	196.0614935	195.0662818	lncRNA	uncharacterized LOC108014419
108017775	NW_016026300.1	4354447	4356577	+	1889	4781	4686	4337	1618	1788	1574	137.8641013	130.8104104	140.2653779	47.01931744	46.18774765	46.50746198	protein_coding	T-complex protein 1 subunit theta
108008293	NW_016024447.1	1600177	1602157	-	1596	3744	3744	3419	2530	2908	2430	127.7813174	123.7014912	130.8757657	87.01966262	88.91043662	84.98127764	protein_coding	trifunctional enzyme subunit beta%2C mitochondrial
108009842	NW_016024447.1	2710003	2723246	-	1761	2219	2205	2101	4035	4410	3798	68.6376419	66.02694748	72.8886184	125.7806817	122.1997905	120.3775428	protein_coding	dopamine N-acetyltransferase%2C transcript variant X2
108009253	NW_016024447.1	7763280	7770302	+	1517	2627	2895	2336	3462	3879	3545	94.3276251	100.631737	94.07631107	125.2769709	124.7743818	130.4309112	protein_coding	ubiquitin-conjugating enzyme E2 W%2C transcript variant X2
108006874	NW_016019885.1	4804720	4805870	+	1030	4314	4660	3969	1817	2107	1852	228.1430926	238.5726606	235.4164986	96.83836842	99.82022368	100.3583765	protein_coding	proteasome subunit alpha type-1
108013011	NW_016024842.1	10185287	10188573	+	3016	2276	2298	1993	3788	4281	4035	41.1060105	40.17821783	40.37095131	68.94589191	69.26360926	74.67273726	protein_coding	RING finger protein 10
108014722	NW_016025299.1	91224	103205	-	3985	1725	1765	1636	4388	4797	4358	23.57898912	23.3554568	25.08118176	60.44606783	58.73982125	61.03919111	protein_coding	probable serine/threonine-protein kinase MARK-C%2C transcript variant X1
108009546	NW_016024447.1	6340287	6341098	-	753	4046	3732	3674	2324	2693	2181	292.6815259	261.3476749	298.0829925	169.4224308	174.5149371	161.6629721	protein_coding	translocon-associated protein subunit delta
108015160	NW_016025388.1	918986	923423	+	1282	4368	4543	3489	2039	2295	1888	185.5918978	186.8644528	166.2669638	87.30898946	87.35462275	82.19848902	protein_coding	27 kDa hemolymph protein
108008463	NW_016019885.1	7709346	7711250	-	947	4456	4266	3728	2034	2247	1862	256.3064949	237.5433375	240.5021408	117.9045949	115.7828728	109.7436921	protein_coding	apolipoprotein D-like
108004811	NW_016019887.1	24980	25675	+	627	3038	2977	3288	2803	3408	3022	263.9274957	250.3705686	320.3740194	245.4060798	265.2303834	269.015181	protein_coding	MICOS complex subunit MIC13 homolog QIL1
108013390	NW_016024842.1	10430151	10442533	-	4022	3747	3765	3198	2522	2840	2464	50.7464931	49.36224419	48.57685735	34.4217366	34.45620968	34.19388973	protein_coding	myosin-IB%2C transcript variant X4
108016631	NW_016025862.1	4311067	4312149	+	1083	4085	3886	3642	2173	2513	2210	205.4603448	189.2109741	205.4492247	110.1440473	113.2283711	113.8973676	protein_coding	28 kDa heat- and acid-stable phosphoprotein
108013054	NW_016024842.1	1476111	1476541	-	366	3035	3314	3390	2781	3324	2602	451.6916043	477.4670437	565.863439	417.1090996	443.1708204	396.804032	protein_coding	acyl-CoA-binding protein
108020965	NW_016019885.1	1791484	1792257	+	369	3419	3472	3771	2516	2888	2361	504.7044604	496.1640938	624.3429155	374.2950052	381.9108973	357.1243727	protein_coding	male accessory gland serine protease inhibitor-like
108015767	NW_016025489.1	311809	313345	-	1412	2706	2702	2421	3155	3903	3540	104.389665	100.9073102	104.7497788	122.6575902	134.8823371	139.932449	protein_coding	ras-related protein Rab-7a
108020641	NW_016028224.1	243815	244771	+	957	69	71	65	6098	6429	5685	3.927367675	3.912176075	4.149487309	349.7882714	327.810391	331.5647867	protein_coding	uncharacterized LOC108020641
108020961	NW_016019885.1	3532354	3533673	-	1147	3490	3173	2964	2719	3232	2826	165.73965	145.87425	157.8729787	130.129437	137.4988804	137.5177029	protein_coding	39S ribosomal protein L28%2C mitochondrial
108007641	NW_016024357.1	23507	27265	+	1180	2931	3438	2446	2993	3450	3112	135.3001317	153.6370101	126.6389985	139.2369401	142.6685724	147.1998782	protein_coding	Krueppel homolog 2
108006745	NW_016023028.1	96110	99650	+	2500	3753	3891	3053	2481	2806	2376	81.77168821	82.07165742	74.6070413	54.47741812	54.76951383	53.04644659	protein_coding	protein transport protein Sec23A
108018043	NW_016019885.1	4206851	4210320	+	3148	4497	4471	4059	1679	1967	1666	77.81307395	74.8931208	78.77299346	29.27829171	30.49024149	29.53861599	protein_coding	alanine--tRNA ligase%2C cytoplasmic
108008533	NW_016024447.1	10886590	10888572	+	1983	79	79	81	6188	6348	5560	2.170045227	2.10075961	2.495487084	171.2999956	156.2087768	156.4955335	protein_coding	cytosol aminopeptidase
108016820	NW_016025862.1	3069398	3070855	+	1062	3517	3713	3163	2474	2939	2477	180.3899175	184.362426	181.9565514	127.8806808	135.0412027	130.1821259	protein_coding	S-phase kinase-associated protein 1%2C transcript variant X1
108015670	NW_016025439.1	68239	69219	-	926	3453	3354	3046	2609	2950	2802	203.1187429	190.9959039	200.9610699	154.6652876	155.4541273	168.891197	protein_coding	ATP synthase mitochondrial F1 complex assembly factor 1
108018734	NW_016026777.1	7	561	-	306	3856	3746	4315	2059	2512	1719	686.4043182	645.5328215	861.4942743	369.372604	400.5801607	313.5482057	protein_coding	40S ribosomal protein S14-like
108021448	NW_016019885.1	9153326	9159991	+	2460	3129	3328	2586	3029	3312	2801	69.28430492	71.33787892	64.22238582	67.5917868	65.69713774	63.55180228	protein_coding	very long-chain-fatty-acid--CoA ligase bubblegum
108011222	NW_016024591.1	72021	75455	+	3265	2566	2807	2149	3288	3878	3482	42.80927518	45.3347483	40.2111276	55.28131742	57.95832782	59.52445815	protein_coding	uncharacterized LOC108011222
108005872	NW_016021196.1	883149	885722	-	2502	3824	3767	3133	2406	2725	2314	83.25205961	79.39264972	76.50082371	52.78834892	53.14598114	51.62094121	protein_coding	major facilitator superfamily domain-containing protein 1%2C transcript variant X2
108009101	NW_016024447.1	10322032	10322581	-	550	2799	3487	2232	3076	3399	3175	277.2072709	334.3191391	247.9273981	307.0106228	301.5641442	322.2039867	protein_coding	uncharacterized LOC108009101
108012927	NW_016024842.1	11763149	11766758	-	1806	3309	3274	3093	2673	3098	2676	99.80296172	95.59450109	104.629752	81.24768095	83.70567353	82.70242282	protein_coding	glycerol kinase
108010860	NW_016024483.1	502690	506319	+	3211	3076	2884	2531	3151	3468	2981	52.18076404	47.36166181	48.15538523	53.86886915	52.70235367	51.81691345	protein_coding	coatomer subunit gamma%2C transcript variant X2
108009036	NW_016024447.1	9029453	9035196	-	562	3173	3379	3180	2638	3087	2624	307.5375603	317.0471533	345.6876197	257.6725982	268.0350209	260.6017842	protein_coding	ATPase inhibitor A%2C mitochondrial
108015375	NW_016025388.1	5397515	5399206	+	1431	4551	4271	3924	1777	1953	1587	173.2333923	157.3844858	167.5260647	68.16752955	66.59687294	61.89950308	protein_coding	26S protease regulatory subunit 10B
108018708	NW_016019885.1	18383626	18407543	-	6862	1255	1353	1558	4096	4872	4910	9.962249641	10.39726384	13.87106355	32.7671746	34.64557661	39.93747908	protein_coding	junctophilin-1%2C transcript variant X2
108012833	NW_016024842.1	10229948	10237482	+	3098	2974	3372	2382	2855	3366	3088	52.29064021	57.39553843	46.97354811	50.5888096	53.01807145	55.63469965	protein_coding	protein cueball
108017510	NW_016026110.1	31176	36136	+	3024	3138	3333	2477	2897	3388	2788	56.52434789	58.11998703	50.04229763	52.58918851	54.67047442	51.45894192	protein_coding	V-type proton ATPase 116 kDa subunit a%2C transcript variant X1
108015357	NW_016019885.1	9802745	9835682	+	6573	2879	3289	2540	3082	3321	2907	23.85846182	26.38591889	23.60821253	25.73942039	24.65451543	24.68489414	protein_coding	cGMP-dependent protein kinase%2C isozyme 2 forms cD4/T1/T3A/T3B%2C transcript variant X1
108015309	NW_016025388.1	405431	408690	+	927	3442	3637	3081	2529	2816	2473	202.2532645	206.8881179	203.0509314	149.7610431	148.2327427	148.8998471	protein_coding	myosin-2 essential light chain
108005335	NW_016020532.1	472374	481175	-	4575	2916	3063	2658	3081	3329	2924	34.7184901	35.30432239	35.49415978	36.968375	35.50699546	35.67271297	protein_coding	histone deacetylase 6%2C transcript variant X2
108009186	NW_016024447.1	14045487	14049500	-	2216	3640	3472	3201	2481	2734	2412	89.47383161	82.61938204	88.24882668	61.45918109	60.20325627	60.75155757	protein_coding	nucleolar GTP-binding protein 2
108017482	NW_016026101.1	155646	157038	-	700	3292	3558	2991	2450	2879	2733	256.168777	268.0278271	261.0426051	192.1311602	200.6942143	217.9171755	protein_coding	mitochondrial pyruvate carrier 2
108021026	NW_016019885.1	19542924	19545859	+	2048	3141	2795	3324	2657	3055	2915	83.54152377	71.96541626	99.15716118	71.21826071	72.79012918	79.44351957	protein_coding	cysteine sulfinic acid decarboxylase
108017808	NW_016026300.1	3601439	3602737	-	1247	3443	3195	2989	2638	3065	2553	150.395547	135.1065458	146.4375598	116.1283081	119.9375721	114.2705272	protein_coding	probable 3-hydroxyisobutyrate dehydrogenase%2C mitochondrial%2C transcript variant X1
108017755	NW_016026300.1	1931049	1933002	-	852	2900	2966	2409	3135	3492	2933	185.4055846	183.5707718	172.7389308	201.9889964	199.9980992	192.1420136	protein_coding	CD63 antigen
108007876	NW_016024399.1	95077	103633	-	3520	3381	3741	2787	2530	2808	2478	52.31990125	56.04243885	48.37125185	39.45550612	38.92652788	39.29239562	protein_coding	glutactin
108018109	NW_016026300.1	386348	395611	-	3971	2868	2611	2213	3164	3571	3281	39.34084358	34.6720058	34.04666274	43.73874814	43.88147235	46.11648659	protein_coding	solute carrier family 12 member 6%2C transcript variant X1
108016971	NW_016025862.1	3173909	3176400	+	2229	2726	2782	2030	3259	3601	3226	66.61625151	65.81411399	55.63895842	80.26090511	78.83231508	80.78005865	protein_coding	transcription initiation factor TFIID subunit 4
108019054	NW_016019885.1	18024629	18065414	+	582	2891	3223	2295	2909	3345	2958	270.5761515	292.0177852	240.9088348	274.3787654	280.4557608	283.6776069	protein_coding	guanine nucleotide-binding protein subunit gamma-e%2C transcript variant X2
108011970	NW_016024735.1	405384	411818	-	4245	3382	3821	2781	2417	2724	2426	43.39706084	47.4647639	40.02361535	31.25566309	31.3127086	31.89796458	protein_coding	ubiquitin conjugation factor E4 B
108008494	NW_016024447.1	5626154	5630224	-	2823	87	94	66	5854	6117	5333	1.678698811	1.755856248	1.428321848	113.8338963	105.7350147	105.4412571	protein_coding	myosin-7B%2C transcript variant X2
108021049	NW_016019885.1	20862151	20863112	+	894	111	142	125	5572	6305	5283	6.763163214	8.375732671	8.542117009	342.1396053	344.1428888	329.8321316	protein_coding	accessory gland protein Acp32CD
108004924	NW_016020021.1	57106	62681	+	4003	3657	3836	3483	2103	2398	2049	49.76268195	50.53182579	53.15705426	28.83921559	29.23175005	28.5697367	protein_coding	eukaryotic translation initiation factor 2 subunit 3%2C transcript variant X2
108019648	NW_016019885.1	5728705	5731688	-	1671	2199	2250	1785	3786	4160	3335	71.68250733	71.00322092	65.26116051	124.3752368	121.4809302	111.3959132	protein_coding	facilitated trehalose transporter Tret1
108018161	NW_016026300.1	2903249	2908377	-	2479	3299	3486	2869	2450	2872	2532	72.48868094	74.15199466	70.70449803	54.25244541	56.53262304	57.00816266	protein_coding	tumor protein D52%2C transcript variant X5
108011457	NW_016024625.1	64044	65286	+	1125	3102	3050	3057	2583	3047	2658	150.1943789	142.9615667	166.0106454	126.0380411	132.1633869	131.8719183	protein_coding	clathrin light chain
108010015	NW_016024447.1	1402270	1404361	+	1950	2665	2914	2359	3180	3412	2948	74.44353887	78.80012709	73.9071323	89.52045268	85.38186541	84.38062491	protein_coding	protein tumorous imaginal discs%2C mitochondrial%2C transcript variant X3
108009278	NW_016024447.1	7092500	7106779	+	6718	1579	1654	1293	4147	4565	4221	12.80284651	12.98277372	11.75848981	33.88627234	33.15828119	35.06914859	protein_coding	upstream-binding protein 1%2C transcript variant X4
108020947	NW_016019885.1	20269623	20275041	-	2440	2511	2421	1854	3405	3896	3307	56.05589547	52.32110951	46.42083256	76.60498836	77.91486988	75.64744045	protein_coding	long-chain fatty acid transport protein 4
108015098	NW_016025388.1	235268	244631	+	7127	2929	2943	2234	3001	3282	2958	22.38602689	21.7748657	19.15002882	23.1147392	22.47103343	23.16547877	protein_coding	phosphatidylinositol 4-kinase alpha%2C transcript variant X1
108010152	NW_016024447.1	8638210	8639161	+	777	2492	2502	2630	2899	3352	3461	174.6994057	169.8002278	206.7891516	204.8127353	210.5107211	248.6167873	protein_coding	protein lethal(2)essential for life
108013012	NW_016024842.1	10190933	10198717	-	2536	2019	2175	1896	3601	4031	3604	43.36621095	45.22535598	45.67537331	77.9477589	77.56303184	79.32049261	protein_coding	choline-phosphate cytidylyltransferase A
108010632	NW_016024460.1	73364	76948	+	1324	3313	3151	3025	2587	2881	2369	136.3006287	125.4967272	139.582321	107.2601018	106.1809242	99.86813627	protein_coding	tricarboxylate transport protein%2C mitochondrial
108017195	NW_016025976.1	4966	5954	-	928	2892	2916	2841	2751	3253	2661	169.75193	165.6958096	187.0321556	162.7317801	171.0516685	160.0467162	protein_coding	transmembrane emp24 domain-containing protein eca
108019860	NW_016019885.1	19958514	19971689	-	1971	3493	3769	2855	2191	2570	2422	96.53312592	100.8350447	88.49373187	61.02187027	63.62645501	68.58630147	protein_coding	NF-kappa-B inhibitor cactus
108019184	NW_016026917.1	4250298	4251043	+	679	3509	3739	3135	2089	2562	2242	281.4997427	290.3739636	282.0725292	168.8878577	184.1198358	184.2959127	protein_coding	succinate dehydrogenase assembly factor 4%2C mitochondrial
108015245	NW_016025388.1	2214375	2231689	-	7089	2229	2083	1898	3625	4013	3419	17.12732349	15.49445395	16.35702259	28.07067109	27.62329053	26.91931435	protein_coding	ATP-binding cassette sub-family A member 13%2C transcript variant X3
108013342	NW_016024842.1	9287607	9291835	+	3855	2611	2633	2216	3193	3590	3022	36.89324855	36.01624721	35.11869712	45.46783729	45.44240354	43.75422011	protein_coding	E3 ubiquitin-protein ligase MARCH6
108009528	NW_016024447.1	5350839	5353634	-	1831	2801	2572	2702	2921	3288	2974	83.32765744	74.07209052	90.15504245	87.57355373	87.62634404	90.65723924	protein_coding	26S proteasome non-ATPase regulatory subunit 11%2C transcript variant X2
108010865	NW_016024483.1	29615	48353	-	5027	3534	3616	2748	2387	2709	2251	38.29323599	37.93075772	33.39649311	26.06593421	26.2961003	24.99289009	protein_coding	protein mesh%2C transcript variant X3
108019135	NW_016026917.1	1487508	1499551	+	2339	2937	3057	2676	2789	3036	2730	68.39717004	68.91871935	69.89545061	65.45578769	63.33777067	65.14518096	protein_coding	plexin domain-containing protein 2%2C transcript variant X1
108007118	NW_016023860.1	332671	334479	-	545	2457	2665	2329	3019	3440	3313	245.568729	257.8532995	261.0754337	304.0859621	308.0017387	339.2929246	protein_coding	protein translation factor SUI1 homolog
108007859	NW_016024397.1	53965	55495	+	1358	4080	4158	4099	1514	1828	1532	163.6533129	161.4569324	184.4043536	61.20062626	65.68521855	62.96640014	protein_coding	26S proteasome non-ATPase regulatory subunit 13
108005066	NW_016020298.1	12287	29098	+	1147	4815	2853	2773	2096	2384	2285	228.6637291	131.1626962	147.6996525	100.313093	101.4224415	111.1917732	protein_coding	actin-85C-like
108005170	NW_016020532.1	1662249	1664049	-	1361	3816	3808	3540	2039	2180	1808	152.7265879	147.5403456	158.9052181	82.24109074	78.16090805	74.1464172	protein_coding	proteasome activator complex subunit 3
108020622	NW_016028224.1	13110	15637	+	1957	2477	2693	2166	3173	3583	3086	68.94449411	72.56338095	67.61773958	89.00389392	89.34025965	88.01464987	protein_coding	4-coumarate--CoA ligase 1
108009961	NW_016024447.1	14140877	14142134	+	1002	3802	4123	4097	1621	1845	1605	206.6849239	216.978946	249.7993272	88.80656138	89.85037143	89.40404836	protein_coding	protein CDV3 homolog%2C transcript variant X1
108006806	NW_016023209.1	15685	17510	-	1141	2092	2107	1603	3630	4059	3478	99.87124045	97.37576286	85.83035321	174.6428225	173.5899726	170.1350538	protein_coding	very-long-chain enoyl-CoA reductase-like
108010567	NW_016024457.1	206957	208330	+	543	3750	3472	3556	2034	2338	1805	376.180125	337.1722847	400.0874647	205.6273507	210.1047665	185.5355971	protein_coding	40S ribosomal protein S20
108010781	NW_016024483.1	1032306	1033445	+	863	3662	3404	3067	2269	2485	2067	231.1383201	207.9939667	217.1180861	144.328953	140.5098678	133.6840366	protein_coding	uncharacterized LOC108010781
108008684	NW_016024447.1	6615815	6616133	-	255	3472	4007	4164	1624	2197	1474	741.6584418	828.6118576	997.6163592	349.6033661	420.4178088	322.6318011	protein_coding	immune-induced peptide 4
108009813	NW_016024447.1	11748600	11757641	-	3991	3094	3156	2610	2671	2964	2427	42.22824085	41.69915444	39.95322135	36.73854236	36.23995914	33.94203822	protein_coding	ras-related protein Rab-32%2C transcript variant X2
108009100	NW_016024447.1	10322705	10323259	-	473	2615	2725	3330	2566	2904	2760	301.1445173	303.7927098	430.1066076	297.800397	299.5895765	325.6850406	protein_coding	uncharacterized LOC108009100%2C transcript variant X2
108005629	NW_016020670.1	54842	55842	+	931	3564	3712	3096	2163	2355	2006	208.5222597	210.2472231	203.1628483	127.5371182	123.4333336	120.2627463	protein_coding	proteasome subunit beta type-1
108021169	NW_016019885.1	1138472	1140840	+	2295	3239	3548	2842	2383	2548	2303	76.87633426	81.5216391	75.65443732	56.99950885	54.17612789	56.00942545	protein_coding	cleft lip and palate transmembrane protein 1 homolog
108021247	NW_016019885.1	22063205	22064234	-	1030	2169	2234	2140	3352	3790	3137	114.7061585	114.3715287	126.9315462	178.6473368	179.5532263	169.9914833	protein_coding	very-long-chain (3R)-3-hydroxyacyl-CoA dehydratase hpo-8
108009908	NW_016024447.1	12026841	12034402	-	2516	3124	3178	2734	2479	2822	2479	67.63395695	66.60628908	66.38667162	54.08734343	54.73153146	54.99405701	protein_coding	PTB domain-containing adapter protein ced-6%2C transcript variant X1
108009953	NW_016024447.1	13572606	13574253	+	1354	3905	4155	3721	1590	1847	1558	157.0965987	161.8170746	167.893556	64.4626598	66.5640072	64.22419339	protein_coding	glutenin%2C high molecular weight subunit DX5
108011858	NW_016024696.1	782960	786578	-	1871	2608	2788	2732	2895	3084	2669	75.92734394	78.57618943	89.20720436	84.93849109	80.43254483	79.62045514	protein_coding	FGGY carbohydrate kinase domain-containing protein-like%2C transcript variant X1
108019580	NW_016027458.1	2471633	2478309	+	3811	3096	3122	2869	2391	2748	2526	44.25133849	43.19822795	45.99224629	34.44057459	35.18592782	36.99510523	protein_coding	maltase A3-like%2C transcript variant X1
108005938	NW_016021197.1	332852	336758	-	1425	2607	2852	2298	2681	3246	3058	99.65304536	105.5374602	98.5208572	103.2789254	111.1539445	119.7767394	protein_coding	ubiquitin-conjugating enzyme E2-17 kDa
108018430	NW_016019885.1	2344758	2358847	+	2209	4547	4355	4178	1198	1283	1153	112.1227256	103.9595582	115.5488804	29.77082454	28.34145669	29.13288275	protein_coding	ATP-dependent RNA helicase vasa
108010082	NW_016024447.1	5848490	5850164	-	1568	2703	2701	3102	2540	2860	2796	93.89974128	90.8344326	120.8617162	88.92367839	89.0043438	99.52701485	protein_coding	uncharacterized LOC108010082
108007853	NW_016024397.1	94181	99509	+	4592	2805	3074	2269	2863	2966	2719	33.27326313	35.29993987	30.18739506	34.22545494	31.51813382	33.04891437	protein_coding	(E3-independent) E2 ubiquitin-conjugating enzyme UBE2O
108008036	NW_016024439.1	16681	17357	+	677	2809	2971	2330	2795	3230	2515	226.0099082	231.4120475	210.2617497	226.6328731	232.8118498	207.3476847	protein_coding	MD-2-related lipid-recognition protein-like
108021034	NW_016019885.1	7468646	7476038	-	2915	3255	3276	2727	2314	2671	2383	60.82426115	59.26213805	57.15307487	43.57672186	44.71225328	45.62841184	protein_coding	adenylyl cyclase-associated protein 1%2C transcript variant X2
108009859	NW_016024447.1	2403517	2405043	-	1459	3538	3830	3269	1863	2193	1931	132.089089	138.425297	136.8839883	70.09504583	73.34568477	73.87148873	protein_coding	26S proteasome non-ATPase regulatory subunit 7
108007335	NW_016019885.1	14078602	14079072	-	345	1849	2114	1942	3235	3856	3625	291.9323507	323.115558	343.8928547	514.7364831	545.3924957	586.4605258	protein_coding	uncharacterized LOC108007335
108004882	NW_016019885.1	9955320	9957540	-	1567	3260	3417	3344	2180	2405	2012	113.321682	114.9867937	130.373791	76.36902713	74.89232479	71.66528783	protein_coding	coiled-coil domain-containing protein 47
108004655	NW_016019886.1	151479	166846	+	11108	2488	2303	1817	3356	3504	3124	12.20053607	10.9327659	9.993372549	16.58501399	15.39286478	15.69730236	protein_coding	dmX-like protein 2
108018547	NW_016026622.1	119258	120621	+	972	2464	2443	2599	2820	3223	3009	138.0825653	132.5345732	163.3552273	159.262161	161.8025152	172.7849025	protein_coding	iron-sulfur cluster assembly scaffold protein IscU
108015275	NW_016025388.1	3459499	3462595	-	1956	3870	4113	3247	1671	1999	1587	107.772144	110.8822017	101.415996	46.89616838	49.86951809	45.28537265	protein_coding	serine protease easter
108010208	NW_016024447.1	2685795	2688218	-	1806	5036	5182	4955	413	448	419	151.8911197	151.3044303	167.6173363	12.55342021	12.10462936	12.94929565	protein_coding	H/ACA ribonucleoprotein complex subunit 4
108012864	NW_016024842.1	2369994	2370821	+	828	1838	2077	1760	3461	3979	3321	120.9148325	132.2751131	129.8599863	229.456848	234.4956713	223.8661386	protein_coding	serine proteases 1/2-like
108007005	NW_016023599.1	243719	247805	+	854	2944	2950	2484	2539	2927	2577	187.7778418	182.1529156	177.6997197	163.2054252	167.2461309	168.4249463	protein_coding	uncharacterized LOC108007005
108011958	NW_016024735.1	620422	629574	-	4309	2544	2482	2066	3035	3297	2969	32.15918405	30.37366963	29.29185293	38.66446118	37.33650662	38.45772354	protein_coding	uncharacterized LOC108011958
108005645	NW_016020670.1	73795	74793	-	999	4016	4014	3659	1500	1721	1460	218.9740366	211.8770228	223.7638589	82.42435017	84.06333391	81.57127247	protein_coding	26S proteasome non-ATPase regulatory subunit 8
108005059	NW_016020268.1	250583	251783	+	1201	2864	2869	2153	2821	3166	2475	129.8955923	125.9677937	109.5201536	128.9406454	128.6349941	115.0223047	protein_coding	opsin Rh3
108005851	NW_016019885.1	499523	500849	-	1245	3480	3811	3004	2007	2198	1846	152.2559596	161.414141	147.4088638	88.49276847	86.14886588	82.75842461	protein_coding	SUMO-conjugating enzyme UBC9-B
108019870	NW_016019885.1	6132944	6141661	-	2829	863	801	854	4017	4618	5154	16.61660348	14.93040369	18.44242156	77.94686367	79.65484722	101.6860404	protein_coding	ELAV-like protein 2
108014298	NW_016025061.1	428594	429614	+	1021	2792	2778	2848	2518	2836	2524	148.9546551	143.4757426	170.4147825	135.3816319	135.5413205	137.9791541	protein_coding	protein D3
108006315	NW_016021887.1	574584	577553	-	2223	2627	2782	2347	2735	3078	2684	64.3702237	65.99174992	64.50102984	67.53791186	67.56478212	67.38960618	protein_coding	peroxisomal multifunctional enzyme type 2%2C transcript variant X1
108019199	NW_016026917.1	1748665	1751272	+	1269	3067	3079	2689	2349	2671	2388	131.6486961	127.9440367	129.4560054	101.6134404	102.7078158	105.032226	protein_coding	annexin B10%2C transcript variant X1
108019605	NW_016027458.1	1781214	1783437	-	1914	2702	2676	2489	2828	3052	2480	76.89672071	73.72523364	79.44672241	81.10866117	77.80971483	72.32019974	protein_coding	mitochondrial-processing peptidase subunit alpha
108008297	NW_016024447.1	14201424	14223185	-	6274	2751	2802	2169	2821	3040	2635	23.88418818	23.55025416	21.12068792	24.6824538	23.64396442	23.44153111	protein_coding	myosin heavy chain%2C non-muscle
108021197	NW_016019885.1	14354274	14356026	+	1691	3611	3914	3105	1834	2002	1723	116.318365	122.0532071	112.1788591	59.53679951	57.77124054	56.87108834	protein_coding	probable 26S proteasome non-ATPase regulatory subunit 3
108009898	NW_016024447.1	11466150	11478787	+	3040	1959	2033	1601	3357	3750	3480	35.10146646	35.26434136	32.17442322	60.61882565	60.19340513	63.89333097	protein_coding	putative inorganic phosphate cotransporter%2C transcript variant X2
108021125	NW_016019885.1	4556961	4560803	+	2200	2098	2212	1714	3315	3652	3171	51.94541393	53.019353	47.59717297	82.7162073	81.00266657	80.4495151	protein_coding	translocation protein SEC62%2C transcript variant X2
108009095	NW_016024447.1	10325296	10333070	-	5614	2542	2779	2063	2929	3030	2816	24.66422912	26.10286158	22.45018073	28.64024471	26.33670554	27.99691068	protein_coding	protein clueless
108015852	NW_016025538.1	40686	42732	-	1817	92	51	68	5368	5617	4956	2.758019347	1.480086954	2.286372602	162.1762824	150.8484057	152.2391113	protein_coding	tubulin beta-2 chain
108011221	NW_016024591.1	79920	94903	+	3749	1971	1961	1794	3263	3730	3407	28.63753231	27.58253228	29.2347928	47.77837716	48.54948409	50.72319047	protein_coding	proline dehydrogenase 1%2C mitochondrial%2C transcript variant X3
108008680	NW_016024447.1	5701609	5702632	+	910	2691	3405	3897	1910	2156	2038	161.0781799	197.3093681	261.6266831	115.2183724	115.6108494	125.000761	protein_coding	larval cuticle protein LCP-30
108004566	NW_016019886.1	2839528	2839822	-	295	2442	2178	2798	2590	3055	3030	450.9081156	389.3210099	579.4536675	481.9561308	505.3362188	573.2848726	protein_coding	uncharacterized LOC108004566
108016596	NW_016025862.1	1378478	1381804	+	2142	3876	3922	3685	1510	1641	1446	98.56635809	96.55173998	105.1020163	38.69788608	37.38353297	37.67894169	protein_coding	T-complex protein 1 subunit beta
108015045	NW_016025388.1	4921192	4929666	-	2365	2552	2500	2195	2836	3276	2693	58.77788208	55.74178161	56.70174197	65.82711814	67.59335074	63.55578364	protein_coding	putative metabolite transport protein HI_1104%2C transcript variant X1
108019778	NW_016027458.1	1651366	1658381	-	4081	3027	3096	2647	2280	2632	2345	40.40268565	40.00426902	39.62601215	30.66888685	31.47099819	32.07200581	protein_coding	G protein alpha q subunit%2C transcript variant X2
108018131	NW_016026300.1	3579147	3583886	-	2028	4457	4706	4319	811	898	834	119.7123873	122.3646449	130.1092805	21.95243321	21.60725582	22.95344992	protein_coding	flocculation protein FLO11%2C transcript variant X1
108012366	NW_016024842.1	503537	505620	+	1735	2616	2660	2415	2673	3047	2603	82.13015999	80.84518131	85.03753795	84.57251401	85.69672061	83.73838073	protein_coding	Golgi reassembly-stacking protein 2
108018629	NW_016026687.1	269468	282193	+	873	2049	2954	1923	2808	3199	3034	127.8474656	178.4301453	134.5730397	176.5682533	178.8097616	193.9774306	protein_coding	eukaryotic translation initiation factor 1A%2C X-chromosomal
108015633	NW_016025429.1	122567	149302	+	1030	3904	3727	3399	1661	1848	1427	206.4605085	190.8069326	201.6076288	88.52423222	87.54996363	77.32797154	protein_coding	putative aminopeptidase W07G4.4
108018205	NW_016026300.1	1324775	1326366	+	1375	2734	2772	2388	2651	2946	2460	108.3079212	106.3071584	106.1022628	105.836822	104.5493344	99.85786548	protein_coding	sulfotransferase 4A1
108014052	NW_016019885.1	22326309	22452147	+	4880	1663	1713	1391	3531	3973	3677	18.56251577	18.5101323	17.41407176	39.7198552	39.72738424	42.0555849	protein_coding	CUGBP Elav-like family member 2%2C transcript variant X2
108021383	NW_016019885.1	20048192	20049807	+	1437	2781	2899	3033	2226	2557	2451	105.4165088	106.3808434	128.9462344	85.03508553	86.82907765	95.19988257	protein_coding	protoheme IX farnesyltransferase%2C mitochondrial
108009051	NW_016024447.1	4419422	4425241	+	4329	3545	3713	3187	1821	1911	1760	44.6059776	45.2282043	44.97669088	23.09149872	21.54092403	22.69211373	protein_coding	tripeptidyl-peptidase 2
108013239	NW_016024842.1	1189200	1198759	+	3959	3556	3734	3037	1822	2037	1739	48.92610678	49.73484786	46.86539826	25.26344849	25.10711172	24.51680935	protein_coding	zinc transporter foi%2C transcript variant X1
novel.344	NW_016024617.1	177519	180425	-	2907	74	87	74	5180	5600	4893	1.386599682	1.578142453	1.555176588	97.81703376	94.00137864	93.94638072	-	PF00085:Thioredoxin|PF04777:Erv1 / Alr family
108012832	NW_016024842.1	10223298	10229318	-	3676	3188	3344	2787	2143	2287	2102	47.2397095	47.96923007	46.31850014	32.00194904	30.35861047	31.91589874	protein_coding	puromycin-sensitive aminopeptidase%2C transcript variant X1
108017976	NW_016026300.1	1583389	1602953	-	9407	1181	1338	1196	3490	4061	4520	6.838536384	7.500270925	7.767353262	20.36592049	21.06556313	26.81866531	protein_coding	uncharacterized LOC108017976%2C transcript variant X11
108015205	NW_016025388.1	5006592	5013595	-	2196	2673	2889	2346	2554	2766	2528	66.30267207	69.37247482	65.26625506	63.84373969	61.4626198	64.25317658	protein_coding	high affinity copper uptake protein 1%2C transcript variant X4
108011525	NW_016019885.1	21877532	21878033	+	502	3589	3492	3568	1590	1898	1599	389.4342547	366.8111257	434.2243267	173.8694051	184.4946253	177.7847954	protein_coding	turripeptide OL11-like
108020386	NW_016028002.1	1397509	1410074	-	1858	1952	1992	1782	3202	3548	3255	57.22667484	56.53476696	58.59425164	94.60310243	93.18137814	97.78115273	protein_coding	calcium/calmodulin-dependent protein kinase type 1%2C transcript variant X4
108020374	NW_016028002.1	647175	690269	+	6342	1397	1500	1324	3570	3972	3951	11.99871055	12.47202588	12.75424541	30.90094346	30.5614693	34.77207931	protein_coding	eukaryotic translation initiation factor 4 gamma 3%2C transcript variant X1
108015981	NW_016025623.1	2686	4522	-	843	2035	2000	2220	3071	3505	2872	131.4925802	125.1049239	160.886062	199.9778997	202.8858111	190.1545539	protein_coding	signal peptidase complex catalytic subunit SEC11A
108017367	NW_016019885.1	16328632	16330373	+	1284	2818	2696	2130	2547	2978	2501	119.5474655	110.720196	101.3462308	108.8914253	113.1751028	108.7172698	protein_coding	probable galactose-1-phosphate uridylyltransferase
108013076	NW_016024842.1	7810038	7812901	+	2244	3417	3606	3127	1730	1957	1824	82.94429775	84.73734484	85.1330221	42.32071648	42.55584328	45.36823157	protein_coding	dnaJ homolog subfamily C member 2
108005459	NW_016020532.1	1428178	1433321	-	2354	1623	1673	1416	3715	3781	3447	37.55575261	37.47671054	36.74936309	86.63275401	78.37750721	81.73060137	protein_coding	branched-chain-amino-acid aminotransferase%2C cytosolic
novel.782	NW_016027896.1	1359	11312	+	4960	2215	1712	2887	2205	2155	4469	24.32520239	18.20095038	35.55970334	24.40375624	21.20102342	50.28964243	-	PF00895:ATP synthase protein 8|PF00116:Cytochrome C oxidase subunit II, periplasmic domain|PF00510:Cytochrome c oxidase subunit III|PF02790:Cytochrome C oxidase subunit II, transmembrane domain|PF00119:ATP synthase A chain
108005820	NW_016021196.1	238501	246403	-	3079	2436	2547	1886	2850	3171	2752	43.09550789	43.62056012	37.42182998	50.8118412	50.25482685	49.88714039	protein_coding	pantothenate kinase 3%2C transcript variant X4
108018673	NW_016026735.1	92876	94065	-	900	3225	3483	3005	1968	2169	1773	195.1873275	204.0717773	203.9834763	120.0362296	117.6002569	109.9552818	protein_coding	proteasome subunit alpha type-2
108015699	NW_016025463.1	251	2871	-	2551	2004	2206	2577	2859	3047	2900	42.79092424	45.60022981	61.71588793	61.52242674	58.2845199	63.45084481	protein_coding	larval serum protein 1 beta chain
108016821	NW_016025862.1	2578414	2594288	-	6723	2785	2883	2364	2432	2849	2280	22.56454063	22.61275686	21.4821321	19.8577583	20.67857302	18.92873562	protein_coding	carboxypeptidase D%2C transcript variant X1
108015201	NW_016019885.1	18488092	18511409	+	13387	2520	2917	1986	2740	2921	2493	10.25372547	11.49013543	9.06335524	11.23562046	10.64730075	10.39414772	protein_coding	uncharacterized LOC108015201%2C transcript variant X1
108010164	NW_016024447.1	14413738	14438478	-	3977	3387	3507	2889	1915	2094	1780	46.3899617	46.49991476	44.37976239	26.43278651	25.69285194	24.98125663	protein_coding	uncharacterized LOC108010164%2C transcript variant X2
108005175	NW_016020532.1	1109819	1111016	+	1126	2197	2196	2177	2938	3306	2753	106.2811083	102.8409138	118.1171774	143.2330243	143.2701404	136.4638722	protein_coding	transmembrane emp24 domain-containing protein 3
108006320	NW_016021887.1	822015	824731	+	1123	2393	2579	1887	2671	3291	2727	116.0719687	121.0998396	102.6561957	130.5641341	143.001092	135.5361831	protein_coding	protein NipSnap
108017973	NW_016019885.1	20023603	20026339	+	1447	2998	3057	2582	2199	2560	2124	112.8567412	111.4035139	109.0136118	83.42312595	86.3301831	81.92865984	protein_coding	serine protease 44-like
108018072	NW_016026300.1	324369	326928	-	1926	3345	3346	3106	1870	2114	1732	94.60285599	91.60973687	98.5231277	53.29851204	53.55992103	50.1928059	protein_coding	2-hydroxyacyl-CoA lyase 1
108008552	NW_016024447.1	6768212	6770035	+	973	3232	3344	3601	1733	2016	1561	180.9351397	181.228047	226.1014268	97.77222161	101.1041344	89.5447096	protein_coding	proteasome subunit alpha type-4
108021230	NW_016019885.1	6242767	6248948	+	2381	2205	2142	1833	2924	3295	3085	50.44447502	47.43862067	47.03228635	67.41363323	67.52852308	72.31787271	protein_coding	interferon-related developmental regulator 2
108018129	NW_016026300.1	2434541	2443959	-	2363	2003	2015	1729	3116	3577	3044	46.17231352	44.96590211	44.70172613	72.38748507	73.86631715	71.90031549	protein_coding	aldehyde dehydrogenase%2C dimeric NADP-preferring%2C transcript variant X3
108008357	NW_016024447.1	1892017	1894114	-	1735	2996	3114	2539	2264	2430	2135	94.060382	94.6435694	89.4038546	71.63193854	68.34362687	68.68284397	protein_coding	UDP-glucuronosyltransferase 2C1-like
108018085	NW_016019885.1	4827610	4830321	+	1673	3595	3953	3946	1213	1463	1283	117.0489068	124.5956429	144.0967421	39.80105838	42.67166737	42.80362839	protein_coding	putative ATP-dependent RNA helicase me31b
108018914	NW_016026917.1	166348	168760	+	1186	1233	1302	1291	3580	4188	3838	56.62950896	57.8892972	66.50197986	165.7021329	172.3110829	180.6217938	protein_coding	membrane-associated progesterone receptor component 1
108012469	NW_016024842.1	6212064	6213573	-	1135	1864	2024	1641	3222	3693	2972	89.45702576	94.034372	88.32949375	155.8330015	158.7722773	146.1513439	protein_coding	inositol oxygenase
108020707	NW_016019885.1	18959309	18971597	+	4892	2375	2599	2114	2637	3039	2652	26.44487837	28.01507652	26.40046379	29.59057759	30.31345788	30.25777165	protein_coding	probable phospholipid-transporting ATPase IIB%2C transcript variant X1
108008442	NW_016024447.1	5080641	5081793	+	533	3151	3288	3453	1807	2018	1682	322.0220441	325.2943961	395.7877891	186.1061413	184.7503121	176.1362119	protein_coding	uncharacterized LOC108008442
108007931	NW_016019885.1	22288050	22290182	-	521	2333	2693	2164	2534	2929	2675	243.9166371	272.5653292	253.7538002	266.9922457	274.3297301	286.5734372	protein_coding	uncharacterized LOC108007931
108014001	NW_016024938.1	142940	143958	+	720	3036	3144	3162	1931	2161	1883	229.6855529	230.2618676	268.3010615	147.2243137	146.4581346	145.9713731	protein_coding	60S ribosomal protein L10a-2-like
108012849	NW_016024842.1	775110	778988	+	2328	1785	1800	1394	3115	3796	3425	41.76568924	40.77195263	36.58245269	73.45220473	79.56726967	82.11594013	protein_coding	phosphatidate cytidylyltransferase%2C photoreceptor-specific
108009927	NW_016024447.1	10409971	10416538	-	3870	1728	1820	1551	3128	3548	3531	24.32188224	24.79889929	24.48464742	44.36960275	44.73669266	50.92565483	protein_coding	aspartyl/asparaginyl beta-hydroxylase%2C transcript variant X3
108016234	NW_016019885.1	19569650	19570700	+	928	2657	2628	2448	2401	2846	2271	155.9581183	149.3307913	161.1597033	142.0279913	149.6504914	136.5900385	protein_coding	uncharacterized LOC108016234
108021825	NW_016019886.1	189329	191756	+	1098	2726	2919	2333	2326	2569	2364	135.2346308	140.1857072	129.8091842	116.2885971	114.1702605	120.1697068	protein_coding	myosin regulatory light chain sqh
108016998	NW_016025862.1	2388696	2392448	+	1955	3022	2945	2602	2192	2458	2004	84.20000292	79.43474748	81.31179572	61.54936109	61.35166377	57.21380416	protein_coding	facilitated trehalose transporter Tret1
108021245	NW_016019885.1	4292356	4294083	+	1234	2162	2371	1913	2837	3202	2738	95.43439798	101.3184124	94.7093448	126.2042375	126.6185675	123.8420561	protein_coding	tumor suppressor candidate 3
108006418	NW_016022229.1	137004	139522	+	1627	2284	2204	1928	2614	3605	2582	76.46680683	71.43252784	72.39565445	88.19577713	108.1207237	88.57650794	protein_coding	surfeit locus protein 4 homolog
108015462	NW_016019885.1	11909970	11911261	-	636	2502	2325	2462	2440	2982	2502	214.2863947	192.7692792	236.4960845	210.6019906	228.7924829	219.5735681	protein_coding	thioredoxin domain-containing protein 17
108021283	NW_016019885.1	14439677	14441772	-	1983	3612	3625	3064	1626	1825	1451	99.21776407	96.39561502	94.39719045	45.01192516	44.90879296	40.84083077	protein_coding	asparagine--tRNA ligase%2C cytoplasmic
108007852	NW_016024397.1	27804	29586	-	1658	3571	3516	3231	1629	1725	1519	117.3193727	111.8243345	119.0544008	53.93445804	50.76867173	51.13557187	protein_coding	26S protease regulatory subunit 6A-B
108019632	NW_016027458.1	1222040	1224778	+	1651	1849	1569	1813	2859	3486	3610	61.00342883	50.11270573	67.08783125	95.05978837	103.0318594	122.0421917	protein_coding	aquaporin-12
108015246	NW_016025388.1	2065424	2080725	+	6472	2388	2455	1758	2777	3106	2701	20.09834154	20.00253181	16.59485202	23.5541335	23.41823558	23.29356416	protein_coding	ATP-binding cassette sub-family A member 3%2C transcript variant X2
108013478	NW_016024842.1	2330536	2331351	-	816	2223	2278	2277	2693	3057	2587	148.3931016	147.2094001	170.4770391	181.1656914	182.8085516	176.9522705	protein_coding	serine proteases 1/2
108015929	NW_016025596.1	1439	6930	-	1844	2332	2405	1950	2644	3034	2715	68.88616977	68.77429479	64.60508712	78.71006936	80.28712149	82.17860917	protein_coding	catalase
108018175	NW_016026300.1	2500014	2508595	-	2168	2626	2706	2526	2296	2598	2321	65.97810719	65.81736575	71.18149255	58.13562782	58.47511663	59.75382793	protein_coding	zinc-type alcohol dehydrogenase-like protein C1773.06c%2C transcript variant X2
108018559	NW_016026629.1	51349	56353	+	1357	3003	3098	2972	1972	2175	1841	120.5424163	120.3853245	133.8018072	79.77316517	78.21150473	75.72230237	protein_coding	cytosolic non-specific dipeptidase
108021832	NW_016019885.1	20173737	20174973	+	1172	2447	2557	2130	2617	2852	2412	113.728881	115.046947	111.0311949	122.5761205	118.7444	114.8681327	protein_coding	ER lumen protein-retaining receptor%2C transcript variant X2
108019058	NW_016026917.1	328392	348635	-	16709	2077	2274	1741	2893	3182	2845	6.770963081	7.176488334	6.365629152	9.504466311	9.292679186	9.503458472	protein_coding	E3 ubiquitin-protein ligase HUWE1%2C transcript variant X3
108015665	NW_016025439.1	84746	99591	+	4850	1711	1882	1468	3108	3644	3191	19.21642872	20.46208396	18.49172128	35.17782893	36.66298807	36.72272794	protein_coding	fasciclin-1%2C transcript variant X11
108009459	NW_016024447.1	6255653	6256349	+	697	2589	2728	3210	1977	2410	2083	202.3315836	206.3875852	281.3618923	155.705392	168.7234676	166.8039618	protein_coding	uncharacterized LOC108009459
108013301	NW_016024842.1	7675477	7676989	+	1138	2430	2366	2386	2485	2920	2382	116.3130435	109.6337982	128.0917618	119.8709348	125.2079247	116.8286517	protein_coding	inositol monophosphatase 1
108021191	NW_016019885.1	5549585	5550374	-	690	1915	1796	1648	2915	3423	3260	151.1764337	137.2553316	145.9154028	231.9098684	242.0744959	263.7050088	protein_coding	LYR motif-containing protein 5
108005536	NW_016020533.1	10075	11714	+	1416	2551	2475	2228	2523	2705	2435	98.13221768	92.1687997	96.12690399	97.81011245	93.21702618	95.98106881	protein_coding	4-aminobutyrate aminotransferase%2C mitochondrial
108019141	NW_016026917.1	363137	366257	-	1685	3117	3313	2615	1854	2057	1952	100.7630502	103.6796476	94.8123279	60.40036814	59.56972762	64.65911822	protein_coding	nudix hydrolase 2%2C transcript variant X1
108014562	NW_016025217.1	139635	155482	-	9902	2154	2333	1751	2757	3129	2754	11.84914967	12.4240674	10.80329526	15.28423143	15.41962702	15.52354423	protein_coding	cytoskeleton-associated protein 5%2C transcript variant X1
108020967	NW_016019885.1	399464	401033	+	1452	2373	2576	2212	2578	2775	2361	89.02162757	93.55160099	93.07038878	97.4644099	93.25832243	90.75681371	protein_coding	dnaJ homolog subfamily B member 11
108016600	NW_016025862.1	1135818	1138635	-	2094	2725	2617	2303	2429	2553	2247	70.88498268	65.90206561	67.19087278	63.67670736	59.49293096	59.89302724	protein_coding	coatomer subunit delta%2C transcript variant X2
108013102	NW_016024842.1	9422701	9427594	+	1947	2185	2134	2025	2689	3200	2625	61.12936692	57.7963544	63.54071506	75.8149079	80.20016368	75.25116465	protein_coding	cytochrome b reductase 1%2C transcript variant X3
108013823	NW_016024882.1	114268	115191	-	735	2524	2707	2363	1998	2946	2318	187.0537502	194.2105859	196.412627	149.2237349	195.5854895	176.0256522	protein_coding	ATP synthase subunit d%2C mitochondrial%2C transcript variant X2
108012819	NW_016024842.1	10125005	10130091	+	5086	1806	1945	1660	2921	3270	3252	19.34219683	20.1657896	19.93998164	31.52716808	31.37347499	35.68815124	protein_coding	titin
108009063	NW_016024447.1	2031912	2050342	+	10686	3084	3339	2380	1939	2251	1857	15.72040056	16.47681369	13.60676264	9.960758261	10.27901626	9.699438718	protein_coding	helicase domino%2C transcript variant X1
108014563	NW_016025217.1	84641	88003	+	3228	2393	2629	2235	2538	2657	2364	40.38067561	42.94662518	42.29967428	43.1606377	40.16513733	40.87556942	protein_coding	oxysterol-binding protein 1
108006308	NW_016021887.1	469007	478150	-	5573	3538	3554	2827	1571	1681	1612	34.58065331	33.62794762	30.99058592	15.47450989	14.71871507	16.14454701	protein_coding	furin-like protease 2%2C transcript variant X7
108006744	NW_016023028.1	99651	101997	-	1301	2558	2367	2363	2347	2757	2371	107.0995514	95.93850425	110.9633212	99.02972067	103.4071806	101.719479	protein_coding	calcineurin B homologous protein 1
108021509	NW_016019885.1	5054712	5057022	+	1748	2721	2902	2399	2128	2447	2161	84.79134451	87.54431758	83.84590206	66.82822965	68.30991877	69.00224299	protein_coding	chitinase-like protein Idgf3
108021543	NW_016019885.1	9262371	9263805	-	1381	3438	3874	2968	1390	1661	1424	135.6052807	147.923754	131.2995507	55.25236635	58.69041517	57.55276329	protein_coding	uncharacterized LOC108021543
108020377	NW_016028002.1	1056334	1069121	+	5212	2333	2498	1924	2529	2889	2580	24.3823039	25.27318689	22.5524476	26.63631752	27.04795048	27.62900013	protein_coding	protein Gawky%2C transcript variant X1
108017006	NW_016025862.1	3545936	3546892	-	840	1988	2165	1694	2812	3383	2701	128.914421	135.9097446	123.204662	183.7662662	196.5232509	179.4713657	protein_coding	signal peptidase complex subunit 2
108020993	NW_016019885.1	2578323	2585421	-	4852	1232	1428	1091	3564	3945	3467	13.83102365	15.51955974	13.73716075	40.32242699	39.67504639	39.88255006	protein_coding	cullin-3-A%2C transcript variant X2
108012163	NW_016024782.1	137386	139133	+	1304	3250	3637	2356	1892	1910	1670	135.7594838	147.0746053	110.3800831	79.64771147	71.47382158	71.48069218	protein_coding	DNA translocase FtsK
108009654	NW_016024447.1	8725176	8732684	+	1123	2669	2649	2107	2346	2679	2221	129.4592915	124.3867681	114.6245916	114.6774461	116.4083639	110.3871884	protein_coding	aquaporin AQPcic%2C transcript variant X2
108008693	NW_016024447.1	12758331	12760062	-	1185	60	77	47	4711	5290	4457	2.758019347	3.426449668	2.42310665	218.2350563	217.8354462	209.9298296	protein_coding	putative uncharacterized protein DDB_G0288537%2C transcript variant X1
108018038	NW_016026300.1	4144830	4160528	+	6021	1951	2004	1502	2971	3266	2945	17.65033898	17.5509679	15.24032847	27.08717949	26.46907601	27.30024481	protein_coding	protein 4.1 homolog%2C transcript variant X1
108010167	NW_016024447.1	10531203	10535312	+	2627	2749	2564	2317	2307	2615	2077	57.00055382	51.4671275	53.8838952	48.20779669	48.57388589	44.12922428	protein_coding	GTP-binding protein 1%2C transcript variant X2
108007151	NW_016019885.1	16532355	16536987	+	1549	70	60	60	4810	5127	4492	2.461563426	2.042545852	2.366425598	170.4603672	161.5113799	161.8595018	protein_coding	male-specific sperm protein Mst84Dd-like%2C transcript variant X5
108021151	NW_016019885.1	2899150	2900794	+	1529	3355	3443	3406	1413	1701	1291	119.5224391	118.7412234	136.0912428	50.72995037	54.28602671	47.12687326	protein_coding	uncharacterized LOC108021151
novel.629	NW_016026103.1	48	965	+	918	84	103	104	4709	5533	4058	4.984263722	5.916522567	6.921236349	281.589055	294.1096111	246.7284504	-	-
108020920	NW_016019885.1	394615	399141	-	2286	2623	2541	2148	2325	2637	2287	62.50092903	58.61387325	57.40517864	55.83113955	56.28920715	55.83927978	protein_coding	protein croquemort%2C transcript variant X1
108009071	NW_016024447.1	12160391	12173014	-	10219	843	1040	869	3919	4199	3688	4.493487974	5.366571526	5.195225454	21.05215822	20.05066141	20.14338172	protein_coding	CCR4-NOT transcription complex subunit 1%2C transcript variant X1
108017918	NW_016026300.1	2553927	2568087	+	10369	2015	2196	1609	2997	3033	2703	10.5852857	11.16779525	9.48008413	15.86644496	14.27337788	14.54986758	protein_coding	vacuolar protein sorting-associated protein 13C
108004677	NW_016019886.1	2907319	2920032	-	5084	2795	2925	2344	2212	2291	1969	29.94612814	30.33837467	28.16729144	23.88412535	21.98926814	21.61673228	protein_coding	neuropathy target esterase sws%2C transcript variant X2
108009283	NW_016024447.1	7127087	7130023	-	2937	1179	1247	1251	3398	3743	3706	21.86624787	22.3889893	26.02234228	63.51103483	62.18807425	70.42897016	protein_coding	tubulin-specific chaperone cofactor E-like protein
108007928	NW_016024406.1	18573	28275	+	8711	2973	3181	2378	2008	2191	1779	18.59050999	19.25606917	16.67772692	12.65393082	12.27341987	11.3987651	protein_coding	E3 SUMO-protein ligase RanBP2
108018046	NW_016026300.1	2672293	2673655	-	1363	3177	3075	2506	1877	2038	1802	126.9655117	118.965558	112.3254669	75.59588885	72.96247402	73.79191829	protein_coding	cystathionine gamma-lyase
108021194	NW_016019885.1	1023231	1031578	-	2748	2683	2761	2310	2185	2421	2100	53.18245148	52.98118408	51.35565508	43.64801259	42.99018251	42.65328022	protein_coding	protein borderless
108013432	NW_016024842.1	5760559	5761871	+	1020	3163	3068	2925	1722	1956	1618	168.9131373	158.6087584	175.1937951	92.67503023	93.57501524	88.53769577	protein_coding	proteasome subunit beta type-7
108007842	NW_016024397.1	17631	18849	+	757	2130	2131	2066	2461	2865	2797	153.2668149	148.4429417	166.7352632	178.4618929	184.6800462	206.2274427	protein_coding	succinate dehydrogenase [ubiquinone] cytochrome b small subunit%2C mitochondrial
108021168	NW_016019885.1	6677978	6691588	-	2285	1983	1975	1510	2863	3156	2934	47.27166705	45.57774953	40.37232537	68.78043286	67.3972254	71.66775076	protein_coding	sialin
108019846	NW_016027458.1	913412	921650	+	2068	1770	1865	1601	2977	3215	2982	46.62159638	47.55544869	47.29702446	79.02382758	75.86154279	80.48352222	protein_coding	cholinephosphotransferase 1%2C transcript variant X3
108017244	NW_016025980.1	160225	226445	+	4025	1566	1622	1493	2810	3316	3601	21.19289475	21.24990276	22.66141086	38.32394394	40.20127851	49.93523594	protein_coding	tropomodulin%2C transcript variant X6
108012235	NW_016024842.1	496391	498945	+	2488	3235	3458	2852	1534	1786	1525	70.8252828	73.2903161	70.03129656	33.84579695	35.02856179	34.21128109	protein_coding	26S proteasome non-ATPase regulatory subunit 2
108005487	NW_016020532.1	3689653	3693887	-	3810	1458	1657	1216	3261	3782	3014	20.84476276	22.93345643	19.49851878	46.98460544	48.43817553	44.15380567	protein_coding	basic proline-rich protein%2C transcript variant X2
108020238	NW_016027896.1	222006	222220	-	215	2039	2248	2460	2363	2994	2264	516.5866447	551.3531103	699.0201083	603.3301417	679.5236304	587.7434964	protein_coding	uncharacterized LOC108020238
108009106	NW_016024447.1	14151921	14164705	+	7958	1494	1514	1290	3191	3638	3194	10.22612439	10.03214781	9.90327405	22.01165161	22.30745306	22.40169328	protein_coding	uncharacterized LOC108009106%2C transcript variant X2
108015344	NW_016025388.1	207012	210235	-	3224	2470	2613	2156	2362	2521	2175	41.73172419	42.73821293	40.85514397	40.21745839	38.15654474	37.65425832	protein_coding	HEAT repeat-containing protein 6
108008573	NW_016024447.1	10135598	10136992	+	1273	3761	4163	3045	1069	1187	1057	160.9308622	172.4447548	146.1342164	46.09767934	45.50022488	46.34431349	protein_coding	uncharacterized LOC108008573
108008963	NW_016024447.1	282680	315326	-	10242	1925	2039	1647	2772	3095	2791	10.23788792	10.49794846	9.824305285	14.85724262	14.74575825	15.20985012	protein_coding	MAP/microtubule affinity-regulating kinase 3%2C transcript variant X21
108010150	NW_016024447.1	11678650	11681122	-	2361	1785	1824	1576	3031	3171	2882	41.18192484	40.73810552	40.78056588	70.4725052	65.53774327	68.13148563	protein_coding	glucose 1%2C6-bisphosphate synthase
108015067	NW_016025388.1	4230983	4231740	-	758	2554	2597	2249	2216	2633	2019	183.5338165	180.6652914	181.2647146	160.483472	169.5012406	148.6678233	protein_coding	uncharacterized LOC108015067
108005746	NW_016021196.1	460681	465116	-	3252	2253	2256	1744	2528	2801	2681	37.73766832	36.58141836	32.76340011	42.67330637	42.02945899	46.0146525	protein_coding	sterol regulatory element-binding protein 1
108018201	NW_016026300.1	2420968	2425781	-	2005	2548	2466	2129	2303	2619	2193	69.22284668	64.85607723	64.8715547	63.05351792	63.74004259	61.04837725	protein_coding	inositol-3-phosphate synthase
108020048	NW_016027578.1	61563	64182	-	2620	2091	1915	2009	2647	3047	2547	43.47275362	38.54246342	46.84590866	55.4603251	56.7495459	54.25971686	protein_coding	protein ROP
108005130	NW_016019885.1	14716944	14720173	-	1227	2676	2775	2481	2014	2284	2026	118.7971316	119.2587922	123.5307913	90.10412312	90.83281313	92.16048421	protein_coding	keratin%2C type I cytoskeletal 9%2C transcript variant X2
108016338	NW_016025780.1	396837	404467	+	2626	2349	2357	1949	2331	2682	2584	48.72509598	47.33003685	45.34298836	48.72785709	49.83738879	54.92216609	protein_coding	putative glycerophosphocholine phosphodiesterase GPCPD1 homolog 2%2C transcript variant X2
108019086	NW_016026917.1	1462520	1480649	-	1850	2486	2517	1960	2299	2637	2341	73.19708806	71.74365019	64.72579073	68.21768917	69.55520408	70.6284304	protein_coding	protein FAM57B
108004599	NW_016019886.1	1201280	1202149	+	425	2681	3221	2605	1942	2042	1723	343.615141	399.6444412	374.4655066	250.8361097	234.45421	226.2800244	protein_coding	uncharacterized LOC108004599
108016865	NW_016025862.1	538395	541532	+	1843	2589	2485	2400	2044	2374	2315	76.5193238	71.10056301	79.55709714	60.88149624	62.85598076	70.10928365	protein_coding	mitochondrial uncoupling protein 4%2C transcript variant X1
108020607	NW_016028224.1	116071	123513	-	4132	2034	1902	1625	2914	2985	2740	26.81359492	24.27292878	24.02625457	38.71319326	35.25130916	37.01179257	protein_coding	myosin heavy chain 95F
108008298	NW_016024447.1	14195677	14200885	+	3835	2594	2628	2115	2221	2512	2085	36.84418988	36.13532578	33.69287147	31.79164141	31.96284985	30.34523888	protein_coding	lysosome membrane protein 2%2C transcript variant X1
108016706	NW_016019885.1	18359829	18363216	+	2431	28	46	36	4660	5016	4365	0.627389839	0.997803113	0.904712444	105.2278553	100.6847734	100.2187909	protein_coding	glycine-rich cell wall structural protein 1.8-like
108016418	NW_016025797.1	175053	177262	+	1737	3186	3126	2899	1643	1837	1455	99.91032261	94.89889097	101.9627215	51.92392405	51.60604369	46.75338335	protein_coding	serine protease 42
108019103	NW_016019885.1	7206485	7207156	-	615	34	41	40	4404	5162	4462	3.01139836	3.51544836	3.973542819	393.099015	409.5756341	404.9527194	lncRNA	uncharacterized LOC108019103
108021223	NW_016019885.1	22176259	22177699	+	1179	2517	2453	2381	2127	2513	2137	116.2877101	109.7124024	123.3782518	99.03380052	104.0087582	101.1673995	protein_coding	peroxisomal biogenesis factor 19%2C transcript variant X1
108010161	NW_016024447.1	1378692	1382078	-	2826	2227	2388	1872	2520	2686	2409	42.92521389	44.55886775	40.4693947	48.95061407	46.37939495	47.57891259	protein_coding	ATP-dependent zinc metalloprotease YME1 homolog%2C transcript variant X1
108010504	NW_016024449.1	239740	240421	+	623	3317	3510	3184	1340	1565	1186	290.0159164	297.0920645	312.2324481	118.0718893	122.579409	106.2542994	protein_coding	uncharacterized LOC108010504
108019039	NW_016026917.1	3401871	3412547	-	9506	1950	1933	1562	2840	3103	2690	11.17380813	10.72274618	10.03867147	16.40024331	15.9285115	15.7944439	protein_coding	protein lava lamp%2C transcript variant X2
108014382	NW_016025107.1	5	1869	-	1524	1678	1691	1515	2964	3317	2881	59.97515759	58.51007064	60.73243411	106.7635469	106.2066554	105.513532	protein_coding	fatty-acid amide hydrolase 2-B-like
108005121	NW_016020532.1	1271791	1272520	-	730	2493	2304	1815	2452	2733	2247	186.0217933	166.4299936	151.8961587	184.3857553	182.6871495	171.8027384	protein_coding	opsin Rh4
108019746	NW_016027458.1	2086654	2091652	-	1604	3326	3240	2762	1453	1738	1516	112.9489737	106.5154553	105.1991745	49.72685711	52.87332666	52.75270173	protein_coding	fatty acyl-CoA reductase 2
108007731	NW_016024373.1	9117	10045	-	826	2979	3053	3168	1539	1692	1572	196.4512806	194.9030964	234.3139511	102.2794381	99.95661471	106.2239297	protein_coding	probable prefoldin subunit 2
108009260	NW_016024447.1	2258626	2275311	+	4298	1548	1570	1339	2924	3472	3143	19.61864251	19.26217052	19.03299737	37.3457098	39.41890292	40.81575547	protein_coding	protein NDRG3%2C transcript variant X1
108015118	NW_016025388.1	1373758	1375933	-	2176	2062	2157	1497	2614	2975	2659	51.61716861	52.27129214	42.02966526	65.94417711	66.71435735	68.20391679	protein_coding	6-phosphofructo-2-kinase/fructose-2%2C6-bisphosphatase 1
108008310	NW_016024447.1	12925407	12926313	+	841	2602	2797	2303	1993	2337	1910	168.5294117	175.3753103	167.2980828	130.0891464	135.5982062	126.7614625	protein_coding	eukaryotic translation initiation factor 3 subunit K
108009301	NW_016024447.1	354309	383463	+	9150	2247	2209	1847	2510	2711	2415	13.3766199	12.73053349	12.3321507	15.05852341	14.45771473	14.73146406	protein_coding	protein hu-li tai shao%2C transcript variant X3
108013020	NW_016024842.1	10556646	10557123	-	478	2528	2618	2797	1800	2343	1849	288.0803137	288.8109981	357.484809	206.7161318	239.185925	215.903103	protein_coding	lysozyme A/C-like
108013725	NW_016019885.1	12484701	12512188	+	7153	1094	1056	1071	3385	3663	3662	8.330930381	7.784803862	9.147328327	25.9776708	24.98848471	28.57458847	protein_coding	restin homolog%2C transcript variant X1
108006563	NW_016022567.1	494199	497173	-	2403	2670	2816	2375	1997	2146	1885	60.52320233	61.79464783	60.38135643	45.61987123	43.57798797	43.78319531	protein_coding	mRNA-capping enzyme
108013126	NW_016024842.1	4761611	4763590	-	1067	2557	2934	2290	1884	2263	1957	130.5361251	144.9998897	131.118534	96.92732786	103.493092	102.3708421	protein_coding	alpha-endosulfine%2C transcript variant X2
108015323	NW_016025388.1	5148463	5150604	-	1442	2971	2813	2817	1772	1862	1625	112.2281489	102.8670899	119.3478524	67.45718564	63.00944352	62.89816486	protein_coding	serine--pyruvate aminotransferase%2C mitochondrial
108013081	NW_016024842.1	9995818	10015003	+	4679	2332	2502	1895	2276	2564	2282	27.14812931	28.19721671	24.74281973	26.70231861	26.73967987	27.22152581	protein_coding	multiple epidermal growth factor-like domains protein 10%2C transcript variant X1
108011664	NW_016024662.1	573974	580528	+	1826	2669	2820	2137	1945	2092	2171	79.61817324	81.43672817	71.49847368	58.47208679	55.9051909	66.36038849	protein_coding	sideroflexin-1%2C transcript variant X1
108019179	NW_016026917.1	4056034	4061454	+	1991	2387	2460	2533	2103	2181	2165	65.3048697	65.1532117	77.72432366	57.98261175	53.45343679	60.69270728	protein_coding	serine/threonine-protein phosphatase PP2A
108017525	NW_016026134.1	41295	47493	+	4468	2078	2108	1680	2463	2879	2585	25.33359288	24.87879972	22.97148859	30.26084203	31.44269249	32.29217167	protein_coding	serine/threonine-protein kinase 11-interacting protein%2C transcript variant X6
108010142	NW_016024447.1	5661188	5666245	-	2156	2807	2694	2346	1965	2170	1776	70.91825884	65.89019863	66.47713177	50.03150409	49.11364934	45.97736464	protein_coding	fatty-acid amide hydrolase 2-A%2C transcript variant X2
108021618	NW_016019885.1	9952554	9955056	+	2445	59	61	47	4507	4901	4169	1.314430284	1.315597239	1.174389112	101.1902003	97.81310982	95.17062058	protein_coding	uncharacterized LOC108021618
108018045	NW_016026300.1	2669677	2671654	+	1631	2098	2086	1695	2566	2826	2463	70.0673885	67.44229258	63.49050235	86.363941	84.54918474	84.28694643	protein_coding	peptidyl-prolyl cis-trans isomerase FKBP8
108009517	NW_016024447.1	7887543	7889263	-	1662	2621	2674	2437	1898	2107	1997	85.90143321	84.84033317	89.58133526	62.68952074	61.86211215	67.06515227	protein_coding	protein LTV1 homolog
108009365	NW_016024447.1	11715119	11716965	-	1344	2186	2398	1936	2219	2585	2407	88.59624127	94.08532554	88.00333003	90.63330029	93.85393945	99.96010212	protein_coding	charged multivesicular body protein 4c
108010687	NW_016024466.1	6	2839	-	408	2065	1944	1939	2572	2884	2310	275.6920871	251.2511622	290.3425373	346.0513614	344.9263087	316.0106261	protein_coding	aldose reductase-like
108021440	NW_016019885.1	7143965	7145562	+	1180	2465	2341	2361	2081	2358	2106	113.7887495	104.6143807	122.2382156	96.80991391	97.51086776	99.61534172	protein_coding	probable pseudouridine-5'-phosphatase%2C transcript variant X2
108014385	NW_016025107.1	69232	71299	+	1071	2790	2928	2027	1938	2181	1818	141.8989366	144.1629244	115.6264787	99.33311686	99.37048799	94.74455878	protein_coding	aminopeptidase N
108019671	NW_016027458.1	1409660	1410755	+	985	118	114	90	4265	4957	4126	6.525445775	6.102961113	5.582121702	237.690906	245.5692118	233.7991149	protein_coding	venom allergen 5.01%2C transcript variant X1
108011521	NW_016024632.1	177211	189857	+	3582	1989	2059	1695	2472	2918	2527	30.24639433	30.31117326	28.90927117	37.88372243	39.75126318	39.37581265	protein_coding	atlastin%2C transcript variant X1
108013957	NW_016024901.1	101843	103768	+	1926	1776	1974	1684	2710	2884	2629	50.22860156	54.04591171	53.41691792	77.24008964	73.06850154	76.18757893	protein_coding	tubulin alpha-3 chain
108014787	NW_016025330.1	85894	87377	-	702	2318	2170	2267	2166	2454	2280	179.8625423	163.002627	197.2910707	169.3756993	170.5802215	181.2790449	protein_coding	CDGSH iron-sulfur domain-containing protein 2 homolog
108020857	NW_016019885.1	19614878	19620678	-	4812	1762	1889	1463	2683	3077	2771	19.94548925	20.70038015	18.57426893	30.60728553	31.20276681	32.14110301	protein_coding	protein SMG5%2C transcript variant X1
108019164	NW_016026917.1	58880	64591	+	2632	1165	1254	1199	3124	3468	3429	24.11040184	25.123702	27.83084035	65.15607301	64.29607052	72.71624927	protein_coding	eukaryotic translation initiation factor 5%2C transcript variant X1
108013408	NW_016024842.1	7132759	7138496	-	3016	2426	2618	1971	2062	2311	2226	43.81510609	45.77309586	39.9253111	37.5307363	37.39037631	41.19492271	protein_coding	tyrosine 3-monooxygenase
108020225	NW_016027896.1	212488	220849	+	2795	2528	2616	2015	2037	2364	2038	49.26740249	49.35463101	44.04394991	40.00727558	41.27213047	40.69792218	protein_coding	glutamyl aminopeptidase-like
108019143	NW_016026917.1	358323	360777	+	1455	2073	2085	1756	2521	2775	2380	77.60696811	75.56401888	73.73174969	95.11294157	93.06603723	91.29854015	protein_coding	CDP-diacylglycerol--inositol 3-phosphatidyltransferase
108006242	NW_016021739.1	4	1684	+	1397	1470	1542	1291	3066	3345	2874	57.31724888	58.20495388	56.45765792	120.4773775	116.8398374	114.8259976	protein_coding	fatty-acid amide hydrolase 2-like
108015141	NW_016019885.1	3802613	3810624	+	3653	2094	2093	1965	2523	2578	2334	31.22420671	30.21283911	32.86290144	37.91380214	34.43693324	35.66161845	protein_coding	ras-related protein Rab-5B%2C transcript variant X2
108020303	NW_016019885.1	522427	523519	+	1036	2753	2759	2767	1664	1905	1737	144.7474309	140.4313035	163.1707935	88.17050486	89.72768282	93.58148502	protein_coding	translocator protein
108015022	NW_016025388.1	4198064	4198617	+	487	2307	2145	3269	1879	2277	1696	258.0376284	232.2578049	410.089813	211.8007921	228.1525343	194.377842	protein_coding	sarcocystatin-A-like
108010440	NW_016019885.1	1786792	1787216	+	367	2584	3071	3239	1475	1768	1431	383.522505	441.2510319	539.1851289	220.6255051	235.0755302	217.6323437	protein_coding	male accessory gland serine protease inhibitor-like
108019607	NW_016027458.1	1558836	1560227	+	1212	2150	2144	2119	2150	2567	2434	96.62738987	93.28120402	106.8123226	97.37906518	103.3509509	112.0902463	protein_coding	epimerase family protein SDR39U1
108011459	NW_016024625.1	371969	373223	+	1140	2896	2747	2765	1627	1890	1619	138.3751531	127.0649559	148.1778558	78.34521246	80.89993649	79.26689873	protein_coding	thioredoxin-like protein 1
108013347	NW_016024842.1	2224959	2235924	-	2833	1969	2109	1680	2224	2958	2593	37.85851283	39.25563321	36.22894847	43.09411531	50.94983982	51.08646026	protein_coding	proton-coupled amino acid transporter 1%2C transcript variant X2
108014973	NW_016025388.1	4455853	4462496	+	2029	2610	2524	2403	2004	2177	1810	70.06850778	65.59629124	72.35436653	54.21824194	52.35613873	49.79048967	protein_coding	chitooligosaccharidolytic beta-N-acetylglucosaminidase
108014186	NW_016019885.1	224013	232973	-	1608	2270	2329	1912	2286	2576	2141	76.89608356	76.3757391	72.643183	78.04048193	78.17196737	74.31568624	protein_coding	androgen-induced gene 1 protein%2C transcript variant X3
108020423	NW_016028002.1	1630878	1637124	-	1471	2388	2541	2056	1969	2377	2164	88.42723756	91.08858889	85.3893012	73.47892678	78.85109647	82.10969771	protein_coding	UV excision repair protein RAD23 homolog A
108012468	NW_016024842.1	9286517	9287183	-	605	2259	2499	2189	2013	2370	2150	203.3879714	217.8125319	221.0463809	182.6493627	191.154356	198.3503426	protein_coding	thioredoxin%2C mitochondrial
108010159	NW_016024447.1	8803372	8807475	+	1661	3215	3436	3148	1180	1304	1188	105.4328031	109.082606	115.7865498	38.99798212	38.30885633	39.92056486	protein_coding	serine-threonine kinase receptor-associated protein
108004556	NW_016019886.1	1271868	1273410	-	944	1818	1884	1995	2446	2887	2438	104.9026098	105.2400113	129.111203	142.2375357	149.2333944	144.148981	protein_coding	farnesol dehydrogenase
108013068	NW_016024842.1	2153821	2155310	+	1490	1984	2058	1779	2527	2665	2450	72.53035576	72.83348381	72.94284556	93.09979711	87.27747489	91.77611838	protein_coding	phosphoserine phosphatase
108011371	NW_016024618.1	18341	28999	-	7169	2048	2271	1661	2387	2668	2409	15.56093828	16.70438672	14.15481097	18.27778648	18.16010991	18.75547593	protein_coding	microtubule-associated serine/threonine-protein kinase 1
108009167	NW_016024447.1	11836448	11872564	-	7474	1903	1946	1665	2581	2844	2503	13.86915823	13.72972139	13.60987593	18.95678446	18.56811112	18.69207977	protein_coding	serine/threonine-protein kinase N%2C transcript variant X4
108006445	NW_016022296.1	96479	110279	+	4751	1697	1863	1567	2550	2857	2902	19.45634328	20.6775846	20.15008989	29.46353902	29.34380566	34.09276675	protein_coding	myosin-3
108016907	NW_016025862.1	232828	240574	-	3820	2886	3067	2359	1668	1872	1557	41.15260883	42.33722561	37.72746282	23.96969149	23.91298048	22.74967094	protein_coding	uncharacterized LOC108016907%2C transcript variant X2
108012941	NW_016024842.1	3328584	3330666	+	2083	47	59	37	4417	4775	4069	1.22905975	1.49360144	1.085189233	116.4039963	111.8601336	109.0305717	protein_coding	cytosol aminopeptidase
108021146	NW_016019885.1	3970379	3975434	+	3958	2233	2452	1863	2225	2501	2128	30.73104592	32.66755702	28.75610673	30.85915192	30.83394758	30.00859784	protein_coding	protein transport protein Sec24C
108020631	NW_016019885.1	337720	343428	-	4517	2319	2403	2237	1954	2229	2243	27.96501563	28.05276426	30.25581913	23.74675272	24.07970742	27.71590427	protein_coding	restin homolog%2C transcript variant X2
108009171	NW_016019885.1	2148560	2152294	-	1085	63	53	60	4331	4688	4189	3.162825412	2.575835435	3.378426959	219.1231218	210.8380994	215.4916724	protein_coding	histone-like protein 18C
108012878	NW_016024842.1	10906074	10910709	+	4636	2418	2419	2119	2064	2182	2179	28.41039537	27.51467726	27.92418787	24.43970878	22.96690885	26.23394916	protein_coding	monocarboxylate transporter 12
108015054	NW_016025388.1	3444729	3445380	-	652	3647	3709	3816	752	772	684	304.6860537	299.9723459	357.5640042	63.31403703	57.77779085	58.55424365	protein_coding	uncharacterized LOC108015054
108018133	NW_016026300.1	1297683	1301817	-	2341	1716	1726	1443	2677	3121	2691	39.92825019	38.8786664	37.65805967	62.77355415	65.05543464	64.15967474	protein_coding	myeloid leukemia factor%2C transcript variant X1
108005910	NW_016021196.1	915336	918648	-	2437	2450	2425	2078	2074	2312	2032	54.76145308	52.4720698	52.09343985	46.71786463	46.29387433	46.53910682	protein_coding	uncharacterized LOC108005910
108005787	NW_016021196.1	357160	387156	+	6498	3150	3187	2623	1532	1481	1398	26.40555227	25.86272836	24.66105237	12.94222123	11.12158228	12.008184	protein_coding	chromodomain-helicase-DNA-binding protein Mi-2 homolog
108012127	NW_016024781.1	98407	103956	+	2880	1943	2143	1763	2355	2533	2631	36.74893192	39.2375304	37.39838484	44.88778595	42.91745198	50.98920373	protein_coding	methionine-R-sulfoxide reductase B1%2C transcript variant X5
108018404	NW_016026435.1	21213	22949	+	1737	2640	2567	2612	1807	2051	1686	82.78821459	77.92880778	91.86844724	57.10683552	57.6178528	54.17608545	protein_coding	xaa-Pro dipeptidase
108009417	NW_016024447.1	4819820	4827016	-	2722	1393	1630	1131	2902	3220	3082	27.8758041	31.5770435	25.38443526	58.52468007	57.72434035	63.1966974	protein_coding	uncharacterized LOC108009417
108014833	NW_016025334.1	556462	583001	+	1909	2582	2814	2233	1909	1962	1841	73.67407941	77.73026469	71.46210694	54.89461721	50.15154336	53.82669687	protein_coding	tubulin beta chain%2C transcript variant X2
108021241	NW_016019885.1	5529276	5539330	+	2386	775	817	1056	3373	3589	3717	17.69276347	18.05608535	27.03874317	77.60249114	73.39969357	86.9504815	lncRNA	uncharacterized LOC108021241
108016261	NW_016025732.1	266367	270620	-	1913	1746	1719	1473	2836	3026	2526	49.71571362	47.38412753	47.04146069	81.38062436	77.18718125	73.70012862	protein_coding	polymerase delta-interacting protein 2%2C transcript variant X2
108012820	NW_016024842.1	10123095	10136294	-	3957	116	81	85	4388	4543	4105	1.596821411	1.079421218	1.312338583	60.8737883	56.02320034	57.90245541	protein_coding	2-oxoglutarate dehydrogenase%2C mitochondrial%2C transcript variant X2
108005173	NW_016020532.1	3780510	3783792	-	1682	2575	2458	2260	2027	2174	1788	83.39032189	77.05979848	82.08720518	66.15421468	63.07028248	59.3323285	protein_coding	cell cycle control protein 50A%2C transcript variant X3
108016650	NW_016025862.1	3454166	3454980	-	676	2217	2133	2310	2123	2369	2120	178.6419314	166.3857549	208.7652961	172.3983319	171.0053086	175.0406972	protein_coding	transmembrane protein 242
108013859	NW_016024890.1	103281	131087	+	7398	3167	3458	2784	1285	1305	1266	23.31836761	24.6480544	22.99047402	9.534953111	8.607705752	9.551448718	protein_coding	modifier of mdg4-like%2C transcript variant X11
108019810	NW_016027458.1	2783569	2789447	-	3171	2173	2131	1586	2422	2784	2165	37.32741306	35.43718286	30.55624354	41.92833897	42.84145546	38.10759388	protein_coding	protein EFR3 homolog cmp44E%2C transcript variant X1
108013438	NW_016024842.1	7103746	7120370	-	3221	1619	1523	1423	2784	2912	2998	27.379186	24.93338025	26.99026801	47.44694639	44.11556784	51.95062458	protein_coding	uncharacterized LOC108013438%2C transcript variant X1
108017499	NW_016026101.1	37174	38737	-	1503	2965	2925	2793	1510	1651	1413	107.4558652	102.6216213	113.5285202	55.15028076	53.6017934	52.47265642	protein_coding	26S protease regulatory subunit 4
108015010	NW_016025388.1	4682729	4684308	-	1580	2593	2642	2381	1702	1990	1932	89.39430208	88.17545476	92.06516382	59.1333155	61.4592445	68.24956768	protein_coding	uroporphyrinogen-III synthase
108007982	NW_016024417.1	128088	130254	+	1944	1294	1424	1410	3005	3145	2923	36.2578814	38.62653137	44.31144105	84.85510531	78.94336183	83.9232752	protein_coding	ATP-dependent RNA helicase bel
108018242	NW_016026300.1	2931227	2931979	-	753	2177	2178	1796	2282	2506	2253	157.4808902	152.5228392	145.7150394	166.3605796	162.3967443	166.9998516	protein_coding	glutathione S-transferase 1-1
108010454	NW_016024448.1	3479	5927	+	2385	2152	2136	1707	2425	2532	2236	49.14940808	47.22640061	43.72583983	55.81528165	51.8043878	52.3278975	protein_coding	uncharacterized LOC108010454
108018240	NW_016026300.1	3385338	3387486	+	1074	2751	2692	2635	1681	1811	1610	139.5245779	132.1730026	149.8888612	85.91978727	82.2821056	83.6703266	protein_coding	uncharacterized LOC108018240%2C transcript variant X2
108019851	NW_016027458.1	2960641	2965733	+	4113	2170	2417	1681	2233	2527	2145	28.73858842	30.98774138	24.96905039	29.80298571	29.98042329	29.1084082	protein_coding	protein transport protein Sec31A%2C transcript variant X1
108013572	NW_016024842.1	1293707	1295665	+	1848	52	63	42	4411	4536	4065	1.532730449	1.797672457	1.388482292	131.0282232	119.7739319	122.7745787	protein_coding	cytosol aminopeptidase-like
108009256	NW_016024447.1	13899660	13901045	+	1257	2465	2441	2048	2048	2224	1924	106.8183965	102.4010674	99.53772179	89.43848532	86.33576331	85.43182022	protein_coding	S-methyl-5'-thioadenosine phosphorylase
108009779	NW_016024447.1	10334426	10341045	-	2848	1805	1776	1777	2436	2725	2619	34.52245161	32.88326697	38.11890921	46.95340152	46.68934158	51.32694114	protein_coding	lissencephaly-1 homolog
108013343	NW_016024842.1	4829594	4833202	-	3549	1977	2049	2748	2059	2255	2044	30.34345841	30.44443656	47.30464099	31.84784921	31.00500278	32.14583874	protein_coding	fat-body protein 1
108019861	NW_016027458.1	2791026	2816999	+	4861	1545	1657	1293	2894	3030	2711	17.31279836	17.97499876	16.25046998	32.68155158	30.41642972	31.12818265	protein_coding	zinc finger CCCH domain-containing protein 13
108011231	NW_016019885.1	4189892	4190385	+	426	1920	1653	2033	2441	2813	2261	245.5025672	204.6139486	291.5552065	314.5487338	322.2191598	296.2380449	protein_coding	uncharacterized LOC108011231
108015058	NW_016025388.1	1819611	1820204	+	594	2700	2683	2527	1661	1940	1606	247.5949186	238.1805038	259.9033149	153.5016148	159.369978	150.9068541	protein_coding	uncharacterized LOC108015058
108008487	NW_016024447.1	11373003	11374520	+	1457	2087	2183	2328	1961	2238	2313	78.0238373	79.00710814	97.61497469	73.88355824	74.95347255	88.60657519	protein_coding	uncharacterized LOC108008487
108009872	NW_016019885.1	2587622	2588586	-	541	2600	2786	2437	1643	1930	1710	261.7824278	271.5537652	275.20181	166.7132275	174.0809595	176.4203644	protein_coding	ribonuclease UK114
108004694	NW_016019886.1	2105748	2111327	-	3574	2976	3051	2523	1553	1575	1426	45.35683971	45.0152474	43.12764303	23.85320104	21.5039003	22.26972463	protein_coding	zinc finger CCCH domain-containing protein 18
108004669	NW_016019886.1	1140385	1142603	+	1316	2001	1875	2045	2201	2546	2432	82.82388684	75.13068779	94.9358941	91.81083015	94.40472639	103.1472256	protein_coding	growth hormone-inducible transmembrane protein
108011208	NW_016024591.1	96175	98374	-	1876	2870	2880	2360	1587	1872	1515	83.33231963	80.95275542	76.8550113	46.43803705	48.69274277	45.07437031	protein_coding	probable ATP-dependent RNA helicase DDX56
108013873	NW_016024896.1	11724	13238	+	1469	2897	2757	2374	1639	1816	1600	107.4214741	98.96621303	98.73063736	61.24729585	60.32332563	60.79222746	protein_coding	hydroxysteroid dehydrogenase-like protein 2
108021328	NW_016019885.1	20794416	20799822	-	2995	2081	2040	2076	2215	2491	2151	37.84771474	35.91743567	42.3470873	40.59818936	40.58524095	40.08606748	protein_coding	transmembrane protein 214-A%2C transcript variant X1
108016618	NW_016025862.1	2425087	2426408	-	1203	2497	2513	2432	1807	2042	1755	113.0621717	110.1536375	123.5068272	82.45600441	82.82879404	81.42567417	protein_coding	ribokinase
108019064	NW_016026917.1	4044908	4049731	+	2823	1883	1879	1628	2380	2735	2535	36.33321679	35.09844564	35.23193891	46.28026531	47.27566868	50.12068006	protein_coding	protein phosphatase 1L%2C transcript variant X2
108013268	NW_016024842.1	2625910	2632651	+	3112	2641	3047	2385	1651	1764	1545	46.2267351	51.63032369	46.82112202	29.12307616	27.65987546	27.71014287	protein_coding	protein starmaker%2C transcript variant X2
108013215	NW_016024842.1	2538297	2548204	-	2931	2041	2195	1852	2144	2304	2491	37.93076437	39.49032319	38.6027448	40.15491617	38.3581704	47.43596923	protein_coding	proteoglycan 4%2C transcript variant X1
108013798	NW_016024871.1	267115	268171	-	1057	2665	2955	2237	1613	1913	1625	137.3367084	147.4193459	129.2956812	83.77012068	88.31433652	85.80809246	protein_coding	eukaryotic translation initiation factor 3 subunit F-1
108009127	NW_016024447.1	2002368	2017649	+	8490	2158	2260	1689	2130	2484	2273	13.84548452	14.03694928	12.15388104	13.77214778	14.27693983	14.94313139	protein_coding	kinase D-interacting substrate of 220 kDa%2C transcript variant X9
108007171	NW_016023860.1	578850	588309	+	2150	1345	1435	1124	2839	3242	3004	34.07597043	35.19536091	31.93896755	72.4864271	73.58101569	77.98504696	protein_coding	cysteine and histidine-rich protein 1 homolog%2C transcript variant X2
108010568	NW_016024457.1	213386	213995	+	394	1344	1516	1358	2785	3235	2738	185.8093034	202.8966896	210.5700353	388.0241343	400.6538229	387.870805	protein_coding	metallothionein-1
108013383	NW_016024842.1	5276126	5285621	-	2215	1001	1035	883	3134	3649	3260	24.61641218	24.63988072	24.35454357	77.67030715	80.38802532	82.14738424	protein_coding	protein phosphatase 1 regulatory subunit 3C
108005367	NW_016020532.1	1304943	1314875	-	4002	1369	1409	1276	2881	3036	2953	18.63334273	18.56546754	19.47899795	39.518089	37.01825227	41.18473086	protein_coding	phosphorylase b kinase gamma catalytic chain%2C skeletal muscle/heart isoform%2C transcript variant X1
108006943	NW_016023410.1	110735	113057	+	2323	100	81	57	4278	4473	3933	2.344850715	1.838686938	1.499058798	101.0930574	93.95954742	94.49843283	protein_coding	uncharacterized LOC108006943
108008285	NW_016024447.1	7503707	7571464	-	20544	2668	2956	2298	1593	1817	1582	7.074002796	7.587372483	6.833733523	4.256577357	4.315798391	4.298048802	protein_coding	longitudinals lacking protein%2C isoforms F/I/K/T%2C transcript variant X5
108021062	NW_016019885.1	8737386	8741416	+	2776	1714	1830	1369	2547	2845	2606	33.63223772	34.76190832	30.12846518	50.36620679	50.00967553	52.39680661	protein_coding	transmembrane 9 superfamily member 2
108020171	NW_016027787.1	33663	34058	-	325	2129	2364	2141	2064	2294	1852	356.8261784	383.562458	402.463341	348.6230459	344.4302449	318.0588548	protein_coding	cystatin-like protein
108004741	NW_016019886.1	2808796	2815141	-	5681	4430	4884	3520	0	5	4	42.4759739	45.33387553	37.85392314	0	0.042947357	0.039299323	protein_coding	defective chorion-1 protein%2C FC125 isoform%2C transcript variant X2
108009886	NW_016024447.1	1590135	1595814	-	2609	1575	1526	1416	2690	3090	2545	32.88295872	30.84270332	33.1575319	56.59889624	57.79305178	54.44569891	protein_coding	TAR DNA-binding protein 43%2C transcript variant X1
108015176	NW_016025388.1	1145783	1183292	-	7561	1268	1254	1115	2988	3178	3033	9.134913173	8.745613498	9.009250264	21.69357442	20.5100105	22.38943024	protein_coding	neuroglian%2C transcript variant X1
108019667	NW_016027458.1	2769210	2769860	+	651	2186	2037	1927	2162	2539	1984	182.9083691	164.9992698	180.8396875	182.3074691	190.3149653	170.1024422	protein_coding	peptidoglycan-recognition protein SC2
108006326	NW_016021887.1	561909	569854	-	2174	1804	2029	1587	2404	2590	2420	45.20030879	49.21466	44.59748918	60.70223541	58.13416677	62.1306212	protein_coding	ethanolamine kinase
108013352	NW_016024842.1	277381	281097	-	1461	1847	1942	2118	2226	2415	2282	68.86223083	70.09240981	88.56635301	83.63820528	80.65998687	87.17968465	protein_coding	ubiquitin-conjugating enzyme E2 variant 1
108005321	NW_016020532.1	1315917	1333403	-	5393	2742	2811	2349	1730	1741	1451	27.6950044	27.48542186	26.61004557	17.60943589	15.752866	15.01712728	protein_coding	serine-rich adhesin for platelets%2C transcript variant X2
108018159	NW_016026300.1	1611915	1619205	+	1740	1501	1598	1257	2703	2994	2770	46.98896209	48.42833172	44.1345854	85.27594846	83.96412675	88.85469702	protein_coding	microtubule-associated protein RP/EB family member 1%2C transcript variant X1
108019786	NW_016027458.1	1376870	1379729	+	1523	1865	1826	1681	2364	2724	2359	66.70268885	63.22267274	67.43119123	85.20740321	87.27672228	86.45256979	protein_coding	protein lifeguard 1%2C transcript variant X2
108016619	NW_016025862.1	2424521	2425092	+	505	2277	2780	2554	1676	1962	1560	245.6043536	290.2855379	308.9744278	182.1849078	189.5827649	172.4181932	protein_coding	translation machinery-associated protein 7 homolog
108007936	NW_016024406.1	28731	30620	+	1774	1725	1964	1570	2364	2817	2358	52.96633124	58.37942993	54.06784483	73.15156431	77.48621715	74.18909184	protein_coding	protein RER1
108010448	NW_016024448.1	521430	527168	+	2250	2903	2721	2733	1416	1587	1414	70.27954255	63.77023326	74.20789892	34.54701243	34.41800049	35.07654109	protein_coding	histidine--tRNA ligase%2C cytoplasmic%2C transcript variant X3
108012463	NW_016024842.1	4236925	4238919	-	670	2856	2717	2550	1433	1676	1491	232.1922974	213.8389521	232.5189749	117.408935	122.0647987	124.2088985	protein_coding	troponin C
108018548	NW_016026622.1	120607	121526	-	480	2757	3033	2735	1341	1523	1296	312.8671291	333.1985899	348.1040813	153.3618368	154.828139	150.7001324	protein_coding	vasotab
108018905	NW_016026917.1	1839447	1840974	-	1255	2248	2290	1899	2060	2246	1916	97.57015376	96.21964237	92.44304891	90.10590554	87.32875203	85.21217459	protein_coding	phosphoglycolate phosphatase 2
108020907	NW_016019885.1	5050590	5053998	+	1453	2625	2556	2621	1592	1729	1523	98.40747799	92.76138344	110.2032566	60.14606373	58.06582579	58.50381116	protein_coding	chitinase-like protein Idgf2
108009650	NW_016024447.1	13085149	13096350	-	9182	2128	2123	1632	2318	2469	1974	12.62405109	12.19227326	10.85865132	13.85817063	13.12124454	11.99940549	protein_coding	uncharacterized LOC108009650
108018573	NW_016026655.1	110102	111364	+	966	2416	2239	2273	1831	2055	1829	136.2335933	122.221877	143.7524751	104.0497351	103.8068297	105.6784534	protein_coding	cytochrome c-type heme lyase
108020160	NW_016027786.1	96064	98868	+	2280	2301	2568	1927	1870	2153	1816	54.97258759	59.39257493	51.63448972	45.02321675	46.07872044	44.45604944	protein_coding	adipocyte plasma membrane-associated protein
108006934	NW_016023410.1	82815	115925	+	4132	1433	1446	1147	2686	3147	2776	18.89079721	18.45355153	16.95883938	35.68415824	37.16444554	37.4980789	protein_coding	nuclear receptor coactivator 7-like
108011169	NW_016024557.1	359864	364059	+	2591	2094	2172	1734	2120	2446	2062	44.02239565	44.20428699	40.88600731	44.91570378	46.065975	44.41923938	protein_coding	pancreatic triacylglycerol lipase
108005903	NW_016021196.1	942863	946684	+	3087	3439	3463	3068	925	935	779	60.68200957	59.15450764	60.71720167	16.4488244	14.77972009	14.08480043	protein_coding	nuclear valosin-containing protein-like%2C transcript variant X2
108016782	NW_016025862.1	1156374	1156964	-	529	2364	2524	2718	1586	1862	1544	243.4199722	251.5971171	313.8967377	164.5800811	171.7573111	162.9076555	protein_coding	UPF0184 protein CG14818
108019723	NW_016027458.1	1685693	1703281	+	9115	2167	2318	1761	1985	2360	1990	12.94990691	13.40999885	11.80308962	11.95456008	12.63416539	12.1855819	protein_coding	paired amphipathic helix protein Sin3a%2C transcript variant X3
108017965	NW_016019885.1	4433217	4435877	+	949	3316	3422	3473	750	868	749	190.3323973	190.1453786	223.5793003	43.38352256	44.63183477	44.05198421	protein_coding	heterochromatin protein 1
108021568	NW_016019885.1	6969139	6972487	-	2415	31	33	42	3990	4484	3993	0.699212151	0.720557738	1.062490797	90.69545452	90.60239888	92.28519722	protein_coding	basic proline-rich protein-like
108013467	NW_016024842.1	8473471	8478546	+	1657	1741	1837	1691	2248	2622	2430	57.23223038	58.4599756	62.34679327	74.47380778	77.21495217	81.85281781	protein_coding	BCL2/adenovirus E1B 19 kDa protein-interacting protein 3%2C transcript variant X1
108009194	NW_016024447.1	9492013	9499275	-	5581	1884	1982	1656	2322	2507	2212	18.38794873	18.7268016	18.12764267	22.8391509	21.91964616	22.12192775	protein_coding	epidermal growth factor receptor substrate 15-like 1%2C transcript variant X4
108014395	NW_016025107.1	50777	60366	+	2957	1910	2002	1407	2428	2635	2179	35.18410038	35.70135755	29.06938171	45.07410571	43.48310246	41.12972211	protein_coding	aminopeptidase N
108010804	NW_016024483.1	734055	748343	+	10375	1786	1832	1459	2449	2589	2440	9.37686703	9.311279127	8.591326189	12.95777519	12.17685607	13.12658002	protein_coding	probable ubiquitin carboxyl-terminal hydrolase FAF%2C transcript variant X1
108004558	NW_016019886.1	438864	441961	-	960	2275	2650	1794	1917	2098	1811	129.0846425	145.5615337	114.1679565	109.6176887	106.6413118	105.292415	protein_coding	uncharacterized LOC108004558%2C transcript variant X1
108015516	NW_016025389.1	468487	475342	+	897	3383	3518	2931	838	845	1009	205.4347761	206.8118283	199.6256748	51.28393447	45.96798784	62.78394382	protein_coding	nucleoplasmin-like protein
108009736	NW_016024447.1	9819127	9822845	+	2505	2254	2310	1826	2003	2263	1860	49.01292146	48.62686055	44.53342166	43.89377975	44.0826863	41.44337195	protein_coding	probable peroxisomal acyl-coenzyme A oxidase 1
108011446	NW_016024625.1	602555	609259	+	3260	1792	1907	1385	2410	2735	2286	29.9422763	30.84644182	25.95524873	40.58160352	40.9384088	39.13888918	protein_coding	motile sperm domain-containing protein 2%2C transcript variant X1
108020935	NW_016019885.1	16714071	16723933	-	4444	2136	2126	1767	2187	2295	1976	26.18132407	25.22674352	24.29156643	27.01497026	25.19996093	24.81777024	protein_coding	trifunctional purine biosynthetic protein adenosine-3
108010970	NW_016024518.1	104942	107608	-	2306	2349	2460	2208	1763	2035	1671	55.48660107	56.25327168	58.49689143	41.96843458	43.06221237	40.44520272	protein_coding	peptide-N(4)-(N-acetyl-beta-glucosaminyl)asparagine amidase%2C transcript variant X1
108004823	NW_016019888.1	27837	35389	-	3103	2837	3118	2281	1434	1447	1358	49.8014478	52.98663223	44.90932541	25.36863715	22.75505992	24.42687241	protein_coding	tyrocidine synthase 3-like
108008370	NW_016024447.1	2230886	2243291	-	1210	2122	2096	1736	2043	2461	2010	95.52662134	91.34355078	87.65110032	92.68570493	99.24701903	92.71725315	protein_coding	FK506-binding protein 2
108016247	NW_016025732.1	121809	123213	+	977	2104	2068	2018	1865	2255	2155	117.3047451	111.616385	126.1884541	104.7885989	112.62718	123.1126219	protein_coding	protein-L-isoaspartate(D-aspartate) O-methyltransferase
108009660	NW_016024447.1	1411866	1436973	+	3166	1503	1660	1303	2472	2741	2776	25.85904479	27.64834623	25.14354604	42.86149518	42.24636557	48.93937524	protein_coding	sestrin homolog%2C transcript variant X1
108021544	NW_016019885.1	9261023	9262258	-	1182	2802	3055	2248	1466	1505	1376	129.1264058	136.2905424	116.1908295	68.08418683	62.1312729	64.97567905	protein_coding	uncharacterized LOC108021544
108020047	NW_016019885.1	19510949	19517180	+	5712	2031	2034	1513	2250	2537	2087	19.3680605	18.77736861	16.18243052	21.62340489	21.67322284	20.3931409	protein_coding	brefeldin A-inhibited guanine nucleotide-exchange protein 1
108016598	NW_016025862.1	3180842	3183979	+	1985	2318	2369	2101	1847	2076	1739	63.60881849	62.93272417	64.66340403	51.07826599	51.03381864	48.89775728	protein_coding	vacuolar protein sorting-associated protein 4B
108010563	NW_016024457.1	81137	82128	+	934	2978	2812	2954	1178	1347	1172	173.6769667	158.7597557	193.2220282	69.23539515	70.37395311	70.03749509	protein_coding	clotting factor B-like
108018035	NW_016026300.1	1791260	1792995	+	1362	2417	2377	2215	1843	1969	1619	96.66381941	92.02886291	99.35498104	74.28104223	70.54396019	66.34674343	protein_coding	leukocyte elastase inhibitor
108009598	NW_016024447.1	10420360	10424702	-	1670	1356	1284	1154	2596	3134	2911	44.22905157	40.54343438	42.21651309	85.33318939	91.57432978	97.29165786	protein_coding	ras-like GTP-binding protein Rho1%2C transcript variant X1
108019044	NW_016019885.1	18065524	18069425	+	3902	1773	1874	1549	2467	2647	2122	24.7506084	25.32528278	24.25253693	34.70656603	33.10227971	30.35344466	protein_coding	uncharacterized LOC108019044
108019677	NW_016019885.1	4085898	4092579	+	1666	2043	1852	1610	2211	2543	2170	66.79712613	58.61894085	59.0396672	72.85234013	74.48393131	72.70003272	protein_coding	alpha-tocopherol transfer protein-like%2C transcript variant X3
108006710	NW_016022964.1	82853	86004	-	1673	2115	2097	2015	1922	2327	1949	68.86187426	66.09589251	73.58209205	63.06482623	67.87215992	65.02281507	protein_coding	adenosine kinase%2C transcript variant X2
108019751	NW_016027458.1	393699	394984	-	566	2315	2525	2183	1599	1894	1909	222.7916821	235.2431213	235.6298606	155.082143	163.2881886	188.2518994	protein_coding	uncharacterized LOC108019751
108009352	NW_016024447.1	1874016	1888434	+	1657	1608	1718	1288	2299	2760	2736	52.86009561	54.67296575	47.48827305	76.1633826	81.27889702	92.16020969	protein_coding	FK506-binding protein 5
108011553	NW_016024639.1	61542	62354	-	813	2463	2556	2159	1669	1901	1657	165.0206428	165.7838747	162.2389469	112.6926398	114.0992525	113.7579697	protein_coding	proteasome subunit beta type-3
108004653	NW_016019886.1	2889429	2894946	-	3613	2277	2231	1943	1817	2152	1982	34.32886757	32.56143908	32.85472685	27.60684181	29.06467916	30.61861614	protein_coding	uncharacterized LOC108004653%2C transcript variant X1
108020178	NW_016027793.1	405	3711	-	1321	2792	2888	2886	1201	1416	1219	115.1269514	115.2832876	133.4708822	49.90797522	52.30601856	51.50516201	protein_coding	mitochondrial 2-oxodicarboxylate carrier
108015241	NW_016019885.1	17668006	17671900	-	2451	1589	1695	1223	2550	2774	2549	35.31384401	36.46686029	30.48429584	57.11190285	55.22737143	58.0465475	protein_coding	homocysteine-responsive endoplasmic reticulum-resident ubiquitin-like domain member 2 protein
108018925	NW_016026917.1	259436	261670	+	1186	1900	1827	1383	2291	2649	2329	87.26363912	81.23175575	71.24108299	106.040108	108.9904629	109.6060859	protein_coding	E3 ubiquitin-protein ligase RNF185-like
108005887	NW_016021196.1	895492	898050	+	2068	2785	2807	2353	1480	1609	1331	73.35657962	71.57541258	69.51274113	39.28628311	37.96616558	35.9233964	protein_coding	RNA-binding protein lark%2C transcript variant X1
108008346	NW_016024447.1	13986256	13987886	+	1396	2331	2280	2558	1656	1899	1637	90.95388695	86.12344837	111.9458875	65.11854305	66.37901052	65.45052442	protein_coding	cathepsin L1%2C transcript variant X1
108018380	NW_016026435.1	38773	43465	+	1584	1255	1447	1152	2746	3019	2735	43.15716985	48.1709638	44.43143334	95.16453211	93.00347236	96.37225542	protein_coding	putative fatty acyl-CoA reductase CG8306
108008301	NW_016024447.1	14180070	14182011	-	1766	2672	2727	2245	1569	1716	1425	82.41574008	81.42662241	77.66380566	48.77103873	47.4152246	45.03747506	protein_coding	scavenger receptor class B member 1
108005574	NW_016020567.1	8007	8802	+	466	2124	2150	1904	1896	2216	2060	248.2750077	243.2901494	249.6169367	223.3480563	232.046524	246.735235	protein_coding	uncharacterized LOC108005574
108008522	NW_016024447.1	8517266	8518150	+	885	86	105	80	3841	4638	3598	5.293215662	6.256306404	5.522551037	238.2488415	255.7282469	226.9173786	protein_coding	trypsin iota-like
108008401	NW_016024447.1	7869965	7871035	+	1010	2691	2809	2686	1369	1540	1247	145.1298453	146.6568482	162.4716744	74.40666432	74.4030219	68.91201505	protein_coding	proteasome subunit beta type-5
108007820	NW_016024391.1	8520	8916	+	397	2238	2751	2267	1717	1832	1535	307.0675923	365.4029637	348.8622964	237.4157626	225.1781208	215.8081007	protein_coding	glutathione S-transferase 1-1
108018209	NW_016026300.1	2432167	2434188	-	1483	2580	2792	2380	1484	1585	1518	94.76390817	99.27645134	98.04576238	54.93163314	52.15300575	57.13213978	protein_coding	NSFL1 cofactor p47
108014560	NW_016019885.1	18828332	18854794	+	6550	1479	1756	1244	2519	2938	2398	12.29960834	14.1369328	11.60304836	21.11138027	21.88778022	20.43420511	protein_coding	nascent polypeptide-associated complex subunit alpha%2C muscle-specific form%2C transcript variant X1
108009641	NW_016024447.1	12424730	12426948	+	1779	102	84	95	3936	4360	3729	3.123119716	2.489862245	3.262426071	121.4531834	119.5919009	116.9947314	protein_coding	uncharacterized LOC108009641
108007461	NW_016024322.1	21373	23516	-	1880	2271	2309	2009	1860	2042	1786	65.79966662	64.76465636	65.28525568	54.31063192	53.00161661	53.02412064	protein_coding	uncharacterized protein CG5902%2C transcript variant X4
108005333	NW_016020532.1	2644904	2647272	-	2369	2635	2559	2395	1556	1716	1405	60.58707232	56.96094779	61.76372475	36.05573	35.34625861	33.10252583	protein_coding	endothelin-converting enzyme 2
108012361	NW_016024842.1	10521726	10524070	-	2176	1928	1920	1667	2329	2372	2050	48.26280363	46.527993	46.80257314	58.75439498	53.19208593	52.58293698	protein_coding	phosphatidylinositide phosphatase SAC1%2C transcript variant X1
108018946	NW_016026917.1	2842785	2844398	+	1494	2684	2491	2772	1347	1525	1431	97.85799703	87.92150467	113.3536869	49.49333961	49.80930409	53.461225	protein_coding	alanyl-tRNA editing protein Aarsd1-A
108021043	NW_016019885.1	6754921	6761040	+	3615	1659	1730	1605	2315	2547	2391	24.9978405	25.2353762	27.12437606	35.15381434	34.38047489	36.91655309	protein_coding	eukaryotic translation initiation factor 4E-binding protein Mextli%2C transcript variant X4
108021518	NW_016019885.1	19951451	19953681	+	1799	2037	2097	1860	2073	2242	1923	61.67714666	61.46660821	63.16475307	63.25544273	60.81289419	59.6620251	protein_coding	syntaxin-5%2C transcript variant X1
108004829	NW_016019954.1	999	11388	-	2543	2267	2367	1736	1924	2102	1831	48.55898141	49.08218405	41.70579292	41.53253776	40.33458374	40.1875799	protein_coding	rab11 family-interacting protein 1
108020490	NW_016028107.1	188352	190446	+	1976	2447	2721	2101	1491	1886	1577	67.4545792	72.61286682	64.95792358	41.420989	46.57426136	44.54455479	protein_coding	AP-2 complex subunit mu
108019156	NW_016026917.1	1713734	1717335	-	2038	2089	2205	2079	1858	2056	1922	55.83399053	57.05272548	62.32227975	50.04622119	49.22776951	52.63796285	protein_coding	ras-related protein Rab-10
108007702	NW_016024363.1	417518	433659	-	3069	2926	2841	2271	1386	1469	1312	51.93281233	48.81421697	45.20778903	24.79111745	23.35695022	23.86089976	protein_coding	cationic amino acid transporter 3%2C transcript variant X3
108014764	NW_016025323.1	102747	116627	-	2717	1733	1841	1563	2209	2561	2281	34.7434813	35.73025634	35.14490401	44.63091992	45.99505769	46.8581908	protein_coding	heterogeneous nuclear ribonucleoprotein A1%2C transcript variant X5
108020728	NW_016028400.1	24505	31179	+	5742	1738	1901	1485	2288	2543	2230	16.48735512	17.45785615	15.79997091	21.8737172	21.61097694	21.67661901	protein_coding	UDP-glucose:glycoprotein glucosyltransferase
108011886	NW_016024714.1	4	2075	+	992	2587	2879	2238	1414	1630	1422	142.0525927	153.038949	137.8292624	78.24696445	80.18020459	80.00880683	protein_coding	lipid storage droplets surface-binding protein 1
108016708	NW_016025862.1	4714860	4715345	-	420	3656	4473	4011	7	7	6	474.1560594	561.5928756	583.4402591	0.914910287	0.813279785	0.797355198	protein_coding	uncharacterized LOC108016708
108009980	NW_016024447.1	12017902	12026531	+	2234	2090	2185	1643	2030	2223	1984	50.95977779	51.57512086	44.9311378	49.88185897	48.55651643	49.56879581	protein_coding	pyruvate dehydrogenase (acetyl-transferring) kinase%2C mitochondrial%2C transcript variant X1
108007440	NW_016024319.1	558082	559165	+	1084	3052	2869	2866	1061	1230	1067	153.3626681	139.5639485	161.5250654	53.72987902	55.36904808	54.93953848	protein_coding	putative phosphatidate phosphatase
108018297	NW_016026360.1	211719	232319	+	5546	1488	1316	1330	2656	2814	2533	14.61461821	12.51261281	14.65091665	26.28923608	24.75913431	25.49207539	protein_coding	oxysterol-binding protein-related protein 8%2C transcript variant X7
108021411	NW_016019885.1	6230331	6235439	+	2567	2261	2159	1797	1831	2179	1891	47.97766437	44.35052402	42.76763454	39.15545154	41.42119169	41.11644235	protein_coding	ectonucleoside triphosphate diphosphohydrolase 5%2C transcript variant X1
108009952	NW_016024447.1	7228940	7232153	-	958	2071	2143	1799	1965	2282	1842	117.7549027	117.9583377	114.7251611	112.5969967	116.236188	107.3183499	protein_coding	synaptobrevin%2C transcript variant X1
108014053	NW_016024958.1	438748	439711	+	964	2260	2165	2121	1801	2017	1722	127.7014456	118.4275783	134.4177608	102.5572672	102.0986717	99.70248498	protein_coding	UMP-CMP kinase
108008570	NW_016024447.1	27950	28538	+	531	1636	1447	1478	2450	2707	2365	167.8236594	143.6964344	170.0485507	253.2802489	248.7625285	248.5916252	protein_coding	general odorant-binding protein 56d
108021473	NW_016019885.1	22096442	22104044	+	2382	2261	2355	1963	1802	2044	1649	51.70388935	52.13401063	50.34676428	41.5281697	41.87264182	38.63925712	protein_coding	putative inorganic phosphate cotransporter
108019836	NW_016027458.1	1280655	1287876	-	4581	2324	2416	1825	1850	1942	1715	27.63377647	27.81048867	24.33860032	22.16874958	20.68617344	20.89554496	protein_coding	heterogeneous nuclear ribonucleoprotein U%2C transcript variant X1
108004651	NW_016019886.1	916148	919093	+	1880	62	84	45	3918	4318	3639	1.796380154	2.356098369	1.462337733	114.4027182	112.0768759	108.037388	protein_coding	uncharacterized LOC108004651%2C transcript variant X2
108019063	NW_016026917.1	4032961	4044400	+	6211	2700	2685	2184	1525	1618	1342	23.67917915	22.79579499	21.48246568	13.47839176	12.71183409	12.05982084	protein_coding	laminin subunit beta-1%2C transcript variant X1
108009783	NW_016024447.1	632331	646355	-	3251	1908	2101	1398	2173	2380	2093	31.96876132	34.07854662	26.27140041	36.69209572	35.72327077	35.93371578	protein_coding	protein windpipe%2C transcript variant X3
108004828	NW_016019954.1	200689	203626	-	1846	2318	2591	1792	1707	1934	1704	68.39843159	74.0129472	59.30609521	50.76116554	51.12296112	51.52141277	protein_coding	protein bangles and beads
108004726	NW_016019886.1	1180451	1182761	-	2089	2439	2486	2205	1525	1809	1576	63.5971668	62.75302506	64.48566394	40.0738589	42.25628906	42.10829363	protein_coding	signal recognition particle receptor subunit alpha homolog
108013405	NW_016024842.1	1673306	1675642	+	2108	2573	2547	2088	1646	1657	1516	66.48651786	63.71333236	60.51358877	42.86363374	38.35686727	40.14010132	protein_coding	signal recognition particle subunit SRP68
108019707	NW_016019885.1	16293059	16298400	+	4728	1563	1575	1192	2494	2713	2463	18.00718882	17.56608873	15.40252099	28.95667837	28.00035604	29.07614417	protein_coding	transport and Golgi organization protein 1%2C transcript variant X1
108020887	NW_016019885.1	18860666	18867062	-	5945	333	385	270	3697	3885	3419	3.051102395	3.414922503	2.774629038	34.13715725	31.8882284	32.09941454	protein_coding	uncharacterized LOC108020887
108008454	NW_016024447.1	9721377	9722698	-	1137	3285	3253	3072	729	895	741	157.3762953	150.8674606	165.0645334	35.19628491	38.41083944	36.37538619	protein_coding	complement component 1 Q subcomponent-binding protein%2C mitochondrial
108013439	NW_016024842.1	4572712	4580236	-	2067	1493	1466	1229	2493	2831	2461	39.34447362	37.3994724	36.32490006	66.20816677	66.83294835	66.45398157	protein_coding	alanine--glyoxylate aminotransferase 2-like
108005589	NW_016019885.1	20026831	20029316	-	1571	2486	2594	2149	1476	1718	1547	86.19644361	87.06944348	83.57054844	51.57508275	53.36274998	54.96218609	protein_coding	ubiquitin carboxyl-terminal hydrolase 14
108021668	NW_016019885.1	3898329	3899200	-	872	3887	3953	4105	2	3	4	242.807705	239.046457	287.6005408	0.125905085	0.167878855	0.256031485	protein_coding	trypsin alpha-like
108017439	NW_016026087.1	1389	2313	-	871	852	979	836	2843	3250	3192	53.2826539	59.27021719	58.63826938	179.17956	182.0775638	204.5476985	protein_coding	sarcalumenin-like
108012404	NW_016024842.1	10461735	10463490	-	1583	2244	2431	2068	1665	1945	1598	77.21583034	80.97967433	79.8109796	57.73817919	59.9556228	56.34374757	protein_coding	calumenin-B
108020930	NW_016019885.1	13961443	13962574	-	1132	2195	2337	1707	1763	2087	1859	105.6215426	108.8639949	92.12555476	85.49400189	89.96368786	91.66062886	protein_coding	PRA1 family protein 3%2C transcript variant X3
108011319	NW_016024611.1	147999	153204	+	1633	1763	1831	1494	2215	2553	2080	58.80720462	59.12540675	55.8930018	74.45901845	76.28793474	71.09302926	protein_coding	1-acyl-sn-glycerol-3-phosphate acyltransferase gamma-like%2C transcript variant X1
108015406	NW_016025388.1	1709721	1712456	+	1983	2429	2421	2146	1664	1715	1561	66.72202351	64.37897489	66.1150035	46.06386437	42.2019616	43.93696543	protein_coding	uncharacterized protein F54F2.9
108016972	NW_016025862.1	548095	550590	-	1950	2868	2831	2626	1143	1326	1132	80.11409737	76.55564852	82.27220407	32.17669101	33.18181522	32.40124403	protein_coding	puff-specific protein Bx42
108017997	NW_016026300.1	1555572	1557859	+	1079	1612	1679	1634	2258	2373	2364	81.37818531	82.05427892	92.51744473	114.87678	107.3167523	122.2857628	protein_coding	ras-related protein Rab-2A
108009931	NW_016024447.1	6915030	6917319	+	2290	2462	2363	2276	1579	1750	1480	58.56214486	54.41269307	60.71972517	37.85091728	37.29012114	36.07248842	protein_coding	glycerophosphocholine phosphodiesterase GPCPD1
108015612	NW_016025413.1	24196	33127	-	1263	1199	1313	1210	2495	2964	2726	51.71067905	54.81928381	58.52953066	108.4418606	114.5159754	120.4681859	protein_coding	ubiquitin-conjugating enzyme E2-17 kDa
108005334	NW_016020532.1	1928894	1944426	-	6726	1419	1467	1161	2567	2703	2563	11.49184979	11.50125501	10.5455292	20.95071103	19.61012719	21.26873268	protein_coding	E3 ubiquitin-protein ligase UBR1%2C transcript variant X1
108006672	NW_016022901.1	59074	60391	-	1190	2894	2761	2639	1239	1273	1073	132.4695234	122.3464654	135.4832015	57.1549838	52.20026047	50.32718394	protein_coding	peptidoglycan-recognition protein SB1%2C transcript variant X2
108017786	NW_016026300.1	3697394	3699102	-	1579	2441	2351	2361	1578	1690	1455	84.20736112	78.5131643	91.34964814	54.85985178	52.22708688	51.43168263	protein_coding	juvenile hormone epoxide hydrolase 1
108005196	NW_016020532.1	1077798	1078608	+	746	1839	1995	1980	1790	2219	2046	134.2787563	141.0184882	162.1509079	131.7176472	145.1475477	153.0793719	protein_coding	glutaredoxin-related protein 5%2C mitochondrial
108020978	NW_016019885.1	819819	839842	-	3495	2127	2137	1630	1811	2193	1941	33.15009048	32.24254569	28.49268955	28.44467862	30.61841319	30.99761107	protein_coding	arf-GAP domain and FG repeat-containing protein 1%2C transcript variant X3
108017369	NW_016026027.1	227779	254172	-	2423	2502	2384	1869	1720	1762	1593	56.24686216	51.88296878	47.1247337	38.96770186	35.48491079	36.69545113	protein_coding	glutamine--fructose-6-phosphate aminotransferase [isomerizing] 2
108021208	NW_016019885.1	19490325	19496657	-	2174	1648	1772	1415	2259	2559	2168	41.29163464	42.98096477	39.76398689	57.04091089	57.43835242	55.66082097	protein_coding	glucose-6-phosphate 1-epimerase%2C transcript variant X1
108009499	NW_016024447.1	9787213	9789737	+	1545	1675	1800	1808	2013	2230	2285	59.05419257	61.43501989	71.49290828	71.52288961	70.43160855	82.54819667	protein_coding	uncharacterized LOC108009499
108016405	NW_016025797.1	167787	169745	+	1529	2340	2300	2158	1586	1845	1579	83.36289347	79.32175829	86.22574924	56.94104833	58.88166918	57.64007194	protein_coding	serine protease gd
108018531	NW_016026622.1	191650	333345	+	3897	1453	1332	1080	2508	2885	2546	20.30951801	18.02377681	16.93114665	35.3286374	36.12489883	36.46513814	protein_coding	restin homolog
108006863	NW_016023222.1	643550	646148	-	2261	1095	1120	924	2768	3220	2663	26.38019279	26.12097853	24.96688901	67.20402496	69.49387635	65.73860345	protein_coding	UBX domain-containing protein 4
108019360	NW_016027047.1	29109	31802	+	826	2066	1887	1721	1883	2289	1929	136.2431506	120.4658182	127.2898706	125.1411189	135.2249947	130.3473031	protein_coding	sugar transporter SWEET1
108018154	NW_016026300.1	2882075	2886865	-	2366	1850	1861	1559	2024	2329	2138	42.59134906	41.47664454	40.2554232	46.95972326	48.03369278	50.43625481	protein_coding	kelch domain-containing protein 10 homolog
108015316	NW_016025388.1	4653347	4682204	-	3078	1230	1296	1122	2799	2670	2631	21.76711663	22.20283175	22.26984853	49.91878933	42.32859699	47.70919647	protein_coding	moesin/ezrin/radixin homolog 1%2C transcript variant X4
108013387	NW_016024842.1	5529157	5539175	-	2429	1507	1587	1244	2390	2646	2363	33.79482064	34.45255176	31.28858243	54.01322978	53.15615423	54.29828046	protein_coding	patatin-like phospholipase domain-containing protein 2%2C transcript variant X1
108021515	NW_016019885.1	6370054	6371461	+	1408	2126	2247	1856	1712	2060	1733	82.24793704	84.15354189	80.53197293	66.74686411	71.39302656	68.69826635	protein_coding	congested-like trachea protein
108005891	NW_016019885.1	12588826	12590598	+	1387	2387	2200	2464	1465	1787	1427	93.74332774	83.64080454	108.5318646	57.98169734	62.86940052	57.42452105	protein_coding	small glutamine-rich tetratricopeptide repeat-containing protein beta
108019900	NW_016019885.1	4505699	4508659	+	2311	1830	1908	1804	2046	2221	1912	43.1335847	43.53618869	47.69025115	48.59990775	46.89643623	46.1782863	protein_coding	uncharacterized LOC108019900
108010134	NW_016024447.1	9228092	9230054	+	952	1355	1673	1503	2303	2632	2247	77.52945929	92.66825273	96.45284762	132.7965372	134.9087643	131.7394948	protein_coding	small integral membrane protein 14%2C transcript variant X3
108014505	NW_016025193.1	52173	64796	+	1380	1846	1784	1828	1987	2176	2091	72.86467272	68.16912907	80.9263824	79.04029304	76.94333964	84.57165237	protein_coding	casein kinase II subunit alpha
108013945	NW_016024900.1	172801	179183	-	1527	1614	1553	1492	2123	2567	2360	57.57433118	53.62958059	59.69291781	76.32041411	82.03101012	86.26265792	protein_coding	carbonic anhydrase 2
108007927	NW_016024406.1	57254	58644	-	1325	1383	1595	1154	2401	2851	2305	56.85526788	63.47705813	53.20873725	99.47318938	104.9959547	97.09680086	protein_coding	uncharacterized LOC108007927
108021408	NW_016019885.1	3439374	3440183	-	717	2304	2418	1946	1569	1808	1593	175.03614	177.8316765	165.8122842	120.125041	123.0468494	124.0070824	protein_coding	histone H3.3
108011219	NW_016024591.1	22553	24255	-	864	2140	1959	2074	1803	2025	1636	134.9163052	119.5618635	146.6520139	114.5543922	114.3674697	105.6864783	protein_coding	L-xylulose reductase
108011591	NW_016024658.1	65363	78584	+	1919	2132	2171	1911	1778	1954	1689	60.51689455	59.65637095	60.83853311	50.86119302	49.68677539	49.12522408	protein_coding	probable aminopeptidase NPEPL1
108014335	NW_016025087.1	1775	4503	-	1682	1684	1561	1493	2189	2667	2036	54.53565128	48.93830164	54.2284059	71.44133001	77.37278904	67.56186847	protein_coding	serine incorporator 1%2C transcript variant X3
108021263	NW_016019885.1	20107725	20109341	-	1551	1598	1715	1305	2210	2605	2186	56.12151489	58.30748489	51.40338698	78.21863574	81.95720849	78.66621041	protein_coding	dolichyl-diphosphooligosaccharide--protein glycosyltransferase subunit 1
108019425	NW_016019885.1	4447432	4452014	-	2430	1251	1185	1085	2444	2766	2848	28.04241708	25.71485375	27.27824881	55.2108825	55.54399715	65.41593918	protein_coding	uncharacterized LOC108019425%2C transcript variant X1
108018764	NW_016026805.1	218	1193	+	919	1555	1688	1226	2415	2535	2154	92.16781465	96.85653154	81.50194642	144.2551693	134.6026717	130.821781	protein_coding	zinc carboxypeptidase A 1-like
108006804	NW_016019885.1	18904687	18907711	+	1010	2157	2458	1975	1591	1807	1574	116.3303888	128.3312684	119.4644665	86.47260988	87.3027666	86.98276799	protein_coding	uncharacterized LOC108006804
108016877	NW_016025862.1	552716	561731	+	3954	2079	2210	1963	1711	1793	1798	28.64060796	29.47322032	30.33029654	23.75434751	22.12762753	25.38065887	protein_coding	AP-1 complex subunit gamma-1%2C transcript variant X1
108012895	NW_016024842.1	11283496	11399393	+	9533	1877	2020	1692	1982	2023	1957	10.72504413	11.17361642	10.84335778	11.41310514	10.35517678	11.45806027	protein_coding	serine-rich adhesin for platelets%2C transcript variant X1
108009069	NW_016024447.1	8110409	8113563	-	2053	1809	1824	1778	1909	2156	2072	47.99699256	46.84981351	52.90976457	51.04423977	51.24494543	56.3314164	protein_coding	calcineurin subunit B type 2
108012866	NW_016024842.1	1626209	1650752	-	8294	315	337	312	3479	3846	3257	2.068763909	2.142583972	2.298177587	23.02608793	22.62749495	21.91813498	protein_coding	probable RNA-binding protein orb2%2C transcript variant X3
108020980	NW_016019885.1	4796383	4804272	-	4204	1789	1866	1393	2090	2273	2133	23.1799258	23.40566118	20.24330558	27.29061607	26.38322956	28.31900679	protein_coding	Niemann-Pick C1 protein%2C transcript variant X2
108008318	NW_016024447.1	12853163	12854150	+	988	2146	2122	2185	1676	1847	1543	118.3142844	113.2557908	135.1100076	93.12082839	91.22233376	87.16835516	protein_coding	ribose-5-phosphate isomerase
108015325	NW_016025388.1	1980254	1990390	-	1165	802	738	879	2930	2955	3215	37.49840982	33.4043033	46.09522843	138.0611403	123.772108	154.0298603	protein_coding	dual specificity protein phosphatase 3%2C transcript variant X4
108008419	NW_016024447.1	5753966	5755810	+	1669	2435	2457	2123	1376	1586	1528	79.47069977	77.62842979	77.71174827	45.25763528	46.37010445	51.09952782	protein_coding	putative ATPase N2B
108007924	NW_016024406.1	44105	45581	+	1419	2557	2407	2168	1408	1607	1330	98.15507085	89.44697889	93.34045299	54.46907754	55.26175958	52.31414299	protein_coding	uncharacterized LOC108007924
108017505	NW_016026101.1	105315	110219	-	2994	1385	1417	1237	2297	2725	2414	25.19778614	24.95686536	25.2412539	42.115209	44.41257342	45.00236516	protein_coding	tensin-3
108019102	NW_016026917.1	1738341	1747633	+	3096	1688	1697	1442	2143	2289	2205	29.69859463	28.90366215	28.45491746	37.99714622	36.07746952	39.75186523	protein_coding	cytoplasmic dynein 1 intermediate chain%2C transcript variant X1
108015718	NW_016025478.1	3579	4154	-	308	1982	2212	2151	1610	1937	1567	350.5236634	378.7096643	426.6607729	286.9491354	306.8810928	283.9671806	pseudogene	-
108021817	NW_016019886.1	2833155	2834653	-	1499	2501	2633	2176	1423	1487	1227	90.88170523	92.62350433	88.68502239	52.11143448	48.40615237	45.68701663	protein_coding	acetyl-CoA acetyltransferase%2C mitochondrial
108014097	NW_016024966.1	87400	105089	+	2774	1911	1986	1515	1924	2249	1847	37.52482181	37.75241768	33.36561989	38.07398829	39.56163452	37.16296089	protein_coding	proton-coupled amino acid transporter 4%2C transcript variant X5
108021289	NW_016019885.1	11888189	11891055	+	1562	3092	3022	2295	967	1043	977	107.8258434	102.0200219	89.76244676	33.9840556	32.58325796	34.91108961	protein_coding	ATP-dependent RNA helicase WM6
108013005	NW_016024842.1	7761973	7769820	-	5747	1144	1308	882	2734	2812	2498	10.84299445	12.00158288	9.37606069	26.11482225	23.87620764	24.26057593	protein_coding	CLIP-associating protein
108014075	NW_016024958.1	277706	278466	-	703	2630	2518	2972	1107	1212	936	203.7815362	188.874089	258.2774571	86.44145271	84.12760448	74.31395811	protein_coding	uncharacterized LOC108014075
108016950	NW_016025862.1	4133210	4134241	-	1032	1432	1506	1433	2246	2503	2247	75.5836271	76.95152952	84.83196267	119.4702619	118.3511222	121.5271308	protein_coding	prothymosin alpha-like
108013427	NW_016024842.1	7404597	7410001	-	2286	2288	2286	2003	1595	1688	1501	54.51853817	52.73172541	53.53006183	38.3013624	36.03192327	36.64834235	protein_coding	UDP-glucose 6-dehydrogenase
108014282	NW_016025061.1	456940	457813	+	687	3875	4293	3191	0	0	0	307.2411472	329.5157164	283.7677842	0	0	0	protein_coding	vitelline membrane protein Vm26Ab%2C transcript variant X2
108020395	NW_016019885.1	4073536	4079853	+	4981	3195	3435	2538	731	776	665	34.93966439	36.3648819	31.1292099	8.056206621	7.602149524	7.451693325	protein_coding	DNA topoisomerase 2%2C transcript variant X1
108014835	NW_016025334.1	83548	87145	+	2557	2385	2384	2008	1415	1680	1466	50.80682589	49.16403339	47.97621723	30.37774085	32.06046238	32.00023089	protein_coding	glutamine--fructose-6-phosphate aminotransferase [isomerizing] 2
108017629	NW_016026248.1	273558	276584	+	2745	1991	1913	1618	1819	2202	1788	39.50875274	36.74892193	36.01050322	36.37643304	39.14408931	36.35591131	protein_coding	eukaryotic translation initiation factor 2A%2C transcript variant X1
108019819	NW_016027458.1	1495566	1499254	+	1744	2591	2614	2440	1172	1266	1239	80.92549055	79.03711595	85.47446036	36.89019001	35.42243833	39.65287631	protein_coding	tafazzin homolog%2C transcript variant X1
108012053	NW_016024759.1	87258	90993	+	2458	4007	3946	3203	51	51	59	88.79773172	84.6539416	79.61008396	1.138985141	1.012463849	1.339738391	protein_coding	chorion peroxidase
108008905	NW_016024447.1	14364978	14365711	+	393	45	61	58	3886	4020	3237	6.237123905	8.184822518	9.016302313	542.8002099	499.1427076	459.7270082	protein_coding	outer dense fiber protein 1
108021219	NW_016019885.1	14263950	14266221	-	1823	1824	1721	1703	1948	2171	1933	54.5007619	49.78129425	57.07172523	58.65864746	58.11180733	59.18273823	protein_coding	L-2-hydroxyglutarate dehydrogenase%2C mitochondrial%2C transcript variant X2
108008348	NW_016024447.1	12015100	12017026	+	1161	2134	2181	1920	1608	1724	1725	100.1213285	99.05933946	101.0327166	76.02975407	72.45965628	82.92906125	protein_coding	protein preli-like
108007454	NW_016024319.1	346053	350189	+	3841	2620	2520	2186	1225	1430	1293	37.15535306	34.59618537	34.76953418	17.50739549	18.1669892	18.78901821	protein_coding	isoleucine--tRNA ligase%2C cytoplasmic%2C transcript variant X1
108021321	NW_016019885.1	10511502	10517547	+	3282	3260	3673	2678	548	563	544	54.10575126	59.01390232	49.84998337	9.165828833	8.370685902	9.251458235	protein_coding	protein bicaudal C
108012886	NW_016024842.1	8143821	8145066	+	1146	64	66	52	3580	4047	3441	3.042003887	3.036905652	2.772118223	171.4858025	172.3216382	167.5907037	protein_coding	histone-like protein 18C
108016777	NW_016025862.1	1143964	1145929	-	1966	2307	2217	2176	1511	1661	1366	63.91878179	59.46400571	67.61894637	42.19011526	41.2265836	38.78082604	protein_coding	peroxisomal targeting signal 1 receptor
108004788	NW_016019887.1	122623	125784	-	1749	1737	2250	1538	1872	2093	1740	54.09715392	67.83669649	53.72291233	58.7551306	58.39432554	55.52765184	protein_coding	transmembrane protease serine 9-like
108007855	NW_016019885.1	8491054	8491727	+	674	2442	2351	2638	1219	1336	1218	197.355926	183.9351431	239.1156033	99.28269789	96.72478865	100.8642495	protein_coding	protein NPC2 homolog
108006107	NW_016021469.1	27614	30748	-	2615	1787	1786	1571	2093	2147	1814	37.22350528	36.01486102	36.70265772	43.93668597	40.06374833	38.71822677	protein_coding	dipeptidyl peptidase 3%2C transcript variant X2
108014913	NW_016025381.1	93942	98415	+	1147	2201	2390	1811	1512	1700	1553	104.5252062	109.8769169	96.46017694	72.36326175	72.32304974	75.57147649	protein_coding	GILT-like protein C02D5.2
108019755	NW_016027458.1	973515	999554	+	8689	1518	1620	1326	2212	2421	2067	9.516261829	9.831441496	9.323237524	13.97478344	13.59615854	13.27762959	protein_coding	phospholipid-transporting ATPase IA%2C transcript variant X8
108006932	NW_016023352.1	207895	208304	+	336	1380	1585	2021	1878	2225	2056	223.7196943	248.7493594	367.4684504	306.8216998	323.1334859	341.5338097	protein_coding	uncharacterized LOC108006932
108007181	NW_016019885.1	14287704	14290135	-	1425	1974	1961	1612	1888	2029	1675	75.45650615	72.5662551	69.11036632	72.73055249	69.47977614	65.60694521	protein_coding	keratin-associated protein 10-7
108004736	NW_016019886.1	855878	857043	+	818	2122	2003	1982	1615	1817	1586	141.3046599	129.1218166	148.0278285	108.3799594	108.3909073	108.2180612	protein_coding	probable 6-phosphogluconolactonase
108007069	NW_016023860.1	20568	67029	+	4173	1800	1704	1477	1957	2166	2013	23.49570759	21.53243712	21.62345727	25.74377328	25.3280232	26.924352	protein_coding	eukaryotic translation initiation factor 5B
108014699	NW_016019885.1	5385688	5386584	-	764	2361	2328	2190	1359	1570	1297	168.332137	160.6799172	175.1232378	97.64631517	100.2761201	94.75376753	protein_coding	probable proteasome subunit beta type-2
108016981	NW_016025862.1	1948226	1951499	+	2295	1528	1573	1308	2180	2522	1993	36.26645222	36.14248543	34.81914286	52.14390654	53.62331026	48.4701628	protein_coding	cytochrome P450 4d1%2C transcript variant X2
108014317	NW_016025065.1	52674	53329	-	573	2432	2430	2228	1290	1494	1228	231.1922954	223.6266889	237.5492078	123.5847403	127.2293192	119.6171951	protein_coding	general odorant-binding protein 99a
108021246	NW_016019885.1	22061616	22063215	+	1544	2143	1990	1813	1586	1876	1687	75.60304426	67.96381707	71.73705272	56.38786457	59.28936048	60.98424565	protein_coding	probable cysteine desulfurase%2C mitochondrial
108016243	NW_016025732.1	103521	105099	-	1235	1962	1986	1668	1801	1995	1677	86.53592768	84.79773818	82.51294929	80.05279805	78.82557914	75.79070984	protein_coding	GTP-binding protein Rheb homolog
108011544	NW_016024639.1	108207	111178	-	2612	2513	2647	1950	1283	1401	1278	52.40632723	53.43831438	45.60941066	26.96393334	26.17316183	27.30911025	protein_coding	nuclear factor NF-kappa-B p110 subunit
108015211	NW_016025388.1	3049334	3061378	-	5612	2205	2250	1847	1537	1745	1478	21.4020483	21.14155063	20.10676745	15.03439534	15.17291402	14.69963805	protein_coding	ral GTPase-activating protein subunit beta%2C transcript variant X8
108008716	NW_016024447.1	5264228	5265322	-	1095	41	47	30	3691	3925	3327	2.03954901	2.263370862	1.673786872	185.0374723	174.9108578	169.5854356	protein_coding	uncharacterized LOC108008716
108019488	NW_016027295.1	75180	85318	-	2194	2153	2116	1790	1560	1811	1629	53.4529668	50.85703325	49.84360315	39.03172418	40.27847831	41.44139161	protein_coding	heterogeneous nuclear ribonucleoprotein H3
108021101	NW_016019885.1	2404858	2409690	+	4021	2374	2585	2069	1320	1427	1283	32.15963047	33.89990305	31.43543246	18.02061545	17.31733777	17.8091197	protein_coding	protein shuttle craft
108010587	NW_016024457.1	286989	298661	+	9175	1626	1880	1362	2000	2261	1925	9.653368316	10.8049748	9.069097198	11.96612909	12.0250175	11.71047552	protein_coding	E3 ubiquitin-protein ligase hyd
108017579	NW_016026196.1	204132	223432	-	955	1545	1568	1751	1865	2222	2084	88.1230501	86.5794193	112.0149002	107.2025771	113.5355612	121.7991374	protein_coding	mitochondrial import inner membrane translocase subunit Tim17-A%2C transcript variant X1
108016023	NW_016025628.1	346517	349322	+	1622	38	59	42	3631	3855	3385	1.276136572	1.918108384	1.581945299	122.8867787	115.9751012	116.481698	protein_coding	uncharacterized LOC108016023
108017987	NW_016026300.1	3674899	3684579	-	8451	1700	1789	1370	1998	2184	1950	10.95734228	11.16282768	9.903882684	12.97828011	12.61060028	12.87882907	protein_coding	protein dopey-1 homolog
108020899	NW_016019885.1	20086751	20087842	+	980	1441	1601	1338	2146	2403	2057	80.0944297	86.14642079	83.41094846	120.2080087	119.6517136	117.1542601	protein_coding	ATP-dependent Clp protease proteolytic subunit
108013241	NW_016024842.1	5962437	5975608	+	4587	1498	1511	1320	2034	2362	2248	17.78883396	17.37031548	17.58078298	24.34175963	25.12710074	27.35378546	protein_coding	probable calcium-binding mitochondrial carrier CBG00135%2C transcript variant X1
108011895	NW_016024714.1	47581	59109	-	7823	403	469	358	3219	3406	3099	2.806054645	3.161342096	2.795778226	22.58798067	21.24528401	22.11047719	protein_coding	eukaryotic translation initiation factor 4G%2C transcript variant X2
108015341	NW_016025388.1	4218987	4224570	+	3359	2280	2162	1724	1656	1747	1384	36.97338827	33.94045559	31.35597283	27.06325874	25.37897798	22.99725262	protein_coding	dihydropyrimidine dehydrogenase [NADP(+)]
108009738	NW_016024447.1	9822864	9825323	-	2148	1817	1877	1463	1867	2089	1832	46.07709161	46.07888668	41.61051308	47.71333814	47.45646566	47.60373861	protein_coding	dolichyl-diphosphooligosaccharide--protein glycosyltransferase subunit 2
108015242	NW_016025388.1	4124263	4131425	+	5416	2054	2089	1708	1755	1743	1570	20.657901	20.33910162	19.26647363	17.78804527	15.70398816	16.17971496	protein_coding	maestro heat-like repeat-containing protein family member 1
108006859	NW_016023222.1	788737	794238	-	3925	1456	1865	1298	1901	2188	2193	20.20626862	25.05596634	20.20356705	26.58717639	27.20187774	31.18522201	protein_coding	uncharacterized LOC108006859%2C transcript variant X2
108013922	NW_016019885.1	13945697	13950533	-	2939	1275	1404	1071	2257	2499	2393	23.63061405	25.19065753	22.26296003	42.15622696	41.49138174	45.44571934	protein_coding	protein SERAC1
108016784	NW_016025862.1	3455475	3463589	+	6729	2220	2434	1698	1460	1603	1478	17.97077698	19.07401094	15.41630094	11.91055746	11.6244984	12.25952872	protein_coding	DNA-directed RNA polymerase II subunit RPB1
108017964	NW_016026300.1	4217452	4219348	-	1005	1671	1796	1292	1977	2264	1890	90.56800397	94.23500381	78.53974262	107.9867246	109.9262945	104.9652663	protein_coding	uncharacterized LOC108017964
108015351	NW_016025388.1	4178414	4182034	+	2903	1926	1994	1567	1716	1974	1711	36.13879398	36.22013795	32.97729145	32.44890222	33.18114286	32.89673855	protein_coding	protein GPR107
108017729	NW_016026300.1	3868804	3873825	+	1446	1960	2014	2002	1505	1761	1638	73.83328418	73.44515558	84.58411351	57.13443907	59.42679257	63.22596609	protein_coding	RING finger protein nhl-1-like
108017173	NW_016019885.1	18935706	18951406	+	7785	981	1161	891	2275	2820	2751	6.863960866	7.864037662	6.992172097	16.0417796	17.67590746	19.72340275	protein_coding	uncharacterized LOC108017173
108011146	NW_016024557.1	77655	83015	-	1736	1885	1820	1741	1748	2024	1657	59.1460903	55.28326051	61.26918058	55.27407309	56.89210661	53.27490171	protein_coding	carboxypeptidase B%2C transcript variant X1
108019848	NW_016027458.1	1236226	1240180	-	3468	2304	2342	1825	1432	1553	1416	36.18826769	35.6106404	32.1496909	22.6669815	21.85161775	22.78945997	protein_coding	valine--tRNA ligase%2C transcript variant X1
108013251	NW_016024842.1	9969118	9972901	+	1729	2437	2227	2105	1351	1469	1265	76.77590496	67.91992624	74.37896465	42.89336487	41.45892437	40.83620749	protein_coding	probable chitinase 2%2C transcript variant X1
108020943	NW_016019885.1	20156587	20159488	-	2403	2093	2353	1706	1485	1677	1540	47.44384363	51.6345193	43.37288172	33.92363985	34.05418724	35.76982535	protein_coding	prolyl endopeptidase%2C transcript variant X1
108018031	NW_016026300.1	1782606	1786243	-	2746	2220	2187	1903	1465	1730	1344	44.03691124	41.9971899	42.3380915	29.2864582	30.74233127	27.31798142	protein_coding	alaserpin%2C transcript variant X7
108013633	NW_016024842.1	3295416	3298717	+	2558	60	71	45	3560	3818	3293	1.277659471	1.463624904	1.074743916	76.39751262	72.83273382	71.8523638	protein_coding	cytosol aminopeptidase
108021186	NW_016019885.1	15505300	15514078	-	3043	1413	1615	1237	2035	2320	2227	25.2932489	27.98611125	24.83480585	36.71066251	37.20293988	40.84774951	protein_coding	choline kinase alpha%2C transcript variant X2
108008059	NW_016024443.1	157762	159978	+	1240	1967	1999	1695	1610	1876	1693	86.40663314	85.00864442	83.5104914	71.27446267	73.82481659	76.20529393	protein_coding	EH domain-containing protein 3
108018956	NW_016026917.1	3939772	3943133	+	1106	2108	1961	1797	1631	1868	1463	103.8197283	93.49630517	99.26267438	80.95218867	82.41627331	73.83105406	protein_coding	CD63 antigen%2C transcript variant X1
108009206	NW_016024447.1	10523946	10524955	+	861	2340	2178	2232	1324	1520	1224	148.0393311	133.3910545	158.3740638	84.41402228	86.14531518	79.34656601	protein_coding	proteasome subunit beta type-6
108019663	NW_016027458.1	1018083	1018983	-	833	3067	3004	2718	681	703	640	200.5548564	190.1633891	199.3413857	44.87783232	41.18144216	42.88296861	protein_coding	attacin-C
108007637	NW_016024357.1	108770	173422	-	3925	1153	1197	979	2365	2668	2430	16.0012553	16.08149689	15.23828362	33.07662922	33.16938292	34.55544436	protein_coding	Krueppel homolog 1
108006629	NW_016022763.1	69629	71996	-	1777	1302	1467	1224	1891	2349	2558	39.91057315	43.53260617	42.08109303	58.41627526	64.50402525	80.34576347	protein_coding	uncharacterized LOC108006629%2C transcript variant X2
108004701	NW_016019886.1	1184466	1193117	-	3786	1314	1406	1163	2276	2441	2187	18.90510805	19.58288587	18.76688216	33.00056756	31.46142559	32.24170819	protein_coding	kinesin-like protein Klp10A%2C transcript variant X1
108017569	NW_016026181.1	39617	41342	-	1492	1951	1838	2009	1636	1856	1481	71.22834516	64.96039631	82.26292271	60.19275721	60.70163327	55.40336015	protein_coding	putative serine protease K12H4.7
108010105	NW_016024447.1	5046479	5064379	+	2691	2117	2131	1691	1580	1670	1566	42.8520466	41.75819652	38.39042603	32.23095325	30.28265865	32.48089066	protein_coding	uncharacterized LOC108010105
108015318	NW_016025388.1	326524	330275	-	3040	1850	1949	1663	1704	1864	1721	33.14839865	33.80728053	33.42040338	30.76987754	29.92013524	31.59782258	protein_coding	paraplegin
108013673	NW_016024843.1	384973	412948	+	6285	741	690	671	2812	2991	2832	6.422104	5.789163171	6.522442512	24.56064655	23.22214641	25.14999115	protein_coding	cytosolic carboxypeptidase NnaD
108019473	NW_016019885.1	4317492	4318843	-	1194	56	56	36	3383	3844	3355	2.554748239	2.473179751	1.842006659	155.5347488	157.097864	156.8332229	protein_coding	serpin B3-like
108013450	NW_016024842.1	9980302	9987368	-	2498	2011	2011	1724	1559	1793	1631	43.85145873	42.451361	42.16361599	34.25969105	35.02507576	36.44277138	protein_coding	glycerol kinase%2C transcript variant X2
108015278	NW_016025388.1	1215465	1222714	-	6540	2276	2486	1836	1424	1490	1209	18.95653328	20.04450602	17.1509409	11.95258944	11.11731082	10.31806886	protein_coding	protein ELYS homolog
108008420	NW_016024447.1	3737747	3740228	+	1576	3332	3554	3399	137	162	133	115.1630578	118.9140559	131.761331	4.771930557	5.015913394	4.710264524	protein_coding	ribonucleoside-diphosphate reductase subunit M2
108008462	NW_016024447.1	265790	266714	+	792	1679	1893	1458	1853	2036	1772	115.475519	126.0368134	112.4670656	128.4339971	125.4422456	124.8787105	protein_coding	uncharacterized LOC108008462
108008712	NW_016024447.1	5262494	5263549	-	1056	40	34	43	3661	3665	3247	2.063290989	1.697801765	2.48769744	190.3117364	169.3562734	171.6201353	protein_coding	uncharacterized LOC108008712
108006931	NW_016023352.1	209481	212129	-	2537	2142	2075	1807	1600	1627	1411	45.98999979	43.12902255	43.51417031	34.6201764	31.29380079	31.04248044	protein_coding	mitochondrial intermediate peptidase
108009466	NW_016024447.1	1574675	1576645	+	1532	1808	1793	1532	1836	2030	1659	64.28417418	61.71539403	61.09322085	65.78754386	64.65892806	60.44181403	protein_coding	thioredoxin-related transmembrane protein 1%2C transcript variant X1
108011245	NW_016024595.1	107993	126619	+	7772	2348	2336	1793	1333	1517	1323	16.45620576	15.84937089	14.0942029	9.415147291	9.524540146	9.501166347	protein_coding	uncharacterized LOC108011245%2C transcript variant X1
108013303	NW_016024842.1	7652650	7656844	-	4079	2483	2532	2145	1148	1253	1080	33.15793093	32.73271114	32.12673663	15.44962504	14.98954994	14.77814487	protein_coding	uncharacterized LOC108013303
108019647	NW_016027458.1	1169219	1169890	-	672	1709	1771	1702	1741	2017	1698	138.5278832	138.970068	154.7331278	142.2195366	146.4629755	141.0322006	protein_coding	uncharacterized LOC108019647
108013793	NW_016024871.1	248656	263809	+	7305	1174	1213	1052	2142	2583	2447	8.754115755	8.756137292	8.798092858	16.09640932	17.25422328	18.69664227	protein_coding	uncharacterized protein CG43427
108021821	NW_016019885.1	19713761	19715973	+	1792	2012	2040	1812	1500	1820	1411	61.15815557	60.02941955	61.77506483	45.94973539	49.55923689	43.94797593	protein_coding	probable cytochrome P450 28a5
108013277	NW_016024842.1	1010389	1012178	-	1790	2775	2751	2337	905	988	839	84.44508259	81.04188636	79.76249001	27.75398244	26.93364561	26.16126858	protein_coding	heat shock 70 kDa protein 14
108008104	NW_016024447.1	12422621	12423975	+	1262	89	95	98	3469	3819	3006	3.841448896	3.969503893	4.744164535	150.8949502	147.666347	132.9472906	protein_coding	uncharacterized LOC108008104
108008299	NW_016019885.1	8608926	8610928	-	691	1875	2007	1733	1620	1750	1576	147.804492	153.1585715	153.2193223	128.6964977	123.5808646	127.299892	protein_coding	uncharacterized LOC108008299
108021436	NW_016019885.1	20838413	20842799	-	2851	3687	3564	3015	95	110	88	70.44340312	65.91928072	64.60752748	1.829178757	1.88272416	1.72280183	protein_coding	protein aubergine
108014288	NW_016025061.1	466488	483286	+	6904	1498	1375	1166	2089	2282	2146	11.81885594	10.50204554	10.31788753	16.60991532	16.12894961	17.34917407	protein_coding	multidrug resistance-associated protein 1%2C transcript variant X10
108015339	NW_016025388.1	4151339	4157335	-	2628	2378	2260	2531	1112	1208	1066	49.28910108	45.34767862	58.83825798	23.22785934	22.43018219	22.64027582	protein_coding	kelch-like protein 5
108015064	NW_016025388.1	2621566	2622866	+	1301	31	30	37	3407	3664	3386	1.297922633	1.215950624	1.737470539	143.7555425	137.4261552	145.2645111	protein_coding	ABC transporter F family member 4
108009721	NW_016024447.1	8579284	8587219	-	4336	1485	1562	1281	2014	2177	2028	18.65527212	18.99606898	18.04898891	25.49763816	24.49967839	26.10529148	protein_coding	receptor expression-enhancing protein 1%2C transcript variant X12
108014994	NW_016025388.1	4226191	4228072	+	1297	1414	1390	1321	1974	2323	2114	59.38460084	56.51279747	62.2237045	83.54816837	87.39779214	90.97349433	protein_coding	uncharacterized LOC108014994%2C transcript variant X2
108010123	NW_016024447.1	2801013	2805563	-	1871	1892	2020	1826	1495	1756	1531	55.08226025	56.93109851	59.62384889	43.86288227	45.79751904	45.67213069	protein_coding	glycerol-3-phosphate acyltransferase 3-like%2C transcript variant X3
108005360	NW_016020532.1	3785364	3820933	-	5759	848	943	767	2433	2878	2643	8.020716795	8.634488115	8.136568916	23.19128385	24.38568384	25.61532994	protein_coding	integrin alpha-PS2%2C transcript variant X3
108005819	NW_016021196.1	255756	260243	+	3392	1713	1841	1271	1749	2134	1798	27.50843781	28.6200196	22.89194684	28.305037	30.69939376	29.585827	protein_coding	insulin-degrading enzyme
108013123	NW_016024842.1	11744323	11746120	+	1605	1717	1640	1644	1757	2005	1735	58.27196546	53.88163842	62.57772902	60.09335978	60.95798013	60.33569393	protein_coding	mitochondrial carrier homolog 2%2C transcript variant X1
108021359	NW_016019885.1	8164943	8174441	-	2463	1192	1204	1031	2120	2477	2473	26.3618723	25.77710004	25.57332955	47.24993442	49.07415413	56.04147717	protein_coding	solute carrier family 25 member 36%2C transcript variant X2
108009977	NW_016024447.1	9284132	9304989	+	2904	1504	1444	1255	2002	2224	2063	28.21081497	26.22059624	26.40220116	37.84401641	37.37054218	39.65084852	protein_coding	uncharacterized LOC108009977%2C transcript variant X3
108019808	NW_016027458.1	1991446	2002668	+	4413	1791	1857	1495	1775	1884	1678	22.10680939	22.18962476	20.69666104	22.07975199	20.8323469	21.22305495	protein_coding	protein lingerer
108018860	NW_016026917.1	1357453	1368213	+	6789	2162	2449	1875	1313	1487	1188	17.34659701	19.02194661	16.87285154	10.6166788	10.68799859	9.766984568	protein_coding	AF4/FMR2 family member 4
108006420	NW_016019885.1	3491743	3492736	-	923	1868	1797	1593	1641	1866	1692	110.2400951	102.6640418	105.4404126	97.59703883	98.65092601	102.3171718	protein_coding	selT-like protein
108015052	NW_016025388.1	2381929	2382984	+	1056	2352	2115	2494	1094	1322	1076	121.3215101	105.6132568	144.2864515	56.86999169	61.08840202	56.87196353	protein_coding	serine protease SP24D-like
108013190	NW_016024842.1	8559824	8562405	-	1918	1877	2003	1631	1574	1822	1523	53.3064889	55.06863712	51.95153452	45.04907585	46.35440358	44.32014474	protein_coding	presenilin homolog%2C transcript variant X2
108013839	NW_016024883.1	2979	6497	-	1824	1544	1502	1206	1998	2205	1975	46.10912388	43.42272564	40.39387299	60.13127477	58.98953702	60.43550223	protein_coding	double-stranded RNA-specific editase 1
108016654	NW_016025862.1	1845171	1846936	+	1182	1753	1647	1384	1882	2022	1723	80.78465002	73.47643971	71.53385588	87.40411979	83.47470685	81.3612609	protein_coding	alpha-tocopherol transfer protein-like
108020753	NW_016028400.1	92654	94468	-	1333	2895	2780	2649	667	781	627	118.2994776	109.9731408	121.4073083	27.46789923	28.5898655	26.25350309	protein_coding	uncharacterized LOC108020753
108014291	NW_016025061.1	67285	70654	+	1597	1859	1938	1523	1697	1760	1610	63.40724473	63.99128606	58.2623515	58.33197583	53.77729823	56.2692115	protein_coding	eukaryotic peptide chain release factor GTP-binding subunit ERF3A
108012612	NW_016024842.1	9041249	9042439	-	643	2330	2297	2410	1132	1203	1010	197.3828232	188.374453	228.9808122	96.64184554	91.29476651	87.6718701	protein_coding	acyl-coenzyme A thioesterase 13
108012364	NW_016024842.1	1199277	1202049	+	1889	1512	1573	1476	1877	2139	1800	43.59977434	43.91053682	47.7361535	54.54589545	55.2548055	53.18515347	protein_coding	protein ERGIC-53
108005929	NW_016021197.1	339924	341694	-	1001	2173	2054	1713	1406	1592	1428	118.2469798	108.2027612	104.5481392	77.10472707	77.60687817	79.62400155	protein_coding	protein takeout
108014357	NW_016025106.1	379165	382831	-	2226	2086	1965	1759	1459	1699	1398	51.04504046	46.54889507	48.2762693	35.97989511	37.24426831	35.05353982	protein_coding	facilitated trehalose transporter Tret1-2 homolog
108005985	NW_016021266.1	59301	60515	-	1215	2455	2399	2287	1001	1151	1058	110.0625642	104.1180323	114.9960462	45.22593566	46.22642135	48.60257279	protein_coding	glutamate--cysteine ligase regulatory subunit
108015044	NW_016025388.1	4903073	4920538	-	12251	1829	2235	1520	1524	1767	1467	8.132172342	9.620064181	7.579927817	6.828781049	7.038113034	6.683569116	protein_coding	uncharacterized LOC108015044%2C transcript variant X1
108019890	NW_016027458.1	2671217	2672753	-	1338	2454	2431	2298	1017	1148	984	99.90399453	95.80779108	104.9269219	41.72483236	41.86749744	41.04770255	protein_coding	zinc finger CCCH domain-containing protein 15 homolog
108019764	NW_016027458.1	2338394	2339495	+	1102	54	45	35	3466	3730	2995	2.669172081	2.153291872	1.940347305	172.654032	165.1651686	151.6928468	protein_coding	uncharacterized LOC108019764
108011658	NW_016024662.1	412209	416977	+	1242	2371	2508	2406	954	1118	959	103.9858788	106.4824213	118.3496694	42.16543061	43.92496615	43.09698423	protein_coding	serine protease easter
108015380	NW_016025388.1	4873205	4879974	-	762	2004	1931	1767	1442	1665	1502	143.2541309	133.6285587	141.6689255	103.8819397	106.6229009	110.0182749	protein_coding	uncharacterized LOC108015380
108019286	NW_016019885.1	6650336	6671311	+	4045	1511	1607	1289	1926	2084	1887	20.34746671	20.94929116	19.46827235	26.13770896	25.14029772	26.03773747	protein_coding	P protein%2C transcript variant X1
108020491	NW_016028107.1	217562	218403	+	667	1809	1896	1794	1440	1758	1593	147.7328721	149.89408	164.3196974	118.5131166	128.6128211	133.3029656	protein_coding	probable prefoldin subunit 5
108015646	NW_016025429.1	106282	107637	+	1352	736	671	622	2299	2978	2984	29.65278789	26.17084893	28.10649657	93.34521077	107.4828639	123.189019	protein_coding	sarcalumenin-like%2C transcript variant X1
108009115	NW_016024447.1	13458162	13475766	+	8698	1556	1721	1280	1965	1938	1827	9.744388658	10.43358237	8.990494675	12.40146273	10.87240439	11.72381654	protein_coding	uncharacterized LOC108009115%2C transcript variant X2
108019863	NW_016027458.1	1572638	1582004	+	4300	1305	1338	1198	1989	2360	2096	16.53127934	16.40815084	17.02085548	25.39195201	26.78149245	27.20650107	protein_coding	glutaminase liver isoform%2C mitochondrial%2C transcript variant X3
108019071	NW_016026917.1	904022	912542	-	3968	1390	1356	1126	2035	2260	2105	19.08128178	18.02021665	17.33643313	28.15285938	27.7925249	29.60944767	protein_coding	integrin beta-PS%2C transcript variant X2
108010171	NW_016024447.1	2889843	2893094	+	1419	1124	1372	978	2234	2499	2065	43.14677342	50.98514958	42.10653276	86.42323809	85.93599079	81.22459043	protein_coding	peptidylglycine alpha-hydroxylating monooxygenase
108010320	NW_016024447.1	13012184	13021801	+	3410	16	21	8	3198	3745	3282	0.255581852	0.324740831	0.143327204	51.48181403	53.59060635	53.71976044	protein_coding	mucin-17%2C transcript variant X1
108011695	NW_016019885.1	16394793	16396734	+	1765	3100	2999	2560	542	585	480	95.67123769	89.59911869	88.61113052	16.85715724	16.17343935	15.17911311	protein_coding	nucleolar protein 58
108013028	NW_016024842.1	6406134	6407112	-	918	1198	1404	1201	2087	2392	1983	71.08509451	80.64852121	79.92696976	124.798547	127.1480552	120.5674019	protein_coding	serine proteases 1/2-like
108009428	NW_016024447.1	2974246	2982844	+	5179	1680	1886	1409	1735	1782	1770	17.66964316	19.20294152	16.62103653	18.39006775	16.79008971	19.07555686	protein_coding	tudor domain-containing protein 7B%2C transcript variant X1
108019797	NW_016027458.1	1203891	1205658	+	1587	1966	2067	1824	1412	1606	1374	67.47936623	68.6808295	70.21678313	48.84133554	49.38099563	48.32364392	protein_coding	probable peroxisomal membrane protein PEX13
108015745	NW_016019885.1	16976373	17009819	-	7703	1814	1857	1437	1631	1864	1640	12.8274932	12.71229574	11.39698278	11.62314951	11.80802429	11.88321131	protein_coding	sodium bicarbonate cotransporter 3%2C transcript variant X3
108018560	NW_016026629.1	26992	46467	-	2031	2177	2171	1782	1306	1478	1312	58.38656343	56.36660554	53.60321002	35.29904977	35.51041424	36.05568752	protein_coding	uncharacterized LOC108018560%2C transcript variant X4
108012998	NW_016024842.1	574439	587951	+	3837	1372	1472	1014	2093	2224	2051	19.47720882	20.22963247	16.14504194	29.94381908	28.28356906	29.83484121	protein_coding	BAG domain-containing protein Samui%2C transcript variant X2
108010119	NW_016024447.1	1342649	1347751	-	2264	1615	1638	1360	1861	2083	1666	38.85621669	38.15131017	36.69910793	45.12318137	44.89563052	41.07224521	protein_coding	inactivation-no-after-potential D protein
108017705	NW_016019885.1	4487517	4494915	-	2511	2250	2362	1820	1267	1359	1151	48.80903414	49.60268236	44.28102825	27.69871764	26.40973065	25.58459111	protein_coding	ATP-binding cassette sub-family G member 4%2C transcript variant X1
108007711	NW_016024363.1	669133	671796	+	2203	1946	1947	1825	1370	1602	1504	48.11635795	46.60402604	50.61058922	34.13782369	35.48454513	38.10510904	protein_coding	ADP-ribosylation factor GTPase-activating protein 2%2C transcript variant X1
108013338	NW_016024842.1	2133309	2134663	+	1027	1601	1518	1308	1846	2103	1797	84.91517258	77.94231662	77.8090875	98.67133727	99.92175584	97.66242484	protein_coding	uncharacterized LOC108013338
108005161	NW_016019885.1	14242252	14245018	-	1308	1987	2023	1830	1338	1550	1439	82.74743328	81.55678937	85.47446036	56.15366806	57.82493883	61.4048846	protein_coding	homocysteine S-methyltransferase
108018951	NW_016026917.1	1729115	1732151	-	1226	2265	2535	1703	1148	1336	1179	100.6333996	109.03338	84.86276925	51.40213749	53.17496537	53.6751423	protein_coding	probable chitinase 3
108013355	NW_016024842.1	10083930	10085059	-	1003	1969	1933	1774	1444	1572	1468	106.9323697	101.6255486	108.0552082	79.03073505	76.47911197	81.69114667	protein_coding	peroxisomal membrane protein PMP22%2C transcript variant X2
108010085	NW_016024447.1	11023360	11026807	+	2608	1706	1790	1419	1643	1917	1672	35.63164297	36.19240356	33.24052162	34.5827669	35.86788376	35.7831489	protein_coding	polyadenylate-binding protein-interacting protein 1%2C transcript variant X3
108011151	NW_016024557.1	487954	489224	-	1000	1664	1870	1466	1669	1883	1593	90.63954782	98.60832651	89.56266176	91.61911612	91.88435009	88.91307809	protein_coding	ubiquitin-conjugating enzyme E2 G2
108006311	NW_016021887.1	550940	553374	+	1499	1582	1667	1339	1820	2062	1663	57.48694829	58.64161858	54.57226332	66.64990215	67.12406603	61.92135994	protein_coding	endoplasmic reticulum resident protein 44
108011600	NW_016024662.1	613776	615685	-	1750	1403	1394	1287	1965	2150	1925	43.67008434	42.00458584	44.92970013	61.63881304	59.95033842	61.39635022	protein_coding	E3 ubiquitin-protein ligase MARCH5%2C transcript variant X1
108008861	NW_016019885.1	19061986	19062854	+	751	1694	1890	2069	1417	1608	1418	122.8677421	132.7070053	168.3114167	103.5761286	104.4810035	105.3867868	protein_coding	glutaredoxin 3
108015465	NW_016025389.1	348407	349862	+	886	1469	1461	1179	1908	2233	1845	90.31346028	86.95378196	81.29673519	118.2154962	122.9833246	116.2284693	protein_coding	serine proteases 1/2-like
108016586	NW_016025862.1	742849	745329	+	1779	1885	1960	1585	1455	1713	1494	57.7164771	58.09678572	54.4310034	44.89694662	46.98645097	46.87319088	protein_coding	pleckstrin homology domain-containing family F member 2
108016286	NW_016025732.1	106615	109279	-	1641	1773	1916	1655	1558	1692	1496	58.85245214	61.56854715	61.61443053	52.11810702	50.31332343	50.88302029	protein_coding	phospholipid phosphatase 5%2C transcript variant X2
108012384	NW_016024842.1	9924693	9926557	-	1415	1997	1967	1699	1455	1621	1345	76.87516011	73.30268825	73.35504044	56.44640851	55.90077164	53.05370449	protein_coding	hsp90 co-chaperone Cdc37
108013100	NW_016024842.1	7661398	7662401	+	889	1652	1863	1665	1591	1799	1511	101.2214817	110.5052918	114.4209367	98.2422227	98.74625419	94.86643336	protein_coding	glycine cleavage system H protein%2C mitochondrial
108018911	NW_016026917.1	323692	325300	-	780	1368	1464	1490	1827	1993	1937	95.53354707	98.9733923	116.7037167	128.5800842	124.682047	138.6069119	protein_coding	iron-sulfur cluster assembly 1 homolog%2C mitochondrial%2C transcript variant X1
108009484	NW_016024447.1	9386100	9388096	+	1801	295	320	215	3044	3390	2813	8.922215558	9.369323781	7.293194049	92.78135191	91.84958813	87.17779676	protein_coding	protein painting of fourth%2C transcript variant X2
108021175	NW_016019885.1	6596266	6600524	+	2713	1833	1832	1374	1609	1879	1547	36.8024795	35.60800624	30.94068759	32.55637268	33.79622666	31.82661052	protein_coding	dynamin-1-like protein
108009426	NW_016024447.1	504899	508690	+	3201	1648	1832	1450	1587	1789	1758	28.04374061	30.17948171	27.6742175	27.21579429	27.2719313	30.65371153	protein_coding	vacuolar protein sorting-associated protein 35%2C transcript variant X2
108015713	NW_016025474.1	80900	82967	-	2009	2127	2213	1667	1407	1413	1234	57.67026691	58.08626596	50.69308071	38.44535909	34.32048788	34.28349526	protein_coding	myotubularin-related protein 2
108013400	NW_016024842.1	7005425	7010908	+	2686	1111	1185	913	2231	2503	2110	22.53058452	23.2639965	20.76623627	45.59564073	45.47221075	43.84563019	protein_coding	putative RNA exonuclease NEF-sp
108015167	NW_016025388.1	2290207	2294590	+	2653	2341	2186	1927	1151	1277	1171	48.06495854	43.44951064	44.37491013	23.81594588	23.48793709	24.63596138	protein_coding	dolichyl-diphosphooligosaccharide--protein glycosyltransferase subunit STT3A
108015832	NW_016025517.1	30165	31351	-	927	1752	1687	1573	1235	1372	2430	102.9482044	95.96377644	103.6673532	73.13360545	72.22135047	146.3108081	protein_coding	40S ribosomal protein S3
108010426	NW_016024448.1	481563	484053	-	1678	1962	2034	1847	1413	1456	1331	63.6900302	63.91914748	67.24623296	46.22532427	42.34095471	44.27269593	protein_coding	serine protease persephone%2C transcript variant X2
108004682	NW_016019886.1	129872	137092	-	5960	2077	2258	1792	1254	1350	1309	18.98255405	19.97789194	18.36896842	11.54997483	11.05296352	12.25866724	protein_coding	transcription elongation factor SPT6
108009383	NW_016024447.1	4787764	4792951	-	3195	1711	1785	1465	1621	1811	1619	29.17047865	29.46044753	28.0130105	27.85107183	27.65914911	28.2830249	protein_coding	dynamin-like 120 kDa protein%2C mitochondrial%2C transcript variant X4
108018614	NW_016026687.1	155034	156005	-	895	1575	1504	1629	1729	1998	1576	95.85658023	88.61286593	111.196488	106.0478136	108.9340565	98.28405073	protein_coding	proteasome assembly chaperone 2
108015540	NW_016025390.1	24058	29425	-	3264	1867	2057	1752	1474	1554	1295	31.15721105	33.23197278	32.79268472	24.7900324	23.23229385	22.14468403	protein_coding	caprin homolog
108017757	NW_016026300.1	1923833	1924997	+	845	2158	2176	1771	1244	1437	1196	139.1102528	135.7919935	128.0427149	80.81527078	82.98341189	78.99949958	protein_coding	CD63 antigen-like
108016914	NW_016025862.1	1879748	1888482	+	3688	1737	1732	1560	1580	1751	1619	25.65507652	24.7644654	25.84203485	23.517759	23.16788888	24.50224093	protein_coding	vinculin
108020938	NW_016019885.1	16736287	16742419	+	2727	1894	1957	1806	1431	1527	1356	37.83199512	37.84231266	40.45997684	28.80608626	27.3240535	27.75392569	protein_coding	RNA-binding protein 39%2C transcript variant X1
108019584	NW_016027458.1	2433889	2435853	-	1785	1432	1520	1210	1978	2109	1709	43.69876928	44.90320595	41.41333178	60.83000159	57.65401903	53.43843266	protein_coding	maltase A3
108019630	NW_016027458.1	2958180	2959656	+	1337	1833	1907	1649	1415	1699	1412	74.67847935	75.21271529	75.34982885	58.09714537	62.0087818	58.94583974	protein_coding	dynactin subunit 2
108015392	NW_016025388.1	2311994	2314400	+	1111	1829	1715	1669	1505	1747	1448	89.67348638	81.39955812	91.77730476	74.36219523	76.73086142	72.74520507	protein_coding	glyoxalase domain-containing protein 4
108008079	NW_016024443.1	149996	152935	+	1605	2143	2129	1773	1250	1404	1213	72.72965753	69.94756597	67.48802527	42.75281714	42.68578758	42.18282232	protein_coding	actin-related protein 1%2C transcript variant X2
108018320	NW_016026361.1	68347	69084	+	680	1889	2084	1939	1256	1444	1292	151.3169063	161.607229	174.2055224	101.3935871	103.6214126	106.0482413	protein_coding	actin-related protein 2/3 complex subunit 4
108020508	NW_016028107.1	133915	141955	+	6080	1685	1830	1497	1582	1791	1510	15.09595992	15.87155551	15.04219599	14.28343494	14.37418514	13.8619152	protein_coding	clathrin interactor 1%2C transcript variant X2
108021450	NW_016019885.1	22073075	22074573	+	1355	1625	1645	1425	1660	1920	1620	65.32485861	64.01748213	64.2493282	67.25097016	69.14378687	66.73068591	protein_coding	opsin Rh5
108005344	NW_016020532.1	86216	87520	-	838	2340	2316	2207	961	1165	892	152.1024631	145.7358903	160.8982559	62.95194169	67.83801546	59.4115257	protein_coding	serine protease SP24D
108021810	NW_016019886.1	949480	951932	+	2014	1774	1908	1354	1587	1769	1488	47.97981373	49.95637144	41.0726023	43.25608615	42.86073305	41.23759552	protein_coding	poly(U)-specific endoribonuclease homolog
108020918	NW_016019885.1	15374720	15397344	-	4607	1604	1673	1173	1627	1976	1810	18.96490013	19.14915924	15.55510051	19.38648626	20.92955313	21.928566	protein_coding	protein WBSCR14 homolog%2C transcript variant X2
108020511	NW_016028107.1	142064	144029	-	1741	2864	2765	2572	538	619	503	89.60632185	83.74682409	90.25374154	16.96341416	17.3493459	16.12571884	protein_coding	nucleolar protein 56
108010070	NW_016024447.1	854372	859318	+	4011	1621	1649	1389	1709	1894	1584	22.01378706	21.67903645	21.15644073	23.38940434	23.04191342	22.04207038	protein_coding	5-oxoprolinase
108019626	NW_016027458.1	847861	849422	-	913	1858	1956	1753	1294	1587	1395	110.8509298	112.9718016	117.3016606	77.80244761	84.81982597	85.2811994	protein_coding	grpE protein homolog%2C mitochondrial
108015108	NW_016019885.1	16321277	16334155	-	3662	1847	2139	1549	1436	1542	1315	27.47343507	30.80097232	25.84199866	21.52612515	20.54741827	20.04274876	protein_coding	protein cup
108015349	NW_016025388.1	2054570	2055534	+	965	1742	1692	1468	1588	1755	1575	98.32982033	92.45811335	92.93766653	90.33435454	88.7444159	91.09679849	protein_coding	acyl-CoA-binding domain-containing protein 6
108018061	NW_016026300.1	1499166	1501853	-	1541	1878	1906	1422	1531	1657	1422	66.38307371	65.22171877	56.37544454	54.53838997	52.47000403	51.50469589	protein_coding	senecionine N-oxygenase
108012860	NW_016024842.1	2360652	2412125	-	11872	1044	1170	827	2143	2490	2141	4.790060724	5.196775499	4.25573565	9.908959289	10.23450134	10.06566909	protein_coding	protein furry%2C transcript variant X11
108017978	NW_016026300.1	781623	799380	-	9099	1515	1637	1211	1730	1960	1761	9.069500647	9.486958401	8.130991367	10.43715659	10.5112323	10.80228324	protein_coding	kinesin-like protein KIF13A%2C transcript variant X9
108010130	NW_016024447.1	3557917	3560789	-	2536	931	1111	875	2290	2431	2175	19.9969997	23.10131977	21.07908842	49.56966617	46.77641538	47.86960916	protein_coding	SET and MYND domain-containing protein 4
108021540	NW_016019885.1	6055034	6056786	+	1753	2332	2309	1954	1055	1164	994	72.4621204	69.45667653	68.0982051	33.03697727	32.40128932	31.64858794	protein_coding	serine--tRNA ligase%2C cytoplasmic
108009725	NW_016024447.1	2964946	2971532	-	1345	719	785	629	2434	2744	2489	29.11863512	30.77650888	28.57073302	99.34089092	99.55270169	103.2886216	lncRNA	uncharacterized LOC108009725
108007851	NW_016024397.1	29662	31338	+	1545	2021	2022	2049	1185	1363	1160	71.25284966	69.01200568	81.02265988	42.10363844	43.04855715	41.90630553	protein_coding	ran-binding protein 3%2C transcript variant X1
108004759	NW_016019886.1	9469	11851	+	1441	1814	1683	1560	1488	1795	1458	68.5705622	61.58743502	66.13839314	56.68507315	60.78433922	56.47333204	protein_coding	vitellogenin-1
108018739	NW_016019885.1	18350332	18374582	+	5560	758	836	647	2457	2718	2369	7.426066301	7.928727057	7.109229116	24.25828678	23.85425671	23.781549	protein_coding	solute carrier organic anion transporter family member 5A1%2C transcript variant X1
108015643	NW_016025429.1	104885	118383	+	2570	604	722	935	1985	2334	3202	12.80171704	14.81412675	22.22652198	42.39914987	44.31583699	69.54054241	protein_coding	sarcalumenin-like%2C transcript variant X1
108005322	NW_016020532.1	2950258	2965773	-	9601	1362	1541	1126	1933	2052	1763	7.727251476	8.463658874	7.164979343	11.05210864	10.42922686	10.24909957	protein_coding	uncharacterized LOC108005322%2C transcript variant X6
108019768	NW_016027458.1	2335944	2336880	-	935	40	42	36	3153	3424	3082	2.330305117	2.368697826	2.352252353	185.1152172	178.6954	183.980118	protein_coding	uncharacterized LOC108019768
108015317	NW_016025388.1	4077370	4084972	-	4449	1881	1866	1557	1515	1621	1330	23.0298335	22.11674525	21.38056751	18.69304227	17.77918451	16.68549537	protein_coding	von Willebrand factor A domain-containing protein 8
108015885	NW_016019885.1	5928783	6016231	+	9405	661	717	536	2615	2707	2531	3.828309736	4.020058173	3.481761443	15.26309665	14.04496573	15.02045937	protein_coding	myosin heavy chain%2C muscle%2C transcript variant X1
108016159	NW_016025683.1	370462	372565	+	1323	2497	2539	2352	756	864	759	102.8070995	101.1986779	108.6101704	31.36835269	31.86728953	32.02077222	protein_coding	venom protease
108013632	NW_016019885.1	45810	47267	-	1342	1586	1770	1307	1660	1866	1578	64.37467885	69.54929506	59.49988051	67.90243262	67.85007802	65.63029443	protein_coding	uncharacterized LOC108013632
108008373	NW_016019885.1	1788172	1788636	+	412	1837	2199	2272	1073	1272	1098	242.8713845	281.4491849	336.9024218	142.9658356	150.6541582	148.7493216	protein_coding	male accessory gland serine protease inhibitor-like
108012405	NW_016024842.1	7496466	7499010	-	1607	1347	1366	1244	1817	2113	1860	45.65792047	44.82360728	47.29307202	62.06815151	64.16155017	64.60214482	protein_coding	syntaxin-7
108014895	NW_016025368.1	69642	82819	-	5274	2207	2261	1772	1148	1331	1028	22.7943187	22.60645262	20.52658084	11.94899897	12.31485089	10.87934775	protein_coding	mitogen-activated protein kinase kinase kinase 4%2C transcript variant X1
108021181	NW_016019885.1	20992791	20997287	-	4142	1076	1209	779	2198	2439	2040	14.15033055	15.39175664	11.49000943	29.1304608	28.73379133	27.48969634	protein_coding	manganese-transporting ATPase 13A1
108014421	NW_016025125.1	2481	6669	+	800	1720	1650	1640	1547	1722	1461	117.1123965	108.7591836	125.2411027	106.152466	105.0350842	101.9318951	protein_coding	ras-related protein Rab-11A
108013142	NW_016024842.1	7601679	7607110	+	4001	1840	1790	1350	1548	1704	1507	25.05034318	23.59154923	20.61380858	21.23890713	20.78223574	21.0229942	protein_coding	TBC1 domain family member 9%2C transcript variant X1
108007236	NW_016023861.1	204222	206946	-	2245	2205	2232	1817	1112	1315	1054	53.50035414	52.42637466	49.44605001	27.19056318	28.58252785	26.20439487	protein_coding	26S proteasome non-ATPase regulatory subunit 1
108011733	NW_016024681.1	31803	32992	+	669	2107	2162	1833	1221	1294	1118	171.5547811	170.4125416	167.3899459	100.1888305	94.38421897	93.27506393	protein_coding	eukaryotic translation initiation factor 2 subunit 2
108016329	NW_016019885.1	14098956	14100591	-	1346	1738	1824	1695	1526	1726	1223	70.33461597	71.45814795	76.93388509	62.23565072	62.57299741	50.71439708	protein_coding	non-specific lipid-transfer protein
108005474	NW_016020532.1	805643	806281	+	505	1600	1630	1418	1519	1890	1671	172.5810126	170.2033909	171.5449251	165.1186605	182.6255992	184.6864108	protein_coding	cytochrome c oxidase copper chaperone%2C transcript variant X1
108016266	NW_016019885.1	19565662	19566555	-	834	1695	1630	1575	1551	1776	1497	110.70521	103.0608062	115.3738883	102.088191	103.9125826	100.1856729	protein_coding	uncharacterized LOC108016266
108009370	NW_016024447.1	9756700	9773202	-	5752	884	945	752	2287	2494	2350	8.371394259	8.663331104	7.987152656	21.82614561	21.15771679	22.80336057	protein_coding	protein FAM13A%2C transcript variant X2
108005628	NW_016020670.1	53114	54641	+	1411	2019	2039	1696	1254	1397	1306	77.94238906	76.20126726	73.4330989	48.7865698	48.31262336	51.66138353	protein_coding	prostaglandin E synthase 2
108010827	NW_016024483.1	1067474	1069793	+	1947	2501	2606	2156	728	902	817	69.97004424	70.57980298	67.6512502	20.52556822	22.60642114	23.42102915	protein_coding	DNA-binding protein modulo
108021016	NW_016019885.1	19500848	19507825	+	5302	1646	1677	1374	1689	1786	1537	16.91042473	16.67881997	15.83215493	17.48717625	16.43739376	16.18020477	protein_coding	ATP-binding cassette sub-family A member 3
108018068	NW_016026300.1	985089	988768	+	3415	2054	1997	1824	1389	1314	1120	32.76228165	30.83609243	32.6307569	22.32756173	18.77568909	18.30531405	protein_coding	importin-11
108012445	NW_016024842.1	2087480	2089315	+	1449	1846	1790	1756	1409	1509	1363	69.3949264	65.1413309	74.03705715	53.37923785	50.81735798	52.5021804	protein_coding	pyridoxal kinase
108012872	NW_016024842.1	9738398	9753260	+	12280	1157	1276	908	2140	2307	1847	5.1321507	5.479290034	4.51731633	9.566325801	9.167279138	8.394955497	protein_coding	uncharacterized LOC108012872%2C transcript variant X2
108020346	NW_016028002.1	142913	143904	+	704	1333	1462	1568	1713	1896	1662	103.1387583	109.5082138	136.0712646	133.5717035	131.4186198	131.7674768	protein_coding	ADP-ribosylation factor 2
108013224	NW_016024842.1	4785296	4804294	+	5727	905	953	745	2278	2495	2246	8.607673878	8.774809553	7.947345823	21.83515593	21.25859678	21.88932847	protein_coding	formin-like protein CG32138%2C transcript variant X3
108010054	NW_016024447.1	12939126	12947271	-	1035	940	973	1035	2227	2246	2199	49.4711393	49.57291673	61.09322085	118.116244	105.8913853	118.5863629	protein_coding	high mobility group protein Z%2C transcript variant X1
108013275	NW_016024842.1	756490	759569	+	2573	1271	1367	1241	1879	2072	1786	26.90730321	28.01565046	29.46626003	40.08821832	39.29535284	38.74284757	protein_coding	transcription factor 25%2C transcript variant X1
108011445	NW_016024625.1	609280	611966	-	2497	2748	2718	2712	469	506	462	59.9463292	57.39881043	66.35355023	10.31060291	9.888335709	10.32697921	protein_coding	regulator of chromosome condensation
108013330	NW_016024842.1	2103984	2104855	+	872	1226	1161	1336	1674	2030	2183	76.5840613	70.20818027	93.6015402	105.3825564	113.598025	139.7291832	protein_coding	heat shock protein 27
108021173	NW_016019885.1	22190710	22192581	-	1872	1551	1695	1354	1710	1733	1562	45.13052251	47.74587316	44.18815226	50.14412149	45.17352138	46.57201779	protein_coding	ras-related protein Rab6
108017138	NW_016025946.1	344021	346274	+	1084	1935	2060	2062	1111	1277	1159	97.23353954	100.2097365	116.2123814	56.26191856	57.48477593	59.67659334	protein_coding	THO complex subunit 4
108018466	NW_016019885.1	6108269	6116525	+	6528	1874	1929	1390	1388	1591	1428	15.63701487	15.58203099	13.00851363	11.67183344	11.89272185	12.20950146	protein_coding	chromodomain-helicase-DNA-binding protein 1
108015184	NW_016025388.1	1398586	1401709	-	2837	2211	2260	1873	1010	1171	1073	42.45157572	42.00694375	40.33401574	19.54302551	20.14135977	21.11009831	protein_coding	N-alpha-acetyltransferase 15%2C NatA auxiliary subunit
108020247	NW_016027896.1	218832	219104	-	273	1313	1595	1465	1694	2028	1494	261.9790044	308.0846228	327.8445734	340.6281376	362.4904184	305.4483757	protein_coding	uncharacterized LOC108020247
108009968	NW_016024447.1	11758641	11764265	-	1807	1620	1735	1480	1564	1669	1515	48.83388434	50.63062733	50.03761309	47.51255192	45.07019239	46.79552779	protein_coding	mitochondrial folate transporter/carrier
108014482	NW_016025172.1	133470	179473	-	1716	1214	1409	1307	1776	1936	1936	38.53592708	43.29778619	46.53195784	56.81400942	55.05278543	62.97061561	protein_coding	eukaryotic translation initiation factor 4B%2C transcript variant X4
108013385	NW_016024842.1	507258	510751	+	2136	2101	2181	1862	1141	1213	1072	53.57833488	53.84264659	53.25635637	29.32338869	27.71090952	28.01195413	protein_coding	actin-interacting protein 1
108017861	NW_016026300.1	2928830	2929653	-	824	113	96	88	2940	3383	2932	7.469914657	6.143501989	6.524518731	195.8618624	200.3392363	198.6033747	protein_coding	glutathione S-transferase 1-like
108012185	NW_016024806.1	143421	145777	+	1998	2667	2606	2287	641	734	616	72.70963091	68.77821642	69.93002807	17.61133615	17.92634721	17.20818625	protein_coding	T-complex protein 1 subunit alpha-like
108014301	NW_016025061.1	61580	64345	-	1242	2193	2302	2594	799	901	750	96.17926284	97.73625755	127.5972745	35.3146531	35.39927952	33.70462792	protein_coding	serine/arginine-rich splicing factor 2%2C transcript variant X2
108010424	NW_016024448.1	506797	514712	-	2190	1890	1940	1730	1287	1483	1207	47.00911743	46.71212205	48.26085482	32.25998737	33.04366906	30.76189071	protein_coding	gamma-glutamyltranspeptidase 1
108012396	NW_016024842.1	2414689	2416733	+	1570	3221	3275	3021	1	5	3	111.7520454	109.9977075	117.555809	0.034964724	0.155403781	0.106652606	protein_coding	tubulin alpha-4 chain
108021216	NW_016019885.1	20247210	20263760	-	4187	1733	1899	1536	1445	1507	1397	22.54550721	23.91629963	22.41203421	18.94500164	17.56311396	18.62272863	protein_coding	myosin-IA%2C transcript variant X1
108020273	NW_016027929.1	7637	11914	+	2009	1574	1556	1179	1628	1911	1666	42.67653978	40.84149563	35.85311467	44.48404023	46.41645601	46.28549684	protein_coding	WW domain-binding protein 2%2C transcript variant X1
108013316	NW_016024842.1	10454611	10456412	+	1802	1242	1332	1093	1850	2157	1840	37.54319399	38.97816772	37.055988	56.35684897	58.40991662	56.99186984	protein_coding	5'-nucleotidase domain-containing protein 1
108013397	NW_016024842.1	970067	976637	-	3805	2175	2301	1973	992	1104	967	31.13644378	31.88848887	31.67856103	14.31155329	14.15812167	14.18474989	protein_coding	cleavage and polyadenylation specificity factor subunit CG7185
108017756	NW_016026300.1	1917573	1922884	+	1102	1558	1603	1353	1535	1783	1671	77.01055745	76.70504158	75.00828294	76.4639178	78.95160742	84.63397229	protein_coding	23 kDa integral membrane protein
108013264	NW_016024842.1	8848125	8849494	-	1297	2010	2083	1954	1115	1314	1023	84.4151681	84.68788282	92.0402109	47.1915946	49.43637489	44.0235973	protein_coding	upstream activation factor subunit spp27
108018867	NW_016026917.1	1792370	1804156	+	2942	1427	1527	1229	1733	1925	1656	26.42078476	27.36959371	25.52126731	32.33595229	31.92855715	31.41720412	protein_coding	uncharacterized family 31 glucosidase KIAA1161
108009181	NW_016024447.1	124039	232784	+	3880	43	58	44	3158	3259	2925	0.603672147	0.788257751	0.692809721	44.67969102	40.98678586	42.07692699	protein_coding	heterogeneous nuclear ribonucleoprotein L%2C transcript variant X1
108009295	NW_016024447.1	11345939	11369231	+	7383	826	809	631	2287	2635	2299	6.094128216	5.778134343	5.221430632	17.00446831	17.41562156	17.38024813	protein_coding	kinesin-like protein unc-104%2C transcript variant X1
108005315	NW_016020532.1	1597514	1601672	-	3537	1188	1108	855	2031	2266	2007	18.29556345	16.51873106	14.76808137	31.5213366	31.26195068	31.67102961	protein_coding	vesicle-fusing ATPase 1
108016544	NW_016025862.1	1893496	1899187	+	1771	1642	1592	1423	1499	1705	1584	50.50321198	47.40198015	49.08845469	46.46359751	46.97827328	49.92136889	protein_coding	protein msta
108017496	NW_016026101.1	70889	77207	-	2743	1447	1428	1312	1624	1828	1793	28.73473073	27.45202475	29.22140202	32.50049521	32.51933168	36.48415999	protein_coding	mitoferrin%2C transcript variant X1
108009511	NW_016024447.1	8334662	8338454	-	2466	1576	1722	1210	1603	1831	1477	34.81188572	36.82239706	29.97680342	35.68372725	36.23151547	33.43007051	protein_coding	peptidyl-alpha-hydroxyglycine alpha-amidating lyase 1%2C transcript variant X3
108010961	NW_016024518.1	425659	425909	-	251	988	1174	1262	1934	2385	1675	214.4112809	246.641616	307.1698992	422.9728673	463.6666821	372.4697089	protein_coding	uncharacterized LOC108010961
108013773	NW_016024855.1	32167	33694	-	933	1601	1748	1472	1368	1711	1509	93.47039898	98.79427225	96.38716086	80.48857057	89.4869268	90.27291482	protein_coding	inositol monophosphatase 2
108009392	NW_016024447.1	8401757	8407995	+	5008	1415	1497	1053	1785	1943	1715	15.39063462	15.76265833	12.84567922	19.56607263	18.93214004	19.11391603	protein_coding	protein transport protein Sec24A%2C transcript variant X2
108013547	NW_016019885.1	11935680	11937878	-	2080	1814	1783	1487	1434	1612	1277	47.50489429	45.20224346	43.67577856	37.8456159	37.81750999	34.26710631	protein_coding	xaa-Pro aminopeptidase 1
108012439	NW_016024842.1	6643139	6646473	-	1431	1839	1806	1425	1383	1634	1313	70.00136421	66.55031173	60.83706478	53.05328833	55.7190427	51.2123803	protein_coding	L-lactate dehydrogenase%2C transcript variant X2
108019904	NW_016027458.1	1387685	1406044	+	2086	1793	1880	1531	1373	1567	1251	46.81989051	47.52427793	44.83879248	36.13150021	36.6560716	33.47286417	protein_coding	protein shisa-5%2C transcript variant X7
108009254	NW_016024447.1	13903994	13919312	-	3130	1860	1826	1428	1382	1482	1407	32.36927818	30.76298102	27.8725621	24.23781501	23.10442123	25.08994039	protein_coding	myotubularin-related protein 14
108009560	NW_016024447.1	13375422	13385687	+	3195	1426	1461	1091	1817	1919	1666	24.31157367	24.11300495	20.86156618	31.21862894	29.30861797	29.10408862	protein_coding	ERI1 exoribonuclease 2-like%2C transcript variant X3
108004796	NW_016019887.1	214739	216532	-	976	1534	1587	1503	1515	1635	1598	85.61304625	85.74308219	94.08105628	85.21039454	81.74461771	91.38540206	protein_coding	charged multivesicular body protein 5
108011501	NW_016019885.1	21879864	21880294	-	431	1682	1843	1572	1319	1669	1277	212.575461	225.4862411	222.8272463	167.9953599	188.9601802	165.372578	protein_coding	trypsin inhibitor ClTI-1
108005848	NW_016021196.1	1138402	1148961	+	4767	712	791	712	2311	2556	2275	8.135781006	8.749904509	9.124894744	26.61243138	26.16416778	26.63704955	protein_coding	epsin-2%2C transcript variant X1
108013097	NW_016024842.1	2434907	2437240	+	1463	1692	1878	1406	1409	1584	1382	62.99708306	67.68980199	58.71296549	52.86843175	52.83261158	52.72463556	protein_coding	ubiquitin-conjugating enzyme E2-22 kDa
108020451	NW_016028003.1	217498	219185	+	1628	1882	1831	1647	1324	1461	1196	62.96941039	59.30699583	61.80622527	44.6440253	43.79121986	41.00404002	protein_coding	ruvB-like helicase 2
108011647	NW_016024662.1	580639	586781	+	4744	1391	1585	1065	1693	1913	1680	15.97154237	17.61799848	13.7150675	19.59034295	19.67711925	19.76580338	protein_coding	contactin
108019748	NW_016027458.1	2071500	2081556	-	1682	1194	1209	1027	1873	2162	1861	38.66720168	37.90288705	37.30246005	61.12819146	62.72214845	61.75473341	protein_coding	PDZ domain-containing protein GIPC3%2C transcript variant X3
108018187	NW_016026300.1	1553957	1555484	-	1423	1354	1536	1418	1551	1828	1634	51.82963764	56.91913579	60.87855739	59.83243239	62.68483963	64.09099614	protein_coding	MOB kinase activator-like 4%2C transcript variant X2
108004744	NW_016019886.1	2968554	2974856	-	2466	1208	1132	998	1966	2097	1918	26.68322205	24.20612861	24.72466926	43.76432175	41.49507807	43.41156076	protein_coding	vacuole membrane protein 1%2C transcript variant X1
108008528	NW_016024447.1	6312903	6313941	-	1039	1532	1619	1518	1498	1673	1470	80.31702731	82.16810725	89.25843046	79.14546351	78.57268989	78.96809416	protein_coding	trypsin zeta
108014990	NW_016025388.1	1184128	1186993	+	2485	1818	1839	1585	1318	1420	1324	39.85032743	39.0235988	38.96690344	29.11513299	27.88387834	29.73797977	protein_coding	moesin/ezrin/radixin homolog 2%2C transcript variant X1
108004970	NW_016020142.1	36732	76992	-	10950	1170	1366	865	1870	2140	1883	5.820176444	6.578222548	4.826085482	9.374697186	9.536541038	9.59811768	protein_coding	mucin-5AC%2C transcript variant X2
108009439	NW_016024447.1	12880384	12893336	+	5271	1164	1201	986	1962	2130	1850	12.02885729	12.01495014	11.42817601	20.43316998	19.7186789	19.58973593	protein_coding	uncharacterized LOC108009439%2C transcript variant X1
108013681	NW_016024843.1	368920	372078	-	1672	1906	1936	1805	1126	1383	1136	62.09419933	61.05778731	65.95290887	36.96850417	40.3624142	37.9220606	protein_coding	pyrimidine-specific ribonucleoside hydrolase RihB
108013470	NW_016024842.1	7343257	7346870	-	2380	1345	1349	1181	1842	1984	1585	30.78291446	29.88869646	30.31558564	42.48566593	40.67765781	37.17082318	protein_coding	amidophosphoribosyltransferase
108021200	NW_016019885.1	20126034	20132094	+	3553	1843	1869	1659	1246	1369	1293	28.25494954	27.73869822	28.52621823	19.25096905	18.80180172	20.31202334	protein_coding	protein daughterless
108017893	NW_016026300.1	3705013	3705440	+	428	2392	2776	2054	634	804	616	304.4260514	342.0169853	293.1903636	81.3158582	91.66499257	80.33167318	protein_coding	diptericin
108011272	NW_016024603.1	76860	77301	+	391	50	38	50	3034	3335	2766	6.965585946	5.124822418	7.812432333	425.9597663	416.2078899	394.8437682	protein_coding	uncharacterized LOC108011272
108020865	NW_016028512.1	73872	76121	+	1125	1823	1815	1543	1312	1474	1301	88.26703829	85.07385032	83.79274646	64.01932247	63.93463482	64.5467892	protein_coding	zinc finger protein on ecdysone puffs
108018193	NW_016026300.1	4028866	4032832	-	2825	1553	1515	1349	1670	1671	1507	29.94452386	28.2791377	29.17336457	32.45097725	28.86351548	29.7745132	protein_coding	ankyrin repeat domain-containing protein 13D%2C transcript variant X1
108008689	NW_016024447.1	13104803	13105716	-	797	1651	1628	1742	1345	1653	1245	112.8374233	107.7129849	133.5312305	92.63897133	101.2058834	87.18883999	protein_coding	uncharacterized LOC108008689
108017477	NW_016026101.1	139431	141453	-	1951	1759	1845	1460	1349	1515	1336	49.11034424	49.86675211	45.71814579	37.95634988	37.89191822	38.2207371	protein_coding	AP-1 complex subunit mu-1
108019194	NW_016026917.1	3293887	3299591	-	2851	2880	2553	2404	420	541	460	55.02495281	47.21995614	51.51459239	8.086895555	9.259579732	9.005555021	protein_coding	peptide transporter family 1%2C transcript variant X1
108016365	NW_016025781.1	24602	26747	-	1208	1641	1746	1379	1396	1618	1462	73.99562709	76.21655013	69.74135062	63.43781923	65.35861052	67.55077063	protein_coding	alcohol dehydrogenase [NADP(+)]%2C transcript variant X2
108020358	NW_016019885.1	15040019	15049136	+	2827	1054	1099	891	1974	2191	2030	20.30856375	20.4995282	19.25506182	38.33108397	37.81880457	40.07929734	protein_coding	ABC transporter G family member 20
108005673	NW_016020919.1	11187	13686	-	2116	1610	1713	1591	1500	1493	1332	41.44523638	42.68877392	45.93540376	38.9139536	34.42986915	35.13487648	protein_coding	ubiquitin-conjugating enzyme E2 R2%2C transcript variant X4
108013492	NW_016024842.1	3808448	3810067	+	1620	2042	1954	1739	1145	1315	1042	68.66021065	63.60357496	65.58093275	38.79897328	39.60973767	35.90067168	protein_coding	UDP-sugar transporter UST74c
108017923	NW_016026300.1	2551298	2552886	-	962	1567	1651	1520	1522	1654	1313	88.72751793	90.49904225	96.5298292	86.84990374	83.89801023	76.17974658	protein_coding	ribulose-phosphate 3-epimerase
108015342	NW_016025388.1	620395	621251	-	635	1998	2128	2024	981	1113	976	171.3902716	176.7135617	194.7286283	84.80569997	85.52885674	85.7878852	protein_coding	lysozyme
108010807	NW_016024483.1	728332	730945	+	2257	1177	1303	986	1920	1977	1856	28.40594959	30.4428171	26.6893734	46.69812364	42.74313162	45.8982664	protein_coding	E3 ubiquitin-protein ligase HRD1
108006750	NW_016023028.1	72653	73619	+	967	1652	1628	1871	1297	1507	1262	93.05677066	88.7768862	118.2062215	73.62804397	76.04628557	72.84214908	protein_coding	3-oxoacyl-[acyl-carrier-protein] reductase 1-like
108020974	NW_016019885.1	267832	268824	+	993	1638	1680	1411	1519	1565	1377	89.85227078	89.21379525	86.81020606	83.97273267	76.90530896	77.39885952	protein_coding	trypsin
108018949	NW_016026917.1	800506	802087	-	1141	1538	1738	1342	1563	1619	1388	73.42350278	80.32229514	71.85547973	75.19744671	69.23926231	67.89748554	protein_coding	acidic phospholipase A2 PA4
108008579	NW_016024447.1	6218877	6220686	-	858	1410	1529	1098	1645	1883	1611	89.51508597	93.97063886	78.18223367	105.2466729	107.0913171	104.7992373	protein_coding	cuticle protein CP14.6
108009973	NW_016024447.1	13524394	13528053	-	2031	1643	1723	1213	1543	1689	1358	44.06482486	44.73498911	36.48748246	41.70477319	40.57989827	37.3198351	protein_coding	sphingosine-1-phosphate lyase
108009478	NW_016024447.1	4805212	4810900	+	4234	1481	1578	1141	1627	1791	1551	19.05323014	19.6529671	16.46371398	21.09436519	20.64124839	20.44611568	protein_coding	multidrug resistance protein 1A
108015343	NW_016025388.1	1098289	1112899	-	2756	1470	1524	1168	1627	1877	1495	29.05377238	29.15934308	25.8914666	32.40694565	33.23351573	30.27693085	protein_coding	uncharacterized LOC108015343%2C transcript variant X1
108020928	NW_016019885.1	13963081	13965979	-	2256	1520	1467	1300	1532	1750	1592	36.70023971	34.28964591	35.20442691	37.27772764	37.85211764	39.38708476	protein_coding	FAS-associated factor 2
108007704	NW_016024363.1	561685	610398	-	4467	1283	1402	1010	1809	1911	1739	15.6449836	16.55023036	13.81333178	22.23066097	20.87545559	21.72868776	protein_coding	calcium-transporting ATPase type 2C member 1%2C transcript variant X1
108012362	NW_016024842.1	6277886	6281422	+	1736	1054	979	1004	1983	2105	2027	33.07160699	29.73753409	35.33271528	62.70508406	59.16891522	65.17092684	protein_coding	Y-box factor homolog
108008650	NW_016024447.1	1467107	1467806	+	631	1566	1705	1703	1354	1505	1312	135.1844713	142.4842976	164.8839225	117.792887	116.3853638	116.0524586	protein_coding	transmembrane protein 14 homolog
108015355	NW_016025388.1	2022539	2025612	+	2363	2400	2424	2327	641	673	672	55.32379054	54.09297604	60.16247351	14.89100704	13.89768841	15.8728686	protein_coding	protein penguin
108018816	NW_016026879.1	58328	59408	+	884	1398	1469	1391	1639	1759	1476	86.14286559	87.62772016	96.13197986	101.7785946	97.09677431	93.19314369	protein_coding	fat body protein 2
108013299	NW_016024842.1	10953751	10960856	+	4309	2179	2097	1831	990	1080	949	27.54515017	25.66220194	25.96001099	12.61213067	12.23033884	12.2924822	protein_coding	splicing factor 3B subunit 3%2C transcript variant X1
108017926	NW_016026300.1	2612487	2644012	+	14767	1405	1317	1112	1714	1923	1652	5.182609152	4.70289716	4.600505288	6.371597068	6.354453956	6.244068196	protein_coding	titin homolog%2C transcript variant X10
108005046	NW_016020268.1	723	3434	-	2475	1260	1241	998	1788	2023	1811	27.73063089	26.44043282	24.63476138	39.65720225	39.88521223	40.8406943	protein_coding	dolichyl-diphosphooligosaccharide--protein glycosyltransferase subunit STT3B-like
108007162	NW_016023860.1	184501	187882	+	3258	1176	1248	942	1908	2081	1758	19.6616812	20.1992613	17.66415409	32.14822886	31.16823632	30.11741271	protein_coding	striatin-interacting protein 1 homolog
108006027	NW_016021403.1	44857	45869	+	874	2438	1875	2081	724	1089	901	151.9450922	113.1258411	145.4633782	45.47334423	60.80057339	57.53912164	protein_coding	prefoldin subunit 3
108015414	NW_016025388.1	1698108	1700469	-	1300	2041	1982	1757	1036	1187	1101	85.5192849	80.39559981	82.56983771	43.74678725	44.55522021	47.27089622	protein_coding	band 7 protein AGAP004871
108012802	NW_016024842.1	11480185	11489099	-	3894	1422	1390	1220	1642	1835	1595	19.89152397	18.82308637	19.14065984	23.14765317	22.99489068	22.8620205	protein_coding	tyrosine-protein phosphatase non-receptor type 4%2C transcript variant X2
108006531	NW_016022567.1	537089	541384	+	1961	1564	1518	1250	1509	1730	1532	43.44337563	40.81935704	38.9426446	42.24170187	43.04866989	43.60447292	protein_coding	tyrosine aminotransferase
108015775	NW_016025489.1	257571	262345	+	3213	1166	1186	1076	1898	2015	1754	19.76752211	19.46462071	20.45947888	32.42763258	30.6024046	30.46973892	protein_coding	mitochondrial Rho GTPase%2C transcript variant X2
108012943	NW_016024842.1	2594160	2596583	-	1536	1316	1338	1210	1685	1880	1665	46.66906305	45.93427643	48.12682111	60.21968099	59.7252342	60.50244029	protein_coding	protein phosphatase inhibitor 2
108013745	NW_016024844.1	114910	119490	-	3992	1696	1731	1567	1303	1440	1346	23.14193789	22.86538494	23.98123173	17.91775707	17.60204745	18.81934036	protein_coding	zinc finger protein 160%2C transcript variant X2
108017777	NW_016026300.1	1490529	1492872	-	2213	1307	1172	1112	1785	1941	1745	32.17055712	27.9266074	30.69844626	44.27785437	42.79917024	44.01126859	protein_coding	heat shock protein 75 kDa%2C mitochondrial
108014582	NW_016025217.1	417875	421661	+	2994	1643	1733	1406	1390	1589	1294	29.89166977	30.52240485	28.68973564	25.48547693	25.89782722	24.12305738	protein_coding	ATP-binding cassette sub-family B member 6%2C mitochondrial
108016659	NW_016025862.1	3473114	3476596	+	988	1707	1727	1400	1378	1479	1357	94.1111293	92.17377508	86.56934128	76.56354506	73.04701225	76.66069861	protein_coding	uncharacterized LOC108016659%2C transcript variant X1
108006504	NW_016022427.1	88564	92848	+	1466	1710	1754	1476	1278	1544	1275	63.53697708	63.09102753	61.50995496	47.85492551	51.39306908	48.54294092	protein_coding	LIM and senescent cell antigen-like-containing domain protein 1%2C transcript variant X3
108021570	NW_016019885.1	1576448	1582075	-	3440	517	490	419	2376	2785	2431	8.186466874	7.511205072	7.441296376	37.91558445	39.50553838	39.44358546	protein_coding	tubulin polyglutamylase TTLL4%2C transcript variant X2
108019892	NW_016027458.1	2102606	2103980	-	723	1000	1109	1034	1726	2038	2106	75.34008589	80.88448613	87.37260077	131.0485606	137.5488964	162.5810556	protein_coding	succinate dehydrogenase assembly factor 2-A%2C mitochondrial
108018273	NW_016026353.1	318	2025	+	1488	1355	1180	975	1816	1990	1691	49.60218095	41.81682525	40.03084027	66.99504359	65.25914402	63.42939163	protein_coding	importin-4-like
108005026	NW_016020268.1	327710	330661	-	2175	50	35	30	3136	2994	2761	1.252204186	0.848556501	0.842665115	79.1492044	67.1713014	70.85279956	protein_coding	uncharacterized LOC108005026
108004916	NW_016020021.1	157568	166851	-	2173	1888	1805	1426	1292	1372	1218	47.32674892	43.80154825	40.0915476	32.63867715	30.80956829	31.28509165	protein_coding	transmembrane protein 165%2C transcript variant X1
108011456	NW_016019885.1	21888940	21893744	+	2312	1333	1396	1173	1657	1787	1653	31.40557346	31.83974423	30.99582528	39.34272522	37.71620178	39.90569633	protein_coding	maltase 2-like%2C transcript variant X2
108007920	NW_016024406.1	46386	56233	-	1474	1018	1106	865	1902	2212	1895	37.61964585	39.56668134	35.8518562	70.83416685	73.22828564	71.75655832	protein_coding	uncharacterized LOC108007920
108019868	NW_016027458.1	785347	799400	+	3345	1305	1364	1190	1693	1830	1612	21.25097194	21.50256307	21.73421011	27.78373302	26.69600011	26.89792541	protein_coding	CDK5 and ABL1 enzyme substrate 1%2C transcript variant X1
108021437	NW_016019885.1	9073024	9079953	-	1908	2132	2235	1995	858	910	864	60.8657865	61.76908086	63.87891802	24.68531529	23.27310076	25.27465532	protein_coding	actin-related protein 2/3 complex subunit 2
108018267	NW_016026323.1	70235	71119	-	758	1366	1387	1500	1388	1707	1640	98.1625659	96.48931812	120.896875	100.519431	109.8893345	120.7603914	protein_coding	glutathione-independent glyoxalase DJR-1.1
108016773	NW_016025862.1	2103161	2117638	+	10719	1679	1551	1294	1509	1548	1401	8.532196198	7.630087331	7.375186843	7.727957587	7.047059092	7.295141733	protein_coding	serine/threonine-protein kinase Smg1
108010056	NW_016024447.1	9262671	9266228	+	3267	1684	1720	1248	1444	1517	1364	28.0774305	27.7620348	23.33772256	24.26318557	22.65831834	23.30317547	protein_coding	zinc finger protein 598
108011224	NW_016019885.1	21269453	21270374	-	752	42	60	48	3012	3115	2700	3.042256713	4.207318516	3.899567288	219.8704615	202.1303082	200.3991122	protein_coding	uncharacterized LOC108011224
108013581	NW_016024842.1	6514904	6515902	-	497	1285	1285	1485	1561	1888	1460	140.8351781	136.3385657	182.5421186	172.4154879	185.3688813	163.9631815	protein_coding	endocuticle structural glycoprotein ABD-5
108021086	NW_016019885.1	19070202	19072189	+	1929	1207	1238	1071	1748	1929	1768	34.08312841	33.84234114	33.9195643	49.74380035	48.79678709	51.15639153	protein_coding	stAR-related lipid transfer protein 7%2C mitochondrial
108017130	NW_016025946.1	255418	260413	+	3611	1797	2010	1543	1190	1318	1102	27.10722103	29.35219276	26.10546656	18.09044433	17.81062459	17.03350317	protein_coding	glutathione S-transferase 1-1%2C transcript variant X1
108020719	NW_016028400.1	20295	21009	+	603	1491	1567	1540	1382	1628	1347	134.6867085	137.0325269	156.0258045	125.8115439	131.7432328	124.6809645	protein_coding	glutaredoxin-C4
108009769	NW_016024447.1	6840120	6842112	+	1827	1748	1664	1364	1386	1505	1285	52.11554566	48.02714345	45.61092131	41.64419237	40.19658706	39.25675973	protein_coding	F-actin-capping protein subunit alpha
108013212	NW_016024842.1	7165581	7174329	-	6509	1916	2002	1507	1111	1266	1146	16.0341389	16.21891447	14.14464339	9.369783334	9.49097134	9.826983247	protein_coding	uncharacterized LOC108013212%2C transcript variant X1
108005398	NW_016020532.1	2121171	2126782	+	1993	2535	2685	2620	321	413	374	69.28433825	71.0409848	80.31321556	8.841531422	10.11192828	10.47403867	protein_coding	proton-coupled amino acid transporter 4
108006181	NW_016021617.1	20513	23190	-	2493	1002	979	879	1956	2050	2082	21.89323059	20.7077253	21.54069038	43.07014491	40.12571742	46.61313538	protein_coding	polyadenylate-binding protein
108006299	NW_016019885.1	4264490	4269547	-	891	2008	2071	1890	944	1070	946	122.758172	122.5672316	129.5916806	58.15995359	58.59995756	59.2602258	protein_coding	uncharacterized LOC108006299
108009401	NW_016024447.1	8244144	8257676	+	3915	1276	1398	965	1636	1943	1711	17.75347268	18.82987283	15.05873771	22.93935984	24.2176647	24.39316271	protein_coding	lysophospholipid acyltransferase 1
108015262	NW_016025388.1	47929	50556	-	1836	1353	1357	1285	1586	1753	1590	40.1411239	38.97437439	42.75859956	47.41985997	46.59083212	48.33640169	protein_coding	translocating chain-associated membrane protein 1
108005904	NW_016019885.1	16087565	16088657	+	1093	1608	1598	1512	1297	1596	1307	80.13648529	77.09542287	84.51322042	65.14027312	71.25313101	66.74293415	protein_coding	coatomer subunit epsilon
108012393	NW_016024842.1	828461	830773	-	1778	2063	2100	1707	953	1130	962	63.20215398	62.28156544	58.65361529	29.42326783	31.01258122	30.19904331	protein_coding	glycylpeptide N-tetradecanoyltransferase
108020185	NW_016027836.1	11374	32496	-	3195	2278	2230	1816	836	889	851	38.83714223	36.80492884	34.72466011	14.36366197	13.57757237	14.86649425	protein_coding	uncharacterized LOC108020185
108020494	NW_016028107.1	71925	73858	+	727	1036	1052	921	1880	2100	1911	77.62288013	76.30505519	77.39595103	141.9558189	140.9535803	146.7155499	protein_coding	GTP-binding protein SAR1b
108014968	NW_016025388.1	4207179	4212586	+	1596	1470	1485	1328	1423	1668	1520	50.1705493	49.06429338	50.83445945	48.94426083	50.9981459	53.15701318	protein_coding	protein msta
108012221	NW_016019885.1	137014	181014	-	19173	1238	1310	1138	1674	1800	1733	3.517183124	3.602908271	3.626145377	4.792864404	4.581141019	5.044967351	protein_coding	serine-rich adhesin for platelets%2C transcript variant X1
108018569	NW_016026655.1	112102	113306	+	1056	1730	1707	1647	1178	1465	1164	89.23733526	85.23963567	95.28459729	61.23660897	67.69630027	61.52320218	protein_coding	fumarylacetoacetate hydrolase domain-containing protein 2A
108008119	NW_016019885.1	11754205	11755529	+	1325	1008	1025	855	1962	2174	1867	41.4389805	40.79246682	39.42241798	81.28546337	80.06355859	78.64630247	protein_coding	uncharacterized LOC108008119
108015398	NW_016025388.1	661721	664743	-	2175	787	722	635	2085	2534	2123	19.70969389	17.50450839	17.8364116	52.62311581	56.85106137	54.4804395	protein_coding	synaptic vesicle glycoprotein 2C
108019924	NW_016027458.1	1607836	1615444	+	2145	2212	2446	2004	671	830	714	56.17230359	60.13137545	57.07730283	17.17216231	18.88174046	18.5789337	protein_coding	proton-coupled amino acid transporter 1%2C transcript variant X2
108009947	NW_016024447.1	12448607	12449988	-	1056	1643	1790	1426	1277	1420	1318	84.74967736	89.38426939	82.49898951	66.38297934	65.61689173	69.66286982	protein_coding	vesicle-associated membrane protein 7
108020221	NW_016019885.1	8158694	8159929	+	728	1716	1669	1652	1190	1315	1332	128.3956507	120.8918265	138.6346165	89.73158583	88.14254811	102.1228003	protein_coding	39S ribosomal protein L48%2C mitochondrial
108010410	NW_016019885.1	8839720	8840293	-	519	21	34	24	2776	3325	2693	2.204024131	3.454486828	2.825120039	293.6174516	312.619108	289.613542	protein_coding	uncharacterized LOC108010410
108005902	NW_016021196.1	923776	928674	-	2441	1577	1818	1599	1208	1391	1279	35.19073375	39.27336206	40.01968871	27.16620139	27.80677216	29.24506794	protein_coding	SH3 domain-binding glutamic acid-rich protein homolog%2C transcript variant X7
108018727	NW_016026769.1	20892	22274	+	1267	1458	1436	1272	1519	1723	1459	62.68235683	59.76539675	61.33431485	65.81288362	66.3590088	64.27299632	protein_coding	opsin Rh6
108013473	NW_016024842.1	1271319	1273045	-	1553	1941	1924	1721	1030	1180	1063	68.07983397	65.32893733	67.70214622	36.40789165	37.07676031	38.20425	protein_coding	LETM1 domain-containing protein 1
108009514	NW_016024447.1	8329962	8331764	-	1195	1083	1163	1283	1745	1678	1905	49.36566135	51.31966247	65.59213585	80.1599222	68.51967258	88.97683314	protein_coding	eukaryotic translation initiation factor 3 subunit J
108018863	NW_016026917.1	1546639	1564453	-	15202	1133	1239	965	1786	2087	1646	4.059696712	4.297763964	3.878105389	6.449268934	6.699045826	6.043367048	protein_coding	probable E3 ubiquitin-protein ligase HERC2
108015218	NW_016025388.1	5020856	5022435	+	900	2094	2087	1815	881	1097	879	126.7355857	122.2790121	123.204662	53.73573085	59.4778616	54.51251701	protein_coding	calcyclin-binding protein
108018200	NW_016026300.1	777158	781359	+	2733	1311	1281	1090	1701	1775	1689	26.12928153	24.71618743	24.36575584	34.1660241	31.69202235	34.49370838	protein_coding	polypeptide N-acetylgalactosaminyltransferase 1
108011362	NW_016024618.1	103245	105416	-	1108	1257	1272	1304	1570	1832	1607	61.79593755	60.53678223	71.90032489	77.78388901	80.6820523	80.95170233	protein_coding	peptide methionine sulfoxide reductase%2C transcript variant X3
108009304	NW_016019885.1	2014695	2015881	+	1187	20	25	16	2934	3075	2763	0.917790768	1.110609212	0.823497501	135.6872847	126.4112218	129.9212037	protein_coding	uncharacterized LOC108009304
108019645	NW_016027458.1	1125571	1128656	+	1072	1084	1250	1049	1772	2073	1604	55.08063078	61.48755294	59.78245212	90.73998293	94.36169742	83.51403133	protein_coding	uncharacterized LOC108019645
108004981	NW_016020152.1	2177	3953	-	1777	1502	1530	1416	1421	1611	1351	46.04122955	45.4021046	48.6820488	43.89715873	44.2383928	42.43437312	protein_coding	fatty-acid amide hydrolase 2
108007450	NW_016024319.1	322892	328549	+	1676	1276	1301	965	1715	1871	1700	41.47067158	40.93315916	35.17598933	56.17199792	54.47421757	56.61412203	protein_coding	dnaJ homolog subfamily C member 5 homolog%2C transcript variant X1
108017774	NW_016026300.1	1291144	1293571	-	2071	1405	1553	1186	1386	1786	1510	36.95393016	39.54242856	34.98626747	36.73777859	42.0816329	40.69553085	protein_coding	death-associated inhibitor of apoptosis 2
108019118	NW_016026917.1	1535677	1536707	-	639	1338	1317	1126	1592	1909	1543	114.056401	108.681819	107.6540949	136.7640541	145.7794469	134.7767369	protein_coding	general odorant-binding protein 19d
108009209	NW_016024447.1	5647506	5654969	+	6861	1045	1016	763	1978	2116	1903	8.296468707	7.808691592	6.794071929	15.82590772	15.04940992	15.48107942	protein_coding	Golgi-specific brefeldin A-resistance guanine nucleotide exchange factor 1%2C transcript variant X1
108009385	NW_016024447.1	4776688	4787768	+	3335	1190	1279	884	1754	2074	1632	19.43638672	20.22305151	16.19382526	28.87111202	30.34618783	27.31330068	protein_coding	monocarboxylate transporter 10
108015301	NW_016025388.1	4280466	4282298	-	1021	1810	1663	1613	1199	1398	1128	96.56444329	85.88918643	96.51651834	64.46488348	66.8147976	61.66421783	protein_coding	CD81 protein
108021250	NW_016019885.1	16180739	16182672	+	1934	2155	2152	1752	882	1054	812	60.69532106	58.67563241	55.34401392	25.03467031	26.59349203	23.43416206	protein_coding	equilibrative nucleoside transporter 1
108004945	NW_016019885.1	22111539	22113443	-	1723	1600	1648	1359	1380	1519	1300	50.58236295	50.43638042	48.18670176	43.96666962	43.01933812	42.11220138	protein_coding	endoplasmic reticulum lectin 1
108017827	NW_016026300.1	2656530	2657885	+	1065	1160	1231	1139	1767	1956	1548	59.32978708	60.9509427	65.33819582	91.07867475	89.62114136	81.12808377	protein_coding	retinol dehydrogenase 13-like
108019197	NW_016026917.1	111130	116586	+	2182	1277	1362	1094	1549	1808	1705	31.87869681	32.91503666	30.6306066	38.96964347	40.43290149	43.61335602	protein_coding	stromal interaction molecule homolog%2C transcript variant X1
108008615	NW_016024447.1	6244514	6245940	-	639	1447	1343	1600	1435	1588	1376	123.3479912	110.8273978	152.972071	123.2766443	121.2665069	120.1897537	protein_coding	troponin C
108010222	NW_016024447.1	5630499	5634595	+	2746	1801	1898	1616	1078	1306	1073	35.72544015	36.44749265	35.95289326	21.55003545	23.20779459	21.80966821	protein_coding	spondin-1
108004680	NW_016019885.1	18775684	18777807	+	1491	1997	1968	1737	1046	1101	922	72.95664088	69.60163353	71.17298767	38.51091187	36.03303996	34.51462405	protein_coding	FK506-binding protein 59
108018215	NW_016026300.1	3625284	3630409	-	2245	1285	1330	1066	1643	1892	1551	31.17821091	31.23973042	29.00907502	40.17454614	41.12406288	38.56073666	protein_coding	putative inorganic phosphate cotransporter
108005742	NW_016021196.1	310176	315191	-	952	1333	1296	1194	1517	1974	1453	76.2706784	71.78604635	76.62322026	87.47388058	101.1815732	85.18802222	protein_coding	alpha-soluble NSF attachment protein
108017993	NW_016026300.1	599495	606356	+	4088	1700	1777	1330	1291	1356	1293	22.65178561	22.92178964	19.87621911	17.33584903	16.18601842	17.65377176	protein_coding	SRSF protein kinase 3
108006620	NW_016022763.1	16262	19450	+	2899	1214	1241	997	1809	1868	1616	22.81050392	22.57332571	21.01067305	34.2546956	31.44270379	31.11308036	protein_coding	dolichyl-diphosphooligosaccharide--protein glycosyltransferase subunit STT3B-like%2C transcript variant X2
108020888	NW_016019885.1	20136926	20143794	+	4044	1095	1064	883	1924	1987	1790	14.74916318	13.87402469	13.33959298	26.11702362	23.97606725	24.70539225	protein_coding	uncharacterized LOC108020888%2C transcript variant X5
108005649	NW_016020711.1	8369	12724	-	3364	583	625	595	2193	2444	2300	9.440108283	9.797065511	10.80572723	35.78593803	35.45164912	38.16117325	protein_coding	sarcolemmal membrane-associated protein%2C transcript variant X2
108008855	NW_016024447.1	13616539	13617532	-	944	43	44	46	2553	3359	2691	2.481194841	2.457834659	2.977000168	148.459701	173.631788	159.1078375	lncRNA	uncharacterized LOC108008855
108020969	NW_016019885.1	11389917	11397258	+	4955	1197	1220	1098	1705	1888	1620	13.158758	12.98339152	13.53791251	18.88906606	18.59300384	18.24825013	protein_coding	protein lev-9%2C transcript variant X1
108021444	NW_016019885.1	19497674	19499630	+	1854	1741	1741	1566	1229	1310	1139	51.15092003	49.51776372	51.60301178	36.38915024	34.47885172	34.28971408	protein_coding	mitogen-activated protein kinase 14B
108014862	NW_016025351.1	51720	54538	-	1899	1102	1240	922	1801	1978	1680	31.60974833	34.43251159	29.6619008	52.06171964	50.82677454	49.37807859	protein_coding	ubiquitin-conjugating enzyme E2 J2
108016435	NW_016025814.1	61685	66328	+	2474	1734	1835	1440	1170	1300	1238	38.1780556	39.11184968	35.55951415	25.96067184	25.64099564	27.92999249	protein_coding	heterogeneous nuclear ribonucleoprotein M%2C transcript variant X1
108004849	NW_016019954.1	183413	190505	+	950	1870	1865	1661	1139	1190	987	107.2216311	103.520703	106.8166735	65.81575685	61.12439646	57.9887059	protein_coding	coactosin-like protein
108015151	NW_016025388.1	5313633	5316567	+	2579	2454	2595	2100	515	519	516	51.83076568	53.05887066	49.74632174	10.96189526	9.819904032	11.16730118	protein_coding	protein swallow
108020400	NW_016028002.1	2080440	2129657	+	5178	856	888	763	1809	2276	2104	9.004842619	9.043215944	9.002342122	19.17813104	21.44872295	22.67950435	protein_coding	ankyrin-3%2C transcript variant X1
108013032	NW_016024842.1	11881616	11903506	-	6703	1264	1263	882	1757	1938	1589	10.27169849	9.93587486	8.038821541	14.38905601	14.10833558	13.23136187	protein_coding	phosphatidylinositol 4-kinase beta%2C transcript variant X1
108009644	NW_016024447.1	7440682	7446608	+	3135	1536	1631	1216	1414	1534	1357	26.68812597	27.43395347	23.69676445	24.75948604	23.87696057	24.15973532	protein_coding	ran-binding proteins 9/10 homolog%2C transcript variant X1
108007938	NW_016024406.1	33008	35457	-	2450	2059	2152	1918	856	924	775	45.77777398	46.31782574	47.82726432	19.17950707	18.4033597	17.65572223	protein_coding	probable glutamine--tRNA ligase
108005116	NW_016020532.1	962492	970774	+	2323	1394	1416	1125	1525	1720	1489	32.68721896	32.14297166	29.58668681	36.03714647	36.13020826	35.77629455	protein_coding	probable 4-coumarate--CoA ligase 1
108020251	NW_016027896.1	201421	206665	+	2610	1156	1246	847	1768	2072	1570	24.12580065	25.17384286	19.82603757	37.18531924	38.73829228	33.57445832	protein_coding	glutamyl aminopeptidase-like
108016277	NW_016025732.1	111469	117659	+	3734	1194	1205	971	1781	1835	1672	17.417845	17.01706725	15.88685523	26.18299766	23.98021004	24.99262248	protein_coding	phosphatidylinositol 4-kinase type 2-alpha%2C transcript variant X1
108020674	NW_016028274.1	40578	258851	-	3585	1166	1128	1141	1626	1827	1767	17.71633153	16.59173954	19.44417433	24.89780965	24.86798606	27.51042243	protein_coding	UDP-N-acetylglucosamine--peptide N-acetylglucosaminyltransferase 110 kDa subunit%2C transcript variant X3
novel.45	NW_016019885.1	18134392	18134821	-	376	43	43	50	2772	3176	2570	6.229382794	6.030489873	8.124098517	404.7018056	412.1771165	381.5005321	-	PF00014:Kunitz/Bovine pancreatic trypsin inhibitor domain
108020410	NW_016028002.1	1933537	1960784	+	2637	1447	1554	1381	1344	1537	1389	29.88978627	31.07512373	31.99459158	27.97814393	28.44166164	29.39963817	protein_coding	ATP-binding cassette sub-family D member 2%2C transcript variant X3
108014376	NW_016025106.1	447713	448970	-	945	1401	1423	1247	1394	1706	1481	80.75524426	79.40449233	80.61719195	80.97682158	88.09240082	87.47281835	protein_coding	protein jagunal
108019564	NW_016027458.1	1808244	1810006	-	1597	1573	1507	1349	1426	1557	1237	53.652284	49.75999385	51.60598304	49.01673397	47.57457576	43.23292834	protein_coding	zinc carboxypeptidase
108015231	NW_016025388.1	3079527	3080550	-	954	15	20	12	2716	3198	2687	0.85646041	1.105486906	0.768468187	156.2827886	163.5766511	157.2060159	protein_coding	cytochrome c oxidase subunit 4 isoform 1%2C mitochondrial
108013430	NW_016024842.1	2621530	2625732	-	3419	1570	1656	1222	1315	1559	1320	25.01295259	25.54072456	21.83559985	21.11331431	22.25042149	21.54887987	protein_coding	85/88 kDa calcium-independent phospholipase A2%2C transcript variant X2
108012868	NW_016024842.1	1651599	1653241	+	1643	1561	1486	1348	1365	1549	1330	51.75231099	47.69284477	50.12395721	45.60630097	46.00500499	45.18184352	protein_coding	gram-negative bacteria-binding protein 3
108012929	NW_016024842.1	11764643	11766293	+	1595	1526	1453	1397	1417	1487	1358	52.1144615	48.03711412	53.50923481	48.76844676	45.49267862	47.52136996	protein_coding	nitrilase and fragile histidine triad fusion protein NitFhit
108021059	NW_016019885.1	20679733	20683186	+	2937	1430	1452	1161	1473	1688	1428	26.52140327	26.06961705	24.15023133	27.5314168	28.04527634	27.13776832	protein_coding	signal transducing adapter molecule 1%2C transcript variant X1
108018921	NW_016026917.1	1826809	1829463	+	1996	1213	1229	1108	1696	1831	1553	33.10279559	32.46858243	33.91347129	46.64392324	44.76298455	43.42709596	protein_coding	protein RFT1 homolog
108015397	NW_016025388.1	4188478	4194993	+	1605	1348	1276	1021	1575	1854	1555	45.74875332	41.92254306	38.86366261	53.8685496	56.36712976	54.07608303	protein_coding	uncharacterized LOC108015397
108016794	NW_016025862.1	3033724	3040513	-	4625	1333	1418	1129	1599	1734	1416	15.69939153	16.16726197	14.91335056	18.97870117	18.29483866	17.08839939	protein_coding	active breakpoint cluster region-related protein%2C transcript variant X2
108014201	NW_016025011.1	238580	256894	+	3444	1792	1670	1340	1231	1398	1197	28.3425728	25.56968102	23.77030079	19.62115964	19.80775504	19.39906853	protein_coding	organic cation transporter protein%2C transcript variant X3
108020654	NW_016019885.1	12572933	12588416	-	4100	1686	1634	1274	1373	1419	1242	22.39948957	21.01552178	18.98360082	18.3830023	16.88844899	16.90781973	protein_coding	protein bicaudal D
108020375	NW_016028002.1	441674	461386	+	4146	1113	1001	942	1736	1927	1907	14.62279107	12.73141754	13.88080416	22.9853004	22.68003105	25.67268339	protein_coding	calcium/calmodulin-dependent protein kinase type II alpha chain%2C transcript variant X1
108021295	NW_016019885.1	20170042	20171957	+	1425	1802	1764	1626	1183	1236	1015	68.88177512	65.27632534	69.71058042	45.57216292	42.32479217	39.75585038	protein_coding	WD repeat and FYVE domain-containing protein 2
108016218	NW_016025693.1	2134	3132	-	891	1371	1363	1267	1517	1740	1364	83.81546505	80.66592786	86.87442291	93.46255254	95.29338893	85.44497673	protein_coding	flavin reductase (NADPH)
108008555	NW_016024447.1	10833705	10836059	+	2057	39	27	19	2830	3081	2618	1.032748859	0.692151962	0.564302964	75.52346461	73.08843025	71.03709942	protein_coding	cytosol aminopeptidase
108009418	NW_016024447.1	4815069	4817426	+	2064	1496	1468	1406	1400	1504	1337	39.48083315	37.50492873	41.61679676	37.23472098	35.55734873	36.1552679	protein_coding	dnaJ homolog subfamily C member 11
108009759	NW_016024447.1	5762032	5766559	-	4043	976	1155	864	1741	1990	1879	13.1495377	15.06434401	13.055786	23.63876541	24.01820586	25.9401754	protein_coding	ubiquitin carboxyl-terminal hydrolase 35
108013263	NW_016024842.1	8843345	8848027	+	3024	1248	1255	1030	1696	1819	1537	22.48004658	21.88436355	20.80886821	30.78745727	29.35230017	28.36886432	protein_coding	adenosylhomocysteinase 2
108008378	NW_016024447.1	2379930	2381269	-	1209	928	893	797	1908	2171	1883	41.81056955	38.94907427	40.27402565	86.63269614	87.6243381	86.93084251	protein_coding	uncharacterized LOC108008378%2C transcript variant X1
108013145	NW_016024842.1	8479268	8484617	-	3220	1360	1400	1228	1484	1646	1453	23.0063353	22.92683713	23.29890534	25.29925837	24.94394769	25.18602396	protein_coding	uncharacterized LOC108013145%2C transcript variant X1
108015585	NW_016025409.1	49247	55857	+	3150	983	950	847	1872	2029	1889	16.99837368	15.90321877	16.42728827	32.6230868	31.4313273	33.4711993	protein_coding	ATP-dependent Clp protease ATP-binding subunit clpX-like%2C mitochondrial%2C transcript variant X2
108007860	NW_016024397.1	55486	57258	-	1428	1023	1036	905	1894	1922	1784	39.02220756	38.2563498	38.71804262	72.80840686	65.67746834	69.72949375	protein_coding	glutathione-specific gamma-glutamylcyclotransferase 1
108013614	NW_016024842.1	11580905	11583456	+	2489	1292	1294	1558	1344	1535	1533	28.2749617	27.41456516	38.24155809	29.64177	30.09363928	34.37693301	protein_coding	larval serum protein 1 gamma chain
108009727	NW_016024447.1	9509582	9511980	-	1877	1648	1799	1333	1245	1370	1160	47.82526036	50.54042302	43.38692775	36.41118723	35.61619516	34.49400216	protein_coding	NF-kappa-B essential modulator%2C transcript variant X2
108021710	NW_016019885.1	4383362	4384767	+	1242	34	34	38	2650	3140	2659	1.491151362	1.443541597	1.869196773	117.1261961	123.3670785	119.4941408	protein_coding	serpin B3-like
108009748	NW_016024447.1	11704772	11707583	+	2420	1085	1055	970	1728	2008	1705	24.42186243	22.98841748	24.4877786	39.19747874	40.48923491	39.32410861	protein_coding	phospholipase ABHD3%2C transcript variant X1
108016419	NW_016025797.1	173590	174629	+	1040	1098	1003	992	1748	2048	1658	57.5086813	50.85569287	58.27353373	92.26518354	96.09213457	88.9817733	protein_coding	uncharacterized LOC108016419
108005857	NW_016021196.1	445916	449368	-	2656	1465	1671	1374	1264	1480	1284	30.04512134	33.17572031	31.60470084	26.12454674	27.19098076	26.98278809	protein_coding	importin subunit alpha-7
108018059	NW_016026300.1	2470876	2478778	+	6149	670	668	572	2179	2402	2044	5.935191252	5.728540018	5.683090311	19.45281686	19.06161694	18.55351792	protein_coding	unconventional myosin-Vb%2C transcript variant X1
108006794	NW_016023159.1	1356	4429	-	2962	1616	1815	1273	1197	1377	1255	29.71807747	32.31197894	26.25647202	22.18394895	22.68506949	23.64876911	protein_coding	uncharacterized LOC108006794
108020290	NW_016027954.1	335376	336244	-	869	1356	1568	1312	1233	1635	1426	84.99714169	95.14769325	92.23740593	77.88844997	91.80983532	91.59032891	protein_coding	dynein light chain Tctex-type
108005663	NW_016020799.1	91100	92440	+	1289	1747	1904	1707	1026	1070	1075	73.82515984	77.89077205	80.90467648	43.69424147	40.5062546	46.54847061	protein_coding	BTB/POZ domain-containing adapter for CUL3-mediated RhoA degradation protein 3
108017208	NW_016019885.1	7437117	7440244	+	2689	1180	1266	914	1624	1908	1635	23.90317623	24.82646499	20.76578797	33.15316413	34.62412412	33.9372638	protein_coding	TBC1 domain family member 23
108021599	NW_016019885.1	19754667	19756324	+	1553	2184	2100	1865	773	875	723	76.6029662	71.30497318	73.36693939	27.32359247	27.4933604	25.98464041	protein_coding	la protein homolog
108007736	NW_016024376.1	44423	45708	-	1286	1607	1508	1124	1349	1608	1321	68.06742421	61.83471377	53.39718525	57.58385585	61.01495617	57.33393089	protein_coding	V-type proton ATPase subunit d 1-like
108017388	NW_016026054.1	53074	54695	+	1054	53	69	46	2597	3119	2630	2.739048151	3.4520769	2.666307551	135.2574202	144.3996005	139.2723832	protein_coding	uncharacterized LOC108017388%2C transcript variant X2
108009827	NW_016019885.1	13175096	13176018	+	615	25	24	33	2804	3023	2605	2.2142635	2.05782343	3.278172826	250.2837507	239.8580282	236.4190574	protein_coding	male-specific sperm protein Mst84Da
108007881	NW_016024405.1	538257	610560	+	2304	1848	1987	1540	1005	1158	976	43.69018669	45.47653576	40.83487852	23.94491766	24.52546851	23.64379649	protein_coding	uncharacterized LOC108007881
108019753	NW_016019885.1	4399591	4421696	+	5621	1507	1541	1174	1450	1491	1345	14.60373943	14.45642926	12.75990772	14.16068226	12.94360604	13.35545132	protein_coding	vascular endothelial growth factor receptor 1%2C transcript variant X2
108013767	NW_016024855.1	34627	39694	+	4496	1540	1694	1204	1352	1477	1240	18.65773097	19.86822572	16.3603732	16.50745607	16.03043917	15.39377917	protein_coding	ATP-dependent helicase brm
108009822	NW_016024447.1	13863130	13874865	+	1647	1395	1649	1213	1297	1581	1370	46.13653948	52.79575907	44.9945822	43.22909443	46.84136028	46.42766451	protein_coding	Na(+)/H(+) exchange regulatory cofactor NHE-RF1
108007266	NW_016023938.1	4997	6670	-	1610	1215	1272	1072	1533	1722	1679	41.10690792	41.66133833	40.6782191	52.26922247	52.19134619	58.20692943	protein_coding	uncharacterized LOC108007266
108009146	NW_016024447.1	12188551	12200236	+	1748	988	923	834	1844	2065	1823	30.78788988	27.84404036	29.14859622	57.90942456	57.64609001	58.20966634	protein_coding	uncharacterized LOC108009146
108020404	NW_016019885.1	20828793	20837454	+	4632	978	1016	756	1900	2011	1812	11.5009764	11.56637155	9.971173351	22.51722209	21.18530631	21.83431202	protein_coding	tubulin polyglutamylase TTLL4%2C transcript variant X4
108017488	NW_016026101.1	224209	225621	+	966	2170	2186	2271	569	687	583	122.3621265	119.3287285	143.6259881	32.33440703	34.7033051	33.68536813	protein_coding	spermidine synthase
108021724	NW_016019885.1	5459082	5461804	+	1949	1377	1340	1304	1422	1651	1363	38.48455857	36.2547522	40.87509491	40.05138311	41.33581092	39.03317568	protein_coding	UDP-glucuronosyltransferase 2B15
108013211	NW_016024842.1	8834836	8840904	-	6069	1536	1594	1152	1386	1514	1259	13.78600674	13.84978914	11.59653821	12.53648698	12.17306569	11.57866429	protein_coding	autophagy-related protein 2 homolog A
108021669	NW_016019885.1	3901366	3902235	-	870	1455	1584	1703	1131	1400	1151	91.09785455	96.00810694	119.5882243	71.36300237	78.52356543	73.8424233	protein_coding	trypsin alpha-like
108021232	NW_016019885.1	2569100	2577408	-	3997	294	357	277	2577	2570	2347	4.006614796	4.709838872	4.233880954	35.39240144	31.3754673	32.77395182	protein_coding	kinesin-related protein 4%2C transcript variant X2
108009065	NW_016024447.1	8092906	8098741	+	3650	897	770	751	1925	2150	1929	13.38640582	11.124227	12.57013941	28.95127072	28.74331294	29.49777324	protein_coding	protein kintoun%2C transcript variant X1
108017493	NW_016026101.1	77749	80408	-	2093	1598	1732	1393	1190	1280	1228	41.58837535	43.63657353	40.66070551	31.21098637	29.84227782	32.74756464	protein_coding	ras-like protein 1
108021118	NW_016019885.1	20525563	20526577	-	948	1570	1611	1515	1258	1360	1102	90.21021614	89.61055868	97.63315357	72.84538866	70.00382958	64.88183538	protein_coding	ER membrane protein complex subunit 3
108010964	NW_016024518.1	113320	173470	-	7775	1420	1551	1140	1419	1461	1400	9.948379754	10.51921622	8.957719841	10.01870892	9.169402693	10.05026487	protein_coding	tyrosine-protein kinase Src42A%2C transcript variant X3
108004738	NW_016019886.1	850426	851034	+	609	1408	1323	1368	1420	1551	1320	125.9359639	114.5551276	137.234033	127.9973012	124.2755612	120.97803	protein_coding	uncharacterized LOC108004738
108005293	NW_016020532.1	1521453	1549584	-	5624	1103	1183	965	1608	1880	1643	10.68303395	11.09203968	10.48274504	15.69533152	16.31187051	16.30580037	protein_coding	inositol-trisphosphate 3-kinase A%2C transcript variant X1
108008505	NW_016024447.1	325392	327519	+	578	1399	1579	1400	1210	1458	1328	131.8421524	144.0543156	147.9766595	114.9177973	123.0894733	128.2389951	protein_coding	transcription elongation factor B polypeptide 1
108009362	NW_016024447.1	11718656	11721618	+	1815	1536	1517	1285	1314	1449	1265	46.09767213	44.07384432	43.25332716	39.74188816	38.95677382	38.90126873	protein_coding	proton-coupled folate transporter
108004705	NW_016019886.1	2840585	2843766	+	3182	1760	1645	1591	1073	1205	1086	30.12845773	27.26074428	30.54661042	18.51097557	18.47898443	19.04932185	protein_coding	general vesicular transport factor p115
108008200	NW_016019885.1	4583052	4590990	+	1163	1963	1959	1589	973	1084	791	91.94010453	88.82325887	83.47130518	45.92645103	45.48213001	37.96178615	protein_coding	uncharacterized LOC108008200
108014036	NW_016024944.1	2223	5395	-	1257	578	561	486	2119	2325	2281	25.04707228	23.5342068	23.62076796	92.53913593	90.2565871	101.2837744	protein_coding	four and a half LIM domains protein 2-like
108009292	NW_016024447.1	11048918	11075267	-	2706	889	845	753	1760	2260	1839	17.89527501	16.46648484	17.00044172	35.70381607	40.7541533	37.93183096	protein_coding	calbindin-32%2C transcript variant X2
108018532	NW_016026622.1	333250	335397	+	1774	739	832	786	1920	2190	1878	22.69108336	24.73100087	27.06836053	59.41243802	60.23955114	59.08698663	protein_coding	uncharacterized LOC108018532
108007542	NW_016019885.1	4001068	4002764	+	1012	1468	1442	1291	1296	1506	1336	79.01507404	75.13749806	77.93611474	70.29982599	72.6165626	73.68444475	protein_coding	ubiquitin carboxyl-terminal hydrolase
108017220	NW_016025978.1	70629	74279	-	3441	75	51	40	2844	2896	2428	1.187246776	0.781551292	0.710179841	45.37061649	41.06814746	39.38346103	protein_coding	uncharacterized LOC108017220
108005345	NW_016020532.1	83794	85301	+	809	1712	1670	1628	1050	1286	981	115.2708902	108.8528819	122.9416113	71.24764904	77.56819307	67.68155923	protein_coding	serine protease SP24D
108021815	NW_016019886.1	192226	195496	-	1675	1628	1576	1551	1166	1290	1116	52.94244541	49.61504432	56.57049883	38.21320816	37.58080916	37.18769435	protein_coding	UDP-xylose and UDP-N-acetylglucosamine transporter%2C transcript variant X1
108009639	NW_016024447.1	14056048	14062820	-	5856	1614	1506	1233	1322	1494	1154	15.01297878	13.5611302	12.86337795	12.39253483	12.44918031	10.99903567	protein_coding	endoribonuclease Dicer
108020208	NW_016027849.1	231449	235006	-	2009	1221	1141	1108	1561	1814	1475	33.10549878	29.94868028	33.69402125	42.65330884	44.06041403	40.97905632	protein_coding	peroxisomal membrane protein PMP34%2C transcript variant X2
108005972	NW_016021266.1	202318	204068	-	1626	1172	1349	1142	1451	1726	1480	39.26191502	43.74852249	42.90803088	48.98652495	51.7978195	50.80319709	protein_coding	putative uncharacterized protein DDB_G0290521
108019729	NW_016027458.1	961000	973051	+	6023	1077	1109	900	1759	1836	1634	9.740185958	9.709361361	9.12898867	16.03181665	14.87479679	15.14220281	protein_coding	centrosomin%2C transcript variant X3
108021290	NW_016019885.1	14269594	14280635	-	1854	1292	1318	1097	1534	1682	1390	37.95921234	37.48673899	36.14846994	45.41981812	44.26979282	41.84609532	protein_coding	EF-hand domain-containing protein D2 homolog
108011166	NW_016024557.1	70289	75150	-	1940	1126	1260	1044	1506	1707	1661	31.61557384	34.24844021	32.87697039	42.61406882	42.93614204	47.78788084	protein_coding	MAP kinase-activated protein kinase 2
108011704	NW_016024676.1	65920	67334	+	969	1436	1471	1371	1307	1519	1192	80.72258689	80.04991545	86.43839606	74.04258482	76.49362186	68.65977058	protein_coding	uridine diphosphate glucose pyrophosphatase
108004725	NW_016019886.1	1196511	1197076	-	436	1200	1223	1320	1368	1738	1431	149.919859	147.9149086	184.9611273	172.2381568	194.5156329	183.1905279	protein_coding	la1-like protein 13
108021609	NW_016019885.1	17232794	17241822	+	1642	1590	1676	1301	1180	1357	1166	52.74586026	53.82361253	48.40577364	39.4492377	40.32718641	39.63467188	protein_coding	alpha-tocopherol transfer protein-like%2C transcript variant X1
108021277	NW_016019885.1	20663600	20665030	-	1159	42	43	46	2664	3056	2412	1.973923251	1.95639706	2.42475251	126.1771012	128.6652125	116.1565587	protein_coding	voltage-dependent anion-selective channel
108008227	NW_016024447.1	10168387	10174862	-	2616	1397	1611	1058	1320	1539	1337	29.08861709	32.47355108	24.708191	27.69911878	28.70728415	28.52617467	protein_coding	uncharacterized LOC108008227
108007804	NW_016024390.1	169963	172560	-	2349	1097	1160	898	1631	1883	1588	25.43829615	26.04035822	23.35534794	38.11541961	39.1163687	37.7326538	protein_coding	uncharacterized LOC108007804
108011943	NW_016024735.1	554845	555249	-	405	1663	2025	1720	873	1085	890	223.6668566	263.658627	259.4576293	118.3283971	130.727195	122.654886	protein_coding	uncharacterized LOC108011943
108018147	NW_016026300.1	3691487	3693193	-	1523	1570	1680	1557	1057	1290	1099	56.15186139	58.16762881	62.45708789	38.09823401	41.33148742	40.27612302	protein_coding	juvenile hormone epoxide hydrolase 1
108018650	NW_016026706.1	34813	36216	-	791	1750	1592	1556	1081	1184	1079	120.5108011	106.1300971	120.1783207	75.02033022	73.04095564	76.13683701	protein_coding	60S ribosomal protein L10a-2
108006330	NW_016021887.1	309835	319961	-	3604	987	930	779	1805	1928	1812	14.91752515	13.60724324	13.20522171	27.49300335	26.10438555	28.06230113	protein_coding	uncharacterized LOC108006330
108013165	NW_016024842.1	5430976	5432320	+	1078	54	46	35	2561	3031	2513	2.728597063	2.250147837	1.983546131	130.4129079	137.2013559	130.1138709	protein_coding	protein PIH1D3
108013039	NW_016024842.1	10071936	10083087	+	5603	1229	1226	1129	1570	1595	1483	11.94801251	11.53830008	12.31023493	15.38185776	13.89092904	14.77305784	protein_coding	serine/arginine repetitive matrix protein 2%2C transcript variant X2
108016657	NW_016025862.1	3058671	3059576	+	737	1653	1595	1625	1074	1190	1093	122.1714628	114.1208983	134.7035059	79.9956837	78.78992759	82.77563931	protein_coding	RING-box protein 1A
108007956	NW_016024417.1	133584	135089	+	1452	1245	1222	1250	1430	1654	1426	46.70540511	44.37890389	52.59402621	54.06288059	55.58532083	54.81542412	protein_coding	dihydroorotate dehydrogenase (quinone)%2C mitochondrial
novel.691	NW_016026749.1	221086	229375	-	923	1111	2129	1644	1017	1174	1142	65.56570966	121.6314663	108.8160943	60.48518494	62.06655259	69.05804388	-	PF00507:NADH-ubiquinone/plastoquinone oxidoreductase, chain 3|PF00510:Cytochrome c oxidase subunit III
108007633	NW_016024354.1	241319	266313	-	3603	814	764	676	1824	2196	1940	12.30621649	11.18152601	11.46239725	27.79011429	29.74125574	30.05296582	protein_coding	ABC transporter G family member 20%2C transcript variant X3
108011964	NW_016024735.1	643766	651914	+	5592	1159	1251	868	1617	1774	1542	11.28965529	11.79674329	9.482996369	15.87349714	15.48023968	15.39100859	protein_coding	protein MON2 homolog
108019660	NW_016027458.1	2765949	2766790	+	842	1655	1425	1569	1153	1391	1016	107.0656887	89.24312197	113.8423557	75.17042	80.61321952	67.34905185	protein_coding	peptidoglycan-recognition protein SC1a/b
108009327	NW_016024447.1	14076801	14083949	+	4514	1454	1637	1189	1255	1410	1258	17.54556105	19.12313569	16.09212219	15.26201697	15.24223965	15.55496205	protein_coding	sodium/potassium-transporting ATPase subunit beta-1-interacting protein%2C transcript variant X2
108017076	NW_016025919.1	61239	65860	+	4192	1698	1800	1344	1114	1208	1017	22.06382581	22.64243934	19.58713951	14.58793024	14.06166956	13.54096291	protein_coding	phosphatidylinositol 4%2C5-bisphosphate 3-kinase catalytic subunit delta isoform
108007708	NW_016024363.1	446406	449080	-	1206	930	1048	1128	1522	1859	1693	42.00490908	45.82325723	57.14191801	69.27828142	75.21826467	78.35370188	protein_coding	uncharacterized LOC108007708%2C transcript variant X4
108007029	NW_016023657.1	10780	14122	+	3279	1603	1599	1277	1192	1321	1185	26.62910156	25.71455594	23.79263282	19.95559125	19.65860193	20.17097092	protein_coding	protein FAM91A1
108015061	NW_016019885.1	17536227	17537896	-	1338	1472	1557	1320	1221	1387	1219	59.92611245	61.36270288	60.27133895	50.09441526	50.58381442	50.85076159	protein_coding	zinc carboxypeptidase
108006307	NW_016021887.1	797001	800734	+	2633	1109	1079	1046	1519	1791	1625	22.94273006	21.60939298	24.2702275	31.66916959	33.19219357	34.447077	protein_coding	uncharacterized LOC108006307
108015358	NW_016025388.1	5014850	5020412	-	2937	1161	1188	1025	1632	1604	1554	21.53241203	21.32968668	21.32126366	30.5032398	26.64965832	29.53227729	protein_coding	cell division cycle 7-related protein kinase%2C transcript variant X1
108014971	NW_016025388.1	4332714	4353017	+	4223	1474	1552	1190	1306	1426	1214	19.01256932	19.37950221	17.21547071	16.97664458	16.47743746	16.04528645	protein_coding	disheveled-associated activator of morphogenesis 1
108006498	NW_016022427.1	71768	72352	-	434	1460	1733	1199	1179	1383	1207	183.2430596	210.5623966	168.7805802	149.1261606	155.4975957	155.2270522	protein_coding	cytochrome c oxidase subunit 7A%2C mitochondrial
108005937	NW_016021197.1	37605	56497	-	5145	876	860	741	1686	2030	1967	9.274342609	8.814243702	8.798848717	17.98879001	19.25315409	21.33874386	protein_coding	uncharacterized LOC108005937%2C transcript variant X2
108016975	NW_016025862.1	2274363	2284590	-	2572	1191	1408	1029	1432	1645	1453	25.22349167	28.86713428	24.44203898	30.56341052	31.20945364	31.53149189	protein_coding	innexin inx1
108021269	NW_016019885.1	14344081	14345714	+	1578	1449	1630	1288	1234	1385	1169	50.01793927	54.4693995	49.8656961	42.92772981	42.82861224	41.34827365	protein_coding	protein catecholamines up
108013621	NW_016024842.1	10514119	10516361	-	1271	28	44	23	2687	2878	2491	1.199987961	1.825488527	1.105542155	116.0517989	110.4934329	109.3901069	protein_coding	uncharacterized LOC108013621
108017339	NW_016026009.1	12023	13376	-	921	1578	1667	1303	1096	1359	1147	93.32796086	95.44385043	86.43264578	65.32519051	72.00307671	69.51101935	protein_coding	peroxiredoxin-2
108008882	NW_016019885.1	10874199	10874974	+	776	1680	1731	1435	1107	1188	1006	117.926652	117.6270833	112.9752215	78.30971811	74.70435961	72.35792915	protein_coding	dopamine N-acetyltransferase-like
108013099	NW_016024842.1	7672731	7674900	+	1975	80	55	48	2689	2779	2493	2.206415478	1.468478429	1.484797266	74.74006364	68.6614032	70.45390154	protein_coding	uncharacterized LOC108013099
108018928	NW_016026917.1	814590	816253	+	1664	1981	2028	1888	754	820	669	64.84784702	64.26679034	69.31730827	24.87412342	24.04649364	22.43999033	protein_coding	phenylalanine--tRNA ligase alpha subunit
108015303	NW_016025388.1	5083379	5089856	-	3622	1537	1620	1206	1228	1339	1206	23.11478349	23.58514499	20.34191727	18.61142737	18.03945276	18.584408	protein_coding	amyloid protein-binding protein 2
108013148	NW_016024842.1	8992575	8999260	-	4750	1602	1645	1232	1153	1362	1141	18.37102171	18.26182911	15.84565223	13.32494603	13.99183663	13.40731782	protein_coding	uncharacterized LOC108013148%2C transcript variant X1
108020062	NW_016027578.1	225755	228182	+	1865	1095	1112	905	1596	1869	1557	31.98156349	31.44111456	29.64577205	46.97684132	48.90144508	46.59718123	protein_coding	protein ABHD16A
108021626	NW_016019885.1	21750235	21756038	+	2678	1398	1334	1134	1439	1569	1260	28.43550903	26.26740915	25.8699449	29.49714495	28.58930506	26.26091428	protein_coding	V-type proton ATPase 116 kDa subunit a
108018722	NW_016026757.1	7	1209	-	1203	2412	2711	2310	270	230	200	109.2134394	118.8326746	117.3111722	12.32048765	9.32939404	9.279279108	protein_coding	G2/mitotic-specific cyclin-A-like
108015562	NW_016025409.1	87848	92415	+	3344	1636	1775	1514	999	1165	1040	26.64903203	27.99007554	27.66002882	16.39943857	17.00007684	17.35868971	protein_coding	serine/threonine-protein kinase/endoribonuclease ire-1-like
108020897	NW_016019885.1	20088129	20092723	-	4060	1088	1205	853	1638	1770	1568	14.59712309	15.6506722	12.83559541	22.14713867	21.27347614	21.55608534	protein_coding	cullin-associated NEDD8-dissociated protein 1
108005826	NW_016021196.1	1109614	1125238	+	4565	1321	1516	1054	1349	1522	1359	15.7625488	17.51178438	14.10564179	16.22187045	16.26915881	16.61607885	protein_coding	large proline-rich protein BAG6%2C transcript variant X1
108014300	NW_016025061.1	429873	433302	-	3223	1943	2091	1878	719	814	673	32.83801549	34.21099529	35.59822177	12.24611535	12.32410322	11.65479471	protein_coding	uncharacterized transmembrane protein DDB_G0289901
108006751	NW_016023028.1	74109	75077	+	969	1643	1514	1634	1094	1251	976	92.35878152	82.38991978	103.019941	61.97596618	62.99770965	56.21806718	protein_coding	cyclopentanol dehydrogenase-like
108009951	NW_016019885.1	7707071	7709098	-	787	1503	1597	1516	1135	1362	990	104.0276185	107.0045305	117.6840188	79.16822177	84.4488234	70.21183633	protein_coding	apolipoprotein D-like
108019913	NW_016019885.1	11826397	11828271	+	1595	1640	1734	1529	1049	1178	971	56.00767815	57.32715477	58.5652255	36.10310561	36.03925717	33.97882933	protein_coding	phospholipase D3
108017198	NW_016025976.1	19396	22939	-	3082	946	925	836	1702	1838	1853	16.71948555	15.82636145	16.57168482	30.31493786	29.10074454	33.55773611	protein_coding	ubiquitin thioesterase trabid
108011659	NW_016024662.1	417247	418232	-	815	1207	1279	1257	1389	1578	1387	80.67037386	82.75322306	94.22598602	93.55659301	94.48015954	94.98799526	protein_coding	charged multivesicular body protein 3%2C transcript variant X1
108007098	NW_016023860.1	447392	451690	+	2354	1747	1767	1597	969	1029	988	40.4250769	39.58239541	41.44684524	22.59680717	21.33045621	23.42611957	protein_coding	ubiquitin carboxyl-terminal hydrolase 5-like
108019674	NW_016027458.1	2213899	2214948	-	1050	41	37	42	2592	2874	2503	2.126958253	1.858165562	2.443728834	135.5112836	133.5637772	133.052004	protein_coding	uncharacterized LOC108019674
108018006	NW_016026300.1	1646979	1648768	-	1722	1208	1320	1033	1435	1640	1451	38.21186154	40.42153167	36.6488369	45.74551434	46.47313056	47.03099153	protein_coding	cytochrome P450 6a2
108015758	NW_016025489.1	239531	243732	-	2457	1613	1791	1379	1082	1192	1023	35.75967962	38.43814416	34.28878777	24.17418633	23.67349215	23.23915576	protein_coding	phosphatidylserine decarboxylase proenzyme%2C mitochondrial%2C transcript variant X1
108006851	NW_016023222.1	674853	678098	+	2516	1103	1348	1120	1482	1529	1487	23.87972296	28.25213269	27.19571039	32.33458772	29.65432729	32.98756062	protein_coding	coiled-coil domain-containing protein 6%2C transcript variant X2
108004620	NW_016019886.1	2265181	2265719	+	473	2641	2667	2759	0	0	0	304.1386884	297.3266631	356.3555947	0	0	0	protein_coding	putative polyketide hydroxylase
108013284	NW_016024842.1	7414401	7416463	+	1841	1791	1717	1693	904	1053	905	52.9914991	49.17999594	56.18187012	26.95531448	27.91038392	27.43750775	protein_coding	putative serine protease F56F10.1
108018186	NW_016026300.1	1552116	1554027	+	1456	1250	1129	1175	1411	1699	1396	46.76415016	40.8888173	49.3025649	53.1980116	56.94075636	53.51480076	protein_coding	FAD-dependent oxidoreductase domain-containing protein 1
108017959	NW_016026300.1	4236024	4241212	-	2011	1560	1555	1351	1142	1310	1139	42.25488617	40.7746559	41.04273564	31.17337288	31.78706668	31.61269513	protein_coding	putative fatty acyl-CoA reductase CG8306
108007695	NW_016024363.1	622031	625070	+	2225	1324	1501	1219	1270	1494	1242	32.41323501	35.57317745	33.47084774	31.33310735	32.76512355	31.15598242	protein_coding	cell wall protein AWA1
108020431	NW_016028002.1	2002856	2006114	-	724	1357	1316	1302	1297	1431	1346	102.0952859	95.84937933	109.866538	98.34021895	96.44779326	103.7663076	protein_coding	uncharacterized LOC108020431
108019224	NW_016019885.1	12617435	12619856	-	1511	882	969	705	1852	1883	1753	31.79571013	33.81670544	28.50477875	67.28314432	60.81029126	64.75410741	protein_coding	elongation factor Ts%2C mitochondrial
108020466	NW_016028052.1	237308	239613	+	1453	1648	1745	1712	948	1066	918	61.78115189	63.32887876	71.98320309	35.81562086	35.79998282	35.26362354	protein_coding	cytochrome c oxidase assembly factor 7 homolog
108013357	NW_016024842.1	10086532	10089129	-	1252	818	738	677	1786	2019	1997	35.58880316	31.08307775	33.03523204	78.30813605	78.69066544	89.02738265	protein_coding	transmembrane protein 35
108015966	NW_016025611.1	93908	98740	+	2915	1016	1113	739	1584	1812	1770	18.9853915	20.13393152	15.488127	29.82952784	30.33268549	33.89101509	protein_coding	ATP-dependent Clp protease ATP-binding subunit clpX-like%2C mitochondrial
108011956	NW_016024735.1	416349	431505	-	7885	566	607	550	1972	2243	2094	3.910021467	4.059373154	4.2614168	13.72887573	13.88093766	14.82261571	protein_coding	uncharacterized LOC108011956
108018572	NW_016026655.1	31362	31912	-	432	1561	1636	1777	1018	1165	867	196.8264976	199.6969971	251.3024385	129.3581489	131.5931874	112.0173309	protein_coding	immune-induced peptide 23
108009688	NW_016024447.1	13396728	13402188	+	4288	1305	1342	1069	1393	1573	1342	16.57754224	16.50325921	15.23056275	17.83306944	17.90050049	17.468178	protein_coding	synaptojanin-1
108013744	NW_016024844.1	6155	6983	-	829	1742	1904	1383	957	1088	940	114.4611298	121.1112246	101.9202948	63.37050503	64.04210416	63.28826538	protein_coding	uncharacterized LOC108013744
108020392	NW_016028002.1	757933	779277	+	4995	1202	1301	1019	1465	1515	1512	13.10790797	13.73452948	12.46326167	16.10022307	14.80022671	16.89531013	protein_coding	PERQ amino acid-rich with GYF domain-containing protein CG11148%2C transcript variant X2
108006435	NW_016022229.1	146571	149518	+	1940	2322	2401	2302	340	329	314	65.19659188	65.26230551	72.49308989	9.620706109	8.275331419	9.033952188	protein_coding	39 kDa FK506-binding nuclear protein%2C transcript variant X2
108005443	NW_016020532.1	1400721	1403890	-	3040	1477	1507	1360	1217	1340	1107	26.46496476	26.14036519	27.33117775	21.97590432	21.5091101	20.3246889	protein_coding	ATP-binding cassette sub-family F member 1
108013184	NW_016024842.1	9043565	9044640	-	581	1800	1994	1673	781	945	814	168.7566055	180.9760077	175.9190335	73.79121522	79.36826816	78.1984495	protein_coding	acyl-coenzyme A thioesterase 13
108011971	NW_016024735.1	741352	752389	-	4993	883	1011	931	1703	1740	1738	9.633044041	10.6773031	11.39150583	18.72331927	17.00508903	19.42844649	protein_coding	striatin-4
108018202	NW_016026300.1	705093	717244	-	2452	2291	2124	2069	488	534	494	50.89428666	45.67788938	51.55051955	10.92519298	10.62703275	11.24491955	protein_coding	uncharacterized LOC108018202
108019466	NW_016027258.1	19751	23254	-	2280	1215	1296	1105	1371	1515	1496	29.02724638	29.97382286	29.60877589	33.00900009	32.42418089	36.62238434	protein_coding	multiple inositol polyphosphate phosphatase 1%2C transcript variant X1
108006003	NW_016021403.1	232436	233471	-	642	1467	1366	1073	1288	1477	1324	124.468511	112.1986556	102.1075171	110.131257	112.2630133	115.1072893	protein_coding	dihydrolipoyllysine-residue succinyltransferase component of 2-oxoglutarate dehydrogenase complex%2C mitochondrial
108017754	NW_016026300.1	1961391	1964556	+	1007	908	915	760	1720	2046	1645	49.11575069	47.91412984	46.1080912	93.76240477	99.14421686	91.17721053	protein_coding	23 kDa integral membrane protein
108004734	NW_016019886.1	127639	129511	+	537	1416	1380	1587	1101	1362	1138	143.632717	135.5116966	180.5492393	112.549299	123.7639181	118.2817785	protein_coding	cytochrome b5
108013318	NW_016024842.1	10456896	10458957	-	1712	1392	1315	1371	1243	1455	1202	44.28940881	40.50363254	48.92453609	39.85631378	41.47156847	39.18777239	protein_coding	acetyl-CoA acetyltransferase%2C cytosolic
108009592	NW_016024447.1	6791154	6792912	-	1759	1466	1570	1367	1223	1235	1115	45.39756291	47.06583791	47.47835867	38.16720685	34.26039344	35.38008708	protein_coding	protein RMD5 homolog A
108009797	NW_016024447.1	12961590	12965638	-	1857	1100	1088	1013	1516	1737	1521	32.26600448	30.89505506	33.32656581	44.81434555	45.64352136	45.71589009	protein_coding	transport and Golgi organization protein 11%2C transcript variant X1
108011238	NW_016024595.1	156451	158429	+	1037	1522	1628	1400	1091	1239	1087	79.94665628	82.78423236	82.47879381	57.75316044	58.30204359	58.50603374	protein_coding	proteasome subunit beta type-4
108006968	NW_016023535.1	116270	119601	-	1833	1430	1349	1521	1072	1411	1183	42.49501441	38.80801832	50.69437474	32.10421694	37.56261134	36.02235893	protein_coding	chromosomal protein D1
108008384	NW_016024447.1	3268165	3291591	-	1827	1060	1034	1005	1477	1738	1652	31.60324851	29.84378986	33.60628733	44.37840702	46.41971317	50.46861251	protein_coding	uncharacterized LOC108008384
108013386	NW_016024842.1	10442905	10447747	-	3795	1078	1138	993	1535	1706	1506	15.47288825	15.8125701	15.985657	22.20375163	21.93605238	22.14945585	protein_coding	probable E3 ubiquitin-protein ligase HERC4%2C transcript variant X2
108004743	NW_016019886.1	95716	115607	-	3777	927	964	919	1797	1775	1565	13.36894565	13.45866648	14.86488482	26.11745489	22.93203523	23.12688957	protein_coding	plastin-3%2C transcript variant X2
108018305	NW_016026360.1	161133	169953	-	1284	1752	1401	1615	992	1194	992	74.32475502	57.53671908	76.84232996	42.41079461	45.37645154	43.12176396	protein_coding	uncharacterized LOC108018305%2C transcript variant X4
108011137	NW_016024557.1	471565	483628	-	8012	1758	2013	1337	911	963	964	11.95204827	13.24874728	10.19491217	6.241761892	5.865115572	6.715617665	protein_coding	nuclear pore complex protein Nup153%2C transcript variant X1
108006176	NW_016019885.1	16341519	16342930	-	1412	1441	1416	1325	1216	1393	1152	55.58961835	52.88110706	57.32897849	47.27468451	48.1401731	45.53733933	protein_coding	oxygen-dependent coproporphyrinogen-III oxidase
108005375	NW_016020532.1	3737317	3743754	+	5406	713	744	601	1930	2072	1881	7.184191443	7.257196393	6.79190265	19.5979673	18.70272713	19.42059913	protein_coding	ubiquitin carboxyl-terminal hydrolase 7%2C transcript variant X1
108020975	NW_016019885.1	14335586	14343205	+	3634	1093	1148	949	1490	1774	1485	16.38323449	16.65823356	15.95417352	22.50769941	23.82099623	22.80822036	protein_coding	E3 ubiquitin-protein ligase MIB2
108006953	NW_016023410.1	149885	150987	+	781	1277	1318	1312	1336	1515	1180	89.06442566	88.98900651	102.6303531	93.90423636	94.65701977	84.32975586	protein_coding	MORN repeat-containing protein 4
108020826	NW_016028450.1	465804	467575	-	1051	1632	1577	1240	1088	1277	1119	84.58275889	79.12267456	72.07953744	56.82715844	59.28972132	59.42610146	protein_coding	protein CREG1%2C transcript variant X2
108010888	NW_016024497.1	117571	182326	+	9793	1058	1017	866	1616	1735	1626	5.88483542	5.47617326	5.402504774	9.058480692	8.645198162	9.267330603	protein_coding	uncharacterized LOC108010888
108009926	NW_016024447.1	3298580	3319738	+	1812	1452	1530	1448	1106	1276	1098	43.64885254	44.52513238	48.82063123	33.50631713	34.3624174	33.82158967	protein_coding	heterogeneous nuclear ribonucleoprotein K%2C transcript variant X3
108011845	NW_016024696.1	767854	768423	+	508	2308	2428	2319	266	325	262	247.4779447	252.0327348	278.8881479	28.74403185	31.21841694	28.78640615	protein_coding	type-2 ice-structuring protein-like
108015855	NW_016025538.1	31145	31665	-	465	1258	1236	1537	1156	1438	1276	147.3642359	140.1643282	201.936087	136.4691989	150.9027523	153.1607876	protein_coding	UPF0562 protein C7orf55 homolog
108021007	NW_016019885.1	708258	717274	-	3304	709	751	642	1845	2046	1903	11.68881822	11.98593395	11.8710193	30.65392517	30.21738087	32.14760468	protein_coding	excitatory amino acid transporter%2C transcript variant X2
108014841	NW_016025334.1	146213	148279	-	1607	51	33	26	2529	2696	2559	1.728696321	1.082854349	0.988440412	86.38984874	81.86442936	88.88004764	protein_coding	DBF4-type zinc finger-containing protein 2 homolog%2C transcript variant X2
108018500	NW_016019885.1	5491734	5497418	+	4377	1569	1539	1356	1086	1219	1125	19.52588851	18.54103847	18.92675519	13.62018604	13.58996652	14.34583546	protein_coding	aspartate--tRNA ligase%2C mitochondrial
108013974	NW_016024913.1	213299	222568	-	2179	1580	1659	1403	1021	1171	1057	39.4970141	40.14774321	39.33629594	25.72161733	26.22351431	27.07494772	protein_coding	chymotrypsin-like protease CTRL-1%2C transcript variant X1
108019587	NW_016027458.1	2431600	2433514	+	1794	1640	1571	1507	1071	1130	970	49.79500928	46.17700146	51.31966768	32.77153569	30.73599187	30.17860531	protein_coding	maltase A2
108018063	NW_016026300.1	853148	856489	-	1544	1487	1471	1385	1203	1231	1104	52.45997518	50.23858036	54.80188528	42.77087079	38.9046923	39.90907362	protein_coding	flotillin-1%2C transcript variant X1
108007700	NW_016024363.1	435886	440544	+	3805	1698	1889	1486	989	965	853	24.30789956	26.17877248	23.85927101	14.26827238	12.37553207	12.5125043	protein_coding	uncharacterized LOC108007700%2C transcript variant X1
108013055	NW_016024842.1	1690954	1698784	-	5310	1946	2203	1762	643	680	646	19.9623986	21.87721112	20.27236443	6.647314287	6.24892942	6.790282869	protein_coding	protein Smaug%2C transcript variant X2
108013157	NW_016024842.1	2175558	2179797	+	2084	1420	1455	1188	1218	1440	1155	37.11547629	36.81605589	34.82665373	32.08332234	33.71754962	30.93386167	protein_coding	TOM1-like protein 2%2C transcript variant X3
108013324	NW_016024842.1	4650002	4655272	+	4551	1319	1336	1135	1330	1483	1273	15.78710031	15.4800231	15.23638885	16.04259303	15.90104049	15.61246356	protein_coding	dynactin subunit 1%2C transcript variant X1
108018100	NW_016026300.1	4319956	4324747	-	3877	1362	1369	1006	1316	1476	1345	19.13575997	18.61999796	15.85240654	18.63330313	18.57726534	19.3631653	protein_coding	PAB-dependent poly(A)-specific ribonuclease subunit PAN2
108009612	NW_016024447.1	461828	467702	-	3214	40	22	16	2537	2860	2394	0.677920126	0.36095145	0.304135511	43.33156312	43.42215653	41.5746061	protein_coding	uncharacterized LOC108009612
108010837	NW_016024483.1	366739	371216	-	1640	1516	1392	1382	1117	1313	1147	50.35235199	44.75765961	51.48221415	37.38858989	39.06718381	39.03637123	protein_coding	methylthioribose-1-phosphate isomerase%2C transcript variant X3
108014149	NW_016024987.1	33732	48641	-	5047	789	793	644	1850	2003	1785	8.515459873	8.285369179	7.795528874	20.12186286	19.36595295	19.74034713	protein_coding	probable serine/threonine-protein kinase roco5%2C transcript variant X1
108019477	NW_016027295.1	55192	62875	-	4186	917	961	816	1557	1857	1754	11.93258454	12.10587389	11.90923751	20.41827974	21.64730856	23.38730797	protein_coding	chloride channel protein 2
108020858	NW_016028511.1	139303	143063	-	2127	1231	1130	1062	1394	1640	1402	31.524991	28.01450386	30.50352635	35.97700818	37.624227	36.79005129	protein_coding	inositol polyphosphate 1-phosphatase%2C transcript variant X2
108018719	NW_016026750.1	41841	43452	-	1512	1286	1151	1320	1242	1470	1383	46.32907036	40.14167721	53.33535153	45.09200699	47.44132078	51.0528814	protein_coding	serine/threonine-protein phosphatase alpha-2 isoform
108006791	NW_016023159.1	45949	46543	+	526	1599	1366	1382	1067	1191	1243	165.5873393	136.9420854	160.5148882	111.3546703	110.4885426	131.8971022	protein_coding	histone H4
108019982	NW_016027506.1	13700	17037	+	2887	1136	1097	1045	1449	1523	1592	21.43364117	20.03695974	22.11375677	27.55188789	25.74212218	30.77840777	protein_coding	filamin-A
108009640	NW_016024447.1	9723936	9734615	-	3631	1000	1081	867	1498	1753	1641	15.00161997	15.69897966	14.58766799	22.64724224	23.55845986	25.22505964	protein_coding	semaphorin-1A%2C transcript variant X2
108021038	NW_016019885.1	11409411	11414179	-	4137	1075	1099	954	1426	1733	1553	14.15426596	14.00825869	14.08821191	18.92185742	20.44110032	20.95249783	protein_coding	RNA-binding protein 26%2C transcript variant X2
108010966	NW_016024518.1	182138	208467	+	4229	1319	1483	1129	1315	1365	1217	16.98914483	18.49164076	16.30982415	17.06938322	15.75020439	16.06211617	protein_coding	dosage compensation regulator%2C transcript variant X1
108021206	NW_016019885.1	7377407	7380303	+	1982	1510	1637	1555	1022	1165	932	41.49900705	43.55289328	47.93136146	28.30590252	28.6822689	26.24594001	protein_coding	cysteine protease ATG4B
108008521	NW_016024447.1	8516278	8517190	+	913	2542	2685	2547	8	6	28	151.6593453	155.0763228	170.4320192	0.481004313	0.320679871	1.711737336	protein_coding	trypsin delta/gamma-like
108015266	NW_016025388.1	2013097	2021767	-	5709	1618	1678	1375	1004	1163	977	15.43771015	15.49900775	14.71416687	9.653914114	9.940561111	9.551781742	protein_coding	calpain-D%2C transcript variant X1
108009509	NW_016024447.1	11694452	11703878	-	3662	1078	1251	915	1440	1738	1392	16.03484733	18.0140329	15.2649637	21.58608651	23.15915236	21.21635458	protein_coding	DENN domain-containing protein 1A%2C transcript variant X7
108015983	NW_016025623.1	22027	25203	+	1397	1534	1456	1300	1186	1251	1079	59.81269373	54.9587632	56.85124345	46.6034474	43.69705129	43.10969082	protein_coding	argininosuccinate synthase
108005320	NW_016020532.1	1084486	1088584	+	3878	1338	1346	1091	1402	1412	1217	18.79371848	18.30245033	17.18739142	19.84586213	17.76716435	17.5159075	protein_coding	nardilysin
108016962	NW_016025862.1	2044894	2047609	+	1986	1684	1764	1549	930	973	897	46.18779731	46.8372425	47.6502513	25.70593857	23.90698582	25.20943246	protein_coding	cyclin-L1
108013269	NW_016024842.1	5986488	6009690	+	4909	1185	1156	944	1459	1632	1421	13.14890921	12.41757477	11.74821766	16.31518568	16.22252119	16.15663506	protein_coding	solute carrier family 12 member 1%2C transcript variant X1
108009285	NW_016024447.1	1855706	1864934	+	8367	613	624	490	2038	2009	2019	3.990755435	3.932663637	3.577826965	13.37100871	11.71659439	13.46841282	protein_coding	maternal protein tudor
108007202	NW_016023861.1	195446	202699	-	5295	1803	2013	1408	858	938	769	18.54787544	20.04701855	16.24537393	8.895105112	8.644265588	8.106068043	protein_coding	probable multidrug resistance-associated protein lethal(2)03659
108005290	NW_016020532.1	846713	855049	-	2156	1421	1439	1334	1161	1333	1100	35.9012632	35.19524715	37.80072199	29.5605986	30.16981317	28.47697134	protein_coding	uncharacterized LOC108005290%2C transcript variant X1
108013235	NW_016024842.1	534464	541415	+	5097	947	994	817	1637	1718	1671	10.12044837	10.28356583	9.792654783	17.63046662	16.44749465	18.2983397	protein_coding	uncharacterized LOC108013235
108011622	NW_016024662.1	700652	723034	-	3073	421	380	365	2122	2282	2207	7.462493122	6.520681957	7.256435278	37.90640342	36.23633848	40.08571574	protein_coding	elongation of very long chain fatty acids protein AAEL008004%2C transcript variant X2
108010806	NW_016024483.1	748431	751182	-	2363	1295	1301	1274	1302	1433	1172	29.85179531	29.03257501	32.93811399	30.24663208	29.59195764	27.68303869	protein_coding	methylcrotonoyl-CoA carboxylase subunit alpha%2C mitochondrial
108005790	NW_016021196.1	395628	398829	+	1451	995	1199	897	1480	1598	1596	37.35253459	43.57363112	37.76748387	55.99175291	53.74036235	61.39250357	protein_coding	ras-related protein Rab-8A
108014501	NW_016025184.1	110792	115842	+	3299	851	863	723	1800	1876	1650	14.05114297	13.79432526	13.38902658	29.95159472	27.74864279	27.91589128	protein_coding	OTU domain-containing protein 5-B%2C transcript variant X2
[truncated: 16,175 more rows]
