# Supplementary material for: Transcriptome analysis of sex-biased gene expression in the spotted-wing Drosophila, Drosophila suzukii (Matsumura)
Source: G3 (Bethesda). 2022 May 19;12(8):jkac127. doi: 10.1093/g3journal/jkac127 (PMC9339319; doi:10.1093/g3journal/jkac127)
Supplement: jkac127_Table_S4 [file jkac127_table_s4.xls]

## Sheet: FmalevsMale_down
Gene_id	gene_description	Fmale1	Fmale2	Fmale3	Male1	Male2	Male3	Fmale	Male	log2Fold Change	p value	padj
108018864	accessory gland protein Acp36DE	134.263	141.529	130.508	36015.8	37976.3	38455.9	135.433	37482.7	-8.11052	0	0
108012522	uncharacterized LOC108012522	612.636	645.066	777.469	21795.5	22327	18129.4	678.391	20750.6	-4.93681	0	0
108021711	heterochromatin-associated protein MENT-like	176.033	149.232	112.661	20428.4	20230.6	19990.2	145.975	20216.4	-7.10515	0	0
108006156	uncharacterized LOC108006156	106.416	120.348	156.163	18804.7	20631.5	16068.8	127.642	18501.7	-7.183	0	0
108006515	protein Z-dependent protease inhibitor-like	126.306	138.641	134.97	10713.3	11059.2	10441.5	133.306	10738	-6.33193	0	0
108011320	vegetative cell wall protein gp1	241.673	204.111	253.207	10258.3	10312.6	9496.79	232.997	10022.6	-5.43062	0	0
108019638	cytosol aminopeptidase	147.192	145.381	124.931	10460.8	9962.5	9813.72	139.168	10079	-6.17392	0	0
108019095	CD209 antigen-like protein C	116.361	112.646	102.622	9948.59	10221.8	9873.85	110.543	10014.7	-6.4982	0	0
108012503	cytosol aminopeptidase-like	101.443	126.125	74.7352	7882.9	7254.04	7330.23	100.768	7489.06	-6.20296	0	0
108009245	uncharacterized LOC108009245	96.4703	70.2833	108.199	6901.67	7039.32	6705.53	91.6508	6882.18	-6.24097	0	0
108005028	uncharacterized LOC108005028	127.301	126.125	141.662	6977.85	6681.16	6589.36	131.696	6749.46	-5.68292	0	0
108018558	hypodermin-A-like	99.4539	122.274	126.046	6642.08	6849.55	6434.46	115.925	6642.03	-5.84329	0	0
108007410	outer dense fiber protein 3-like protein 2	93.4867	90.5018	102.622	6742.31	6222.33	6612.8	95.5367	6525.81	-6.09758	0	0
108020641	uncharacterized LOC108020641	68.6232	68.3578	72.5043	6111.88	5727.86	5793.46	69.8284	5877.73	-6.39722	0	0
108008533	cytosol aminopeptidase	78.5686	76.0601	90.3515	6202.08	5655.69	5666.07	81.6601	5841.28	-6.1658	0	0
108008494	myosin-7B%2C transcript variant X2	86.5249	90.5018	73.6198	5867.32	5449.88	5434.74	83.5488	5583.98	-6.05643	0	0
108021049	accessory gland protein Acp32CD	110.394	136.716	139.431	5584.68	5617.38	5383.79	128.847	5528.62	-5.42572	0	0
novel.344	PF00085:Thioredoxin|PF04777:Erv1 / Alr family	73.5959	83.7623	82.5434	5191.79	4989.27	4986.35	79.9672	5055.8	-5.98314	0	0
108008693	putative uncharacterized protein DDB_G0288537%2C transcript variant X1	59.6724	74.1345	52.4262	4721.72	4713.08	4542.03	62.0777	4658.94	-6.22033	0	0
108007151	male-specific sperm protein Mst84Dd-like%2C transcript variant X5	69.6178	57.7671	66.9271	4820.95	4567.85	4577.7	64.7707	4655.5	-6.17032	0	0
novel.629	-	83.5413	99.1669	116.007	4719.72	4929.57	4135.42	99.5717	4594.9	-5.53449	0	0
108016706	glycine-rich cell wall structural protein 1.8-like	27.8471	44.2881	40.1562	4670.61	4468.96	4448.28	37.4305	4529.28	-6.91975	0	0
108019103	uncharacterized LOC108019103	33.8143	39.4742	44.618	4414.02	4599.04	4547.13	39.3022	4520.06	-6.85206	0	0
108021618	uncharacterized LOC108021618	58.6778	58.7299	52.4262	4517.26	4366.5	4248.54	56.6113	4377.43	-6.26899	0	0
108019671	venom allergen 5.01%2C transcript variant X1	117.356	109.758	100.391	4274.71	4416.39	4204.72	109.168	4298.61	-5.29607	0	0
108012941	cytosol aminopeptidase	46.7433	56.8043	41.2717	4427.05	4254.24	4146.63	48.2731	4275.97	-6.45978	0	0
108009171	histone-like protein 18C	62.656	51.0276	66.9271	4340.86	4176.73	4268.92	60.2036	4262.17	-6.15262	0	0
108012820	2-oxoglutarate dehydrogenase%2C mitochondrial%2C transcript variant X2	115.367	77.9856	94.8134	4397.99	4047.54	4183.32	96.0552	4209.62	-5.45522	0	0
108013572	cytosol aminopeptidase-like	51.716	60.6555	46.849	4421.04	4041.31	4142.55	53.0735	4201.63	-6.29949	0	0
108006943	uncharacterized LOC108006943	99.4539	77.9856	63.5807	4287.74	3985.18	4008.03	80.3401	4093.65	-5.66286	0	0
108021568	basic proline-rich protein-like	30.8307	31.7719	46.849	3999.08	3994.98	4069.18	36.4839	4021.08	-6.79973	0	0
108008522	trypsin iota-like	85.5304	101.092	89.2361	3849.74	4132.18	3666.64	91.953	3882.86	-5.39797	0	0
108009641	uncharacterized LOC108009641	101.443	80.874	105.968	3944.96	3884.5	3800.14	96.095	3876.53	-5.34028	0	0
108004651	uncharacterized LOC108004651%2C transcript variant X2	61.6614	80.874	50.1953	3926.92	3847.08	3708.42	64.2436	3827.47	-5.88397	0	0
108020887	uncharacterized LOC108020887	331.182	370.672	301.172	3705.41	3461.3	3484.23	334.342	3550.32	-3.40534	0	0
108012866	probable RNA-binding protein orb2%2C transcript variant X3	313.28	324.459	348.021	3486.92	3426.56	3319.14	328.586	3410.87	-3.37751	0	0
108008905	outer dense fiber protein 1	44.7543	58.7299	64.6962	3894.84	3581.58	3298.76	56.0601	3591.73	-6.0076	0	0
108012886	histone-like protein 18C	63.6505	63.5438	58.0035	3588.15	3605.64	3506.65	61.7326	3566.81	-5.84942	0	0
108008716	uncharacterized LOC108008716	40.7761	45.2509	33.4635	3699.4	3496.94	3390.47	39.8302	3528.94	-6.45985	0	0
108016023	uncharacterized LOC108016023	37.7925	56.8043	46.849	3639.26	3434.58	3449.58	47.1486	3507.81	-6.21405	0	0
108013633	cytosol aminopeptidase	59.6724	68.3578	50.1953	3568.1	3401.61	3355.82	59.4085	3441.85	-5.8475	0	0
108019473	serpin B3-like	55.6942	53.916	40.1562	3390.7	3424.78	3419.01	49.9221	3411.49	-6.08454	0	0
108008712	uncharacterized LOC108008712	39.7816	32.7347	47.9644	3669.33	3265.3	3308.95	40.1602	3414.53	-6.4212	0	0
108008104	uncharacterized LOC108008104	88.514	91.4646	109.314	3476.9	3402.5	3063.35	96.4309	3314.25	-5.10893	0	0
108015064	ABC transporter F family member 4	30.8307	28.8836	41.2717	3414.75	3264.41	3450.6	33.662	3376.59	-6.66111	0	0
108019764	uncharacterized LOC108019764	53.7051	43.3253	39.0408	3473.89	3323.21	3052.14	45.3571	3283.08	-6.17198	0	0
108019768	uncharacterized LOC108019768	39.7816	40.437	40.1562	3160.18	3050.58	3140.8	40.1249	3117.19	-6.27943	0	0
108017861	glutathione S-transferase 1-like	112.383	92.4274	98.1597	2946.69	3014.05	2987.94	100.99	2982.89	-4.88435	0	0
108009181	heterogeneous nuclear ribonucleoprotein L%2C transcript variant X1	42.7652	55.8416	49.0799	3165.19	2903.58	2980.8	49.2289	3016.52	-5.93515	0	0
108011272	uncharacterized LOC108011272	49.727	36.5858	55.7726	3040.91	2971.29	2818.77	47.3618	2943.65	-5.969	0	0
108005026	uncharacterized LOC108005026	49.727	33.6975	33.4635	3143.14	2667.48	2813.67	38.9627	2874.76	-6.20042	0	0
108011224	uncharacterized LOC108011224	41.7707	57.7671	53.5417	3018.86	2775.28	2751.51	51.0265	2848.55	-5.8032	0	0
108008855	uncharacterized LOC108008855	42.7652	42.3626	51.3108	2558.81	2992.67	2742.34	45.4795	2764.61	-5.93266	0	0
novel.45	PF00014:Kunitz/Bovine pancreatic trypsin inhibitor domain	42.7652	41.3998	55.7726	2778.31	2829.63	2619.03	46.6458	2742.32	-5.88815	0	0
108008555	cytosol aminopeptidase	38.787	25.9952	21.1936	2836.44	2744.99	2667.95	28.6586	2749.79	-6.57304	0	0
108021710	serpin B3-like	33.8143	32.7347	42.3871	2656.03	2797.55	2709.73	36.3121	2721.1	-6.23709	0	0
108017388	uncharacterized LOC108017388%2C transcript variant X2	52.7106	66.4322	51.3108	2602.91	2778.84	2680.18	56.8178	2687.31	-5.55735	0	0
108017220	uncharacterized LOC108017220	74.5904	49.1021	44.618	2850.47	2580.16	2474.32	56.1035	2634.99	-5.54651	0	0
108021277	voltage-dependent anion-selective channel	41.7707	41.3998	51.3108	2670.06	2722.71	2458.02	44.8271	2616.93	-5.8752	0	0
108013165	protein PIH1D3	53.7051	44.2881	39.0408	2566.83	2700.44	2560.94	45.678	2609.4	-5.83003	0	0
108013621	uncharacterized LOC108013621	27.8471	42.3626	25.6554	2693.12	2564.13	2538.52	31.955	2598.59	-6.33155	0	0
108013099	uncharacterized LOC108013099	79.5631	52.9532	53.5417	2695.12	2475.92	2540.56	62.0193	2570.54	-5.36911	0	0
108019674	uncharacterized LOC108019674	40.7761	35.6231	46.849	2597.9	2560.56	2550.75	41.0827	2569.74	-5.97538	0	0
108014841	DBF4-type zinc finger-containing protein 2 homolog%2C transcript variant X2	50.7215	31.7719	29.0017	2534.76	2401.98	2607.82	37.1651	2514.85	-6.07202	0	0
108007170	male-specific sperm protein Mst84Dd-like%2C transcript variant X2	40.7761	53.916	34.579	2495.67	2275.46	2418.27	43.0904	2396.47	-5.78488	0	0
108016736	uncharacterized LOC108016736	56.6887	39.4742	29.0017	2313.25	2206.86	2284.77	41.7216	2268.3	-5.75148	0	0
108012308	uncharacterized LOC108012308	44.7543	31.7719	50.1953	2317.26	2222.01	2241.97	42.2405	2260.41	-5.75383	0	0
108009827	male-specific sperm protein Mst84Da	24.8635	23.1069	36.8099	2810.38	2693.31	2654.7	28.2601	2719.46	-6.60581	2.27e-306	4.8e-304
108010410	uncharacterized LOC108010410	20.8853	32.7347	26.7708	2782.32	2962.38	2744.38	26.797	2829.69	-6.71938	3.16e-306	6.6e-304
108020514	uncharacterized LOC108020514	51.716	33.6975	41.2717	2195.99	2102.62	2083	42.2284	2127.2	-5.65627	1.13e-301	2.32e-299
108016487	uncharacterized LOC108016487%2C transcript variant X2	28.8416	50.0648	33.4635	2360.36	2153.4	2261.33	37.4567	2258.37	-5.90423	2.67e-297	5.38e-295
108005801	carboxypeptidase B	40.7761	28.8836	32.3481	2306.24	2214.88	2153.31	34.0026	2224.81	-6.03172	4.7e-294	9.24e-292
108004654	uncharacterized LOC108004654	31.8253	50.0648	33.4635	2134.85	2058.96	2087.07	38.4512	2093.63	-5.75663	3.61e-293	7.01e-291
108013620	uncharacterized LOC108013620	22.8744	32.7347	32.3481	2600.91	2354.76	2441.71	29.3191	2465.79	-6.39715	6.21e-293	1.19e-290
108009484	protein painting of fourth%2C transcript variant X2	293.389	308.091	239.822	3050.93	3020.29	2866.67	280.434	2979.29	-3.40496	5.55e-290	1.04e-287
108013067	uncharacterized protein DDB_G0285291	28.8416	34.6603	33.4635	2295.21	2281.7	2111.53	32.3218	2229.48	-6.10886	9.99e-289	1.86e-286
108009612	uncharacterized LOC108009612	39.7816	21.1813	17.8472	2542.77	2548.09	2439.67	26.27	2510.18	-6.56568	1.36e-285	2.51e-283
108005546	accessory gland-specific peptide 70A-like	60.6669	48.1393	54.6571	1876.26	1810.39	1738.55	54.4878	1808.4	-5.05431	5.02e-283	9.13e-281
108007615	uncharacterized LOC108007615	29.8362	29.8464	24.5399	2342.32	2313.77	2199.17	28.0742	2285.09	-6.33998	2.38e-282	4.27e-280
108004564	inner centromere protein	51.716	53.916	43.5026	1799.09	1760.5	1723.26	49.7115	1760.95	-5.14	5.11e-279	9.09e-277
108007262	histone-like protein 18C	35.8034	25.0324	27.8863	2270.16	2170.33	2095.22	29.574	2178.57	-6.20239	1.55e-277	2.73e-275
108009304	uncharacterized LOC108009304	19.8908	24.0696	17.8472	2940.68	2739.64	2815.71	20.6025	2832.01	-7.09358	1.64e-276	2.86e-274
108012106	uncharacterized LOC108012106%2C transcript variant X1	38.787	46.2137	32.3481	1828.15	1814.85	1807.84	39.1163	1816.95	-5.52717	2.32e-273	4e-271
108019650	cytosol aminopeptidase	29.8362	41.3998	60.2344	2041.64	2045.6	1842.49	43.8234	1976.58	-5.51256	2.98e-272	5.08e-270
108007972	uncharacterized LOC108007972%2C transcript variant X2	40.7761	51.9904	39.0408	2002.55	1768.52	1825.17	43.9358	1865.41	-5.40039	1.01e-271	1.71e-269
108016688	uncharacterized LOC108016688	29.8362	24.0696	25.6554	2181.95	2180.13	2142.1	26.5204	2168.06	-6.35296	7.97e-271	1.33e-268
108006043	venom allergen 5-like	19.8908	31.7719	39.0408	2037.63	2021.54	2093.19	30.2345	2050.79	-6.09695	5.47e-270	9.05e-268
108010310	uncharacterized LOC108010310	30.8307	25.0324	30.1172	2224.05	2096.38	2017.77	28.6601	2112.74	-6.20817	5.03e-269	8.24e-267
108011895	eukaryotic translation initiation factor 4G%2C transcript variant X2	400.799	451.546	399.332	3226.33	3034.54	3158.12	417.226	3139.66	-2.91008	1.11e-268	1.81e-266
108021565	lipase 1-like	18.8962	24.0696	23.4245	2430.52	2520.47	2444.77	22.1301	2465.25	-6.80129	2.65e-268	4.26e-266
108012996	protein boule%2C transcript variant X2	47.7379	51.0276	69.158	1716.9	1652.69	1679.44	55.9745	1683.01	-4.92131	4.67e-268	7.44e-266
108018611	importin-13	973.654	1010.92	928.055	5845.27	5323.37	5572.32	970.878	5580.32	-2.52208	2.38e-266	3.75e-264
108004606	spidroin-1-like	21.8799	39.4742	25.6554	2096.76	2025.11	1954.59	29.0031	2025.49	-6.11537	7.54e-264	1.18e-261
108007616	uncharacterized LOC108007616	18.8962	32.7347	25.6554	2187.97	2195.28	2032.04	25.7621	2138.43	-6.37122	4.91e-261	7.6e-259
108010574	heterogeneous nuclear ribonucleoprotein R	30.8307	25.0324	22.309	2137.85	1967.2	1999.43	26.0574	2034.83	-6.28056	1.6e-256	2.45e-254
108021727	serpin B3-like%2C transcript variant X1	19.8908	30.8091	25.6554	2015.58	1997.49	2084.01	25.4518	2032.36	-6.31646	2.3e-256	3.5e-254
108010320	mucin-17%2C transcript variant X1	15.9126	20.2185	8.92361	3205.28	3336.57	3344.61	15.0182	3295.49	-7.75196	5.61e-255	8.38e-253
108011006	keratin-associated protein 17-1	34.8089	25.9952	39.0408	1788.06	1710.61	1725.3	33.2816	1741.32	-5.72044	8.65e-254	1.28e-251
108007869	catalase	42.7652	49.1021	35.6944	1526.47	1638.44	1570.4	42.5206	1578.44	-5.2052	1.15e-249	1.67e-247
108008768	trypsin alpha-4-like	15.9126	23.1069	17.8472	2345.33	2358.32	2364.26	18.9556	2355.97	-6.95135	1.75e-246	2.51e-244
108004663	ADP%2CATP carrier protein	65.6396	70.2833	70.2734	1433.25	1414.81	1438.94	68.7321	1429	-4.37846	5.8e-244	8.21e-242
108015231	cytochrome c oxidase subunit 4 isoform 1%2C mitochondrial	14.9181	19.2557	13.3854	2722.18	2849.23	2738.26	15.8531	2769.89	-7.43795	4.94e-243	6.93e-241
108016183	sulfhydryl oxidase 1-like	77.5741	81.8368	72.5043	1433.25	1500.34	1431.8	77.3051	1455.13	-4.23151	5.74e-243	7.99e-241
108012474	radial spoke head protein 3 homolog B%2C transcript variant X2	100.448	81.8368	84.7743	1493.39	1558.26	1470.53	89.0198	1507.39	-4.0811	1.15e-241	1.59e-239
108013445	uncharacterized LOC108013445	21.8799	20.2185	30.1172	2059.68	2014.42	1822.11	24.0718	1965.4	-6.36598	9.96e-240	1.34e-237
108020302	testis-specific serine/threonine-protein kinase 1	36.798	27.9208	30.1172	1725.92	1578.75	1560.21	31.612	1621.62	-5.68013	3.7e-236	4.95e-234
108019562	uncharacterized LOC108019562	33.8143	32.7347	20.0781	1811.11	1635.77	1641.73	28.8757	1696.2	-5.86009	1.54e-235	2.02e-233
108017837	uncharacterized LOC108017837	33.8143	31.7719	29.0017	1573.57	1532.42	1513.33	31.5293	1539.77	-5.60599	1.44e-234	1.89e-232
108008631	uncharacterized LOC108008631	32.8198	37.5486	24.5399	1514.44	1552.91	1562.25	31.6361	1543.2	-5.59518	3.74e-234	4.85e-232
108018970	SRSF protein kinase 3	36.798	34.6603	24.5399	1733.94	1662.5	1509.25	31.9994	1635.23	-5.66366	4.83e-234	6.22e-232
108020896	uncharacterized LOC108020896%2C transcript variant X2	21.8799	28.8836	23.4245	1827.15	1684.77	1808.86	24.7293	1773.59	-6.15905	5.41e-234	6.9e-232
108013818	prolyl 4-hydroxylase subunit alpha-1	30.8307	41.3998	16.7318	1650.75	1579.64	1556.13	29.6541	1595.51	-5.72407	4.91e-229	6.18e-227
108006042	venom allergen 3-like	35.8034	31.7719	13.3854	1809.11	1605.48	1642.75	26.9869	1685.78	-5.93908	1.26e-225	1.57e-223
108011212	tektin-3-like	35.8034	41.3998	35.6944	1614.67	1503.02	1360.47	37.6325	1492.72	-5.30633	1.02e-224	1.26e-222
108014680	cytochrome c-1	20.8853	32.7347	30.1172	1670.79	1673.19	1480.72	27.9124	1608.23	-5.84999	1.27e-223	1.55e-221
108019303	sex-regulated protein janus-B	24.8635	14.4418	21.1936	1869.24	1846.03	2050.38	20.1663	1921.89	-6.58087	2.11e-223	2.56e-221
108016969	uncharacterized LOC108016969	46.7433	67.395	35.6944	1501.41	1418.38	1368.62	49.9443	1429.47	-4.82298	4.81e-221	5.78e-219
108010172	peptidylglycine alpha-hydroxylating monooxygenase-like	99.4539	123.237	78.0816	1629.7	1682.1	1517.41	100.257	1609.73	-3.99552	8.43e-221	1.01e-218
108017146	uncharacterized LOC108017146%2C transcript variant X6	20.8853	18.2929	21.1936	1895.3	1731.99	1770.14	20.1239	1799.14	-6.48602	2.75e-218	3.24e-216
108021232	kinesin-related protein 4%2C transcript variant X2	292.395	343.714	308.98	2582.87	2289.72	2391.78	315.03	2421.45	-2.94103	6.84e-218	8e-216
108006157	uncharacterized LOC108006157	22.8744	24.0696	26.7708	1805.1	1870.98	1528.62	24.5716	1734.9	-6.14662	1.45e-217	1.69e-215
108021736	tubulin glycylase 3B%2C transcript variant X2	12.929	29.8464	15.6163	1817.13	1746.24	1804.79	19.4639	1789.39	-6.50488	7.28e-216	8.33e-214
108006618	heterochromatin-associated protein MENT-like	27.8471	27.9208	46.849	1460.32	1478.07	1765.04	34.2056	1567.81	-5.53674	3.03e-215	3.45e-213
108006854	circadian locomoter output cycles protein kaput%2C transcript variant X6	92.4922	92.4274	99.2752	1295.94	1290.08	1365.56	94.7316	1317.2	-3.79936	2.32e-214	2.6e-212
108007449	SRSF protein kinase 3%2C transcript variant X2	184.984	203.148	200.781	1744.96	1645.57	1814.98	196.304	1735.17	-3.14393	2.74e-213	3.04e-211
108019599	coiled-coil domain-containing protein 96	26.8526	37.5486	31.2326	1442.28	1355.12	1305.44	31.8779	1367.61	-5.41957	4.42e-213	4.86e-211
108004591	thioredoxin-T	31.8253	32.7347	17.8472	1511.43	1535.09	1371.68	27.4691	1472.73	-5.72596	1.01e-212	1.1e-210
novel.268	-	15.9126	22.1441	17.8472	1709.88	1741.79	1731.41	18.6346	1727.7	-6.52987	2.68e-210	2.87e-208
108010156	uncharacterized LOC108010156%2C transcript variant X2	23.8689	21.1813	20.0781	1566.56	1561.82	1504.16	21.7094	1544.18	-6.14916	1.35e-209	1.44e-207
108006897	uncharacterized LOC108006897	15.9126	14.4418	24.5399	1749.97	1784.55	1788.48	18.2981	1774.34	-6.61973	1.55e-209	1.64e-207
108019902	venom allergen 5	41.7707	34.6603	40.1562	1341.05	1302.56	1185.19	38.8624	1276.26	-5.04051	5.93e-208	6.2e-206
108019545	fatty acid synthase%2C transcript variant X1	182.001	172.339	166.202	1593.62	1677.64	1857.78	173.514	1709.68	-3.29924	2.16e-207	2.25e-205
108020154	uncharacterized LOC108020154	25.858	27.9208	14.5009	1464.33	1433.52	1554.09	22.7599	1483.98	-6.00603	8.46e-206	8.73e-204
novel.97	-	13.9236	17.3301	33.4635	1639.72	1583.2	1516.39	21.5724	1579.77	-6.22427	2.21e-205	2.25e-203
108016576	uncharacterized LOC108016576	47.7379	38.5114	40.1562	1193.71	1229.5	1159.71	42.1352	1194.31	-4.8243	2.62e-205	2.64e-203
108017840	protein windbeutel%2C transcript variant X1	135.257	142.492	117.122	1425.24	1372.05	1431.8	131.624	1409.7	-3.41618	1.42e-204	1.42e-202
108013348	zinc finger MIZ domain-containing protein 2%2C transcript variant X2	37.7925	38.5114	31.2326	1278.9	1200.99	1191.3	35.8455	1223.73	-5.08644	2.94e-204	2.92e-202
108009965	serpin B10-like%2C transcript variant X1	23.8689	37.5486	23.4245	1262.87	1432.63	1443.01	28.2807	1379.5	-5.59604	1.09e-202	1.07e-200
108018224	uncharacterized LOC108018224	29.8362	25.9952	13.3854	1444.28	1395.21	1389	23.0723	1409.5	-5.91102	1.1e-201	1.08e-199
108009246	uncharacterized LOC108009246%2C transcript variant X4	58.6778	100.13	94.8134	9093.65	9403.88	8152.62	84.5403	8883.38	-6.7165	1.53e-201	1.48e-199
108007452	uncharacterized LOC108007452	19.8908	25.9952	22.309	1493.39	1527.07	1346.2	22.7317	1455.56	-5.99813	9.37e-201	9e-199
108011290	male-specific sperm protein Mst84Da	10.9399	23.1069	30.1172	1628.7	1500.34	1432.82	21.388	1520.62	-6.17021	6.96e-198	6.61e-196
108015217	clumping factor A-like%2C transcript variant X2	15.9126	27.9208	17.8472	1475.35	1478.07	1410.4	20.5602	1454.61	-6.13315	7.82e-198	7.39e-196
108006847	60 kDa heat shock protein homolog 1%2C mitochondrial	32.8198	25.9952	15.6163	1515.44	1380.07	1303.4	24.8104	1399.64	-5.80008	1.24e-197	1.16e-195
108014733	uncharacterized LOC108014733%2C transcript variant X1	21.8799	22.1441	22.309	1384.14	1290.97	1323.78	22.111	1332.97	-5.91394	4.57e-193	4.22e-191
108017858	uncharacterized LOC108017858	28.8416	21.1813	16.7318	1523.46	1423.72	1294.23	22.2516	1413.8	-5.97861	5.1e-193	4.68e-191
novel.229	-	10.9399	21.1813	29.0017	1391.16	1455.8	1453.21	20.3743	1433.39	-6.15678	6.06e-193	5.54e-191
108006565	b(0%2C+)-type amino acid transporter 1%2C transcript variant X2	171.061	139.604	179.588	1490.38	1483.42	1577.53	163.417	1517.11	-3.21878	2.78e-191	2.52e-189
108008049	RNA-binding protein cabeza-like	11.9345	24.0696	21.1936	1484.37	1461.14	1382.89	19.0659	1442.8	-6.24346	2.37e-190	2.14e-188
108009337	ecdysone-induced protein 78C%2C transcript variant X9	378.919	344.677	319.019	2155.9	2121.33	2097.26	347.539	2124.83	-2.61023	1.92e-189	1.73e-187
108008933	uncharacterized LOC108008933	17.9017	12.5162	18.9627	1595.62	1666.95	1509.25	16.4602	1590.61	-6.60595	2.12e-188	1.9e-186
108015852	tubulin beta-2 chain	91.4976	49.1021	75.8507	5380.22	5004.41	5050.55	72.1501	5145.06	-6.15885	1.35e-186	1.2e-184
108012712	eukaryotic translation initiation factor 4E	17.9017	18.2929	31.2326	1231.8	1363.14	1279.96	22.4758	1291.63	-5.86647	3.43e-186	3e-184
108020673	uncharacterized LOC108020673	30.8307	40.437	26.7708	1113.53	1142.19	1052.71	32.6795	1102.81	-5.06563	3.9e-185	3.36e-183
108021569	bromodomain-containing protein 4-like	12.929	23.1069	16.7318	1384.14	1489.65	1404.29	17.5892	1426.03	-6.33444	3.25e-184	2.79e-182
108005348	uncharacterized LOC108005348	30.8307	22.1441	21.1936	1200.73	1200.99	1126.08	24.7228	1175.93	-5.56674	7.47e-184	6.37e-182
novel.578	-	10.9399	15.4046	22.309	1611.66	1675.86	1454.22	16.2178	1580.58	-6.6265	2.69e-183	2.28e-181
108014533	uncharacterized LOC108014533%2C transcript variant X2	20.8853	14.4418	12.27	1479.36	1582.31	1482.76	15.8657	1514.81	-6.56748	7.36e-183	6.22e-181
108015431	cyclin-dependent kinase-like 3	25.858	29.8464	29.0017	1341.05	1184.95	1091.43	28.2354	1205.81	-5.4168	3.68e-182	3.09e-180
108019459	heterochromatin-associated protein MENT-like%2C transcript variant X2	11.9345	14.4418	5.57726	2240.09	2447.41	2174.71	10.6512	2287.4	-7.71741	1e-181	8.39e-180
108013623	uncharacterized LOC108013623	20.8853	19.2557	20.0781	1332.02	1405.01	1208.63	20.0731	1315.22	-6.03498	3.95e-181	3.23e-179
108013759	succinyl-CoA ligase [ADP/GDP-forming] subunit alpha%2C mitochondrial	20.8853	26.958	27.8863	1181.68	1205.44	1081.24	25.2432	1156.12	-5.52158	8.34e-181	6.8e-179
108019909	uncharacterized LOC108019909%2C transcript variant X2	30.8307	15.4046	34.579	1144.6	1117.24	1145.44	26.9381	1135.76	-5.41702	9.03e-181	7.33e-179
108021570	tubulin polyglutamylase TTLL4%2C transcript variant X2	514.177	471.765	467.374	2381.41	2481.27	2477.38	484.439	2446.69	-2.33593	1.41e-180	1.14e-178
108016486	uncharacterized LOC108016486%2C transcript variant X2	189.957	162.711	112.661	9671.96	9346.86	9137.05	155.109	9385.29	-5.91593	3.35e-180	2.68e-178
108012676	vesicle-associated membrane protein-associated protein B	27.8471	21.1813	14.5009	1247.83	1222.37	1173.98	21.1764	1214.73	-5.82702	7.37e-180	5.87e-178
108019387	probable cytochrome P450 312a1	44.7543	38.5114	40.1562	997.265	984.489	992.582	41.1406	991.445	-4.59062	6.51e-179	5.16e-177
108021273	homeotic protein spalt-major%2C transcript variant X2	74.5904	75.0973	76.9661	998.267	1070.02	1085.32	75.5513	1051.2	-3.79933	8.38e-178	6.58e-176
108019766	uncharacterized LOC108019766	13.9236	19.2557	14.5009	1443.28	1429.96	1330.92	15.8934	1401.38	-6.45498	1.25e-175	9.65e-174
108006879	myosin heavy chain%2C embryonic smooth muscle isoform%2C transcript variant X1	18.8962	17.3301	25.6554	1310.98	1282.06	1134.23	20.6273	1242.42	-5.92674	1.42e-175	1.09e-173
108010675	uncharacterized LOC108010675	12.929	11.5534	16.7318	1723.91	1703.48	1516.39	13.7381	1647.93	-6.91994	1.9e-175	1.45e-173
108020348	twitchin	3027.38	3093.43	3397.66	16790.1	18479	22448.2	3172.82	19239.1	-2.6004	3.48e-175	2.66e-173
108020499	mobility group protein 1A-like	29.8362	25.0324	18.9627	1164.64	1177.82	1028.25	24.6104	1123.57	-5.5022	6.54e-174	4.97e-172
108016693	uncharacterized LOC108016693%2C transcript variant X2	24.8635	23.1069	24.5399	1140.59	1232.17	1041.5	24.1701	1138.09	-5.55917	7.61e-174	5.76e-172
108015592	heterochromatin-associated protein MENT-like	10.9399	18.2929	14.5009	1418.22	1470.94	1478.68	14.5779	1455.95	-6.63798	1.37e-173	1.03e-171
108009852	maternal protein exuperantia%2C transcript variant X1	2125.33	2147.01	1929.73	7410.83	7451.83	7349.59	2067.36	7404.08	-1.83991	1.06e-169	7.84e-168
108020994	sodium/potassium-transporting ATPase subunit beta-2%2C transcript variant X1	3254.13	3443.88	3663.14	12307.9	12058.9	11788.7	3453.72	12051.8	-1.80336	1.62e-169	1.2e-167
108005210	uncharacterized LOC108005210	16.9072	25.9952	17.8472	1186.69	1130.6	1083.28	20.2499	1133.53	-5.79703	1.94e-169	1.42e-167
108016216	L-asparaginase 1	25.858	22.1441	12.27	1277.9	1088.73	1164.81	20.0907	1177.15	-5.8524	2.31e-168	1.68e-166
108005761	uncharacterized LOC108005761	13.9236	15.4046	20.0781	1268.88	1211.68	1282	16.4687	1254.19	-6.26247	7.15e-168	5.18e-166
108007900	dynein intermediate chain 3%2C ciliary	28.8416	19.2557	15.6163	1077.45	1192.97	1065.96	21.2379	1112.12	-5.69987	2.18e-167	1.57e-165
108008145	uncharacterized LOC108008145	1945.32	1989.11	2201.9	7357.71	7556.96	7538.12	2045.44	7484.26	-1.87214	2.67e-166	1.9e-164
108010326	uncharacterized LOC108010326	14.9181	20.2185	21.1936	1164.64	1121.69	1085.32	18.7767	1123.89	-5.90858	2.61e-165	1.83e-163
108009744	ovalbumin-related protein X%2C transcript variant X1	23.8689	17.3301	13.3854	1129.57	1141.29	1088.38	18.1948	1119.75	-5.93154	5.69e-164	3.93e-162
108021222	uncharacterized LOC108021222	8.95085	17.3301	13.3854	1433.25	1398.78	1393.08	13.2221	1408.37	-6.7308	9.61e-164	6.61e-162
108011622	elongation of very long chain fatty acids protein AAEL008004%2C transcript variant X2	418.701	365.858	407.14	2126.83	2033.13	2249.11	397.233	2136.35	-2.42778	1.39e-162	9.52e-161
108015093	uncharacterized LOC108015093	9.94539	25.9952	23.4245	1158.63	1086.95	1052.71	19.7884	1099.43	-5.80023	1.58e-162	1.07e-160
108017450	transcription factor mef2A	101.443	130.939	110.43	1154.62	1119.91	1283.02	114.271	1185.85	-3.37254	6.3e-162	4.26e-160
108010986	ubiquitin-conjugating enzyme E2 G1	20.8853	23.1069	27.8863	1025.33	935.488	982.391	23.9595	981.069	-5.36355	1.38e-161	9.28e-160
108018613	uncharacterized LOC108018613%2C transcript variant X1	32.8198	33.6975	33.4635	889.019	896.286	1015	33.3269	933.436	-4.80744	2.48e-161	1.66e-159
108007901	uncharacterized LOC108007901	1376.44	1404.7	1233.69	5146.69	5340.3	5046.47	1338.28	5177.82	-1.9511	2.11e-160	1.4e-158
108014555	protein takeout	34.8089	39.4742	31.2326	1059.41	906.087	884.56	35.1719	950.017	-4.74888	9.34e-159	6.19e-157
108019601	dystonin%2C transcript variant X30	3143.74	3002.93	2889.02	10186.1	9566.92	10182.6	3011.9	9978.56	-1.72783	1.1e-158	7.26e-157
108010820	uncharacterized LOC108010820	17.9017	12.5162	20.0781	1159.63	1219.7	1070.03	16.832	1149.79	-6.1077	1.3e-158	8.53e-157
108020106	uncharacterized LOC108020106	16.9072	11.5534	11.1545	1384.14	1438.87	1222.89	13.205	1348.64	-6.6689	2.94e-156	1.92e-154
108006836	ankyrin-2-like%2C transcript variant X3	389.859	414.961	406.024	1939.4	1895.03	2034.08	403.615	1956.17	-2.2767	3.3e-155	2.14e-153
108013380	purine nucleoside phosphorylase%2C transcript variant X3	2026.87	1888.99	1879.54	6298.3	6535.94	6320.32	1931.8	6384.85	-1.72459	6.32e-154	4.06e-152
108017866	glutathione peroxidase homolog BsaA	20.8853	12.5162	16.7318	1055.4	1159.11	1026.21	16.7111	1080.24	-6.01867	3.82e-153	2.45e-151
108018241	glycerol-3-phosphate dehydrogenase%2C mitochondrial	15.9126	20.2185	11.1545	1131.57	1044.18	1087.36	15.7619	1087.7	-6.09001	4.01e-153	2.56e-151
108008816	uncharacterized LOC108008816	16.9072	12.5162	22.309	1114.53	1116.35	988.506	17.2441	1073.13	-5.97824	4.45e-153	2.83e-151
108009183	uncharacterized LOC108009183	17.9017	13.479	12.27	1120.54	1173.37	1126.08	14.5502	1140	-6.2854	5.23e-153	3.31e-151
108018121	glycerol-3-phosphate dehydrogenase%2C mitochondrial	122.328	139.604	129.392	1122.55	1148.42	1038.44	130.442	1103.14	-3.07961	4.1e-152	2.58e-150
108007146	uncharacterized LOC108007146	18.8962	21.1813	25.6554	921.092	1038.84	899.846	21.911	953.258	-5.45231	4.81e-152	3.01e-150
108018775	E3 ubiquitin-protein ligase RMA1H1%2C transcript variant X2	20.8853	20.2185	8.92361	1206.74	1147.53	986.467	16.6758	1113.58	-6.03656	1.84e-151	1.14e-149
novel.37	PF00014:Kunitz/Bovine pancreatic trypsin inhibitor domain	6.96178	10.5906	13.3854	1514.44	1713.28	1555.11	10.3126	1594.28	-7.28759	3.2e-151	1.98e-149
108021205	membrane steroid-binding protein 2	16.9072	21.1813	20.0781	947.151	938.161	936.533	19.3889	940.615	-5.60067	4.13e-151	2.55e-149
108012022	nucleosome assembly protein 1-like 1	15.9126	16.3674	7.80816	1285.92	1145.75	1184.17	13.3627	1205.28	-6.4709	7.14e-151	4.39e-149
108010051	uncharacterized LOC108010051	23.8689	11.5534	8.92361	1134.58	1070.02	1097.55	14.782	1100.71	-6.20206	7.44e-150	4.52e-148
108016888	nucleosome assembly protein 1-like 1	18.8962	18.2929	12.27	999.269	991.617	1017.04	16.4864	1002.64	-5.91222	1.68e-149	1.02e-147
108015062	uncharacterized LOC108015062	16.9072	16.3674	17.8472	980.226	1012.11	973.219	17.0406	988.518	-5.86132	1.83e-149	1.11e-147
108018062	beta-glucuronidase-like	85.5304	87.6135	72.5043	892.026	896.286	929.399	81.8827	905.904	-3.46265	2.53e-149	1.52e-147
108019077	thyrotropin-releasing hormone-degrading ectoenzyme	6.96178	16.3674	7.80816	1563.55	1450.45	1428.75	10.3791	1480.92	-7.1353	2.87e-149	1.72e-147
108011854	uncharacterized LOC108011854	39.7816	23.1069	17.8472	906.057	986.271	851.949	26.9119	914.759	-5.07458	3.51e-149	2.09e-147
108010928	zinc metalloproteinase nas-14	9.94539	18.2929	22.309	1103.51	986.271	1010.93	16.8491	1033.57	-5.95307	4.23e-149	2.52e-147
108016330	histone H2B	59.6724	55.8416	98.1597	1064.42	1042.4	965.067	71.2245	1023.96	-3.86116	2.15e-147	1.28e-145
108009450	accessory gland protein Acp29AB-like	9.94539	21.1813	5.57726	1224.78	1251.77	1164.81	12.2346	1213.79	-6.59492	6.85e-147	4.03e-145
108008657	uncharacterized LOC108008657%2C transcript variant X1	7.95631	22.1441	11.1545	1233.8	1120.8	1084.3	13.7516	1146.3	-6.36294	6.89e-147	4.04e-145
108006708	zinc finger MYND domain-containing protein 10 homolog	24.8635	19.2557	13.3854	957.174	894.504	862.14	19.1682	904.606	-5.54612	2.03e-144	1.17e-142
108020680	protein takeout-like	194.93	158.86	160.625	1184.69	1259.79	1204.55	171.471	1216.34	-2.82555	2.66e-144	1.53e-142
108006567	transcription factor BTF3 homolog 4	10.9399	7.70228	17.8472	1200.73	1308.79	1172.96	12.1631	1227.49	-6.68678	3.4e-144	1.95e-142
108012945	uncharacterized LOC108012945	11.9345	13.479	6.69271	1266.88	1340.87	1292.19	10.7021	1299.98	-6.90187	9.93e-144	5.65e-142
108009615	E3 ubiquitin-protein ligase NRDP1	12.929	13.479	17.8472	1032.34	1063.78	974.239	14.7517	1023.46	-6.12844	1.44e-143	8.14e-142
108012627	probable protein phosphatase 2C T23F11.1	20.8853	13.479	17.8472	947.151	935.488	887.617	17.4038	923.418	-5.73417	1.8e-143	1.02e-141
108011643	trichohyalin%2C transcript variant X2	17.9017	20.2185	15.6163	990.249	923.905	859.083	17.9122	924.412	-5.68163	6.19e-143	3.48e-141
108009071	CCR4-NOT transcription complex subunit 1%2C transcript variant X1	838.397	1001.3	969.327	3927.92	3741.06	3758.36	936.34	3809.11	-2.0245	1.26e-142	7.08e-141
108009214	uncharacterized LOC108009214	14.9181	8.66507	17.8472	1182.69	1069.13	1027.23	13.8101	1093.02	-6.32644	1.54e-142	8.61e-141
108011983	V-type proton ATPase catalytic subunit A	26.8526	22.1441	7.80816	939.133	929.251	855.006	18.9349	907.797	-5.55365	1.86e-142	1.03e-140
108021511	cholecystokinin receptor type A%2C transcript variant X1	30.8307	32.7347	27.8863	736.673	813.429	785.709	30.4839	778.604	-4.67036	7.32e-142	4.05e-140
108017818	uncharacterized LOC108017818	29.8362	35.6231	41.2717	849.93	755.518	763.289	35.577	789.579	-4.47865	1.37e-141	7.51e-140
108016566	uncharacterized LOC108016566	13.9236	17.3301	18.9627	897.037	943.506	894.75	16.7388	911.765	-5.77365	4.93e-141	2.69e-139
108015550	adenosine deaminase CECR1%2C transcript variant X2	15.9126	20.2185	17.8472	952.162	944.397	827.491	17.9928	908.017	-5.65546	9.57e-141	5.21e-139
108017851	uncharacterized LOC108017851	15.9126	25.9952	15.6163	896.035	835.702	849.911	19.1747	860.549	-5.47394	1.11e-140	6.01e-139
108017012	uncharacterized LOC108017012	23.8689	17.3301	17.8472	817.857	903.414	843.797	19.6821	855.023	-5.43873	1.18e-140	6.36e-139
108007674	uncharacterized LOC108007674%2C transcript variant X1	16.9072	12.5162	11.1545	1061.41	1029.04	994.62	13.526	1028.36	-6.24093	1.75e-140	9.45e-139
108019104	uncharacterized LOC108019104	21.8799	10.5906	14.5009	916.08	952.416	943.666	15.6571	937.387	-5.90501	5.78e-140	3.11e-138
108018050	tektin-B1-like	21.8799	12.5162	16.7318	892.026	866.885	864.178	17.0426	874.363	-5.68394	3.47e-138	1.84e-136
108009250	uncharacterized LOC108009250%2C transcript variant X1	18.8962	18.2929	16.7318	877.994	855.303	816.281	17.9736	849.859	-5.55979	4.61e-138	2.44e-136
108009671	uncharacterized LOC108009671	13.9236	9.62785	13.3854	1054.39	1112.78	1051.69	12.3123	1072.96	-6.45333	7.64e-138	4.02e-136
108014522	uncharacterized LOC108014522	10.9399	7.70228	4.4618	1641.73	1771.19	1835.36	7.70134	1749.43	-7.80605	3.65e-137	1.91e-135
108011280	uncharacterized LOC108011280	11.9345	12.5162	20.0781	950.158	1020.13	890.674	14.8429	953.653	-6.02583	3.02e-136	1.58e-134
108016074	uncharacterized LOC108016074	20.8853	12.5162	16.7318	918.085	858.867	841.758	16.7111	872.903	-5.71056	3.05e-136	1.59e-134
108018804	coiled-coil domain-containing protein 39-like	24.8635	25.0324	16.7318	779.771	779.573	755.137	22.2092	771.494	-5.10531	3.67e-136	1.91e-134
108020004	probable E3 ubiquitin-protein ligase sinah	25.858	12.5162	15.6163	1025.33	927.469	811.186	17.9969	921.328	-5.67611	9.63e-136	4.98e-134
108012351	uncharacterized LOC108012351	403.783	416.886	339.097	1878.27	1856.72	1934.21	386.589	1889.73	-2.28624	1.05e-135	5.41e-134
108008770	venom allergen 5	23.8689	19.2557	12.27	874.987	798.283	816.281	18.4649	829.85	-5.47325	1.38e-135	7.1e-134
108008247	putative fatty acyl-CoA reductase CG5065	316.264	293.65	336.866	1620.68	1548.45	1742.62	315.593	1637.25	-2.37671	2.29e-135	1.18e-133
108012567	uncharacterized LOC108012567	14.9181	11.5534	7.80816	1101.5	1063.78	1077.17	11.4266	1080.82	-6.54745	3.27e-135	1.67e-133
108016181	paramyosin%2C transcript variant X2	48.7324	52.9532	58.0035	811.844	716.316	770.423	53.2297	766.194	-3.85047	7.73e-135	3.94e-133
108010481	uncharacterized LOC108010481	16.9072	9.62785	14.5009	919.087	947.961	964.048	13.6786	943.699	-6.11575	3.79e-134	1.93e-132
108009728	-	7.95631	6.7395	12.27	1387.15	1370.27	1380.85	8.98859	1379.42	-7.28452	7.55e-134	3.83e-132
108009746	NSFL1 cofactor p47	16.9072	8.66507	22.309	863.962	886.486	858.064	15.9604	869.504	-5.79405	1.46e-133	7.39e-132
108008264	kinesin-like protein Klp10A	11.9345	16.3674	20.0781	865.966	880.249	818.32	16.1266	854.845	-5.74016	2.7e-133	1.36e-131
108008848	uncharacterized LOC108008848	17.9017	18.2929	25.6554	761.73	776.9	760.232	20.6167	766.287	-5.22932	3.17e-133	1.59e-131
108009537	diacylglycerol kinase 1%2C transcript variant X1	47.7379	57.7671	42.3871	813.848	718.098	748.003	49.2974	759.983	-3.93842	3.96e-133	1.98e-131
108013673	cytosolic carboxypeptidase NnaD	736.954	664.322	748.468	2818.4	2664.8	2886.03	716.581	2789.74	-1.96169	4.67e-133	2.33e-131
108013183	enkurin	14.9181	23.1069	22.309	821.866	750.172	738.832	20.1113	770.29	-5.26221	6.44e-131	3.2e-129
108007551	polycystic kidney disease 2-like 2 protein%2C transcript variant X1	9.94539	19.2557	17.8472	849.93	838.375	807.11	15.6828	831.805	-5.73248	2.72e-130	1.35e-128
108012658	uncharacterized LOC108012658	9.94539	20.2185	16.7318	930.112	832.139	814.243	15.6319	858.831	-5.7788	2.77e-130	1.36e-128
108007064	60 kDa heat shock protein homolog 2%2C mitochondrial	18.8962	13.479	16.7318	836.9	878.467	770.423	16.369	828.597	-5.66578	3.33e-130	1.64e-128
108019760	uncharacterized LOC108019760	9.94539	8.66507	14.5009	1160.64	1124.37	996.658	11.0371	1093.89	-6.6503	3.98e-130	1.94e-128
108017364	uncharacterized LOC108017364	493.292	536.272	848.858	55742.6	57982.4	49383.5	626.14	54369.5	-6.44087	1.83e-129	8.87e-128
108019673	uncharacterized LOC108019673	19.8908	12.5162	13.3854	891.023	815.211	816.281	15.2641	840.839	-5.78006	1.85e-129	8.97e-128
108013383	protein phosphatase 1 regulatory subunit 3C	995.534	996.483	984.943	3141.13	3251.04	3322.19	992.32	3238.12	-1.70616	7.64e-129	3.69e-127
108008245	serpin I2-like	11.9345	12.5162	23.4245	820.864	845.503	793.862	15.9584	820.076	-5.7097	1.01e-128	4.85e-127
108011064	uncharacterized LOC108011064	9.94539	16.3674	7.80816	987.242	1011.22	957.933	11.3736	985.464	-6.41509	1.41e-128	6.75e-127
108004608	neurofilament medium polypeptide-like	15.9126	13.479	7.80816	946.149	956.87	880.483	12.3999	927.834	-6.20621	2.88e-128	1.38e-126
108021033	nesprin-1%2C transcript variant X10	3299.88	3357.23	3247.08	9072.6	8791.8	9285.84	3301.4	9050.08	-1.45464	3.15e-128	1.5e-126
108020355	apolipophorins	3905.56	3957.05	4001.12	11253.6	12205.9	12896.4	3954.58	12118.6	-1.61568	3.71e-128	1.76e-126
108020884	uncharacterized LOC108020884	11.9345	9.62785	13.3854	1050.39	973.798	925.323	11.6492	983.169	-6.4092	2.04e-127	9.68e-126
108019290	uncharacterized LOC108019290	15.9126	22.1441	25.6554	804.828	693.152	721.507	21.2374	739.829	-5.1311	9.72e-127	4.57e-125
108021239	male-specific sperm protein Mst84Dc	3.97816	5.77671	13.3854	1535.49	1486.98	1452.19	7.71343	1491.55	-7.63776	2.53e-126	1.18e-124
108008736	isocitrate dehydrogenase [NAD] subunit gamma%2C mitochondrial	18.8962	15.4046	12.27	921.092	758.191	821.377	15.5236	833.553	-5.73626	3.06e-126	1.42e-124
108019931	sodium/potassium/calcium exchanger 6%2C mitochondrial%2C transcript variant X1	12.929	14.4418	11.1545	873.985	848.176	881.502	12.8418	867.888	-6.07004	6.99e-126	3.24e-124
108010486	uncharacterized LOC108010486	16.9072	20.2185	13.3854	769.748	751.063	725.584	16.837	748.798	-5.46225	3.63e-125	1.68e-123
108013755	uncharacterized LOC108013755	10.9399	20.2185	10.0391	894.03	810.756	821.377	13.7325	842.054	-5.91806	4.15e-125	1.91e-123
108015885	myosin heavy chain%2C muscle%2C transcript variant X1	657.39	690.317	597.882	2620.95	2411.78	2579.29	648.53	2537.34	-1.96629	4.58e-125	2.11e-123
108017623	uncharacterized LOC108017623	19.8908	13.479	12.27	768.746	772.446	815.262	15.2132	785.485	-5.68229	5.75e-125	2.63e-123
108010736	protein TRC8 homolog%2C transcript variant X2	211.837	181.004	167.318	1162.64	1119.02	1133.21	186.719	1138.29	-2.60519	6.3e-125	2.88e-123
108016672	uncharacterized LOC108016672	11.9345	8.66507	8.92361	1153.62	1087.84	1006.85	9.84105	1082.77	-6.77891	1.15e-124	5.2e-123
108010062	fizzy-related protein homolog	27.8471	23.1069	25.6554	665.511	646.823	691.954	25.5364	668.096	-4.71059	1.66e-124	7.52e-123
108010748	uncharacterized LOC108010748	11.9345	8.66507	12.27	1017.31	1032.6	909.018	10.9565	986.309	-6.50177	3.28e-124	1.48e-122
108009975	dnaJ homolog subfamily B member 6%2C transcript variant X1	207.859	234.92	292.248	1468.33	1422.83	1523.52	245.009	1471.56	-2.5908	1.7e-123	7.61e-122
108020971	uncharacterized LOC108020971	10.9399	11.5534	10.0391	993.255	898.959	981.372	10.8441	957.862	-6.45965	4.8e-123	2.15e-121
108014372	uncharacterized LOC108014372%2C transcript variant X2	309.302	332.161	310.095	1565.56	1413.03	1475.62	317.186	1484.74	-2.22565	8.74e-123	3.9e-121
108005400	protein xmas-1	21.8799	12.5162	23.4245	734.668	670.878	758.194	19.2735	721.247	-5.24023	9.26e-123	4.12e-121
108017038	mitochondrial import receptor subunit TOM20 homolog	16.9072	12.5162	12.27	846.923	757.3	821.377	13.8978	808.533	-5.85761	1.16e-122	5.15e-121
108021694	cytochrome c oxidase subunit 5B%2C mitochondrial	17.9017	19.2557	21.1936	689.566	754.627	667.496	19.4503	703.896	-5.18249	2.23e-122	9.88e-121
108019251	probable citrate synthase 2%2C mitochondrial	10.9399	14.4418	10.0391	945.146	842.83	873.35	11.8069	887.109	-6.22032	3.71e-122	1.63e-120
108018675	uncharacterized LOC108018675%2C transcript variant X2	17.9017	8.66507	10.0391	918.085	832.139	838.701	12.2019	862.975	-6.13945	2.4e-121	1.05e-119
108009921	neuropeptide-like protein 33	8.95085	9.62785	22.309	887.014	898.068	764.308	13.6292	849.797	-5.9984	4.57e-121	1.99e-119
108009261	protein I'm not dead yet%2C transcript variant X2	16.9072	12.5162	12.27	823.871	818.774	734.755	13.8978	792.467	-5.82952	6.2e-121	2.7e-119
108015281	glycerol-3-phosphate acyltransferase 3	10.9399	9.62785	17.8472	860.955	809.865	816.281	12.805	829.034	-6.03984	6.79e-121	2.95e-119
108014036	four and a half LIM domains protein 2-like	574.844	540.123	542.109	2123.82	2071.44	2324.52	552.359	2173.26	-1.97565	1.03e-120	4.46e-119
108012575	uncharacterized LOC108012575	10.9399	14.4418	21.1936	792.8	760.863	706.221	15.5251	753.295	-5.6194	1.96e-120	8.42e-119
108008722	uncharacterized LOC108008722	12.929	14.4418	6.69271	955.169	872.231	836.663	11.3545	888.021	-6.26496	3.55e-120	1.52e-118
108010972	uncharacterized LOC108010972	26.8526	28.8836	16.7318	692.573	695.825	615.523	24.156	667.973	-4.77349	4.25e-120	1.81e-118
108009978	actin-binding protein IPP-like%2C transcript variant X1	19.8908	26.958	10.0391	774.759	676.224	682.782	18.9626	711.255	-5.20159	1.83e-119	7.73e-118
108018999	uncharacterized LOC108018999%2C transcript variant X4	9.94539	9.62785	12.27	930.112	882.031	941.628	10.6144	917.924	-6.44323	1.96e-119	8.26e-118
108016766	mitogen-activated protein kinase-binding protein 1%2C transcript variant X3	217.804	215.664	219.744	1093.48	1133.28	1172.96	217.737	1133.24	-2.38007	2.02e-119	8.5e-118
108007144	uncharacterized LOC108007144%2C transcript variant X1	8.95085	9.62785	20.0781	968.199	1059.33	774.499	12.8856	934.009	-6.21089	3.21e-119	1.34e-117
108009725	uncharacterized LOC108009725	715.074	755.787	701.619	2439.54	2444.74	2536.49	724.16	2473.59	-1.77141	5.32e-119	2.22e-117
novel.60	PF00307:Calponin homology (CH) domain	9.94539	9.62785	15.6163	873.985	857.976	815.262	11.7299	849.074	-6.19709	8.55e-119	3.55e-117
108008568	uridine phosphorylase 1	25.858	26.958	41.2717	733.666	718.098	603.294	31.3626	685.019	-4.46455	1.79e-118	7.43e-117
108005458	UNC93-like protein%2C transcript variant X1	505.226	461.174	515.338	1906.33	1862.96	1968.86	493.913	1912.71	-1.9543	6.29e-118	2.6e-116
108020854	protein arginine N-methyltransferase 1	25.858	18.2929	22.309	664.509	718.098	607.37	22.1533	663.326	-4.90755	9.39e-118	3.88e-116
108009609	histone-lysine N-methyltransferase%2C H3 lysine-79 specific	10.9399	17.3301	16.7318	705.602	690.479	758.194	15.0006	718.092	-5.58402	7.83e-117	3.22e-115
108007531	cell division cycle 7-related protein kinase	10.9399	12.5162	10.0391	863.962	848.176	806.091	11.1651	839.409	-6.2256	8.21e-117	3.37e-115
108010894	penicillin-binding protein 1A/1B-like	19.8908	11.5534	7.80816	850.932	841.939	713.355	13.0841	802.075	-5.92061	1.12e-116	4.59e-115
108014178	uncharacterized LOC108014178	18.8962	9.62785	11.1545	791.798	745.717	740.87	13.2262	759.462	-5.83972	1.24e-116	5.07e-115
108017266	uncharacterized LOC108017266	13.9236	16.3674	16.7318	727.652	699.388	662.401	15.6742	696.48	-5.47632	1.94e-116	7.87e-115
108019870	ELAV-like protein 2	858.287	771.191	952.595	4026.14	4114.36	5252.33	860.691	4464.28	-2.37578	5.01e-116	2.03e-114
108017232	uncharacterized LOC108017232	3.97816	11.5534	13.3854	914.076	997.854	949.781	9.639	953.903	-6.64586	6.17e-116	2.49e-114
108007420	uncharacterized LOC108007420%2C transcript variant X1	9.94539	13.479	6.69271	897.037	859.758	926.342	10.039	894.379	-6.45505	6.33e-116	2.55e-114
108005284	uncharacterized LOC108005284	6.96178	13.479	15.6163	794.805	857.085	763.289	12.019	805.06	-6.07929	1.61e-115	6.45e-114
108013819	prolyl 4-hydroxylase subunit alpha-3	13.9236	7.70228	11.1545	834.896	816.102	859.083	10.9268	836.693	-6.26403	2.92e-115	1.17e-113
108016916	putative fatty acyl-CoA reductase CG8306	505.226	522.793	516.454	1892.3	1845.14	1840.45	514.824	1859.3	-1.85254	4.02e-115	1.6e-113
108013082	uncharacterized LOC108013082	26.8526	40.437	31.2326	654.486	623.658	585.97	32.8407	621.372	-4.23704	4.54e-115	1.8e-113
108017063	probable fumarate hydratase%2C mitochondrial	15.9126	19.2557	7.80816	689.566	698.497	704.183	14.3255	697.415	-5.57858	2.6e-114	1.03e-112
108012673	eukaryotic translation initiation factor 4E	11.9345	13.479	18.9627	694.577	718.989	671.572	14.792	695.046	-5.56957	2.63e-114	1.04e-112
108020996	putative inorganic phosphate cotransporter	23.8689	6.7395	14.5009	715.625	680.679	733.736	15.0364	710.013	-5.56717	2.73e-114	1.07e-112
108010788	uncharacterized LOC108010788	21.8799	8.66507	14.5009	758.723	733.244	657.305	15.0153	716.424	-5.58099	3.16e-114	1.24e-112
108009132	radial spoke head protein 4 homolog A	15.9126	13.479	11.1545	810.841	701.17	703.164	13.5154	738.392	-5.76299	7.61e-114	2.97e-112
108021231	uncharacterized LOC108021231	9.94539	12.5162	4.4618	937.128	937.27	937.552	8.97447	937.316	-6.67533	9.33e-114	3.64e-112
108020331	uncharacterized LOC108020331	48.7324	48.1393	47.9644	590.341	687.806	738.832	48.2787	672.326	-3.79955	2.01e-113	7.8e-112
108013006	dynein heavy chain 12%2C axonemal	82.5468	90.5018	87.0052	758.723	743.045	692.973	86.6846	731.58	-3.07707	2.04e-113	7.91e-112
108017233	prolyl 4-hydroxylase subunit alpha-1-like	8.95085	8.66507	14.5009	850.932	855.303	795.9	10.7056	834.045	-6.30472	2.4e-113	9.28e-112
108008536	golgin subfamily A member 6-like protein 1%2C transcript variant X2	98.4594	88.5763	76.9661	763.734	711.862	774.499	88.0006	750.032	-3.08655	5e-113	1.92e-111
108015482	vacuolar protein sorting-associated protein 13B%2C transcript variant X2	280.46	267.654	182.934	1624.69	1569.84	1487.85	243.683	1560.79	-2.67385	5.4e-113	2.07e-111
novel.62	PF00307:Calponin homology (CH) domain	19.8908	8.66507	8.92361	760.727	754.627	703.164	12.4932	739.506	-5.87811	3.61e-112	1.38e-110
108020474	protein stoned-B%2C transcript variant X1	421.685	384.151	391.523	1557.54	1561.82	1569.38	399.12	1562.91	-1.96915	1.48e-111	5.63e-110
108017263	uncharacterized LOC108017263	8.95085	12.5162	8.92361	867.971	778.682	860.102	10.1302	835.585	-6.35602	2.58e-111	9.81e-110
108004721	uncharacterized LOC108004721%2C transcript variant X1	14.9181	15.4046	5.57726	787.789	744.826	701.126	11.9666	744.58	-5.92929	2.81e-111	1.07e-109
108014576	alpha-mannosidase 2%2C transcript variant X1	220.788	214.701	200.781	1081.46	1072.69	1041.5	212.09	1065.22	-2.32694	4e-111	1.51e-109
108005649	sarcolemmal membrane-associated protein%2C transcript variant X2	579.816	601.741	663.693	2197.99	2177.46	2343.88	615.084	2239.78	-1.86572	6.3e-111	2.37e-109
108014809	tubulin alpha chain	18.8962	13.479	18.9627	657.493	651.278	592.084	17.1126	633.618	-5.21892	8.4e-111	3.16e-109
108019084	serine/arginine repetitive matrix protein 1%2C transcript variant X1	15.9126	11.5534	5.57726	775.762	772.446	748.003	11.0144	765.403	-6.0938	8.69e-111	3.26e-109
108021702	uncharacterized LOC108021702%2C transcript variant X1	18.8962	9.62785	7.80816	736.673	716.316	725.584	12.1108	726.191	-5.89149	9.94e-111	3.72e-109
108014108	ribokinase	11.9345	13.479	13.3854	735.671	674.442	687.878	12.933	699.33	-5.75766	2.18e-110	8.12e-109
108010417	adenylate cyclase%2C terminal-differentiation specific	17.9017	12.5162	24.5399	602.368	664.642	607.37	18.3193	624.793	-5.1129	2.79e-110	1.04e-108
108010466	uncharacterized LOC108010466	14.9181	16.3674	11.1545	690.568	637.914	662.401	14.1467	663.627	-5.53905	3.99e-110	1.48e-108
108019838	mitochondrial import receptor subunit TOM40 homolog 2	22.8744	10.5906	6.69271	734.668	661.969	705.202	13.3859	700.613	-5.68846	6.44e-110	2.39e-108
108015430	ATP-binding cassette sub-family A member 3	9.94539	9.62785	24.5399	751.707	652.169	677.687	14.7044	693.854	-5.59721	6.77e-110	2.5e-108
108006493	irregular chiasm C-roughest protein	13.9236	12.5162	25.6554	604.372	629.004	659.343	17.365	630.907	-5.20971	7.94e-110	2.93e-108
108015083	lectin subunit alpha	25.858	20.2185	21.1936	601.366	549.71	589.027	22.4234	580.034	-4.69141	4.91e-109	1.8e-107
108010780	putative glycogen synthase kinase-3 homolog	8.95085	10.5906	11.1545	820.864	802.738	746.984	10.232	790.195	-6.27523	1.47e-108	5.34e-107
108008700	V-type proton ATPase subunit D	12.929	10.5906	8.92361	795.807	726.117	743.927	10.8144	755.284	-6.11733	1.53e-108	5.58e-107
108010052	leucine-rich repeat-containing protein 40%2C transcript variant X1	12.929	6.7395	15.6163	764.737	760.863	675.649	11.7616	733.75	-5.9861	5.22e-108	1.88e-106
108010177	NADP-dependent malic enzyme	13.9236	9.62785	17.8472	700.591	679.788	621.638	13.7995	667.339	-5.61465	6.16e-108	2.22e-106
108012547	uncharacterized LOC108012547	13.9236	7.70228	13.3854	786.787	700.279	701.126	11.6704	729.397	-5.97782	6.81e-108	2.44e-106
108012157	uncharacterized LOC108012157	53.7051	40.437	27.8863	670.523	612.967	592.084	40.6761	625.191	-3.92974	7.92e-108	2.83e-106
108018059	unconventional myosin-Vb%2C transcript variant X1	666.341	643.141	638.038	2183.96	2140.04	2083	649.173	2135.66	-1.71779	1.09e-107	3.89e-106
108020143	tubulin polyglutamylase TTLL13	16.9072	31.7719	27.8863	735.671	586.239	588.008	25.5218	636.639	-4.64109	1.28e-107	4.56e-106
108015254	fumarate hydratase%2C mitochondrial	36.798	33.6975	21.1936	598.359	588.021	544.188	30.563	576.856	-4.22436	2.06e-107	7.34e-106
108014400	sodium/hydrogen exchanger 3%2C transcript variant X2	58.6778	70.2833	80.3125	646.468	671.769	657.305	69.7579	658.514	-3.24436	2.27e-107	8.07e-106
108019653	trichohyalin	6.96178	4.81393	12.27	979.224	935.488	1006.85	8.01522	973.853	-6.95817	3.03e-107	1.07e-105
108021106	carbohydrate sulfotransferase 2	18.8962	23.1069	14.5009	576.309	602.276	566.607	18.8347	581.731	-4.93547	3.6e-107	1.27e-105
108009442	uncharacterized LOC108009442	13.9236	6.7395	7.80816	816.855	791.155	807.11	9.4904	805.04	-6.40178	6.12e-107	2.15e-105
108021349	xylulose kinase	44.7543	50.0648	46.849	581.32	571.093	579.855	47.2227	577.423	-3.61094	7.52e-107	2.63e-105
108012493	uncharacterized protein KIAA1841 homolog	22.8744	34.6603	39.0408	631.434	633.459	536.035	32.1918	600.309	-4.22937	8.45e-107	2.95e-105
108019003	uncharacterized LOC108019003	12.929	17.3301	7.80816	725.648	697.607	621.638	12.6891	681.631	-5.72388	1.55e-106	5.4e-105
108007370	mitochondrial glutamate carrier 1-like	51.716	71.2461	50.1953	716.627	656.623	610.428	57.7192	661.226	-3.5109	1.88e-106	6.52e-105
108010989	uncharacterized LOC108010989	11.9345	8.66507	13.3854	732.664	713.643	680.744	11.3283	709.017	-5.98048	3.15e-106	1.09e-104
108020500	glyoxylate reductase/hydroxypyruvate reductase%2C transcript variant X3	4368.02	4670.47	4172.9	12277.9	11825.5	11511.5	4403.8	11871.6	-1.43041	3.34e-106	1.15e-104
108014073	trypsin iota	12.929	9.62785	13.3854	689.566	669.096	671.572	11.9808	676.745	-5.82845	6.64e-106	2.29e-104
108012967	uncharacterized LOC108012967	5.96724	19.2557	6.69271	753.712	820.556	697.049	10.6386	757.106	-6.12394	6.71e-106	2.31e-104
108015340	nascent polypeptide-associated complex subunit alpha	49.727	32.7347	40.1562	624.418	565.747	568.646	40.8726	586.27	-3.84373	9.12e-106	3.13e-104
108005365	uncharacterized LOC108005365	16.9072	5.77671	11.1545	713.62	716.316	690.935	11.2795	706.957	-5.97672	9.68e-106	3.32e-104
108011956	uncharacterized LOC108011956	562.909	584.411	613.498	1976.49	1998.38	2133.95	586.939	2036.27	-1.79531	1.4e-105	4.79e-104
108009624	NADP-dependent malic enzyme	9.94539	14.4418	7.80816	772.755	739.481	672.591	10.7318	728.276	-6.06625	2.39e-105	8.16e-104
108014949	TBC1 domain family member 19	8.95085	11.5534	15.6163	731.661	727.899	628.771	12.0402	696.11	-5.86901	2.9e-105	9.88e-104
108018739	solute carrier organic anion transporter family member 5A1%2C transcript variant X1	753.861	804.889	721.697	2462.59	2421.58	2414.2	760.149	2432.79	-1.67718	4.92e-105	1.67e-103
108015130	T-cell acute lymphocytic leukemia protein 1	27.8471	22.1441	23.4245	573.302	564.856	515.653	24.4719	551.271	-4.49322	7.87e-105	2.67e-103
108017785	cytochrome c oxidase subunit 6A1%2C mitochondrial	18.8962	14.4418	13.3854	685.557	588.021	579.855	15.5745	617.811	-5.30402	1.01e-104	3.43e-103
108012678	vitellin-degrading protease-like	10.9399	13.479	13.3854	642.459	687.806	624.695	12.6014	651.653	-5.69499	1.04e-104	3.52e-103
108005501	serine/arginine repetitive matrix protein 2%2C transcript variant X2	11.9345	12.5162	11.1545	705.602	662.86	638.962	11.8684	669.141	-5.81333	1.6e-104	5.38e-103
108012339	titin%2C transcript variant X2	6389.92	6317.8	6099.29	16225.8	16134	18077.4	6269	16812.4	-1.42308	3.34e-104	1.12e-102
108012686	venom allergen 5-like	7.95631	7.70228	12.27	839.907	765.318	777.557	9.30952	794.261	-6.43325	3.82e-104	1.27e-102
108020643	uncharacterized LOC108020643	12.929	11.5534	4.4618	779.771	710.08	773.48	9.64808	754.444	-6.25901	6.04e-104	2.01e-102
108010110	uncharacterized LOC108010110%2C transcript variant X1	11.9345	10.5906	12.27	737.675	679.788	629.79	11.5984	682.418	-5.88285	1.42e-103	4.69e-102
108013221	Ig-like and fibronectin type-III domain-containing protein 2	402.788	370.672	416.063	1550.52	1475.4	1593.84	396.508	1539.92	-1.9585	1.64e-103	5.44e-102
108019736	serine/arginine repetitive matrix protein 2	40.7761	49.1021	44.618	581.32	554.165	545.207	44.8321	560.231	-3.64205	2.79e-103	9.18e-102
108010238	leucine-rich repeat protein soc-2	319.247	313.868	356.944	1317.99	1393.43	1463.4	330.02	1391.61	-2.07816	7.1e-103	2.33e-101
108009180	tubulin polyglutamylase ttll6	10.9399	15.4046	11.1545	623.416	611.185	664.439	12.4997	633.013	-5.65328	7.35e-103	2.41e-101
108007574	accessory gland-specific peptide 57Da	201.891	286.91	389.292	19722.8	21795.1	17262.2	292.698	19593.3	-6.06594	1.05e-102	3.41e-101
108004764	uncharacterized LOC108004764	13.9236	4.81393	11.1545	736.673	740.372	705.202	9.964	727.415	-6.20392	1.69e-102	5.5e-101
108015258	calmodulin-like	12.929	9.62785	8.92361	732.664	658.405	705.202	10.4935	698.757	-6.05056	1.77e-102	5.73e-101
108018625	stabilizer of axonemal microtubules 1	21.8799	7.70228	7.80816	625.42	633.459	688.897	12.4634	649.259	-5.69029	1.96e-102	6.37e-101
108016815	polyamine-modulated factor 1-binding protein 1	10.9399	8.66507	11.1545	692.573	682.461	739.851	10.2532	704.961	-6.1098	3.93e-102	1.27e-100
108011145	uncharacterized LOC108011145	15.9126	7.70228	7.80816	703.598	691.37	673.611	10.4744	689.526	-6.03206	4.49e-102	1.45e-100
108006731	uncharacterized oxidoreductase TM_0325	35.8034	25.9952	34.579	604.372	555.947	505.463	32.1259	555.261	-4.11699	8.58e-102	2.76e-100
108018492	-	9.94539	5.77671	5.57726	932.117	1008.54	933.475	7.09979	958.046	-7.06851	1.04e-101	3.35e-100
108012042	gamma-aminobutyric acid receptor-associated protein	17.9017	15.4046	15.6163	548.245	604.058	543.169	16.3075	565.157	-5.11449	1.52e-101	4.85e-100
108019204	dynein heavy chain 7%2C axonemal	9.94539	11.5534	5.57726	792.8	735.026	736.793	9.02536	754.873	-6.36265	1.85e-101	5.9e-100
108009642	protein TolA%2C transcript variant X2	9268.11	9198.45	9260.48	20844.3	21077.9	20471.2	9242.35	20797.8	-1.17013	2.54e-101	8.08e-100
108007681	uncharacterized LOC108007681	13.9236	9.62785	8.92361	712.618	680.679	627.752	10.825	673.683	-5.95279	3.76e-101	1.19e-99
108011875	ubiquitin-conjugating enzyme E2-24 kDa	15.9126	9.62785	27.8863	562.277	564.856	565.588	17.8089	564.24	-5.01858	3.86e-101	1.23e-99
108013260	tyrosine-protein phosphatase vhp-1%2C transcript variant X4	60.6669	77.0228	88.1206	682.55	637.914	655.267	75.2701	658.577	-3.1346	5.55e-101	1.75e-99
108008874	uncharacterized LOC108008874	6.96178	11.5534	8.92361	768.746	741.263	707.24	9.14627	739.083	-6.33128	1.81e-100	5.69e-99
108008858	glutaredoxin-C4	16.9072	5.77671	10.0391	682.55	673.551	625.714	10.9076	660.605	-5.92365	5.84e-100	1.83e-98
108004605	myb-like protein P	7.95631	4.81393	11.1545	889.019	783.137	881.502	7.97492	851.219	-6.76383	7.86e-100	2.45e-98
108011793	kelch-like protein diablo	270.515	282.096	264.362	1192.71	1141.29	1123.02	272.324	1152.34	-2.08015	1.07e-99	3.31e-98
108019026	uncharacterized LOC108019026	6.96178	12.5162	4.4618	820.864	841.939	757.175	7.97993	806.659	-6.62917	2.19e-99	6.81e-98
108014352	katanin p60 ATPase-containing subunit A1	94.4812	77.9856	79.197	642.459	657.514	649.153	83.888	649.709	-2.95215	2.84e-99	8.79e-98
108004618	uncharacterized LOC108004618	11.9345	6.7395	8.92361	737.675	702.952	705.202	9.19919	715.276	-6.28327	5.66e-99	1.75e-97
108021325	serpin B3-like	35.8034	26.958	18.9627	2645.01	1829.1	1839.44	27.2414	2104.51	-6.26392	9.34e-99	2.88e-97
108021084	folylpolyglutamate synthase	7.95631	12.5162	4.4618	828.882	779.573	719.469	8.31144	775.975	-6.51422	9.49e-99	2.92e-97
108015122	protein eyes shut%2C transcript variant X2	123.323	128.05	140.547	824.873	763.536	762.27	130.64	783.56	-2.58673	1.8e-98	5.5e-97
108019968	uncharacterized LOC108019968%2C transcript variant X2	166.088	180.041	149.47	854.941	900.741	906.979	165.2	887.554	-2.42233	1.95e-98	5.96e-97
108012134	NEDD8 ultimate buster 1	16.9072	13.479	3.34635	625.42	646.823	595.142	11.2442	622.462	-5.75438	4.35e-98	1.33e-96
108021329	uncharacterized LOC108021329%2C transcript variant X2	25.858	25.0324	20.0781	475.079	532.783	577.817	23.6562	528.56	-4.47439	4.81e-98	1.47e-96
108009750	cAMP-dependent protein kinase type II regulatory subunit%2C transcript variant X1	69.6178	80.874	65.8116	648.473	609.403	594.122	72.1011	617.333	-3.09358	5.62e-98	1.71e-96
108017439	sarcalumenin-like	847.348	942.567	932.517	2849.47	2895.56	3252.9	907.477	2999.31	-1.72471	1.19e-97	3.6e-96
108008975	keratin%2C type I cytoskeletal 9	9.94539	17.3301	18.9627	635.443	529.219	543.169	15.4127	569.277	-5.21548	1.23e-97	3.71e-96
108008729	suppressor-of-stellate-like protein	6.96178	20.2185	10.0391	591.343	584.457	588.008	12.4064	587.936	-5.54819	1.61e-97	4.86e-96
108013631	trypsin alpha-3-like	9.94539	12.5162	11.1545	628.427	664.642	576.798	11.2054	623.289	-5.79634	1.64e-97	4.93e-96
108013084	uncharacterized LOC108013084	16.9072	10.5906	10.0391	612.391	589.803	549.283	12.5123	583.825	-5.53696	3.33e-97	9.97e-96
108008636	aldose 1-epimerase	6.96178	11.5534	8.92361	759.725	687.806	649.153	9.14627	698.895	-6.25055	2.17e-96	6.45e-95
108009215	uncharacterized LOC108009215%2C transcript variant X2	5.96724	7.70228	13.3854	704.6	681.57	714.374	9.01831	700.181	-6.3053	2.56e-96	7.6e-95
108018805	uncharacterized LOC108018805	24.8635	16.3674	18.9627	532.209	473.089	539.092	20.0645	514.797	-4.6805	2.74e-96	8.11e-95
108008973	mitochondrial thiamine pyrophosphate carrier%2C transcript variant X2	18.8962	6.7395	8.92361	579.316	604.058	608.39	11.5198	597.254	-5.69132	4.42e-96	1.3e-94
108010851	uncharacterized LOC108010851%2C transcript variant X2	30.8307	21.1813	32.3481	512.163	490.908	488.138	28.12	497.07	-4.15331	6.83e-96	2.01e-94
108006846	eukaryotic translation initiation factor 4E	9.94539	5.77671	17.8472	631.434	628.113	579.855	11.1898	613.134	-5.81299	1.34e-95	3.91e-94
108020396	calsyntenin-1	279.466	263.803	333.52	1251.84	1437.09	1480.72	292.263	1389.88	-2.25307	1.74e-95	5.08e-94
108017407	phosphoglycerate mutase 2	4.9727	16.3674	14.5009	660.5	580.893	561.512	11.947	600.968	-5.65736	2.39e-95	6.94e-94
108012942	uncharacterized LOC108012942	5.96724	5.77671	15.6163	682.55	684.242	693.992	9.12009	686.928	-6.27685	3.19e-95	9.25e-94
108011962	radial spoke head 1 homolog	3.97816	16.3674	15.6163	600.363	584.457	564.569	11.9873	583.13	-5.6137	3.37e-95	9.76e-94
108005848	epsin-2%2C transcript variant X1	708.112	761.563	794.201	2316.26	2277.24	2318.4	754.626	2303.97	-1.611	4.52e-95	1.31e-93
108008233	uncharacterized LOC108008233	12.929	8.66507	6.69271	720.636	652.169	618.58	9.42893	663.795	-6.12431	5.32e-95	1.54e-93
108013963	growth hormone-inducible transmembrane protein%2C transcript variant X2	21.8799	6.7395	12.27	583.325	539.91	545.207	13.6298	556.147	-5.35286	5.62e-95	1.62e-93
108016131	cilia- and flagella-associated protein 58	9.94539	13.479	12.27	609.384	547.929	563.55	11.8981	573.621	-5.5905	7.29e-95	2.1e-93
108005507	uncharacterized LOC108005507	13.9236	11.5534	6.69271	649.475	596.039	570.684	10.7232	605.399	-5.79958	9.7e-95	2.79e-93
108008881	uncharacterized LOC108008881	11.9345	14.4418	13.3854	600.363	543.474	515.653	13.2539	553.164	-5.38235	1.15e-94	3.3e-93
108021130	uncharacterized LOC108021130	10.9399	13.479	10.0391	562.277	628.113	558.455	11.486	582.948	-5.65748	1.27e-94	3.64e-93
108013216	kunitz-type serine protease inhibitor 2-like	19.8908	14.4418	36.8099	2291.2	1931.56	1935.23	23.7142	2052.66	-6.45301	1.71e-94	4.89e-93
108017259	prolyl 4-hydroxylase subunit alpha-1	4.9727	11.5534	3.34635	823.871	869.558	889.655	6.62416	861.028	-6.98581	1.74e-94	4.95e-93
108009440	GRAM domain-containing protein 1A	15.9126	13.479	8.92361	557.265	522.982	566.607	12.7717	548.952	-5.40994	1.81e-94	5.13e-93
108009803	uncharacterized LOC108009803%2C transcript variant X2	444.559	407.258	437.257	1491.39	1485.2	1504.16	429.691	1493.58	-1.79802	1.87e-94	5.31e-93
108011609	stomatin-4	11.9345	17.3301	8.92361	549.247	537.237	548.264	12.7294	544.916	-5.40012	2.43e-94	6.88e-93
108020770	protein strawberry notch	11.9345	5.77671	11.1545	651.479	639.695	624.695	9.6219	638.623	-6.06657	2.45e-94	6.94e-93
108014274	uncharacterized protein C1orf194	27.8471	21.1813	15.6163	546.24	488.235	474.89	21.5482	503.122	-4.53317	2.73e-94	7.71e-93
108006054	-	26.8526	28.8836	16.7318	485.102	558.62	477.948	24.156	507.223	-4.37743	3.11e-94	8.76e-93
108005693	nucleolin 2%2C transcript variant X1	19.8908	19.2557	7.80816	568.29	527.437	490.177	15.6516	528.635	-5.05178	3.8e-94	1.07e-92
108009278	upstream-binding protein 1%2C transcript variant X4	1570.38	1592.45	1442.28	4156.44	4067.14	4301.53	1535.03	4175.04	-1.4427	8.78e-94	2.46e-92
108008686	eukaryotic translation initiation factor 5B	8.95085	6.7395	10.0391	753.712	644.15	707.24	8.57647	701.701	-6.36552	9.33e-94	2.61e-92
108004729	uncharacterized LOC108004729%2C transcript variant X4	148.186	164.636	197.435	896.035	910.541	996.658	170.086	934.411	-2.46194	1.19e-93	3.33e-92
108016636	myb-related transcription factor%2C partner of profilin-like	10.9399	7.70228	7.80816	644.463	666.424	666.477	8.81679	659.121	-6.2204	2.04e-93	5.67e-92
108014845	-	17.9017	20.2185	15.6163	524.19	469.526	487.119	17.9122	493.612	-4.77629	2.56e-93	7.13e-92
108006305	putative per-hexamer repeat protein 5%2C transcript variant X1	18.8962	26.958	30.1172	492.117	457.944	531.959	25.3238	494.007	-4.29257	3e-93	8.34e-92
108018849	ATP-binding cassette sub-family A member 3	11.9345	15.4046	15.6163	519.179	500.709	520.749	14.3185	513.545	-5.16753	3.6e-93	1e-91
108012908	sterile alpha and TIR motif-containing protein 1%2C transcript variant X2	3396.35	3197.41	3291.7	8290.83	8156.56	9061.64	3295.15	8503.01	-1.36756	4.25e-93	1.18e-91
108013052	FH1/FH2 domain-containing protein 3%2C transcript variant X4	3571.39	3688.43	3380.93	9662.94	9736.2	11257.8	3546.92	10219	-1.5263	5.51e-93	1.52e-91
108021179	J domain-containing protein DDB_G0295729	392.843	362.007	361.406	1360.09	1419.27	1324.8	372.086	1368.05	-1.87829	5.62e-93	1.54e-91
108005079	ubiquitin carboxyl-terminal hydrolase 2%2C transcript variant X3	332.176	386.077	344.674	1484.37	1372.05	1646.83	354.309	1501.08	-2.08138	5.72e-93	1.57e-91
108014928	caldesmon	4.9727	7.70228	16.7318	629.429	602.276	699.088	9.80225	643.598	-6.07493	6.44e-93	1.77e-91
108006295	sex-regulated protein janus-B	8.95085	8.66507	17.8472	545.238	612.076	550.302	11.821	569.205	-5.61909	8.92e-93	2.44e-91
108017857	ornithine decarboxylase 2-like	39.7816	42.3626	45.7335	481.092	506.054	509.539	42.6259	498.895	-3.55202	1.25e-92	3.42e-91
108020368	paired box protein Pax-6	60.6669	53.916	36.8099	543.234	531.001	560.493	50.4643	544.909	-3.42164	1.69e-92	4.6e-91
108011642	ubiquilin-1	15.9126	17.3301	17.8472	511.161	465.071	489.157	17.03	488.463	-4.84363	2.63e-92	7.13e-91
108012462	leech-derived tryptase inhibitor C-like	6.96178	3.85114	4.4618	1144.6	1236.63	1101.62	5.09157	1160.95	-7.83087	3.8e-92	1.03e-90
108015494	protein phosphatase PTC7 homolog fig	12.929	6.7395	22.309	571.297	558.62	492.215	13.9925	540.711	-5.30819	7.58e-92	2.04e-90
108021238	uncharacterized LOC108021238	6.96178	7.70228	7.80816	793.803	758.191	685.839	7.49074	745.944	-6.63975	8.61e-92	2.31e-90
108009770	uncharacterized LOC108009770%2C transcript variant X2	7.95631	6.7395	7.80816	737.675	725.226	710.297	7.50132	724.399	-6.59718	1.88e-91	5e-90
108015495	transcription factor kayak%2C isoforms A/B/F	171.061	164.636	223.09	956.171	980.035	1071.05	186.262	1002.42	-2.43341	4.42e-91	1.17e-89
108016651	probable pyruvate dehydrogenase E1 component subunit alpha%2C mitochondrial	18.8962	17.3301	13.3854	532.209	502.491	449.413	16.5373	494.704	-4.89362	5.3e-91	1.4e-89
108016846	uncharacterized LOC108016846	5.96724	1.92557	6.69271	1227.79	1209.01	1237.16	4.86184	1224.65	-8.00608	6.06e-91	1.6e-89
108019784	tctex1 domain-containing protein 1-B	17.9017	29.8464	16.7318	516.172	470.417	459.604	21.4933	482.064	-4.47237	6.83e-91	1.8e-89
108010032	uncharacterized LOC108010032	5.96724	13.479	7.80816	624.418	629.895	589.027	9.0848	614.447	-6.06576	1.05e-90	2.74e-89
108017843	uncharacterized LOC108017843	11.9345	12.5162	8.92361	544.236	532.783	550.302	11.1248	542.44	-5.59595	1.06e-90	2.78e-89
108010213	mitochondrial import inner membrane translocase subunit Tim17-B	6.96178	10.5906	12.27	677.539	572.875	570.684	9.94079	607.032	-5.94247	1.09e-90	2.85e-89
108015264	uncharacterized LOC108015264	11.9345	9.62785	11.1545	536.218	535.455	592.084	10.9056	554.586	-5.67072	2.24e-90	5.84e-89
108011343	uncharacterized LOC108011343	14.9181	8.66507	8.92361	575.306	563.965	524.825	10.8356	554.699	-5.67239	2.25e-90	5.86e-89
108005060	protein I'm not dead yet 2-like%2C transcript variant X1	13.9236	9.62785	8.92361	609.384	584.457	510.558	10.825	568.133	-5.70723	2.4e-90	6.24e-89
108009938	venom allergen 3-like	8.95085	12.5162	11.1545	542.231	559.511	539.092	10.8739	546.945	-5.65173	2.65e-90	6.88e-89
108019809	uncharacterized LOC108019809	3.97816	7.70228	11.1545	768.746	688.697	697.049	7.61165	718.164	-6.58325	2.93e-90	7.6e-89
108016342	uncharacterized LOC108016342	1.98908	6.7395	12.27	732.664	857.976	791.824	6.99951	794.154	-6.86598	3.74e-90	9.67e-89
108019089	uncharacterized LOC108019089	10.9399	15.4046	16.7318	524.19	469.526	496.291	14.3588	496.669	-5.11859	4.78e-90	1.23e-88
108006790	protein Cep78 homolog	10.9399	11.5534	2.2309	625.42	627.222	706.221	8.24142	652.954	-6.26567	5.11e-90	1.31e-88
108007436	thioredoxin reductase 2%2C mitochondrial%2C transcript variant X3	6.96178	8.66507	8.92361	659.498	672.66	631.828	8.18348	654.662	-6.32585	5.25e-90	1.35e-88
108020993	cullin-3-A%2C transcript variant X2	1225.27	1374.86	1216.96	3572.11	3514.76	3533.14	1272.36	3540.01	-1.4755	5.78e-90	1.48e-88
108012098	microtubule-associated protein RP/EB family member 1	3.97816	9.62785	6.69271	725.648	796.501	814.243	6.76624	778.797	-6.83982	6.34e-90	1.62e-88
108019763	uncharacterized LOC108019763	6.96178	11.5534	10.0391	604.372	611.185	556.417	9.51809	590.658	-5.95541	8.02e-90	2.05e-88
108019716	ryanodine receptor%2C transcript variant X2	4447.58	4508.72	4534.31	10467.8	10251.2	11176.2	4496.87	10631.7	-1.24133	8.62e-90	2.2e-88
108005360	integrin alpha-PS2%2C transcript variant X3	843.369	907.907	855.551	2438.54	2564.13	2693.42	868.942	2565.36	-1.56141	9.62e-90	2.45e-88
108012581	protein ariadne-1	9.94539	10.5906	5.57726	644.463	579.111	642.019	8.70443	621.865	-6.13706	1.2e-89	3.06e-88
108004696	acyl-CoA synthetase family member 3%2C mitochondrial	19.8908	15.4046	10.0391	503.143	485.563	464.7	15.1115	484.468	-4.98686	1.33e-89	3.37e-88
108012906	vesicle-associated membrane protein 2%2C transcript variant X5	295.378	331.198	333.52	1405.19	1196.53	1378.81	320.032	1326.85	-2.0517	7.55e-89	1.91e-87
108009123	ATPase family AAA domain-containing protein 1	7.95631	8.66507	7.80816	666.514	627.222	624.695	8.14318	639.477	-6.29198	8.01e-89	2.02e-87
108013725	restin homolog%2C transcript variant X1	1088.03	1016.7	1194.65	3392.7	3263.52	3731.86	1099.79	3462.69	-1.65549	1.05e-88	2.65e-87
108017518	protein hemingway-like	5.96724	9.62785	12.27	597.356	571.093	588.008	9.28835	585.486	-5.99337	1.35e-88	3.39e-87
108005770	gamma-tubulin complex component 2 homolog	18.8962	7.70228	14.5009	516.172	558.62	461.642	13.6998	512.145	-5.23407	1.91e-88	4.78e-87
108013590	uncharacterized LOC108013590%2C transcript variant X1	120.339	130.939	111.545	710.614	712.753	672.591	120.941	698.653	-2.52742	2.25e-88	5.63e-87
108021139	uncharacterized LOC108021139	14.9181	14.4418	10.0391	517.174	457.944	526.863	13.133	500.66	-5.23919	2.31e-88	5.77e-87
108007844	sulfhydryl oxidase 2	14.9181	7.70228	8.92361	561.275	510.509	561.512	10.5147	544.432	-5.69022	3.49e-88	8.68e-87
108005935	uncharacterized LOC108005935	10.9399	2.88836	6.69271	723.643	758.191	732.717	6.84033	738.184	-6.76183	4.07e-88	1.01e-86
108010191	uncharacterized LOC108010191	19.8908	12.5162	11.1545	481.092	486.454	461.642	14.5205	476.396	-5.02729	4.64e-88	1.15e-86
108008810	alpha-2-antiplasmin-like	4.9727	12.5162	2.2309	728.655	764.427	730.679	6.57327	741.254	-6.77061	4.81e-88	1.19e-86
108011102	myosin light chain kinase A	33.8143	29.8464	23.4245	480.09	468.635	429.032	29.0284	459.252	-3.97562	6.58e-88	1.62e-86
108009295	kinesin-like protein unc-104%2C transcript variant X1	821.489	778.893	703.85	2292.21	2347.63	2342.86	768.078	2327.56	-1.59827	7.43e-88	1.83e-86
108011605	uncharacterized LOC108011605	124.317	124.199	128.277	673.529	724.335	696.03	125.598	697.965	-2.47547	9.65e-88	2.37e-86
108012447	kappaPI-actitoxin-Ael3a-like	7.95631	2.88836	10.0391	697.584	819.665	724.564	6.96124	747.271	-6.77863	1.49e-87	3.64e-86
108018484	heat shock 70 kDa protein cognate 2-like	18.8962	25.9952	22.309	468.063	456.162	421.898	22.4002	448.708	-4.32217	1.67e-87	4.09e-86
108014722	probable serine/threonine-protein kinase MARK-C%2C transcript variant X1	1715.58	1699.32	1824.88	4397.99	4273.84	4441.14	1746.59	4370.99	-1.32382	1.69e-87	4.13e-86
108016303	probable serine/threonine-protein kinase DDB_G0280133	8.95085	15.4046	3.34635	611.388	547.929	564.569	9.23393	574.629	-5.91841	1.8e-87	4.4e-86
108015073	uncharacterized LOC108015073%2C transcript variant X1	10.9399	5.77671	8.92361	591.343	588.021	638.962	8.54675	606.109	-6.15484	2.04e-87	4.96e-86
108009593	protein turtle homolog A%2C transcript variant X1	422.679	388.003	375.907	1383.14	1375.61	1510.27	395.53	1423.01	-1.8459	3.47e-87	8.42e-86
108013186	dnaJ homolog subfamily A member 3%2C mitochondrial	4.9727	10.5906	13.3854	600.363	609.403	518.711	9.64958	576.159	-5.91813	3.6e-87	8.73e-86
108018931	dynein regulatory complex protein 1 homolog	130.285	112.646	123.815	662.504	716.316	753.099	122.249	710.64	-2.54034	7.02e-87	1.7e-85
108018440	plasminogen activator inhibitor 1 RNA-binding protein%2C transcript variant X2	541.029	522.793	616.845	1916.35	1816.63	2046.31	560.222	1926.43	-1.78337	9.09e-87	2.2e-85
108004586	uncharacterized LOC108004586	3.97816	8.66507	5.57726	796.809	786.701	778.576	6.07349	787.362	-7.00756	1.59e-86	3.84e-85
108012337	uncharacterized LOC108012337	13.9236	17.3301	7.80816	494.122	498.036	448.394	13.0206	480.184	-5.18166	5.28e-86	1.27e-84
108004585	uncharacterized LOC108004585	6.96178	2.88836	4.4618	1112.53	1053.98	1020.1	4.77065	1062.2	-7.8015	8.22e-86	1.98e-84
108021628	uncharacterized LOC108021628%2C transcript variant X2	46.7433	27.9208	25.6554	514.168	515.855	442.28	33.4398	490.767	-3.86871	1.2e-85	2.87e-84
108010322	ubiquitin-conjugating enzyme E2 N%2C transcript variant X1	13.9236	10.5906	15.6163	509.156	440.125	477.948	13.3768	475.743	-5.16261	1.94e-85	4.64e-84
108011282	endoplasmic reticulum resident protein 44	7.95631	11.5534	4.4618	564.281	606.731	628.771	7.99052	599.928	-6.20182	2.99e-85	7.13e-84
108020987	protein mitoshell	7.95631	14.4418	10.0391	475.079	511.4	521.768	10.8124	502.749	-5.53083	6.39e-85	1.52e-83
108015816	kelch-like protein 40b	6.96178	8.66507	8.92361	581.32	628.113	566.607	8.18348	592.014	-6.181	6.5e-85	1.55e-83
108013561	uncharacterized LOC108013561%2C transcript variant X1	7.95631	8.66507	4.4618	646.468	661.969	643.038	7.02773	650.492	-6.51054	8.63e-85	2.05e-83
108015646	sarcalumenin-like%2C transcript variant X1	731.981	646.029	693.811	2304.23	2653.22	3040.93	690.607	2666.13	-1.94897	1.22e-84	2.9e-83
108009046	uncharacterized LOC108009046	9.94539	8.66507	8.92361	528.199	553.274	532.978	9.17802	538.15	-5.87341	1.65e-84	3.89e-83
108009285	maternal protein tudor	609.653	600.778	546.571	2042.64	1789.9	2057.52	585.667	1963.35	-1.74353	1.68e-84	3.96e-83
108019231	J domain-containing protein DDB_G0295729	3.97816	2.88836	6.69271	1100.5	1121.69	1175	4.51974	1132.4	-7.99998	1.8e-84	4.24e-83
108015283	type 1 phosphatases regulator ypi1	7.95631	12.5162	17.8472	529.202	450.816	469.795	12.7732	483.271	-5.26033	2e-84	4.69e-83
108013202	WD repeat-containing protein 78	11.9345	8.66507	13.3854	479.088	477.544	502.405	11.3283	486.346	-5.43606	2.16e-84	5.05e-83
108020748	accessory gland protein Acp76A	4.9727	7.70228	10.0391	578.313	640.586	687.878	7.57135	635.592	-6.40758	3.03e-84	7.09e-83
108009539	uncharacterized LOC108009539	13.9236	6.7395	6.69271	520.181	539.91	557.436	9.11859	539.176	-5.87651	4.16e-84	9.72e-83
108014070	fructose-bisphosphate aldolase%2C transcript variant X2	29891.9	31926	32321.3	79612.8	79515.6	93695	31379.7	84274.5	-1.42526	6.21e-84	1.45e-82
108005183	probable cytochrome P450 28c1	21.8799	10.5906	30.1172	483.097	421.415	463.68	20.8626	456.064	-4.4754	6.79e-84	1.58e-82
108008714	uncharacterized LOC108008714	6.96178	6.7395	12.27	568.29	558.62	547.245	8.65708	558.052	-6.03481	7.76e-84	1.8e-82
108010186	glyceraldehyde-3-phosphate dehydrogenase	13.9236	11.5534	7.80816	569.293	485.563	457.566	11.095	504.14	-5.49097	1.85e-83	4.27e-82
108013917	uncharacterized LOC108013917	10.9399	8.66507	15.6163	517.174	490.908	443.299	11.7404	483.794	-5.38481	2.08e-83	4.81e-82
108020271	uncharacterized LOC108020271	12.929	12.5162	5.57726	521.183	491.799	475.909	10.3408	496.297	-5.55945	2.29e-83	5.27e-82
108018171	protein FAM136A%2C transcript variant X2	10.9399	16.3674	5.57726	477.083	494.472	466.738	10.9615	479.431	-5.42056	6.61e-83	1.52e-81
108015398	synaptic vesicle glycoprotein 2C	782.702	695.131	708.312	2089.75	2257.64	2163.5	728.715	2170.3	-1.57447	6.73e-83	1.54e-81
108019670	L-lactate dehydrogenase B chain	6.96178	11.5534	10.0391	593.347	539.91	474.89	9.51809	536.049	-5.81528	6.83e-83	1.56e-81
108016945	uncharacterized protein DDB_G0271670%2C transcript variant X3	577.827	598.853	615.729	1738.95	1802.37	1742.62	597.47	1761.32	-1.56044	8.35e-83	1.91e-81
108010287	uncharacterized LOC108010287	6.96178	4.81393	8.92361	696.582	653.06	612.466	6.89977	654.036	-6.58639	1.22e-82	2.78e-81
108018914	membrane-associated progesterone receptor component 1	1226.27	1253.55	1440.05	3588.15	3731.26	3911.22	1306.62	3743.54	-1.51958	1.49e-82	3.39e-81
108010505	venom allergen 3-like	10.9399	4.81393	10.0391	523.188	562.184	544.188	8.59764	543.186	-5.99671	2.61e-82	5.92e-81
108006863	UBX domain-containing protein 4	1089.02	1078.32	1030.68	2774.3	2868.83	2713.8	1066.01	2785.64	-1.3855	3.02e-82	6.84e-81
108009519	KN motif and ankyrin repeat domain-containing protein 1%2C transcript variant X4	454.504	413.998	361.406	1460.32	1494.11	1443.01	409.969	1465.81	-1.83601	3.42e-82	7.72e-81
108015903	ketohexokinase	7.95631	9.62785	20.0781	453.029	484.672	446.356	12.5541	461.352	-5.23232	4.89e-82	1.1e-80
108008719	proteasome subunit alpha type-7-1B	12.929	10.5906	14.5009	448.017	489.126	425.975	12.6735	454.373	-5.17399	5.12e-82	1.15e-80
108018738	proton-coupled amino acid transporter 3-like%2C transcript variant X2	6.96178	10.5906	4.4618	604.372	555.056	601.256	7.33807	586.895	-6.29482	1.6e-81	3.59e-80
108009722	major facilitator superfamily domain-containing protein 6%2C transcript variant X1	128.296	139.604	128.277	674.532	669.987	691.954	132.059	678.824	-2.36035	2.34e-81	5.25e-80
108007399	kinesin-like protein Klp59C	4.9727	11.5534	8.92361	569.293	540.801	495.272	8.48324	535.122	-5.97647	6.64e-81	1.48e-79
108009007	sorbin and SH3 domain-containing protein 1%2C transcript variant X21	1914.49	1774.41	1837.15	4551.34	4414.61	4824.32	1842.02	4596.75	-1.31922	1.02e-80	2.26e-79
108018092	V-type proton ATPase 116 kDa subunit a	16.9072	27.9208	7.80816	449.02	447.252	410.688	17.5454	435.653	-4.60236	1.31e-80	2.9e-79
108009603	uncharacterized LOC108009603	14.9181	5.77671	13.3854	446.013	467.744	458.585	11.3601	457.447	-5.34755	1.55e-80	3.43e-79
108018483	pre-mRNA-splicing factor cwc24	8.95085	13.479	7.80816	508.154	502.491	437.184	10.0793	482.61	-5.5661	2.49e-80	5.52e-79
108020784	uncharacterized LOC108020784	14.9181	10.5906	3.34635	545.238	465.962	481.005	9.61836	497.402	-5.65925	2.54e-80	5.63e-79
108020352	uncharacterized LOC108020352%2C transcript variant X5	33.8143	33.6975	49.0799	422.96	473.089	445.337	38.8639	447.129	-3.53649	2.56e-80	5.65e-79
108013952	esterase B1-like	318.253	310.98	320.134	1138.59	1122.59	1075.13	316.456	1112.1	-1.81372	2.96e-80	6.52e-79
108011633	elongation of very long chain fatty acids protein AAEL008004%2C transcript variant X1	5120.88	5349.24	4866.71	11514.1	12577.4	12617.2	5112.28	12236.3	-1.25895	4e-80	8.8e-79
108006797	LIM and SH3 domain protein Lasp	90.5031	72.2089	85.8897	572.3	531.892	571.703	82.8672	558.631	-2.75494	4.86e-80	1.07e-78
108021733	uncharacterized LOC108021733	8.95085	8.66507	1.11545	643.461	664.642	607.37	6.24379	638.491	-6.62953	7.66e-80	1.68e-78
108008576	kinesin-like protein Klp59C%2C transcript variant X2	7.95631	2.88836	11.1545	597.356	603.167	552.34	7.33306	584.288	-6.35242	9.17e-80	2e-78
108017996	uncharacterized LOC108017996	567.882	553.602	485.221	1637.72	1731.99	1763	535.568	1710.9	-1.67393	1.11e-79	2.42e-78
108015212	dual specificity protein phosphatase CDC14A%2C transcript variant X2	641.478	621.959	544.34	1923.37	1810.39	1874.08	602.592	1869.28	-1.63136	1.57e-79	3.43e-78
108010436	uncharacterized LOC108010436	20.8853	13.479	17.8472	463.051	395.578	395.402	17.4038	418.01	-4.5898	1.73e-79	3.77e-78
108016816	1-phosphatidylinositol 4%2C5-bisphosphate phosphodiesterase	255.597	257.064	278.863	964.189	1003.2	1009.91	263.841	992.432	-1.91293	1.82e-79	3.96e-78
108008778	serine-threonine kinase receptor-associated protein	8.95085	11.5534	15.6163	425.967	498.927	422.917	12.0402	449.27	-5.23741	2.83e-79	6.13e-78
108010369	COP9 signalosome complex subunit 1	5.96724	8.66507	13.3854	524.19	503.381	453.49	9.33924	493.687	-5.74692	4.17e-79	8.99e-78
108021567	uncharacterized LOC108021567%2C transcript variant X1	9.94539	8.66507	5.57726	524.19	485.563	549.283	8.06257	519.679	-5.99321	1.14e-78	2.45e-77
108014723	uncharacterized LOC108014723	109.399	98.2041	157.279	792.8	743.045	734.755	121.627	756.867	-2.64657	1.25e-78	2.68e-77
108015396	uncharacterized LOC108015396	14.9181	9.62785	12.27	427.972	428.542	415.784	12.272	424.099	-5.11417	1.41e-78	3.02e-77
108017009	T-cell activation inhibitor%2C mitochondrial	18.8962	20.2185	32.3481	393.894	451.707	394.383	23.8209	413.328	-4.13501	2.03e-78	4.35e-77
108013624	transportin-1-like	9.94539	23.1069	10.0391	462.049	411.615	405.593	14.3638	426.419	-4.86962	2.5e-78	5.35e-77
108012338	uncharacterized LOC108012338	512.188	607.518	610.152	1810.11	1998.38	1838.42	576.619	1882.3	-1.70781	2.51e-78	5.35e-77
108016664	uncharacterized LOC108016664%2C transcript variant X3	11.9345	15.4046	5.57726	496.127	428.542	425.975	10.9721	450.215	-5.32944	4.41e-78	9.41e-77
108009252	ras-related protein Rab-3	158.132	144.418	161.74	736.673	697.607	740.87	154.763	725.05	-2.22943	4.8e-78	1.02e-76
108004624	uncharacterized LOC108004624	7.95631	0.962785	11.1545	640.454	561.293	677.687	6.6912	626.478	-6.59543	5.46e-78	1.16e-76
108008912	armadillo repeat-containing protein 4	14.9181	12.5162	4.4618	456.036	441.907	430.051	10.632	442.664	-5.34953	6.38e-78	1.36e-76
108016798	dynein heavy chain 6%2C axonemal	16.9072	4.81393	5.57726	541.229	469.526	467.757	9.09945	492.837	-5.74696	9.01e-78	1.91e-76
108012898	eukaryotic translation initiation factor 5A-like	6.96178	4.81393	11.1545	552.254	563.965	500.367	7.6434	538.862	-6.16893	1.17e-77	2.46e-76
108008358	uncharacterized LOC108008358%2C transcript variant X5	283.444	299.426	307.865	1049.38	1075.37	1029.27	296.912	1051.34	-1.82517	1.55e-77	3.27e-76
108009290	CAAX prenyl protease 1 homolog	5.96724	20.2185	11.1545	455.033	557.729	405.593	12.4467	472.785	-5.23556	2.06e-77	4.33e-76
108004780	uncharacterized LOC108004780%2C transcript variant X2	7.95631	6.7395	11.1545	509.156	511.4	453.49	8.61677	491.349	-5.85184	3.13e-77	6.57e-76
108012597	alpha-(1%2C3)-fucosyltransferase C	4.9727	7.70228	18.9627	498.131	463.289	425.975	10.5459	462.465	-5.49754	3.33e-77	6.99e-76
108010299	probable protein S-acyltransferase 23%2C transcript variant X1	29.8362	30.8091	29.0017	410.933	402.705	376.04	29.8823	396.559	-3.72882	4.28e-77	8.95e-76
108020992	uncharacterized LOC108020992	155.148	152.12	117.122	743.689	694.934	749.022	141.464	729.215	-2.36022	6.12e-77	1.28e-75
108012691	actin-binding Rho-activating protein	7.95631	8.66507	3.34635	567.288	582.675	523.806	6.65591	557.923	-6.36034	3.12e-76	6.47e-75
108016578	uncharacterized LOC108016578	28.8416	22.1441	17.8472	405.922	384.886	370.944	22.9443	387.251	-4.06801	4.9e-76	1.01e-74
108015997	voltage-dependent calcium channel type D subunit alpha-1	149.181	149.232	145.009	698.586	788.482	930.418	147.807	805.829	-2.44592	6.48e-76	1.34e-74
108020445	sodium- and chloride-dependent glycine transporter 1%2C transcript variant X1	8.95085	4.81393	8.92361	583.325	484.672	509.539	7.5628	525.845	-6.13345	7.63e-76	1.57e-74
108013114	uncharacterized LOC108013114	4.9727	9.62785	3.34635	599.361	581.784	615.523	5.9823	598.889	-6.61365	9.27e-76	1.91e-74
108008336	ubiquitin-associated domain-containing protein 1	157.137	148.269	152.817	680.545	727.899	695.011	152.741	701.152	-2.19929	1.15e-75	2.37e-74
108016931	cytochrome P450 4g1	173893	168214	169978	332636	341185	333745	170695	335855	-0.97642	1.17e-75	2.4e-74
108008567	uncharacterized LOC108008567	7.95631	10.5906	4.4618	520.181	475.762	493.234	7.66959	496.392	-5.98947	1.19e-75	2.44e-74
108009557	protein-glutamate O-methyltransferase	10.9399	12.5162	8.92361	400.91	449.034	413.746	10.7933	421.23	-5.27647	1.52e-75	3.1e-74
108009878	benign gonial cell neoplasm protein	15.9126	23.1069	15.6163	476.081	351.031	426.994	18.2119	418.035	-4.50988	1.68e-75	3.43e-74
108006219	ketohexokinase	13.9236	9.62785	2.2309	452.026	480.217	458.585	8.5941	463.61	-5.71608	2.01e-75	4.1e-74
108019642	uncharacterized LOC108019642	5.96724	2.88836	7.80816	736.673	656.623	631.828	5.55458	675.041	-6.9535	2.36e-75	4.81e-74
108019529	uncharacterized LOC108019529	219.793	243.585	157.279	978.221	1138.62	1051.69	206.886	1056.18	-2.34665	6.5e-75	1.32e-73
108015099	uncharacterized LOC108015099	161.115	171.376	169.549	768.746	701.17	806.091	167.347	758.669	-2.18003	7.12e-75	1.44e-73
108015570	opsin Rh1-like	6270.57	5819.08	6665.94	15388.9	14537.5	14331.3	6251.86	14752.6	-1.23883	8.41e-75	1.71e-73
108015391	uncharacterized LOC108015391	26.8526	30.8091	30.1172	441.001	357.267	406.612	29.2596	401.627	-3.77839	9.29e-75	1.88e-73
108020686	uncharacterized protein KIAA0513	84.5358	85.6879	92.5824	507.152	542.583	565.588	87.6021	538.441	-2.6218	1.07e-74	2.15e-73
108006691	malate dehydrogenase%2C mitochondrial	10.9399	3.85114	10.0391	513.165	490.017	437.184	8.27671	480.122	-5.87705	1.54e-74	3.11e-73
108011536	uncharacterized LOC108011536%2C transcript variant X2	25.858	25.0324	42.3871	391.89	399.141	406.612	31.0925	399.214	-3.69948	1.69e-74	3.39e-73
108020274	uncharacterized LOC108020274	5.96724	8.66507	12.27	508.154	478.435	409.669	8.96742	465.419	-5.71662	2.12e-74	4.26e-73
108005375	ubiquitin carboxyl-terminal hydrolase 7%2C transcript variant X1	709.107	716.312	670.386	1934.39	1846.03	1916.89	698.602	1899.1	-1.44179	2.85e-74	5.69e-73
108011679	GPI ethanolamine phosphate transferase 1-like	4.9727	4.81393	15.6163	448.017	473.089	492.215	8.46765	471.107	-5.84686	4.88e-74	9.72e-73
108012333	protein bric-a-brac 1	30.8307	49.1021	32.3481	406.924	453.489	405.593	37.427	422.002	-3.48725	6.95e-74	1.38e-72
108012651	uncharacterized LOC108012651	4.9727	6.7395	14.5009	476.081	465.962	428.013	8.73769	456.685	-5.74435	9.28e-74	1.84e-72
108009853	uncharacterized LOC108009853	5.96724	8.66507	8.92361	469.065	460.616	466.738	7.85197	465.473	-5.89466	2.35e-73	4.62e-72
108009370	protein FAM13A%2C transcript variant X2	879.173	909.832	838.819	2292.21	2222.01	2394.83	875.941	2303.01	-1.39363	3.32e-73	6.53e-72
108012936	uncharacterized LOC108012936	7363.57	7601.19	6248.76	17852.5	18067.4	18003	7071.17	17974.3	-1.34564	3.38e-73	6.64e-72
108010233	cilia- and flagella-associated protein 61%2C transcript variant X1	11.9345	9.62785	4.4618	466.058	448.143	411.708	8.67471	441.97	-5.64601	3.45e-73	6.78e-72
108012553	cilia- and flagella-associated protein 52	14.9181	11.5534	15.6163	407.926	375.086	355.658	14.0293	379.557	-4.76547	3.96e-73	7.74e-72
108020374	eukaryotic translation initiation factor 4 gamma 3%2C transcript variant X1	1389.37	1444.18	1476.86	3578.13	3538.82	4026.38	1436.8	3714.44	-1.37031	4.66e-73	9.12e-72
108009515	prenylated Rab acceptor protein 1	381.903	364.896	398.216	1297.95	1205.44	1194.36	381.672	1232.58	-1.69228	5.42e-73	1.06e-71
108013079	uncharacterized LOC108013079	3.97816	3.85114	5.57726	774.759	812.538	761.251	4.46885	782.849	-7.46817	6.4e-73	1.25e-71
108008969	uncharacterized LOC108008969	5.96724	10.5906	3.34635	506.149	496.254	522.787	6.63474	508.397	-6.22586	9.31e-73	1.81e-71
108016054	uncharacterized LOC108016054	5.96724	9.62785	8.92361	460.045	434.779	448.394	8.1729	447.739	-5.77729	1.29e-72	2.5e-71
108010126	testis-expressed sequence 9 protein	7.95631	15.4046	7.80816	421.958	395.578	390.307	10.3897	402.614	-5.2573	1.67e-72	3.23e-71
108011965	beta-1%2C3-galactosyltransferase 5%2C transcript variant X1	23.8689	25.9952	20.0781	375.853	357.267	355.658	23.3141	362.926	-3.9529	1.71e-72	3.31e-71
108014860	glutamate dehydrogenase 2%2C mitochondrial	7.95631	4.81393	11.1545	527.197	491.799	416.803	7.97492	478.6	-5.93325	2.25e-72	4.33e-71
108008753	uncharacterized LOC108008753	7.95631	6.7395	7.80816	469.065	473.089	459.604	7.50132	467.253	-5.96464	2.32e-72	4.46e-71
108019770	uncharacterized LOC108019770	5.96724	11.5534	3.34635	475.079	514.964	476.928	6.95567	488.99	-6.10046	2.5e-72	4.8e-71
108016715	uncharacterized LOC108016715	11.9345	14.4418	7.80816	434.988	369.74	382.154	11.3948	395.627	-5.09863	2.93e-72	5.62e-71
108021559	uncharacterized LOC108021559	22.8744	11.5534	21.1936	395.899	403.596	338.334	18.5405	379.276	-4.36634	2.95e-72	5.66e-71
108009518	glycine receptor subunit alpha-2%2C transcript variant X2	32.8198	54.8788	50.1953	403.917	480.217	474.89	45.9646	453.008	-3.30266	2.97e-72	5.69e-71
108010604	testis-specific zinc finger protein topi	17.9017	23.1069	17.8472	480.09	342.121	388.269	19.6186	403.493	-4.35517	3.4e-72	6.5e-71
108020164	sperm acrosomal protein FSA-ACR.1	7.95631	15.4046	5.57726	451.024	400.032	399.479	9.64605	416.845	-5.40447	3.51e-72	6.72e-71
108013058	UPF0193 protein EVG1 homolog	7.95631	3.85114	11.1545	500.136	451.707	462.661	7.65399	471.501	-5.97512	3.88e-72	7.4e-71
108020878	uncharacterized LOC108020878	3.97816	9.62785	4.4618	565.284	531.001	531.959	6.02261	542.748	-6.47141	4.84e-72	9.23e-71
108020545	mucin-5AC-like	212.831	228.18	253.207	869.976	875.795	902.903	231.406	882.891	-1.9341	7.19e-72	1.37e-70
108009445	accessory gland protein Acp29AB-like	2.98362	7.70228	7.80816	519.179	524.764	585.97	6.16469	543.304	-6.47092	9.66e-72	1.83e-70
108011545	accessory gland protein Acp29AB-like	2.98362	2.88836	8.92361	680.545	703.843	660.363	4.93186	681.584	-7.16005	2.16e-71	4.09e-70
108008624	tektin-4	2.98362	3.85114	11.1545	559.27	613.858	528.901	5.99642	567.343	-6.61474	2.71e-71	5.13e-70
108014923	uncharacterized LOC108014923	18.8962	8.66507	13.3854	398.906	368.849	350.563	13.6489	372.773	-4.77555	3.77e-71	7.12e-70
108005354	uncharacterized LOC108005354	5.96724	9.62785	3.34635	506.149	522.982	489.157	6.31381	506.096	-6.29369	4.32e-71	8.16e-70
108008597	trichohyalin	8.95085	7.70228	6.69271	465.056	453.489	417.822	7.78195	445.456	-5.83248	4.5e-71	8.48e-70
novel.36	PF00014:Kunitz/Bovine pancreatic trypsin inhibitor domain	3.97816	3.85114	10.0391	557.265	588.912	520.749	5.95612	555.642	-6.58509	7.31e-71	1.37e-69
108011867	UDP-glucuronosyltransferase 1-1	45.7488	42.3626	40.1562	377.858	408.942	405.593	42.7559	397.464	-3.2147	7.38e-71	1.39e-69
108013562	uncharacterized LOC108013562	6.96178	8.66507	5.57726	504.145	465.962	443.299	7.06803	471.135	-6.04479	7.58e-71	1.42e-69
108013609	valine--tRNA ligase%2C mitochondrial	140.23	128.05	97.0443	651.479	648.605	634.886	121.775	644.99	-2.39907	7.87e-71	1.47e-69
108013224	formin-like protein CG32138%2C transcript variant X3	900.058	917.535	831.011	2283.18	2222.9	2288.85	882.868	2264.98	-1.35812	1.12e-70	2.09e-69
108021692	chromosome partition protein Smc%2C transcript variant X1	11.9345	13.479	6.69271	420.956	408.942	348.525	10.7021	392.807	-5.17713	1.56e-70	2.91e-69
108008097	methyl-CpG-binding domain protein 2	5.96724	2.88836	5.57726	702.595	633.459	661.382	4.81095	665.812	-7.12678	1.68e-70	3.12e-69
108005441	histone-lysine N-methyltransferase 2D	96.4703	100.13	91.467	524.19	521.2	553.359	96.0223	532.917	-2.47028	1.7e-70	3.15e-69
108004965	uncharacterized LOC108004965%2C transcript variant X1	10.9399	2.88836	8.92361	498.131	414.287	483.043	7.58397	465.154	-5.9557	1.82e-70	3.37e-69
108010313	sodium/nucleoside cotransporter 1%2C transcript variant X1	9.94539	12.5162	2.2309	410.933	424.979	428.013	8.23084	421.308	-5.63492	2.36e-70	4.37e-69
108017201	nucleoside diphosphate kinase 7%2C transcript variant X2	62.656	67.395	56.888	447.015	472.199	430.051	62.313	449.755	-2.84828	2.5e-70	4.63e-69
108012538	uncharacterized LOC108012538	5.96724	6.7395	1.11545	658.495	661.969	653.229	4.6074	657.898	-7.11216	2.62e-70	4.85e-69
108021044	uncharacterized LOC108021044%2C transcript variant X1	78.5686	109.758	109.314	583.325	555.056	589.027	99.2135	575.803	-2.53874	2.77e-70	5.11e-69
108012806	uncharacterized LOC108012806	6.96178	3.85114	8.92361	529.202	494.472	469.795	6.57884	497.823	-6.26614	2.83e-70	5.22e-69
108016109	uncharacterized LOC108016109	100.448	88.5763	84.7743	497.129	578.22	621.638	91.2663	565.662	-2.62998	3.61e-70	6.65e-69
108009655	aquaporin-2	7.95631	12.5162	8.92361	400.91	400.923	369.925	9.79871	390.586	-5.30893	3.63e-70	6.67e-69
108013127	BPTI/Kunitz domain-containing protein 4	3.97816	5.77671	7.80816	526.195	547.038	537.054	5.85434	536.762	-6.53613	4.2e-70	7.72e-69
108010772	uncharacterized LOC108010772%2C transcript variant X2	7.95631	0.962785	5.57726	650.477	641.477	665.458	4.83212	652.471	-7.09756	4.99e-70	9.16e-69
108021007	excitatory amino acid transporter%2C transcript variant X2	705.128	723.052	716.12	1849.2	1822.86	1939.31	714.767	1870.46	-1.3876	9.58e-70	1.76e-68
108010630	GPI ethanolamine phosphate transferase 1	3.97816	5.77671	8.92361	504.145	523.873	487.119	6.22616	505.046	-6.36557	1.6e-69	2.92e-68
108021716	uncharacterized LOC108021716	8.95085	11.5534	11.1545	385.876	356.376	384.192	10.5529	375.482	-5.15386	1.61e-69	2.94e-68
108011431	tektin-1-like	4.9727	5.77671	12.27	469.065	451.707	412.727	7.67312	444.5	-5.89026	1.63e-69	2.98e-68
108012606	uncharacterized LOC108012606	3.97816	8.66507	11.1545	469.065	424.979	408.65	7.93258	434.231	-5.79321	1.7e-69	3.1e-68
108012856	uncharacterized LOC108012856	89.5085	80.874	83.6588	545.238	467.744	532.978	84.6805	515.32	-2.60444	5.04e-69	9.14e-68
108009283	tubulin-specific chaperone cofactor E-like protein	1172.56	1200.59	1395.43	3405.73	3334.79	3776.7	1256.19	3505.74	-1.48151	5.8e-69	1.05e-67
108007721	NADPH--cytochrome P450 reductase	12908.1	13213.3	12490.8	25205.2	25938	26616.3	12870.7	25919.8	-1.00989	7.92e-69	1.43e-67
108012245	division abnormally delayed protein	212.831	228.18	238.707	841.912	815.211	894.75	226.573	850.624	-1.90935	8.21e-69	1.48e-67
108010020	uncharacterized LOC108010020	10.9399	9.62785	6.69271	387.881	419.633	369.925	9.08683	392.48	-5.41984	8.32e-69	1.5e-67
108020518	IQ and ubiquitin-like domain-containing protein%2C transcript variant X3	5.96724	14.4418	2.2309	451.024	463.289	394.383	7.54664	436.232	-5.80655	1.18e-68	2.12e-67
108015280	uncharacterized LOC108015280	0.994539	6.7395	10.0391	508.154	573.766	498.329	5.92437	526.75	-6.50856	1.33e-68	2.4e-67
108015176	neuroglian%2C transcript variant X1	1261.08	1207.33	1243.73	2994.8	2831.41	3090.86	1237.38	2972.36	-1.26418	1.46e-68	2.61e-67
108007398	-	5.96724	6.7395	4.4618	507.152	532.783	495.272	5.72285	511.735	-6.46907	2.61e-68	4.68e-67
108019225	EF-hand domain-containing family member C2	5.96724	7.70228	11.1545	433.985	399.141	391.326	8.27468	408.151	-5.64236	2.85e-68	5.09e-67
108017410	adenosine kinase-like	5.96724	7.70228	5.57726	498.131	439.234	478.967	6.41559	472.111	-6.19117	2.99e-68	5.33e-67
108004697	uncharacterized LOC108004697	8.95085	9.62785	4.4618	454.031	395.578	410.688	7.68017	420.099	-5.74872	3.63e-68	6.47e-67
108015036	uncharacterized LOC108015036	3.97816	1.92557	10.0391	622.413	568.42	543.169	5.31426	578.001	-6.82141	4.81e-68	8.55e-67
108021451	villin-like protein quail%2C transcript variant X2	320.242	273.431	313.442	1156.63	1063.78	1004.81	302.372	1075.07	-1.83133	4.85e-68	8.6e-67
108020286	protein hemingway-like	9.94539	5.77671	14.5009	430.979	349.249	382.154	10.0743	387.461	-5.2917	5.79e-68	1.03e-66
108006839	uncharacterized LOC108006839	101.443	114.571	109.314	531.206	576.439	558.455	108.443	555.367	-2.35665	5.93e-68	1.05e-66
108012965	synaptic vesicle glycoprotein 2A	5.96724	4.81393	10.0391	468.063	456.162	424.956	6.94007	449.727	-6.0454	5.99e-68	1.06e-66
108009067	uncharacterized LOC108009067	9.94539	7.70228	8.92361	409.931	383.104	370.944	8.8571	387.993	-5.45527	6.98e-68	1.23e-66
108015691	dynein heavy chain 10%2C axonemal	73.5959	71.2461	39.0408	602.368	458.834	572.722	61.2943	544.641	-3.13846	1.27e-67	2.23e-66
108007358	uncharacterized LOC108007358	8.95085	15.4046	12.27	425.967	347.467	333.239	12.2085	368.891	-4.91353	1.43e-67	2.51e-66
108007696	probable Xaa-Pro aminopeptidase 3	12.929	23.1069	25.6554	348.792	325.193	360.754	20.5637	344.913	-4.07649	1.77e-67	3.11e-66
108008799	serine/threonine-protein phosphatase Pgam5%2C mitochondrial	13.9236	7.70228	11.1545	370.842	390.232	331.2	10.9268	364.091	-5.06431	1.99e-67	3.48e-66
108009119	uncharacterized LOC108009119	1.98908	2.88836	12.27	542.231	566.638	489.157	5.7158	532.676	-6.61011	3.95e-67	6.91e-66
108010694	uncharacterized serine-rich protein C215.13-like	172.055	155.008	185.165	757.721	882.922	705.202	170.743	781.948	-2.19892	6.24e-67	1.09e-65
108008053	lipase 3-like	4.9727	11.5534	6.69271	377.858	401.814	430.051	7.73961	403.241	-5.68924	1.59e-66	2.76e-65
108011772	uncharacterized LOC108011772	5.96724	8.66507	7.80816	409.931	386.668	423.936	7.48015	406.845	-5.76454	2.11e-66	3.67e-65
108008565	uncharacterized LOC108008565	3.97816	6.7395	2.2309	583.325	665.533	653.229	4.31619	634.029	-7.16571	3.28e-66	5.68e-65
108014184	luciferin 4-monooxygenase	92.4922	106.869	97.0443	563.279	569.311	490.177	98.8019	540.922	-2.45222	4.13e-66	7.14e-65
108015161	uncharacterized LOC108015161	10.9399	6.7395	14.5009	365.831	323.411	383.173	10.7268	357.472	-5.07959	7.74e-66	1.33e-64
108006371	uncharacterized LOC108006371	6.96178	3.85114	4.4618	505.147	578.22	528.901	5.09157	537.423	-6.71992	7.99e-66	1.38e-64
108016716	uncharacterized LOC108016716	9.94539	4.81393	11.1545	403.917	364.395	368.906	8.63794	379.073	-5.47614	8.57e-66	1.47e-64
108018984	uncharacterized LOC108018984%2C transcript variant X1	30.8307	21.1813	16.7318	341.776	342.121	326.105	22.9146	336.667	-3.86688	8.97e-66	1.54e-64
108008262	glycerol-3-phosphate dehydrogenase [NAD(+)]%2C cytoplasmic	8.95085	9.62785	10.0391	375.853	376.868	332.219	9.53926	361.647	-5.24747	9.76e-66	1.67e-64
108009106	uncharacterized LOC108009106%2C transcript variant X2	1485.84	1457.66	1438.93	3198.26	3241.24	3254.94	1460.81	3231.48	-1.14527	9.93e-66	1.7e-64
novel.64	-	3.97816	2.88836	8.92361	548.245	743.935	496.291	5.26337	596.157	-6.86703	1.38e-65	2.36e-64
108006148	uncharacterized LOC108006148	3.97816	6.7395	7.80816	528.199	429.433	446.356	6.17527	467.996	-6.25515	1.41e-65	2.4e-64
108015084	DDB1- and CUL4-associated factor 8-like protein 2	7.95631	15.4046	4.4618	366.833	380.432	345.467	9.27423	364.244	-5.26205	1.59e-65	2.71e-64
108013599	uncharacterized LOC108013599	10.9399	11.5534	4.4618	353.803	389.341	354.639	8.98505	365.928	-5.32038	1.59e-65	2.71e-64
108019164	eukaryotic translation initiation factor 5%2C transcript variant X1	1158.64	1207.33	1337.43	3131.11	3089.78	3494.42	1234.47	3238.44	-1.39203	1.61e-65	2.74e-64
108019161	protein spire%2C transcript variant X2	585.784	537.234	568.88	1574.58	1495	1526.58	563.966	1532.05	-1.44199	1.71e-65	2.91e-64
108008745	uncharacterized LOC108008745	5.96724	6.7395	3.34635	498.131	466.853	522.787	5.35103	495.924	-6.51069	3.14e-65	5.32e-64
108011246	uncharacterized LOC108011246	12.929	3.85114	8.92361	386.879	413.396	345.467	8.56792	381.914	-5.48904	3.76e-65	6.35e-64
108021619	myosin-2 heavy chain%2C non muscle%2C transcript variant X2	6.96178	5.77671	5.57726	466.058	444.579	430.051	6.10525	446.896	-6.19021	3.85e-65	6.5e-64
108010302	protein FAM166B	27.8471	20.2185	33.4635	345.785	330.539	337.315	27.1764	337.88	-3.64839	4.83e-65	8.14e-64
108012913	probable palmitoyltransferase ZDHHC14%2C transcript variant X1	180.012	153.083	167.318	672.527	678.897	686.859	166.804	679.428	-2.02685	5.9e-65	9.92e-64
108015325	dual specificity protein phosphatase 3%2C transcript variant X4	797.621	710.536	980.482	2936.67	2632.73	3276.34	829.546	2948.58	-1.83108	6.39e-65	1.07e-63
108007690	segmentation protein paired	7.95631	3.85114	4.4618	525.193	457.944	493.234	5.42309	492.123	-6.4986	7.97e-65	1.34e-63
108020378	calcium-dependent secretion activator%2C transcript variant X3	203.881	183.892	171.779	699.589	797.392	839.72	186.517	778.9	-2.06044	1.68e-64	2.8e-63
108010273	cilia- and flagella-associated protein 57	7.95631	6.7395	4.4618	398.906	447.252	429.032	6.38587	425.063	-6.04128	1.76e-64	2.93e-63
108020726	uncharacterized LOC108020726%2C transcript variant X2	6.96178	4.81393	4.4618	504.145	457.944	483.043	5.4125	481.71	-6.46805	2.14e-64	3.56e-63
108009789	uncharacterized LOC108009789	8.95085	6.7395	4.4618	395.899	413.396	406.612	6.71739	405.303	-5.89842	3.12e-64	5.18e-63
108013115	peptidyl-prolyl cis-trans isomerase%2C transcript variant X1	1.98908	2.88836	7.80816	648.473	694.043	599.218	4.22853	647.244	-7.30826	3.91e-64	6.48e-63
108007578	uncharacterized LOC108007578	7.95631	5.77671	11.1545	340.774	386.668	389.288	8.29585	372.243	-5.50943	4.23e-64	7e-63
108006031	probable aconitate hydratase%2C mitochondrial	9.94539	6.7395	15.6163	340.774	364.395	318.971	10.7671	341.38	-5.01419	4.41e-64	7.3e-63
108009038	glucose-6-phosphatase 3	11.9345	33.6975	26.7708	370.842	385.777	324.067	24.1343	360.229	-3.90019	5.64e-64	9.31e-63
108006656	alpha-N-acetylgalactosaminidase-like%2C transcript variant X1	5.96724	6.7395	6.69271	407.926	465.962	395.402	6.46648	423.097	-6.03396	6.48e-64	1.07e-62
108020139	RNA-binding protein Nova-1-like	10.9399	7.70228	12.27	349.794	310.047	397.44	10.3041	352.427	-5.10738	7.27e-64	1.2e-62
108009804	facilitated trehalose transporter Tret1	6.96178	3.85114	7.80816	498.131	431.215	403.555	6.20703	444.3	-6.18009	7.35e-64	1.21e-62
108018021	calcium-transporting ATPase sarcoplasmic/endoplasmic reticulum type%2C transcript variant X4	56543.5	60061.4	53040.8	124780	124366	141948	56548.6	130365	-1.20496	1.18e-63	1.94e-62
108008668	uncharacterized LOC108008668	9.94539	7.70228	4.4618	413.94	386.668	353.62	7.36983	384.743	-5.68634	1.36e-63	2.23e-62
108019228	uncharacterized LOC108019228	7.95631	1.92557	11.1545	407.926	386.668	410.688	7.01213	401.761	-5.88079	1.5e-63	2.47e-62
108012635	uncharacterized LOC108012635	7.95631	6.7395	10.0391	385.876	382.214	333.239	8.24496	367.109	-5.4904	1.68e-63	2.76e-62
108010672	uncharacterized LOC108010672	6.96178	9.62785	1.11545	468.063	451.707	395.402	5.90169	438.391	-6.16607	1.77e-63	2.89e-62
108011835	uncharacterized LOC108011835	505.226	491.983	528.724	1384.14	1387.19	1361.49	508.644	1377.61	-1.43843	1.87e-63	3.06e-62
108020114	uncharacterized LOC108020114	675.292	724.015	669.271	1848.2	1708.82	1834.34	689.526	1797.12	-1.38099	2.22e-63	3.62e-62
108017566	putative serine protease K12H4.7	501.248	445.77	539.878	1532.48	1455.8	1410.4	495.632	1466.23	-1.56669	2.33e-63	3.8e-62
108015131	uncharacterized LOC108015131	4.9727	3.85114	14.5009	429.976	390.232	353.62	7.7749	391.276	-5.70381	2.37e-63	3.86e-62
novel.19	-	1.98908	5.77671	6.69271	519.179	581.784	495.272	4.8195	532.078	-6.80438	3.1e-63	5.03e-62
108010875	mitochondrial 2-oxodicarboxylate carrier	9.94539	8.66507	5.57726	365.831	360.831	348.525	8.06257	358.395	-5.45818	3.64e-63	5.9e-62
108008254	tektin-B1	3.97816	7.70228	8.92361	414.942	397.36	376.04	6.86802	396.114	-5.86312	3.73e-63	6.05e-62
108019903	venom allergen 5	20.8853	10.5906	11.1545	351.799	311.829	306.742	14.2102	323.457	-4.50207	3.85e-63	6.23e-62
108012610	uncharacterized LOC108012610	2.98362	4.81393	5.57726	607.379	535.455	551.321	4.45827	564.719	-6.99622	5.77e-63	9.3e-62
108014052	CUGBP Elav-like family member 2%2C transcript variant X2	1653.92	1649.25	1551.59	3539.04	3539.71	3747.15	1618.25	3608.63	-1.15644	6.42e-63	1.03e-61
108020364	uncharacterized LOC108020364%2C transcript variant X10	85.5304	106.869	136.085	581.32	637.023	760.232	109.495	659.525	-2.59631	6.62e-63	1.06e-61
108015969	opsin Rh1	13417.3	12109	13858.4	29574.2	27925.6	27832	13128.2	28443.9	-1.11555	7.94e-63	1.28e-61
108012537	uncharacterized LOC108012537%2C transcript variant X2	10.9399	14.4418	12.27	293.667	324.302	334.258	12.5506	317.409	-4.65756	9.35e-63	1.5e-61
108020767	heat shock 70 kDa protein cognate 2%2C transcript variant X2	35.8034	39.4742	42.3871	403.917	370.631	325.086	39.2216	366.545	-3.22745	1.08e-62	1.73e-61
108014945	succinate dehydrogenase [ubiquinone] iron-sulfur subunit	4.9727	7.70228	2.2309	484.099	533.673	453.49	4.96863	490.421	-6.58985	1.12e-62	1.79e-61
108010434	uncharacterized LOC108010434%2C transcript variant X1	6.96178	5.77671	8.92361	402.915	376.868	360.754	7.2207	380.179	-5.73312	1.13e-62	1.8e-61
108010810	cyclin G%2C transcript variant X1	1846.86	1970.82	2247.63	5356.16	4888.59	5586.59	2021.77	5277.11	-1.38462	1.27e-62	2.03e-61
108012149	uncharacterized LOC108012149	8.95085	15.4046	3.34635	353.803	339.448	329.162	9.23393	340.805	-5.16646	1.67e-62	2.66e-61
108008711	uncharacterized LOC108008711%2C transcript variant X1	3.97816	6.7395	5.57726	446.013	472.199	439.223	5.43164	452.478	-6.37844	1.88e-62	2.99e-61
108012807	RING-box protein 1B	102.438	102.055	110.43	559.27	574.657	482.024	104.974	538.65	-2.36184	2.04e-62	3.24e-61
108012142	coiled-coil-helix-coiled-coil-helix domain-containing protein 10%2C mitochondrial	3.97816	14.4418	8.92361	324.737	373.304	341.391	9.11452	346.478	-5.23985	2.08e-62	3.3e-61
108006044	venom allergen 3	3.97816	2.88836	6.69271	567.288	548.819	529.921	4.51974	548.676	-6.95435	2.09e-62	3.31e-61
108021211	SPRY domain-containing SOCS box protein 3	27.8471	24.0696	41.2717	329.749	351.031	337.315	31.0628	339.365	-3.4654	2.28e-62	3.61e-61
108013044	arginine kinase	17.9017	31.7719	20.0781	375.853	313.611	314.895	23.2506	334.787	-3.83759	2.85e-62	4.52e-61
108016075	uncharacterized LOC108016075	12.929	6.7395	4.4618	353.803	346.576	356.677	8.04344	352.352	-5.43367	3.61e-62	5.71e-61
108012200	uncharacterized LOC108012200	26.8526	16.3674	12.27	313.712	338.557	299.609	18.4966	317.293	-4.08835	6.83e-62	1.07e-60
108021161	excitatory amino acid transporter 1	2241.69	1985.26	2269.94	4978.3	4803.95	5035.26	2165.63	4939.17	-1.18988	8.78e-62	1.38e-60
108007906	uncharacterized LOC108007906	312.285	344.677	320.134	1034.35	977.362	1005.83	325.699	1005.85	-1.62582	9.88e-62	1.55e-60
108014331	uncharacterized LOC108014331	5.96724	4.81393	4.4618	460.045	459.725	470.814	5.08099	463.528	-6.5059	1.33e-61	2.08e-60
108011570	uncharacterized LOC108011570	10.9399	8.66507	5.57726	349.794	374.195	314.895	8.39409	346.295	-5.35079	1.52e-61	2.38e-60
108008108	prolyl endopeptidase	3.97816	3.85114	4.4618	601.366	585.348	557.436	4.09703	581.383	-7.15444	1.59e-61	2.49e-60
108009864	UPF0704 protein C6orf165 homolog	6.96178	9.62785	5.57726	454.031	324.302	384.192	7.38896	387.509	-5.69538	1.88e-61	2.94e-60
108006335	uncharacterized LOC108006335	37.7925	37.5486	34.579	362.824	333.212	324.067	36.64	340.034	-3.21162	2.32e-61	3.61e-60
108020198	uncharacterized LOC108020198	228.744	258.027	287.786	998.267	870.449	1062.9	258.186	977.205	-1.92169	2.51e-61	3.9e-60
108014963	low-density lipoprotein receptor-related protein 2	505.226	429.402	494.145	1522.46	1331.96	1428.75	476.258	1427.72	-1.58452	3.02e-61	4.68e-60
108020336	uncharacterized LOC108020336%2C transcript variant X9	2245.67	2330.9	2756.28	6967.82	7819.79	9740.35	2444.28	8175.99	-1.74233	3.55e-61	5.5e-60
108012406	uncharacterized LOC108012406	6.96178	3.85114	4.4618	461.047	471.308	442.28	5.09157	458.211	-6.48952	3.75e-61	5.8e-60
108009589	serine/threonine-protein phosphatase PP1	5.96724	8.66507	6.69271	349.794	409.833	350.563	7.10834	370.063	-5.69707	4.6e-61	7.1e-60
novel.702	-	3.97816	8.66507	8.92361	380.865	394.687	334.258	7.18895	369.936	-5.69496	4.81e-61	7.42e-60
novel.430	-	6.96178	6.7395	2.2309	446.013	439.234	416.803	5.31073	434.016	-6.31973	4.96e-61	7.65e-60
108012690	glycoprotein-N-acetylgalactosamine 3-beta-galactosyltransferase 1-like	4.9727	4.81393	5.57726	482.095	486.454	417.822	5.12129	462.123	-6.50166	6e-61	9.24e-60
108017976	uncharacterized LOC108017976%2C transcript variant X11	1174.55	1288.21	1334.08	3497.94	3618.11	4606.23	1265.61	3907.43	-1.62649	6.86e-61	1.06e-59
108017005	probable tubulin beta chain CG32396	72.6014	46.2137	46.849	384.874	438.343	443.299	55.2213	422.172	-2.93138	9.67e-61	1.49e-59
108019364	uncharacterized LOC108019364%2C transcript variant X3	346.1	362.007	427.218	1202.73	1150.2	1309.52	378.442	1220.82	-1.69173	1.12e-60	1.71e-59
108021430	voltage-dependent calcium channel subunit alpha-2/delta-3	134.263	129.013	187.396	684.554	669.987	726.603	150.224	693.715	-2.21381	1.15e-60	1.77e-59
108012385	dnaJ homolog subfamily B member 13	12.929	5.77671	8.92361	318.724	343.012	313.876	9.20978	325.204	-5.14649	1.56e-60	2.39e-59
108017099	uncharacterized LOC108017099	4.9727	6.7395	8.92361	377.858	352.813	369.925	6.8786	366.865	-5.75175	1.67e-60	2.55e-59
108017047	synaptosomal-associated protein 25	171.061	175.227	184.049	643.461	689.588	751.06	176.779	694.703	-1.97537	1.75e-60	2.67e-59
108016968	kinase D-interacting substrate of 220 kDa	190.952	228.18	238.707	784.782	789.373	811.186	219.279	795.114	-1.86012	1.81e-60	2.76e-59
108013770	SPRY domain-containing SOCS box protein 3-like	11.9345	9.62785	5.57726	340.774	312.72	315.914	9.04653	323.136	-5.13917	2.45e-60	3.73e-59
108019153	uncharacterized LOC108019153	6.96178	5.77671	6.69271	402.915	423.197	338.334	6.47707	388.149	-5.90933	2.62e-60	3.98e-59
108010317	uncharacterized LOC108010317	1.98908	7.70228	3.34635	602.368	488.235	496.291	4.34591	528.965	-6.90339	2.84e-60	4.32e-59
108021681	uncharacterized LOC108021681	12.929	22.1441	13.3854	296.674	330.539	284.323	16.1528	303.845	-4.22221	3.42e-60	5.18e-59
108019930	uncharacterized LOC108019930	4.9727	13.479	7.80816	331.753	334.103	314.895	8.75328	326.917	-5.21031	3.45e-60	5.22e-59
108012611	spermine oxidase	90.5031	77.0228	78.0816	580.318	485.563	437.184	81.8692	501.022	-2.61253	4.4e-60	6.64e-59
108007633	ABC transporter G family member 20%2C transcript variant X3	809.555	735.568	754.045	1828.15	1956.51	1977.01	766.389	1920.56	-1.32539	4.95e-60	7.46e-59
108004609	uncharacterized LOC108004609	2.98362	2.88836	8.92361	480.09	456.162	472.852	4.93186	469.701	-6.62181	5.29e-60	7.96e-59
108017177	uncharacterized LOC108017177	9.94539	2.88836	4.4618	399.908	405.378	395.402	5.76518	400.229	-6.11365	7.09e-60	1.07e-58
108020372	uncharacterized LOC108020372%2C transcript variant X1	295.378	320.608	293.364	949.155	1052.2	1208.63	303.116	1069.99	-1.81854	8.67e-60	1.3e-58
108005036	synaptic vesicle glycoprotein 2B	321.236	306.166	314.557	959.178	950.634	932.456	313.986	947.423	-1.59356	9.56e-60	1.43e-58
108006631	purine nucleoside phosphorylase	16.9072	11.5534	15.6163	304.692	292.229	282.285	14.6923	293.068	-4.32381	1.04e-59	1.55e-58
108017541	uncharacterized LOC108017541	1.98908	6.7395	13.3854	375.853	360.831	334.258	7.37133	356.981	-5.63983	1.21e-59	1.81e-58
108017247	26S protease regulatory subunit 8%2C transcript variant X3	8.95085	4.81393	14.5009	337.767	308.265	314.895	9.42188	320.309	-5.12004	1.25e-59	1.87e-58
108014842	keratin-associated protein 16-1-like%2C transcript variant X2	13.9236	4.81393	3.34635	345.785	347.467	344.448	7.36128	345.9	-5.53287	1.43e-59	2.13e-58
108005459	branched-chain-amino-acid aminotransferase%2C cytosolic	1614.14	1610.74	1579.48	3723.46	3368.65	3512.76	1601.45	3534.95	-1.14196	1.61e-59	2.4e-58
108016699	uncharacterized LOC108016699	5.96724	6.7395	2.2309	456.036	459.725	400.498	4.97921	438.753	-6.42886	2.38e-59	3.54e-58
108015818	uncharacterized LOC108015818	5.96724	5.77671	12.27	347.79	343.903	313.876	8.00464	335.19	-5.41866	2.6e-59	3.85e-58
108019470	coiled-coil domain-containing protein 13-like	9.94539	10.5906	8.92361	299.681	305.593	310.819	9.81988	305.364	-4.95321	2.63e-59	3.9e-58
108005918	coiled-coil domain-containing protein 39-like	5.96724	4.81393	14.5009	363.826	307.375	335.277	8.42734	335.492	-5.35575	3.53e-59	5.22e-58
108018774	uncharacterized LOC108018774	5.96724	6.7395	2.2309	407.926	437.452	452.471	4.97921	432.616	-6.40798	3.61e-59	5.34e-58
108007487	ATP synthase subunit beta%2C mitochondrial-like	12.929	6.7395	13.3854	322.733	296.683	289.418	11.018	302.945	-4.79649	3.9e-59	5.76e-58
108008665	adenosine deaminase CECR1	8.95085	1.92557	4.4618	494.122	465.962	385.211	5.11274	448.432	-6.45817	4.38e-59	6.47e-58
108018110	E3 ubiquitin-protein ligase Topors%2C transcript variant X2	416.712	374.524	351.367	1160.64	1094.97	1149.52	380.868	1135.04	-1.57367	4.86e-59	7.16e-58
108009042	uncharacterized LOC108009042	8.95085	5.77671	5.57726	318.724	387.559	378.078	6.76827	361.454	-5.73299	5.64e-59	8.3e-58
108006132	uncharacterized LOC108006132%2C transcript variant X3	5.96724	5.77671	6.69271	471.07	334.994	398.459	6.14555	401.508	-6.03379	6.57e-59	9.66e-58
108019685	uncharacterized LOC108019685	8.95085	5.77671	1.11545	410.933	383.995	424.956	5.28101	406.628	-6.22552	1.13e-58	1.65e-57
108009982	actin-like protein 53D	9.94539	7.70228	6.69271	320.728	358.158	300.628	8.11346	326.505	-5.32398	1.27e-58	1.86e-57
108012055	uncharacterized LOC108012055	8.95085	8.66507	8.92361	310.706	326.084	296.552	8.84651	311.114	-5.13747	1.53e-58	2.23e-57
108018114	extensin	4.9727	6.7395	1.11545	471.07	465.071	488.138	4.27588	474.76	-6.74845	3.06e-58	4.47e-57
108021005	protein tyrosine phosphatase type IVA 1%2C transcript variant X1	113.377	112.646	142.778	558.268	554.165	670.553	122.934	594.329	-2.27747	3.86e-58	5.62e-57
108009633	ALK tyrosine kinase receptor%2C transcript variant X2	39.7816	51.0276	52.4262	354.806	354.594	351.582	47.7451	353.661	-2.89178	4.03e-58	5.86e-57
108021491	uncharacterized LOC108021491	0.994539	2.88836	7.80816	543.234	595.148	547.245	3.89702	561.876	-7.22943	7.51e-58	1.09e-56
108019343	uncharacterized LOC108019343	5.96724	8.66507	4.4618	375.853	356.376	329.162	6.3647	353.797	-5.77677	7.94e-58	1.15e-56
108009939	dynein intermediate chain 2%2C ciliary%2C transcript variant X1	4.9727	7.70228	3.34635	451.024	368.849	385.211	5.34044	401.695	-6.20714	1.02e-57	1.47e-56
108020061	CUGBP Elav-like family member 1	56.6887	65.4694	53.5417	424.965	351.031	426.994	58.5666	400.996	-2.77024	1.12e-57	1.62e-56
108014149	probable serine/threonine-protein kinase roco5%2C transcript variant X1	784.692	763.489	718.351	1854.21	1784.55	1819.05	755.51	1819.27	-1.2669	1.14e-57	1.65e-56
108011061	uncharacterized LOC108011061	6.96178	9.62785	3.34635	393.894	355.485	308.781	6.64533	352.72	-5.69972	1.39e-57	2e-56
108020645	uncharacterized LOC108020645%2C transcript variant X1	6.96178	8.66507	7.80816	312.71	326.084	309.8	7.81167	316.198	-5.33779	1.48e-57	2.13e-56
108009504	uncharacterized LOC108009504	4.9727	5.77671	10.0391	369.84	343.903	314.895	6.92949	342.879	-5.6537	1.66e-57	2.39e-56
108021326	uncharacterized LOC108021326	6.96178	5.77671	2.2309	382.869	449.034	406.612	4.9898	412.839	-6.3412	1.88e-57	2.71e-56
108006429	circulating cathodic antigen homolog	5.96724	6.7395	1.11545	416.947	429.433	445.337	4.6074	430.572	-6.50101	2.31e-57	3.32e-56
108011981	uncharacterized LOC108011981%2C transcript variant X1	3.97816	5.77671	3.34635	455.033	453.489	459.604	4.36707	456.042	-6.68938	3e-57	4.29e-56
108010077	uncharacterized LOC108010077%2C transcript variant X2	2.98362	2.88836	5.57726	584.327	524.764	536.035	3.81641	548.375	-7.19443	3.12e-57	4.47e-56
108006541	uncharacterized LOC108006541	7.95631	3.85114	4.4618	404.919	356.376	405.593	5.42309	388.963	-6.15903	3.26e-57	4.66e-56
108011007	segmentation protein cap'n'collar-like	642.472	595.001	593.42	1575.58	1486.09	1594.86	610.298	1552.17	-1.34601	3.45e-57	4.93e-56
108009788	resistance to inhibitors of cholinesterase protein 3%2C transcript variant X1	605.674	598.853	696.042	1706.88	1862.96	2151.27	633.523	1907.04	-1.59101	3.57e-57	5.1e-56
108007013	mitochondrial import receptor subunit TOM40 homolog 2	3.97816	9.62785	4.4618	367.835	357.267	342.41	6.02261	355.838	-5.86303	4.01e-57	5.71e-56
108006411	alpha-(1%2C3)-fucosyltransferase B	139.236	159.822	150.586	598.359	571.984	623.676	149.881	598.006	-1.99544	4.56e-57	6.5e-56
108014022	protein phosphatase 1 regulatory subunit 12B%2C transcript variant X5	385.881	406.295	414.948	1086.47	1119.91	1189.26	402.375	1131.88	-1.49252	4.61e-57	6.57e-56
108019011	E3 ubiquitin-protein ligase MARCH5	7.95631	11.5534	5.57726	277.63	319.848	339.353	8.36233	312.277	-5.20169	5.81e-57	8.25e-56
108016053	IQ domain-containing protein D	3.97816	5.77671	2.2309	487.106	517.637	470.814	3.99526	491.852	-6.91493	6.02e-57	8.53e-56
108011955	uncharacterized LOC108011955%2C transcript variant X5	90.5031	101.092	119.353	556.263	466.853	571.703	103.65	531.606	-2.36185	6.6e-57	9.35e-56
108012947	myb-like protein K	5964.25	6854.07	7781.39	18387.8	19453.7	23777.1	6866.57	20539.5	-1.58087	7.54e-57	1.07e-55
108004773	uncharacterized LOC108004773%2C transcript variant X2	10.9399	8.66507	3.34635	328.747	298.465	314.895	7.65045	314.036	-5.32983	9.88e-57	1.4e-55
108012764	uncharacterized LOC108012764	3.97816	3.85114	2.2309	599.361	661.969	559.474	3.3534	606.935	-7.481	1.29e-56	1.82e-55
108008652	importin-13	3.97816	6.7395	6.69271	338.769	384.886	367.887	5.80345	363.848	-5.97606	1.34e-56	1.88e-55
108018124	fatty acid synthase	590.756	594.039	549.917	1590.61	1417.49	1551.04	578.237	1519.71	-1.39265	1.36e-56	1.91e-55
108018089	sodium-dependent neutral amino acid transporter B(0)AT3%2C transcript variant X1	307.313	292.687	337.982	926.103	939.942	983.41	312.66	949.819	-1.60502	1.54e-56	2.15e-55
108007015	uncharacterized LOC108007015	15.9126	22.1441	17.8472	297.676	271.737	270.056	18.6346	279.823	-3.90403	1.54e-56	2.16e-55
108007729	testis-specific serine/threonine-protein kinase 3%2C transcript variant X2	6.96178	8.66507	2.2309	326.742	364.395	364.83	5.95258	351.989	-5.84872	1.69e-56	2.37e-55
108020399	uncharacterized LOC108020399	129.29	129.976	132.739	553.256	574.657	728.641	130.668	618.851	-2.24336	1.92e-56	2.69e-55
108006918	probable E3 ubiquitin-protein ligase makorin-1%2C transcript variant X1	428.646	448.658	514.223	1262.87	1371.16	1304.42	463.842	1312.82	-1.50328	2.05e-56	2.86e-55
108013288	uncharacterized LOC108013288	14.9181	13.479	5.57726	311.708	266.391	284.323	11.3248	287.474	-4.63962	2.36e-56	3.28e-55
108021318	protein FAM107B%2C transcript variant X2	137.246	167.525	203.012	696.582	716.316	685.839	169.261	699.579	-2.05215	2.73e-56	3.8e-55
108009782	solute carrier family 25 member 46	0.994539	10.5906	3.34635	414.942	375.977	401.517	4.97718	397.479	-6.28556	2.75e-56	3.82e-55
108007748	prolyl 4-hydroxylase subunit alpha-1-like	2.98362	4.81393	1.11545	655.488	690.479	698.068	2.971	681.345	-7.79949	2.8e-56	3.89e-55
108008942	uncharacterized LOC108008942	8.95085	1.92557	12.27	368.838	328.757	289.418	7.71546	329.004	-5.45404	3.25e-56	4.52e-55
108004914	E3 ubiquitin-protein ligase RNF123-like%2C transcript variant X1	45.7488	77.0228	35.6944	516.172	403.596	444.318	52.822	454.695	-3.09181	3.78e-56	5.26e-55
108010468	trithorax group protein osa	6.96178	4.81393	5.57726	362.824	369.74	337.315	5.78432	356.626	-5.9473	3.99e-56	5.53e-55
108011632	dynein heavy chain 1%2C axonemal	6.96178	13.479	10.0391	291.662	333.212	259.865	10.1599	294.913	-4.85563	6.7e-56	9.28e-55
108011619	complexin%2C transcript variant X8	57.6833	67.395	61.3498	357.813	385.777	411.708	62.1427	385.099	-2.63025	7.11e-56	9.84e-55
108009155	uncharacterized LOC108009155	125.312	125.162	157.279	566.286	576.439	677.687	135.918	606.804	-2.16246	8.17e-56	1.13e-54
108015216	GAS2-like protein 1%2C transcript variant X1	299.356	227.217	266.593	943.142	906.087	865.197	264.389	904.809	-1.77597	8.27e-56	1.14e-54
108012148	coiled-coil-helix-coiled-coil-helix domain-containing protein 2	6.96178	5.77671	5.57726	355.808	352.813	317.952	6.10525	342.191	-5.80552	8.41e-56	1.16e-54
108008081	uncharacterized LOC108008081	10.9399	14.4418	8.92361	272.619	270.846	283.304	11.4351	275.59	-4.57707	8.45e-56	1.17e-54
108020340	nuclear factor 1 C-type%2C transcript variant X2	47.7379	38.5114	44.618	339.772	393.796	564.569	43.6225	432.712	-3.31118	8.55e-56	1.18e-54
108014863	coiled-coil domain-containing protein 114	7.95631	5.77671	1.11545	437.995	381.323	363.811	4.94949	394.376	-6.275	9.46e-56	1.3e-54
108014620	protein Cep78 homolog	11.9345	7.70228	6.69271	268.61	299.356	319.99	8.77649	295.986	-5.06622	1.16e-55	1.59e-54
108018143	uncharacterized LOC108018143	3.97816	6.7395	4.4618	390.888	376.868	375.021	5.05982	380.925	-6.22318	1.46e-55	2.01e-54
108020031	protein tipE%2C transcript variant X1	26.8526	15.4046	36.8099	307.699	291.338	324.067	26.3557	307.701	-3.56498	1.66e-55	2.27e-54
108014484	F-box/LRR-repeat protein 16	57.6833	56.8043	41.2717	354.806	377.759	347.506	51.9198	360.023	-2.78635	1.85e-55	2.53e-54
108014136	polyadenylate-binding protein-interacting protein 2-like%2C transcript variant X2	107.41	106.869	98.1597	602.368	498.036	468.776	104.146	523.06	-2.32631	2.08e-55	2.84e-54
108004600	protein phosphatase PTC7 homolog	8.95085	6.7395	1.11545	392.892	355.485	325.086	5.60193	357.821	-5.95499	2.27e-55	3.09e-54
108014111	uncharacterized LOC108014111	3.97816	3.85114	5.57726	430.979	418.742	426.994	4.46885	425.571	-6.58811	2.31e-55	3.14e-54
novel.38	PF00014:Kunitz/Bovine pancreatic trypsin inhibitor domain	5.96724	1.92557	10.0391	343.781	373.304	336.296	5.97729	351.127	-5.92179	2.42e-55	3.29e-54
108013604	uncharacterized LOC108013604	11.9345	26.958	12.27	289.658	266.391	309.8	17.0541	288.616	-4.06132	2.65e-55	3.6e-54
108009060	protein-glutamate O-methyltransferase	7.95631	1.92557	2.2309	533.211	428.542	460.623	4.0376	474.126	-6.86018	3.09e-55	4.2e-54
108019059	NCK-interacting protein with SH3 domain%2C transcript variant X1	101.443	76.0601	91.467	494.122	466.853	431.07	89.6567	464.015	-2.37372	3.16e-55	4.28e-54
108005847	cilia- and flagella-associated protein 20	0.994539	8.66507	4.4618	386.879	447.252	381.135	4.70714	405.089	-6.41283	5.02e-55	6.77e-54
108010485	tryptophan--tRNA ligase%2C mitochondrial	108.405	111.683	100.391	457.038	512.291	492.215	106.826	487.181	-2.18758	5.26e-55	7.09e-54
108015887	ketohexokinase	11.9345	13.479	11.1545	267.608	257.482	279.227	12.1893	268.106	-4.45331	6.87e-55	9.22e-54
108020802	uncharacterized LOC108020802	2.98362	2.88836	4.4618	515.17	598.712	568.646	3.44459	560.842	-7.36563	7.08e-55	9.5e-54
108016136	uridine phosphorylase 1%2C transcript variant X2	558.931	530.495	532.07	1319	1413.03	1372.7	540.499	1368.24	-1.34004	8.4e-55	1.13e-53
108007171	cysteine and histidine-rich protein 1 homolog%2C transcript variant X2	1337.66	1381.6	1253.77	2845.46	2888.43	3061.31	1324.34	2931.73	-1.14569	1.09e-54	1.46e-53
108009455	pseudouridine-5'-phosphatase	5.96724	3.85114	6.69271	343.781	376.868	343.429	5.5037	354.693	-6.02616	1.19e-54	1.58e-53
108012341	uncharacterized LOC108012341	0.994539	4.81393	2.2309	686.559	830.357	779.595	2.67979	765.503	-8.13747	1.26e-54	1.68e-53
108009220	dynein light chain 1%2C cytoplasmic	8.95085	1.92557	1.11545	445.011	546.147	421.898	3.99729	471.018	-6.85346	1.34e-54	1.78e-53
108019252	ubiquitin-conjugating enzyme E2 H-like	7.95631	4.81393	4.4618	355.808	314.502	354.639	5.74402	341.65	-5.88482	1.81e-54	2.41e-53
108005481	neurogenic locus notch homolog protein 1	3256.12	3161.79	3588.41	6811.47	6971.61	7285.39	3335.44	7022.82	-1.07459	1.82e-54	2.42e-53
108018753	uncharacterized LOC108018753	13.9236	13.479	13.3854	267.608	255.7	264.96	13.596	262.756	-4.27158	1.9e-54	2.52e-53
108020941	uncharacterized LOC108020941	14.9181	16.3674	13.3854	250.569	277.083	264.96	14.8903	264.204	-4.14398	1.96e-54	2.6e-53
108020123	endophilin-A%2C transcript variant X1	503.237	518.941	470.72	1286.92	1263.35	1287.1	497.633	1279.12	-1.36067	2.44e-54	3.23e-53
108015434	uncharacterized LOC108015434	11.9345	4.81393	10.0391	301.685	273.519	276.17	8.92915	283.791	-5.00234	2.69e-54	3.57e-53
108009128	pyruvate kinase%2C transcript variant X1	5.96724	4.81393	4.4618	412.938	338.557	367.887	5.08099	373.127	-6.19228	2.89e-54	3.83e-53
108010601	proclotting enzyme	7.95631	11.5534	13.3854	267.608	255.7	290.437	10.9651	271.248	-4.63742	2.91e-54	3.85e-53
108007444	uncharacterized LOC108007444	8.95085	7.70228	11.1545	296.674	253.918	294.514	9.26922	281.702	-4.93656	3.22e-54	4.26e-53
108004896	uncharacterized LOC108004896	2012.95	2065.17	2308.98	5182.77	5392.86	6638.27	2129.04	5737.97	-1.43061	3.79e-54	5e-53
108009637	EH domain-binding protein 1%2C transcript variant X1	493.292	526.644	555.495	1319	1340.87	1399.19	525.143	1353.02	-1.36628	3.9e-54	5.14e-53
108012283	paired box protein Pax-6	45.7488	36.5858	30.1172	340.774	335.885	290.437	37.4839	322.365	-3.09807	4.77e-54	6.28e-53
108012721	uncharacterized LOC108012721%2C transcript variant X2	3.97816	5.77671	3.34635	411.935	432.106	381.135	4.36707	408.392	-6.53097	5.75e-54	7.55e-53
108012326	-	69.6178	94.353	80.3125	520.181	399.141	506.482	81.4277	475.268	-2.54215	6.01e-54	7.89e-53
108011405	uncharacterized LOC108011405	12.929	4.81393	2.2309	341.776	329.648	283.304	6.65795	318.243	-5.55138	6.13e-54	8.04e-53
108010461	frequenin-1%2C transcript variant X1	137.246	138.641	147.24	622.413	588.021	835.644	141.042	682.026	-2.27369	6.91e-54	9.06e-53
108013618	mitochondrial import inner membrane translocase subunit TIM50-B	220.788	243.585	189.627	777.766	775.118	725.584	218	759.489	-1.79726	7.96e-54	1.04e-52
108006154	uncharacterized LOC108006154	5.96724	2.88836	3.34635	418.951	434.779	450.432	4.06732	434.721	-6.73522	8.28e-54	1.08e-52
108021513	uncharacterized LOC108021513	5.96724	0	6.69271	426.97	467.744	417.822	4.21998	437.512	-6.74288	9.26e-54	1.21e-52
108016199	centaurin-gamma-1A%2C transcript variant X1	257.586	264.766	304.518	864.964	839.266	955.895	275.623	886.708	-1.68763	1.3e-53	1.69e-52
108020003	probable E3 ubiquitin-protein ligase sinah	5.96724	3.85114	6.69271	331.753	361.722	332.219	5.5037	341.898	-5.97309	1.47e-53	1.92e-52
108012828	trichohyalin%2C transcript variant X1	6865.3	7230.52	6126.06	14651.3	14438.6	16324.6	6740.63	15138.2	-1.16696	2.43e-53	3.16e-52
108008691	60S ribosomal protein L22%2C transcript variant X2	12.929	5.77671	5.57726	281.64	285.101	276.17	8.09433	280.97	-5.10678	3.37e-53	4.36e-52
108008713	probable isocitrate dehydrogenase [NAD] subunit alpha%2C mitochondrial	7.95631	4.81393	3.34635	366.833	318.957	336.296	5.3722	340.695	-5.96903	3.73e-53	4.82e-52
108008815	EF-hand calcium-binding domain-containing protein 2%2C transcript variant X1	8.95085	2.88836	4.4618	362.824	345.685	312.857	5.43367	340.455	-5.96776	4.89e-53	6.32e-52
108009458	UPF0605 protein CG18335	7.95631	8.66507	1.11545	370.842	334.103	283.304	5.91228	329.416	-5.75454	5.32e-53	6.87e-52
108016809	spectrin beta chain%2C transcript variant X1	3027.38	2861.4	2662.58	6275.25	5792.9	5966.7	2850.45	6011.62	-1.0761	5.44e-53	7.02e-52
108011283	calphotin	1.98908	0.962785	6.69271	562.277	611.185	575.779	3.21486	583.08	-7.57233	6.88e-53	8.86e-52
108013164	uncharacterized LOC108013164	5.96724	7.70228	7.80816	293.667	294.01	279.227	7.15923	288.968	-5.33851	7.27e-53	9.35e-52
108019087	uncharacterized LOC108019087	4.9727	6.7395	13.3854	323.735	282.428	257.827	8.36587	287.997	-5.13686	7.48e-53	9.61e-52
108018708	junctophilin-1%2C transcript variant X2	1248.15	1302.65	1737.87	4105.32	4340.66	5003.67	1429.56	4483.22	-1.65001	1.6e-52	2.05e-51
108005296	heat shock 70 kDa protein cognate 3%2C transcript variant X3	6172.11	6417.93	6530.97	12647.7	11719.4	12105.6	6373.67	12157.6	-0.931679	1.67e-52	2.13e-51
108020169	E3 ubiquitin-protein ligase MARCH5	5.96724	6.7395	6.69271	302.687	291.338	300.628	6.46648	298.218	-5.52809	1.79e-52	2.29e-51
108009507	neurogenic protein mastermind	6.96178	4.81393	5.57726	314.715	334.103	302.666	5.78432	317.161	-5.77826	2.15e-52	2.75e-51
108008946	probable cytochrome P450 6a20	114.372	153.083	109.314	536.218	551.492	564.569	125.59	550.76	-2.12773	2.73e-52	3.47e-51
108009451	serine-rich adhesin for platelets%2C transcript variant X4	548.986	587.299	547.687	1389.15	1344.43	1398.18	561.324	1377.25	-1.29402	2.89e-52	3.67e-51
108011174	uncharacterized LOC108011174	10.9399	2.88836	5.57726	318.724	285.992	300.628	6.46852	301.781	-5.54482	2.92e-52	3.71e-51
108010749	sodium/potassium-transporting ATPase subunit beta	6.96178	0.962785	6.69271	364.828	390.232	336.296	4.87242	363.785	-6.2545	2.92e-52	3.71e-51
108014233	kelch-like protein 10	5.96724	7.70228	4.4618	349.794	295.792	291.456	6.04377	312.348	-5.67431	3.16e-52	4e-51
108009861	uncharacterized LOC108009861	6.96178	5.77671	8.92361	316.719	301.138	255.789	7.2207	291.215	-5.34866	3.84e-52	4.85e-51
108012723	histone H3.v1	4.9727	8.66507	2.2309	380.865	320.739	307.762	5.28956	336.455	-5.95306	4.33e-52	5.48e-51
108007742	prolyl 4-hydroxylase subunit alpha-2-like	7.95631	5.77671	6.69271	295.671	289.556	277.189	6.80858	287.472	-5.40145	5.96e-52	7.53e-51
108009683	angiopoietin-related protein 2-like%2C transcript variant X1	248.635	241.659	257.669	816.855	782.246	733.736	249.321	777.612	-1.64216	6.03e-52	7.61e-51
108019869	amphiphysin%2C transcript variant X6	2281.47	2231.74	2103.74	4814.93	4933.14	5824.03	2205.65	5190.7	-1.23431	6.81e-52	8.59e-51
108011441	ubiquitin carboxyl-terminal hydrolase 64E%2C transcript variant X1	3579.35	3673.99	3421.09	7054.02	6678.49	6958.26	3558.14	6896.92	-0.954476	8.26e-52	1.04e-50
108006242	fatty-acid amide hydrolase 2-like	1461.97	1484.62	1440.05	3072.98	2980.2	2928.83	1462.21	2994	-1.0337	9.16e-52	1.15e-50
108011125	proteasome subunit beta type-7	5.96724	3.85114	4.4618	340.774	366.177	349.544	4.76006	352.165	-6.20928	9.26e-52	1.16e-50
108019396	metal transporter CNNM4	389.859	370.672	439.488	1068.43	1213.46	1278.94	400.007	1186.94	-1.57119	9.32e-52	1.17e-50
108018532	uncharacterized LOC108018532	734.965	801.038	876.745	1924.37	1951.16	1913.83	804.249	1929.79	-1.264	9.34e-52	1.17e-50
108008210	serine protease inhibitor 3/4-like	5.96724	2.88836	2.2309	407.926	497.145	433.108	3.6955	446.06	-6.89947	9.61e-52	1.2e-50
108020999	uncharacterized LOC108020999	106.416	124.199	170.664	613.393	651.278	834.625	133.76	699.765	-2.3927	1.03e-51	1.29e-50
108015939	10 kDa heat shock protein%2C mitochondrial	3.97816	1.92557	4.4618	501.138	487.345	463.68	3.45518	484.054	-7.1526	1.03e-51	1.29e-50
108016473	protein similar	571.86	577.671	562.187	1333.03	1510.14	1531.67	570.573	1458.28	-1.3537	1.36e-51	1.69e-50
108008820	parkin coregulated gene protein homolog	1.98908	7.70228	4.4618	359.817	347.467	341.391	4.71772	349.558	-6.19892	1.8e-51	2.24e-50
108011612	uncharacterized LOC108011612%2C transcript variant X1	2.98362	5.77671	4.4618	359.817	392.905	359.735	4.40738	370.819	-6.39112	1.8e-51	2.24e-50
108008424	GPI mannosyltransferase 2%2C transcript variant X2	409.75	362.97	342.444	1045.37	1051.31	1028.25	371.721	1041.64	-1.48527	2.02e-51	2.51e-50
108009697	uncharacterized LOC108009697	3.97816	5.77671	5.57726	307.699	339.448	352.601	5.11071	333.249	-6.02965	2.29e-51	2.85e-50
108011980	adenylate cyclase type 2%2C transcript variant X2	5.96724	5.77671	4.4618	338.769	323.411	295.533	5.40192	319.238	-5.87555	2.49e-51	3.09e-50
108015076	uncharacterized LOC108015076%2C transcript variant X1	14.9181	3.85114	5.57726	292.665	281.537	251.712	8.1155	275.305	-5.07719	3.06e-51	3.78e-50
108007637	Krueppel homolog 1	1146.7	1152.45	1092.03	2370.38	2377.03	2476.36	1130.39	2407.92	-1.09036	3.68e-51	4.54e-50
108009497	protein quiver%2C transcript variant X1	84.5358	54.8788	83.6588	390.888	424.979	468.776	74.3578	428.214	-2.53138	5.82e-51	7.16e-50
108020517	phosphoglycerate mutase 2%2C transcript variant X4	149.181	125.162	126.046	583.325	568.42	496.291	133.463	549.345	-2.04075	6.19e-51	7.6e-50
108004578	uncharacterized LOC108004578	6.96178	0.962785	4.4618	368.838	396.469	405.593	4.12879	390.3	-6.57887	6.22e-51	7.63e-50
108019541	transketolase-like protein 2	8.95085	5.77671	6.69271	277.63	261.046	279.227	7.14009	272.634	-5.25414	1.01e-50	1.23e-49
108013625	golgin subfamily B member 1	7.95631	6.7395	4.4618	311.708	304.702	255.789	6.38587	290.733	-5.49386	1.04e-50	1.27e-49
108010915	uncharacterized LOC108010915%2C transcript variant X1	2.98362	5.77671	2.2309	443.006	405.378	410.688	3.66374	419.691	-6.81076	1.06e-50	1.29e-49
108015802	prolyl 4-hydroxylase subunit alpha-1-like	3.97816	7.70228	1.11545	368.838	357.267	352.601	4.2653	359.569	-6.34836	1.24e-50	1.51e-49
108017213	uncharacterized LOC108017213	6.96178	6.7395	2.2309	279.635	343.903	331.2	5.31073	318.246	-5.87335	1.31e-50	1.59e-49
108017413	probable mitochondrial import inner membrane translocase subunit Tim17 3	10.9399	9.62785	5.57726	245.558	277.083	249.674	8.71501	257.438	-4.86709	1.54e-50	1.88e-49
108012649	phospholipid scramblase 1-like	3.97816	5.77671	8.92361	301.685	283.319	284.323	6.22616	289.776	-5.56287	1.62e-50	1.96e-49
108019233	uncharacterized LOC108019233	5.96724	2.88836	6.69271	354.806	291.338	336.296	5.18277	327.48	-6.00186	1.9e-50	2.31e-49
108017637	uncharacterized LOC108017637%2C transcript variant X2	4.9727	0.962785	4.4618	460.045	481.999	434.127	3.46576	458.724	-7.07526	2.02e-50	2.45e-49
108012995	uncharacterized LOC108012995	3809.09	3751.01	4030.13	7228.41	7295.91	7312.9	3863.41	7279.08	-0.914161	2.24e-50	2.72e-49
108014419	uncharacterized LOC108014419	1948.3	1897.65	2166.21	4155.44	4195.44	4174.14	2004.05	4175.01	-1.0596	2.35e-50	2.84e-49
108015232	alpha-aminoadipic semialdehyde synthase%2C mitochondrial	291.4	291.724	268.824	865.966	808.974	818.32	283.983	831.087	-1.5476	2.52e-50	3.05e-49
108011947	beta-1%2C4-glucuronyltransferase 1	7.95631	1.92557	5.57726	345.785	289.556	345.467	5.15305	326.936	-5.99991	2.75e-50	3.32e-49
108005749	uncharacterized LOC108005749	621.587	567.081	516.454	1485.37	1404.12	1461.36	568.374	1450.28	-1.34979	2.94e-50	3.55e-49
108008575	accessory gland-specific peptide 26Ab	3.97816	1.92557	0	976.217	1005.87	940.609	1.96791	974.233	-8.90018	3.12e-50	3.76e-49
108014978	uncharacterized LOC108014978	2421.7	2513.83	2354.72	4797.9	4656.95	5032.21	2430.08	4829.02	-0.990281	3.55e-50	4.28e-49
108011113	uncharacterized LOC108011113	5.96724	5.77671	5.57726	303.69	276.192	307.762	5.77373	295.881	-5.67694	3.57e-50	4.3e-49
108012706	uncharacterized LOC108012706	3.97816	6.7395	1.11545	368.838	380.432	380.116	3.94437	376.462	-6.52979	4.03e-50	4.85e-49
108015541	adenosine deaminase CECR1	10.9399	4.81393	8.92361	256.583	287.774	242.541	8.22582	262.299	-5.0059	4.06e-50	4.88e-49
108009091	hydroxymethylglutaryl-CoA synthase 1%2C transcript variant X1	2949.8	2734.31	3029.57	5669.88	5671.73	5823.01	2904.56	5721.54	-0.978412	4.22e-50	5.07e-49
108010787	uncharacterized LOC108010787	6.96178	1.92557	8.92361	329.749	269.955	304.704	5.93699	301.469	-5.70034	5.16e-50	6.17e-49
108010811	polypyrimidine tract-binding protein 1%2C transcript variant X5	65.6396	81.8368	75.8507	387.881	384.886	374.002	74.4423	382.256	-2.36016	5.83e-50	6.97e-49
108011894	bromodomain-containing protein 3	19.8908	25.9952	12.27	265.603	298.465	233.369	19.3853	265.812	-3.76003	6.05e-50	7.23e-49
108005298	casein kinase I	208.853	190.632	216.398	737.675	635.241	764.308	205.294	712.408	-1.79564	6.37e-50	7.61e-49
108006742	serine/threonine-protein phosphatase 2A activator	9.94539	1.92557	7.80816	358.815	271.737	265.979	6.55971	298.844	-5.52841	7.43e-50	8.86e-49
108011340	uncharacterized LOC108011340	5.96724	4.81393	3.34635	311.708	345.685	329.162	4.70917	328.852	-6.11146	9.12e-50	1.09e-48
novel.587	-	5.96724	8.66507	6.69271	282.642	251.245	264.96	7.10834	266.282	-5.22073	9.51e-50	1.13e-48
108009907	uncharacterized LOC108009907	3.97816	2.88836	5.57726	373.849	410.724	340.372	4.14792	374.982	-6.52166	1.11e-49	1.32e-48
108013357	transmembrane protein 35	813.533	710.536	755.16	1790.06	1798.81	2035.1	759.743	1874.66	-1.30289	1.38e-49	1.64e-48
108010655	uncharacterized LOC108010655	5.96724	0.962785	3.34635	463.051	447.252	415.784	3.42546	442.029	-7.02197	1.49e-49	1.77e-48
108015762	UV excision repair protein RAD23 homolog B	5.96724	4.81393	7.80816	291.662	276.192	273.113	6.19644	280.322	-5.5156	1.54e-49	1.83e-48
108018329	uncharacterized LOC108018329	759.828	750.973	691.58	1691.84	1685.66	1650.91	734.127	1676.14	-1.19011	1.93e-49	2.28e-48
108019801	uncharacterized LOC108019801	4.9727	6.7395	5.57726	275.626	300.247	287.38	5.76315	287.751	-5.63815	1.95e-49	2.3e-48
108020284	intraflagellar transport protein 140 homolog	35.8034	29.8464	25.6554	288.655	262.827	266.998	30.435	272.827	-3.15806	1.99e-49	2.35e-48
108015919	uncharacterized LOC108015919	12.929	20.2185	25.6554	297.676	268.173	226.235	19.601	264.028	-3.7641	2.13e-49	2.51e-48
108010719	probable proteasome subunit beta type-2%2C transcript variant X2	3.97816	7.70228	3.34635	302.687	303.811	322.029	5.00893	309.509	-5.92453	2.21e-49	2.61e-48
novel.808	-	6.96178	2.88836	3.34635	342.778	333.212	348.525	4.39883	341.505	-6.2715	2.25e-49	2.64e-48
108017108	protein SHQ1 homolog	342.122	347.566	407.14	1039.36	1027.25	987.487	365.609	1018.03	-1.47996	2.31e-49	2.72e-48
108017458	dynein assembly factor 5%2C axonemal	39.7816	29.8464	23.4245	300.683	278.864	264.96	31.0175	281.502	-3.17331	2.55e-49	2.99e-48
108021564	uro-adherence factor A	2.98362	3.85114	0	678.541	743.935	696.03	2.27825	706.169	-8.21419	2.58e-49	3.04e-48
108017242	sodium-independent sulfate anion transporter%2C transcript variant X2	102.438	124.199	140.547	550.25	514.073	486.1	122.395	516.807	-2.08191	2.77e-49	3.25e-48
108009222	facilitated trehalose transporter Tret1%2C transcript variant X1	3907.55	3652.81	3476.86	7108.14	7148.02	7325.13	3679.07	7193.76	-0.96712	3.81e-49	4.46e-48
108004798	uncharacterized LOC108004798	5.96724	6.7395	3.34635	326.742	269.955	301.647	5.35103	299.448	-5.78312	4.66e-49	5.45e-48
108007999	bestrophin-4-like	5.96724	8.66507	3.34635	297.676	267.282	269.037	5.99289	277.998	-5.50735	6.06e-49	7.08e-48
108007705	uncharacterized LOC108007705	1.98908	10.5906	6.69271	265.603	271.737	278.208	6.42414	271.849	-5.39568	6.08e-49	7.1e-48
108011393	calcium/calmodulin-dependent 3'%2C5'-cyclic nucleotide phosphodiesterase 1A%2C transcript variant X9	347.094	368.747	391.523	975.215	970.234	1024.17	369.121	989.874	-1.42414	9.31e-49	1.09e-47
108018974	uncharacterized LOC108018974	9.94539	9.62785	5.57726	248.564	243.227	240.502	8.3835	244.098	-4.84592	1.25e-48	1.45e-47
108006830	prickle-like protein 3	229.739	227.217	281.094	776.764	777.791	911.056	246.017	821.87	-1.74288	1.33e-48	1.54e-47
108016703	uncharacterized LOC108016703%2C transcript variant X1	6.96178	5.77671	1.11545	329.749	302.92	314.895	4.61798	315.855	-6.05406	1.42e-48	1.65e-47
108009906	S-phase kinase-associated protein 1	6.96178	5.77671	6.69271	245.558	293.119	268.018	6.47707	268.898	-5.37968	1.55e-48	1.8e-47
108020408	mediator of RNA polymerase II transcription subunit 26	30.8307	31.7719	41.2717	255.58	361.722	303.685	34.6248	306.996	-3.1574	1.59e-48	1.85e-47
108006966	nuclear protein 1	2147.21	2066.14	2506.42	4931.2	5138.95	5667.09	2239.92	5245.75	-1.22832	1.64e-48	1.9e-47
108021546	phosphatidylinositol 3%2C4%2C5-trisphosphate 3-phosphatase and dual-specificity protein phosphatase PTEN%2C transcript variant X3	40.7761	40.437	45.7335	279.635	295.792	308.781	42.3155	294.736	-2.80348	1.84e-48	2.13e-47
108010130	SET and MYND domain-containing protein 4	925.916	1069.65	976.02	2295.21	2165.88	2216.49	990.53	2225.86	-1.16751	1.87e-48	2.16e-47
108008378	uncharacterized LOC108008378%2C transcript variant X1	922.932	859.767	889.015	1912.34	1934.23	1918.92	890.572	1921.83	-1.10984	2.01e-48	2.32e-47
108013009	ATP-dependent RNA helicase DBP2	2293.41	2412.74	2003.35	4738.76	4868.1	4950.68	2236.5	4852.51	-1.11674	2.17e-48	2.5e-47
108005340	uncharacterized LOC108005340%2C transcript variant X1	6.96178	2.88836	7.80816	272.619	304.702	264.96	5.8861	280.76	-5.60063	2.49e-48	2.87e-47
108010747	sodium/potassium-transporting ATPase subunit beta-1	9.94539	3.85114	5.57726	252.574	281.537	263.941	6.45793	266.017	-5.36416	2.65e-48	3.05e-47
108004668	lanC-like protein 3 homolog	308.307	328.31	315.673	866.969	906.087	849.911	317.43	874.322	-1.46181	2.76e-48	3.17e-47
108010899	hexokinase type 2	0.994539	5.77671	4.4618	397.904	422.306	339.353	3.74435	386.521	-6.69204	3e-48	3.45e-47
108017975	NADH dehydrogenase [ubiquinone] flavoprotein 1%2C mitochondrial	7.95631	6.7395	2.2309	288.655	267.282	278.208	5.64224	278.049	-5.59015	3.18e-48	3.65e-47
108021458	fumarate hydratase%2C mitochondrial	1.98908	13.479	7.80816	269.612	267.282	232.35	7.75874	256.415	-5.037	3.96e-48	4.54e-47
108009065	protein kintoun%2C transcript variant X1	892.102	741.345	837.704	1929.38	1915.52	1965.8	823.717	1936.9	-1.23401	4.13e-48	4.72e-47
108010786	uncharacterized LOC108010786	5.96724	3.85114	3.34635	338.769	322.521	314.895	4.38824	325.395	-6.20224	4.14e-48	4.74e-47
108018380	putative fatty acyl-CoA reductase CG8306	1248.15	1393.15	1285	2752.25	2689.75	2787.18	1308.77	2743.06	-1.06708	6.37e-48	7.26e-47
108013961	ubiquitin-conjugating enzyme E2-18 kDa%2C transcript variant X2	4.9727	3.85114	4.4618	341.776	344.794	293.494	4.42855	326.688	-6.20797	6.85e-48	7.81e-47
108009235	GTP-binding protein RAD%2C transcript variant X1	76.5795	81.8368	97.0443	380.865	404.487	437.184	85.1535	407.512	-2.263	7.03e-48	8.01e-47
108013233	uncharacterized LOC108013233	2.98362	3.85114	5.57726	343.781	350.14	332.219	4.13734	342.047	-6.38856	7.88e-48	8.97e-47
108020400	ankyrin-3%2C transcript variant X1	851.326	854.954	851.089	1813.12	2027.78	2144.14	852.456	1995.01	-1.2267	1.01e-47	1.14e-46
108009260	protein NDRG3%2C transcript variant X1	1539.55	1511.57	1493.59	2930.65	3093.35	3202.96	1514.9	3075.65	-1.02153	1.04e-47	1.17e-46
108010598	pseudouridine-5'-phosphatase	6.96178	5.77671	2.2309	329.749	284.21	276.17	4.9898	296.71	-5.86405	1.11e-47	1.25e-46
108021426	mitochondrial basic amino acids transporter%2C transcript variant X1	197.913	165.599	182.934	630.432	614.749	593.103	182.149	612.761	-1.75103	1.3e-47	1.47e-46
108014969	E3 ubiquitin-protein ligase TRIM33	23.8689	36.5858	23.4245	341.776	245.9	275.151	27.9598	287.609	-3.35247	1.33e-47	1.5e-46
108004569	protein THEM6	598.713	528.569	548.802	1334.03	1382.74	1326.84	558.695	1347.87	-1.27073	1.34e-47	1.51e-46
108017409	glycerophosphocholine phosphodiesterase GPCPD1	3.97816	2.88836	4.4618	396.901	365.286	344.448	3.77611	368.878	-6.6231	1.38e-47	1.56e-46
108016967	uncharacterized LOC108016967%2C transcript variant X4	80.5577	102.055	99.2752	463.051	422.306	403.555	93.9627	429.637	-2.1938	1.67e-47	1.89e-46
108018957	lysosomal alpha-mannosidase	55.6942	52.9532	40.1562	322.733	331.43	296.552	49.6012	316.905	-2.66913	1.7e-47	1.91e-46
108005420	uncharacterized LOC108005420	271.509	329.273	332.404	877.994	954.197	899.846	311.062	910.679	-1.55117	1.8e-47	2.03e-46
108013919	uncharacterized LOC108013919	4.9727	7.70228	1.11545	296.674	293.119	316.933	4.59681	302.242	-5.99108	2.39e-47	2.68e-46
108019777	synaptogyrin-1	384.887	414.961	371.445	990.249	1053.09	1010.93	390.431	1018.09	-1.38176	3.05e-47	3.42e-46
108005487	basic proline-rich protein%2C transcript variant X2	1450.04	1595.34	1356.39	3268.42	3369.54	3071.5	1467.25	3236.49	-1.14067	3.97e-47	4.44e-46
108013704	uncharacterized LOC108013704	4.9727	12.5162	3.34635	244.555	277.083	237.445	6.94509	253.028	-5.15242	4.11e-47	4.59e-46
108011940	zinc finger protein 780A	4.9727	4.81393	6.69271	298.678	277.973	254.769	5.49311	277.14	-5.6697	4.23e-47	4.72e-46
108004865	uncharacterized LOC108004865	79.5631	86.6507	68.0425	388.883	366.177	383.173	78.0855	379.411	-2.2753	5.04e-47	5.63e-46
108010019	uncharacterized LOC108010019%2C transcript variant X1	51.716	59.6927	84.7743	397.904	367.068	355.658	65.3943	373.543	-2.52365	5.26e-47	5.86e-46
108009297	uncharacterized LOC108009297	4.9727	2.88836	6.69271	324.737	322.521	262.922	4.85125	303.393	-5.99268	5.88e-47	6.55e-46
108020001	uncharacterized LOC108020001	3.97816	4.81393	5.57726	305.694	290.447	288.399	4.78978	294.847	-5.95195	6.13e-47	6.82e-46
108017744	dnaJ homolog subfamily B member 14	8.95085	3.85114	13.3854	243.553	232.536	233.369	8.72914	236.486	-4.79279	6.28e-47	6.98e-46
108011925	adenylate cyclase type 7-like	5.96724	11.5534	5.57726	259.589	216.499	256.808	7.69931	244.299	-4.96666	7.05e-47	7.82e-46
108004841	cofilin/actin-depolymerizing factor homolog	1.98908	6.7395	4.4618	317.721	301.138	309.8	4.39679	309.553	-6.12995	8.48e-47	9.39e-46
108009465	uncharacterized LOC108009465	2.98362	8.66507	10.0391	226.514	274.41	246.617	7.22925	249.18	-5.12398	9.35e-47	1.04e-45
108010900	hexokinase type 1	13.9236	8.66507	1.11545	249.567	249.463	228.273	7.90136	242.435	-4.89879	1.08e-46	1.2e-45
108019754	uncharacterized LOC108019754%2C transcript variant X1	398.81	391.854	384.831	1000.27	985.38	982.391	391.832	989.348	-1.33585	1.13e-46	1.25e-45
108005367	phosphorylase b kinase gamma catalytic chain%2C skeletal muscle/heart isoform%2C transcript variant X1	1361.52	1356.56	1423.32	2887.56	2704.9	3009.34	1380.47	2867.26	-1.05455	1.14e-46	1.26e-45
108016245	neurogenic protein mastermind	160.121	141.529	134.97	542.231	502.491	585.97	145.54	543.564	-1.89852	1.19e-46	1.32e-45
108008028	protein argonaute 18-like	2.98362	1.92557	4.4618	452.026	450.816	400.498	3.12366	434.447	-7.14873	1.28e-46	1.41e-45
108021583	uncharacterized LOC108021583	3.97816	5.77671	6.69271	305.694	263.718	253.75	5.48253	274.388	-5.65509	1.44e-46	1.58e-45
108015114	fatty acid synthase	9914.56	9959.05	8730.64	18727.5	18514.6	18134.5	9534.75	18458.9	-0.952872	1.8e-46	1.98e-45
108009598	ras-like GTP-binding protein Rho1%2C transcript variant X1	1348.6	1236.22	1287.23	2601.91	2792.21	2966.54	1290.68	2786.88	-1.11057	2.05e-46	2.26e-45
108017173	uncharacterized LOC108017173	975.643	1117.79	993.867	2280.18	2512.45	2803.48	1029.1	2532.04	-1.29831	2.48e-46	2.72e-45
108008048	protein kinase DC1%2C transcript variant X1	5.96724	1.92557	3.34635	356.81	332.321	352.601	3.74639	347.244	-6.53592	2.65e-46	2.9e-45
108014686	26S protease regulatory subunit 10B%2C transcript variant X2	8.95085	6.7395	8.92361	259.589	253.918	202.797	8.20465	238.768	-4.87044	3.37e-46	3.69e-45
108020945	protein tramtrack%2C beta isoform	0.994539	7.70228	4.4618	274.624	317.175	335.277	4.38621	309.025	-6.12819	3.86e-46	4.21e-45
108007885	uncharacterized LOC108007885	8.95085	2.88836	3.34635	282.642	285.101	261.903	5.06185	276.549	-5.76172	4.54e-46	4.95e-45
108016028	protein D2	3.97816	8.66507	1.11545	318.724	269.955	287.38	4.58623	292.02	-5.94166	4.92e-46	5.36e-45
108019496	putative inner dynein arm light chain%2C axonemal	3.97816	5.77671	11.1545	238.542	245.009	242.541	6.96979	242.03	-5.14983	4.94e-46	5.38e-45
108008854	uncharacterized LOC108008854	150.175	165.599	148.355	510.158	558.62	558.455	154.71	542.411	-1.80852	6.3e-46	6.84e-45
108009937	venom allergen 3-like	3.97816	6.7395	4.4618	285.649	255.7	277.189	5.05982	272.846	-5.74138	8.73e-46	9.45e-45
108019025	uncharacterized LOC108019025	4.9727	2.88836	4.4618	362.824	320.739	284.323	4.10762	322.628	-6.30443	1.03e-45	1.11e-44
108014236	myosin heavy chain%2C muscle%2C transcript variant X20	124887	122255	122386	220867	216829	243999	123176	227232	-0.883433	1.06e-45	1.14e-44
108012909	male-specific sperm protein Mst84Dd	3.97816	1.92557	0	720.636	815.211	695.011	1.96791	743.619	-8.51117	1.1e-45	1.19e-44
108011330	uncharacterized LOC108011330%2C transcript variant X2	7.95631	5.77671	2.2309	269.612	268.173	249.674	5.32131	262.486	-5.59494	1.21e-45	1.3e-44
108006301	Ca(2+)/calmodulin-responsive adenylate cyclase%2C transcript variant X2	267.531	276.319	285.556	841.912	740.372	795.9	276.469	792.728	-1.51978	1.43e-45	1.54e-44
108009247	uncharacterized LOC108009247	0	2.88836	4.4618	613.393	602.276	515.653	2.45005	577.107	-7.92102	1.43e-45	1.54e-44
108013046	DIS3-like exonuclease 2	517.16	603.666	506.415	1465.33	1315.03	1360.47	542.414	1380.27	-1.34575	1.49e-45	1.6e-44
108013096	uncharacterized LOC108013096	5.96724	0.962785	5.57726	326.742	294.901	317.952	4.16909	313.199	-6.2598	1.76e-45	1.89e-44
108008047	protein kinase DC1	9.94539	9.62785	3.34635	247.562	252.136	205.854	7.63987	235.184	-4.91528	2.12e-45	2.27e-44
108013323	40S ribosomal protein S6-like	10.9399	12.5162	15.6163	212.483	226.299	211.968	13.0242	216.917	-4.06771	2.12e-45	2.27e-44
108005807	serpin B9-like	1.98908	4.81393	7.80816	263.599	276.192	303.685	4.87039	281.158	-5.88154	2.48e-45	2.65e-44
108008511	MORN repeat-containing protein 3	1.98908	8.66507	1.11545	295.671	339.448	309.8	3.9232	314.973	-6.27416	2.49e-45	2.66e-44
108017046	60 kDa heat shock protein%2C mitochondrial	3.97816	1.92557	8.92361	308.701	260.155	280.246	4.94245	283.034	-5.88902	2.56e-45	2.74e-44
108016194	uncharacterized LOC108016194	4.9727	2.88836	0	446.013	483.781	473.871	2.62035	467.888	-7.42781	2.65e-45	2.82e-44
108016694	uncharacterized LOC108016694	3.97816	2.88836	6.69271	286.651	297.574	288.399	4.51974	290.875	-6.03832	2.66e-45	2.83e-44
108012885	uncharacterized LOC108012885	64.6451	66.4322	93.6979	385.876	363.504	382.154	74.9251	377.178	-2.33979	2.69e-45	2.87e-44
108013112	rab11 family-interacting protein 4B-like%2C transcript variant X2	176.033	185.818	245.399	662.504	724.335	719.469	202.417	702.103	-1.79947	2.84e-45	3.03e-44
108004976	galectin-9	16.9072	15.4046	22.309	223.508	209.371	261.903	18.2069	231.594	-3.67895	2.86e-45	3.05e-44
108021306	calmodulin-lysine N-methyltransferase%2C transcript variant X2	462.461	464.063	539.878	1200.73	1217.92	1344.16	488.801	1254.27	-1.36113	3.95e-45	4.2e-44
108019991	uncharacterized LOC108019991	9.94539	1.92557	2.2309	300.683	255.7	294.514	4.70062	283.632	-5.89686	3.97e-45	4.21e-44
108005245	metaxin-2-like	4.9727	6.7395	5.57726	251.571	247.682	245.598	5.76315	248.284	-5.42489	3.97e-45	4.21e-44
108011352	delta-1-pyrroline-5-carboxylate dehydrogenase%2C mitochondrial-like	4.9727	4.81393	2.2309	301.685	324.302	293.494	4.00584	306.494	-6.23291	5.04e-45	5.34e-44
108021649	probable palmitoyltransferase ZDHHC24	12.929	3.85114	10.0391	225.512	207.589	246.617	8.93974	226.573	-4.67617	6.24e-45	6.59e-44
108010193	probable cysteine--tRNA ligase%2C mitochondrial%2C transcript variant X1	258.58	271.506	210.82	919.087	832.139	727.622	246.969	826.282	-1.73929	8.22e-45	8.66e-44
108010589	proteasome subunit alpha type-1	4.9727	1.92557	8.92361	297.676	326.084	224.197	5.27396	282.652	-5.78902	8.82e-45	9.29e-44
108013507	uncharacterized LOC108013507	5.96724	4.81393	7.80816	267.608	228.081	234.388	6.19644	243.359	-5.31089	9.25e-45	9.74e-44
108009526	uncharacterized LOC108009526%2C transcript variant X2	1.98908	2.88836	5.57726	352.801	366.177	340.372	3.4849	353.117	-6.69722	9.54e-45	1e-43
108016771	WD repeat-containing protein 7	168.077	201.222	211.936	840.91	636.132	678.706	193.745	718.582	-1.8919	9.62e-45	1.01e-43
108007219	uncharacterized LOC108007219	6.96178	17.3301	4.4618	229.521	254.809	205.854	9.58457	230.061	-4.55206	9.74e-45	1.02e-43
108005934	E3 ubiquitin-protein ligase TRIP12%2C transcript variant X15	2292.41	2479.17	2149.47	4724.73	4576.76	4531.84	2307.02	4611.11	-0.998482	1.15e-44	1.21e-43
108006285	fibrous sheath CABYR-binding protein	4.9727	6.7395	11.1545	263.599	209.371	224.197	7.62224	232.389	-4.95289	1.26e-44	1.32e-43
108013524	delta-1-pyrroline-5-carboxylate dehydrogenase%2C mitochondrial	7.95631	3.85114	4.4618	272.619	244.118	244.579	5.42309	253.772	-5.54351	1.29e-44	1.35e-43
108021299	uncharacterized LOC108021299%2C transcript variant X1	365.99	364.896	344.674	973.21	899.85	1084.3	358.52	985.786	-1.45762	1.52e-44	1.59e-43
108015125	mucin-2	3.97816	0.962785	5.57726	349.794	331.43	369.925	3.50607	350.383	-6.68454	1.77e-44	1.85e-43
108017867	protein germ cell-less-like%2C transcript variant X1	2.98362	12.5162	3.34635	234.533	230.754	250.693	6.28206	238.66	-5.21089	2.45e-44	2.54e-43
108004774	uncharacterized LOC108004774	7.95631	1.92557	1.11545	309.703	318.066	332.219	3.66578	319.996	-6.41979	2.58e-44	2.69e-43
108010453	protein phosphatase inhibitor 2	2.98362	1.92557	4.4618	410.933	383.104	364.83	3.12366	386.289	-6.97871	2.79e-44	2.9e-43
108010514	probable pseudouridine-5'-phosphatase	2.98362	5.77671	2.2309	339.772	335.885	289.418	3.66374	321.691	-6.42829	2.84e-44	2.95e-43
108007749	prolyl 4-hydroxylase subunit alpha-1-like	3.97816	5.77671	0	339.772	367.958	335.277	3.25162	347.669	-6.67899	2.96e-44	3.07e-43
108005319	copper-transporting ATPase 1	682.254	702.833	660.347	1529.47	1500.34	1463.4	681.811	1497.74	-1.13474	3.27e-44	3.39e-43
108009512	uncharacterized LOC108009512	0.994539	4.81393	2.2309	450.022	439.234	426.994	2.67979	438.75	-7.33405	3.72e-44	3.85e-43
108006934	nuclear receptor coactivator 7-like	1425.17	1392.19	1279.42	2692.11	2803.79	2828.96	1365.6	2774.95	-1.02227	4.29e-44	4.43e-43
108005411	uncharacterized LOC108005411	64.6451	64.5066	63.5807	305.694	340.339	341.391	64.2441	329.142	-2.35703	4.33e-44	4.47e-43
108019083	MICOS complex subunit MIC13 homolog QIL1	2.98362	6.7395	10.0391	261.594	224.517	221.14	6.58739	235.75	-5.18607	4.66e-44	4.8e-43
108009288	CAAX prenyl protease 1 homolog	2.98362	6.7395	3.34635	277.63	286.883	268.018	4.35649	277.51	-5.9738	4.99e-44	5.14e-43
108016643	alpha-actinin%2C sarcomeric%2C transcript variant X2	7838.96	7623.34	8534.32	16344.1	15963	19322.7	7998.87	17209.9	-1.10544	5.34e-44	5.5e-43
108009112	uncharacterized LOC108009112	473.401	527.606	379.253	1262.87	1291.86	1303.4	460.087	1286.04	-1.47997	5.67e-44	5.83e-43
108008813	uncharacterized LOC108008813%2C transcript variant X2	2.98362	4.81393	5.57726	267.608	294.01	266.998	4.45827	276.206	-5.96527	6.95e-44	7.14e-43
108009292	calbindin-32%2C transcript variant X2	884.145	813.554	839.935	1764.01	2013.53	1874.08	845.878	1883.87	-1.15565	8.73e-44	8.94e-43
108019334	solute carrier family 25 member 40	7.95631	5.77671	3.34635	246.56	241.445	227.254	5.69313	238.42	-5.3681	9.6e-44	9.83e-43
108020495	pyruvate kinase	2.98362	3.85114	0	480.09	531.892	508.52	2.27825	506.834	-7.73595	1.71e-43	1.75e-42
108009303	uncharacterized LOC108009303	36.798	36.5858	41.2717	268.61	245.009	279.227	38.2185	264.282	-2.7921	1.77e-43	1.81e-42
108013476	uncharacterized LOC108013476	2.98362	4.81393	2.2309	320.728	345.685	331.2	3.34282	332.538	-6.613	1.94e-43	1.98e-42
108019573	-	3.97816	1.92557	4.4618	329.749	328.757	332.219	3.45518	330.242	-6.60056	2.27e-43	2.32e-42
108019933	uncharacterized LOC108019933	4.9727	6.7395	6.69271	234.533	236.099	217.064	6.13497	229.232	-5.22699	2.44e-43	2.48e-42
108017210	uncharacterized LOC108017210	3.97816	6.7395	4.4618	276.628	228.972	250.693	5.05982	252.098	-5.62713	2.53e-43	2.57e-42
108021317	uncharacterized LOC108021317%2C transcript variant X1	1.98908	6.7395	0	392.892	339.448	385.211	2.90953	372.517	-6.92923	2.65e-43	2.69e-42
108006678	uncharacterized LOC108006678	0	0.962785	3.34635	1534.48	1673.19	1202.51	1.43638	1470.06	-10.0774	2.68e-43	2.72e-42
108006410	outer dense fiber protein 3-like protein 2	44.7543	52.9532	30.1172	284.646	276.192	304.704	42.6082	288.514	-2.74679	2.98e-43	3.02e-42
108014290	membrane-associated progesterone receptor component 2	4.9727	10.5906	2.2309	222.505	226.299	250.693	5.93141	233.166	-5.2555	3.12e-43	3.17e-42
108019697	E3 ubiquitin-protein ligase RNF125	5.96724	4.81393	1.11545	296.674	295.792	264.96	3.96554	285.809	-6.13282	3.13e-43	3.17e-42
108005092	uncharacterized LOC108005092%2C transcript variant X2	403.783	426.514	439.488	1049.38	992.508	1074.11	423.262	1038.67	-1.29534	3.71e-43	3.75e-42
108010121	alpha-1%2C3-mannosyl-glycoprotein 2-beta-N-acetylglucosaminyltransferase	684.243	687.429	602.344	1522.46	1463.82	1492.95	658.005	1493.07	-1.18051	4.14e-43	4.18e-42
108020558	slender lobes-like protein%2C transcript variant X2	5.96724	2.88836	4.4618	266.605	264.609	265.979	4.43913	265.731	-5.90906	4.74e-43	4.77e-42
108015986	ectin	2.98362	2.88836	3.34635	377.858	358.158	348.525	3.07278	361.514	-6.88387	4.99e-43	5.02e-42
108008767	cilia- and flagella-associated protein 161	0.994539	4.81393	4.4618	354.806	305.593	326.105	3.42342	328.834	-6.59439	5.23e-43	5.26e-42
108009039	casein kinase I	2.98362	2.88836	3.34635	407.926	337.667	353.62	3.07278	366.404	-6.90262	5.42e-43	5.45e-42
108020349	glutamate receptor ionotropic%2C kainate 2%2C transcript variant X1	247.64	264.766	285.556	731.661	728.789	785.709	265.987	748.72	-1.49436	6e-43	6.02e-42
108015209	calcineurin B homologous protein 1	31.8253	20.2185	8.92361	266.605	214.717	278.208	20.3225	253.177	-3.61707	6.13e-43	6.14e-42
108009313	uncharacterized LOC108009313	3.97816	2.88836	8.92361	244.555	236.99	253.75	5.26337	245.099	-5.58252	6.78e-43	6.79e-42
108014375	uncharacterized protein ZK1073.1%2C transcript variant X1	339.138	303.277	420.525	1007.29	1178.71	1037.42	354.313	1074.47	-1.60449	7.03e-43	7.03e-42
108014196	organic cation transporter protein	35.8034	38.5114	45.7335	251.571	269.955	275.151	40.0161	265.559	-2.73595	7.32e-43	7.32e-42
108015507	bromodomain-containing protein DDB_G0280777-like	3.97816	2.88836	1.11545	451.024	390.232	398.459	2.66065	413.239	-7.24745	7.33e-43	7.33e-42
108013043	arginine kinase%2C transcript variant X1	29639.3	29129.1	33833.9	62285.4	63110.7	74428.4	30867.4	66608.2	-1.10965	8.43e-43	8.42e-42
108020623	CCR4-NOT transcription complex subunit 6-like%2C transcript variant X1	671.314	576.709	581.15	1436.26	1380.07	1466.45	609.724	1427.59	-1.22661	1.14e-42	1.13e-41
108007978	PP2C-like domain-containing protein CG9801%2C transcript variant X1	385.881	383.189	393.754	1027.33	953.307	926.342	387.608	968.994	-1.32217	1.14e-42	1.14e-41
108010636	trichohyalin-like%2C transcript variant X2	40.7761	27.9208	61.3498	394.897	325.193	283.304	43.3489	334.465	-2.96314	1.23e-42	1.23e-41
108019304	sex-regulated protein janus-B	0.994539	1.92557	7.80816	319.726	311.829	330.181	3.57609	320.579	-6.55522	1.26e-42	1.25e-41
108018975	uncharacterized LOC108018975	8.95085	4.81393	6.69271	212.483	234.317	206.873	6.81916	217.891	-5.00206	1.33e-42	1.32e-41
108020973	uncharacterized LOC108020973%2C transcript variant X1	55.6942	60.6555	51.3108	363.826	272.628	345.467	55.8868	327.307	-2.54514	1.62e-42	1.6e-41
108006309	uncharacterized LOC108006309	4.9727	6.7395	4.4618	218.496	243.227	238.464	5.39133	233.396	-5.4243	2.06e-42	2.03e-41
108016917	uncharacterized LOC108016917	5.96724	6.7395	20.0781	205.467	204.025	238.464	10.9283	215.985	-4.34636	2.13e-42	2.1e-41
108006382	accessory gland protein Acp63F%2C transcript variant X1	2.98362	6.7395	1.11545	319.726	317.175	257.827	3.61286	298.243	-6.32061	3.13e-42	3.08e-41
108013477	MORN repeat-containing protein 5	6.96178	4.81393	13.3854	227.517	232.536	184.453	8.38704	214.835	-4.7135	3.21e-42	3.15e-41
novel.459	PF07253:Gypsy protein	1.98908	3.85114	4.4618	305.694	330.539	301.647	3.43401	312.627	-6.52253	4.05e-42	3.98e-41
108007342	casein kinase I	27.8471	49.1021	30.1172	283.644	304.702	243.56	35.6888	277.302	-2.95013	4.66e-42	4.58e-41
108019679	mitochondrial dicarboxylate carrier%2C transcript variant X1	2.98362	3.85114	6.69271	261.594	250.354	252.731	4.50916	254.893	-5.84744	5.35e-42	5.25e-41
108015612	ubiquitin-conjugating enzyme E2-17 kDa	1192.45	1264.14	1349.7	2500.68	2640.75	2778.01	1268.76	2639.81	-1.05761	8.1e-42	7.93e-41
108018942	glutaredoxin domain-containing cysteine-rich protein CG12206	37.7925	37.5486	30.1172	250.569	253.027	240.502	35.1528	248.033	-2.81321	8.19e-42	8.01e-41
108016595	microtubule-associated protein futsch	23.8689	34.6603	26.7708	224.51	240.554	235.407	28.4334	233.49	-3.03347	1.17e-41	1.14e-40
108018676	acyl-CoA Delta(11) desaturase	24822.7	24295.9	22104.9	42155.7	42504.1	42625	23741.2	42428.3	-0.837569	1.19e-41	1.17e-40
108016593	piezo-type mechanosensitive ion channel component%2C transcript variant X2	181.006	167.525	155.048	523.188	545.256	550.302	167.86	539.582	-1.68276	1.23e-41	1.2e-40
108016339	voltage-dependent L-type calcium channel subunit beta-4%2C transcript variant X20	38.787	35.6231	36.8099	235.535	262.827	256.808	37.0733	251.723	-2.76402	1.29e-41	1.25e-40
108020809	-	7.95631	0.962785	5.57726	232.528	245.9	247.636	4.83212	242.021	-5.66619	1.56e-41	1.52e-40
108016190	delta-1-pyrroline-5-carboxylate dehydrogenase%2C mitochondrial	5.96724	5.77671	14.5009	213.485	213.826	188.529	8.74827	205.28	-4.58823	1.6e-41	1.55e-40
108006101	cytochrome c oxidase subunit 7A1%2C mitochondrial	1.98908	6.7395	10.0391	213.485	228.081	211.968	6.25588	217.845	-5.15075	1.66e-41	1.62e-40
108016870	uncharacterized LOC108016870	793.642	779.856	688.233	1671.8	1672.3	1618.3	753.911	1654.13	-1.13236	1.67e-41	1.62e-40
108015660	uncharacterized LOC108015660	2.98362	11.5534	10.0391	219.498	221.844	184.453	8.19203	208.599	-4.67591	1.88e-41	1.82e-40
108021449	extensin%2C transcript variant X1	126.306	106.869	122.7	432.983	424.979	491.196	118.625	449.719	-1.92355	1.92e-41	1.86e-40
108016675	uncharacterized LOC108016675	4.9727	3.85114	3.34635	254.578	246.791	293.494	4.05673	264.954	-6.02044	2.42e-41	2.34e-40
108014368	uncharacterized LOC108014368	10.9399	2.88836	1.11545	237.539	230.754	235.407	4.98125	234.567	-5.52563	2.54e-41	2.45e-40
108008731	uncharacterized LOC108008731	0	2.88836	3.34635	549.247	596.93	522.787	2.07824	556.321	-8.09117	2.82e-41	2.72e-40
108019795	uncharacterized LOC108019795	3.97816	3.85114	7.80816	237.539	236.99	216.045	5.21249	230.191	-5.49379	3.09e-41	2.98e-40
108013628	uncharacterized LOC108013628	4.9727	5.77671	2.2309	256.583	242.336	243.56	4.32677	247.493	-5.80876	3.22e-41	3.11e-40
108015316	moesin/ezrin/radixin homolog 1%2C transcript variant X4	1223.28	1247.77	1251.54	2805.37	2378.81	2681.19	1240.86	2621.79	-1.07883	3.42e-41	3.3e-40
108004766	uncharacterized LOC108004766	4.9727	2.88836	7.80816	223.508	230.754	232.35	5.22307	228.87	-5.48491	3.5e-41	3.37e-40
108020030	rap1 GTPase-activating protein 1%2C transcript variant X1	48.7324	55.8416	70.2734	290.66	315.393	325.086	58.2825	310.38	-2.41989	3.85e-41	3.7e-40
108007022	uroporphyrinogen-III synthase	4.9727	4.81393	4.4618	258.587	245.009	214.006	4.74948	239.201	-5.65151	4.17e-41	4.01e-40
108019536	trans-1%2C2-dihydrobenzene-1%2C2-diol dehydrogenase%2C transcript variant X1	9.94539	10.5906	7.80816	211.48	181.752	196.682	9.44806	196.638	-4.36907	5.16e-41	4.94e-40
108021512	uncharacterized LOC108021512	2.98362	6.7395	0	319.726	295.792	281.266	3.24104	298.928	-6.46108	5.88e-41	5.63e-40
108011828	glutamate decarboxylase	650.429	646.992	613.498	1407.2	1360.47	1363.53	636.973	1377.06	-1.11152	5.99e-41	5.73e-40
108009368	maternal effect protein staufen	503.237	481.393	515.338	1111.52	1147.53	1153.6	499.989	1137.55	-1.18677	6.12e-41	5.85e-40
108017414	TBC1 domain family member 24%2C transcript variant X2	179.017	149.232	225.321	632.436	624.549	645.076	184.523	634.021	-1.78632	6.21e-41	5.93e-40
108008667	protein ORD%2C transcript variant X1	7.95631	5.77671	4.4618	194.442	234.317	214.006	6.06494	214.255	-5.13168	6.22e-41	5.94e-40
108013005	CLIP-associating protein	1137.75	1259.32	983.828	2740.22	2505.33	2545.66	1126.97	2597.07	-1.20298	6.22e-41	5.94e-40
108005247	uncharacterized LOC108005247	12.929	5.77671	3.34635	235.535	206.698	187.51	7.35069	209.914	-4.81366	6.56e-41	6.26e-40
108008902	condensin complex subunit 2-like	3.97816	7.70228	6.69271	194.442	214.717	231.331	6.12438	213.496	-5.12419	7.13e-41	6.79e-40
108016542	flocculation protein FLO11-like	94.4812	84.7251	98.1597	375.853	359.049	413.746	92.4554	382.883	-2.05171	7.89e-41	7.5e-40
108009302	protein FAM46C%2C transcript variant X1	108.405	111.683	157.279	486.104	492.69	474.89	125.789	484.561	-1.95277	8.61e-41	8.17e-40
108007672	uncharacterized LOC108007672	2.98362	5.77671	8.92361	240.546	215.608	198.72	5.89465	218.291	-5.23603	9.14e-41	8.67e-40
108016695	uncharacterized LOC108016695	2.98362	3.85114	4.4618	280.637	267.282	262.922	3.76552	270.281	-6.17445	9.92e-41	9.4e-40
108014224	succinate dehydrogenase [ubiquinone] flavoprotein subunit%2C mitochondrial-like	5.96724	3.85114	4.4618	247.562	229.863	222.159	4.76006	233.195	-5.61408	9.99e-41	9.47e-40
108009437	protein GDAP2 homolog%2C transcript variant X1	2749.9	2780.52	2786.4	5028.42	4897.5	5397.04	2772.27	5107.65	-0.881447	1.03e-40	9.77e-40
108008153	uncharacterized LOC108008153%2C transcript variant X1	1.98908	4.81393	0	429.976	422.306	431.07	2.26767	427.784	-7.49105	1.09e-40	1.03e-39
108010540	GTP-binding nuclear protein Ran-like	1.98908	5.77671	0	407.926	329.648	376.04	2.5886	371.205	-7.09372	1.15e-40	1.09e-39
108007275	uncharacterized LOC108007275	0.994539	4.81393	2.2309	362.824	361.722	361.773	2.67979	362.106	-7.0571	1.2e-40	1.13e-39
108013400	putative RNA exonuclease NEF-sp	1104.93	1140.9	1018.41	2236.08	2230.02	2150.25	1088.08	2205.45	-1.01847	1.21e-40	1.14e-39
108011313	neuropeptide-like 3	5916.51	6595.08	4916.91	12821.1	13016.6	14039.8	5809.5	13292.5	-1.19378	1.22e-40	1.15e-39
108009311	uncharacterized LOC108009311	6.96178	7.70228	6.69271	210.478	201.353	189.549	7.11892	200.46	-4.81166	1.31e-40	1.23e-39
108005305	breast carcinoma-amplified sequence 3 homolog%2C transcript variant X2	186.973	168.487	167.318	579.316	512.291	583.932	174.26	558.513	-1.67869	1.32e-40	1.25e-39
108011092	extracellular serine/threonine protein CG31145	186.973	170.413	206.358	561.275	578.22	590.046	187.915	576.514	-1.62026	1.89e-40	1.78e-39
novel.46	PF00014:Kunitz/Bovine pancreatic trypsin inhibitor domain	2.98362	2.88836	4.4618	301.685	277.083	284.323	3.44459	287.697	-6.40139	2.06e-40	1.93e-39
108016582	putative gustatory receptor 2a%2C transcript variant X1	8.95085	6.7395	3.34635	222.505	197.789	198.72	6.34557	206.338	-4.99947	2.14e-40	2e-39
108013553	sodium-coupled monocarboxylate transporter 1	324.22	323.496	321.25	883.005	797.392	806.091	322.989	828.829	-1.35913	2.44e-40	2.29e-39
108012911	talin-1-like	2167.1	2138.35	1827.11	4416.03	4037.74	4232.23	2044.19	4228.67	-1.04782	2.76e-40	2.58e-39
108010647	uncharacterized LOC108010647	4.9727	7.70228	2.2309	243.553	221.844	207.892	4.96863	224.43	-5.46257	2.76e-40	2.58e-39
108019282	drebrin-like	2.98362	4.81393	7.80816	242.551	206.698	222.159	5.2019	223.803	-5.45217	2.8e-40	2.62e-39
108021811	uncharacterized LOC108021811	78.5686	64.5066	52.4262	328.747	343.012	308.781	65.1671	326.846	-2.32118	2.92e-40	2.73e-39
108007161	peroxiredoxin-2%2C transcript variant X1	657.39	595.001	696.042	1433.25	1424.61	1486.83	649.478	1448.23	-1.1582	3.04e-40	2.84e-39
108009105	dynein light chain 4%2C axonemal%2C transcript variant X1	5.96724	12.5162	7.80816	184.419	225.408	185.472	8.76387	198.433	-4.49173	3.05e-40	2.84e-39
108013799	uncharacterized LOC108013799%2C transcript variant X1	5.96724	11.5534	7.80816	201.457	191.552	186.491	8.44294	193.167	-4.50743	3.76e-40	3.51e-39
108005377	uncharacterized LOC108005377%2C transcript variant X2	179.017	195.445	207.474	572.3	602.276	569.665	193.979	581.413	-1.58572	3.98e-40	3.7e-39
108005555	ras-associated and pleckstrin homology domains-containing protein 1	3.97816	1.92557	4.4618	278.633	284.21	285.342	3.45518	282.728	-6.37642	4.1e-40	3.81e-39
108014501	OTU domain-containing protein 5-B%2C transcript variant X2	846.353	830.884	806.471	1804.1	1671.4	1681.48	827.903	1718.99	-1.05347	4.18e-40	3.88e-39
108009424	uncharacterized LOC108009424	3.97816	1.92557	6.69271	267.608	244.118	235.407	4.19881	249.044	-5.92865	4.58e-40	4.26e-39
108009461	high affinity cAMP-specific and IBMX-insensitive 3'%2C5'-cyclic phosphodiesterase 8B%2C transcript variant X5	201.891	197.371	185.165	571.297	584.457	566.607	194.809	574.121	-1.55821	5.61e-40	5.2e-39
108018014	uncharacterized LOC108018014	3.97816	3.85114	4.4618	236.537	254.809	245.598	4.09703	245.648	-5.91166	6.07e-40	5.63e-39
108015987	EF-hand calcium-binding domain-containing protein 1	7.95631	0.962785	1.11545	294.669	273.519	282.285	3.34485	283.491	-6.38207	6.34e-40	5.87e-39
108010568	metallothionein-1	1336.66	1459.58	1514.78	2791.34	2882.19	2790.24	1437.01	2821.26	-0.973874	7.93e-40	7.34e-39
108009386	putative polypeptide N-acetylgalactosaminyltransferase 9	446.548	514.127	430.564	1129.57	1092.29	1123.02	463.747	1114.96	-1.2637	8.02e-40	7.42e-39
novel.531	-	267.531	344.677	411.601	1006.29	1042.4	1078.18	341.27	1042.29	-1.61365	8.18e-40	7.56e-39
108019675	eukaryotic translation initiation factor 3 subunit F-2	16.9072	11.5534	18.9627	182.414	206.698	199.739	15.8078	196.284	-3.64642	8.52e-40	7.87e-39
108019757	putative odorant-binding protein A5	6.96178	4.81393	3.34635	236.537	213.826	205.854	5.04069	218.739	-5.42357	8.82e-40	8.15e-39
108020729	long-chain-fatty-acid--CoA ligase 5-like%2C transcript variant X1	398.81	355.268	385.946	964.189	887.377	997.677	380.008	949.748	-1.32149	1.01e-39	9.33e-39
108012285	uncharacterized LOC108012285	2.98362	2.88836	4.4618	292.665	290.447	253.75	3.44459	278.954	-6.35771	1.23e-39	1.13e-38
108006304	uncharacterized LOC108006304	3.97816	6.7395	4.4618	223.508	210.262	212.987	5.05982	215.586	-5.40212	1.26e-39	1.16e-38
108018019	histone H3.3 type 1-like	0.994539	4.81393	1.11545	428.974	417.851	366.868	2.30797	404.564	-7.41066	1.35e-39	1.24e-38
108019425	uncharacterized LOC108019425%2C transcript variant X1	1244.17	1140.9	1210.26	2449.56	2464.34	2902.33	1198.44	2605.41	-1.12025	1.51e-39	1.39e-38
108004687	protein-tyrosine sulfotransferase%2C transcript variant X1	163.104	147.306	158.394	482.095	511.4	501.386	156.268	498.294	-1.67404	1.69e-39	1.55e-38
108009622	NADP-dependent malic enzyme	9.94539	0.962785	4.4618	204.464	221.844	229.293	5.12333	218.534	-5.42031	2.02e-39	1.85e-38
108008119	uncharacterized LOC108008119	1002.5	986.855	953.711	1966.47	1936.9	1902.62	981.021	1935.33	-0.979847	2.04e-39	1.86e-38
108012700	pyridoxal phosphate phosphatase	7.95631	5.77671	3.34635	196.446	200.462	218.083	5.69313	204.997	-5.1499	2.16e-39	1.97e-38
108014996	putative uncharacterized protein DDB_G0272516	118.35	114.571	145.009	496.127	416.96	506.482	125.977	473.19	-1.9124	2.17e-39	1.99e-38
108006740	Golgi-associated plant pathogenesis-related protein 1-like	4.9727	6.7395	1.11545	212.483	310.047	222.159	4.27588	248.23	-5.81757	2.4e-39	2.19e-38
108008906	uncharacterized LOC108008906	6.96178	3.85114	3.34635	204.464	256.591	214.006	4.71976	225.021	-5.5651	2.93e-39	2.67e-38
108015728	trichohyalin	4.9727	1.92557	4.4618	303.69	244.118	235.407	3.78669	261.071	-6.12338	2.95e-39	2.69e-38
108018824	uncharacterized LOC108018824%2C transcript variant X1	6.96178	2.88836	8.92361	201.457	201.353	194.644	6.25791	199.151	-5.02063	3.78e-39	3.44e-38
108005554	adenylate cyclase type 2%2C transcript variant X3	209.848	202.185	189.627	552.254	664.642	616.542	200.553	611.146	-1.6071	4.11e-39	3.73e-38
108007425	glucose-6-phosphate 1-dehydrogenase-like	2.98362	5.77671	2.2309	254.578	243.227	256.808	3.66374	251.538	-6.07264	4.14e-39	3.76e-38
108012659	male-specific sperm protein Mst87F-like	3.97816	0.962785	1.11545	447.015	522.982	470.814	2.0188	480.27	-7.87994	5.22e-39	4.73e-38
108005376	serine-rich adhesin for platelets	491.302	522.793	625.768	1298.95	1331.96	1483.78	546.621	1371.56	-1.32902	5.36e-39	4.85e-38
108017401	uncharacterized LOC108017401	6.96178	6.7395	2.2309	214.487	198.68	204.835	5.31073	206	-5.24544	5.65e-39	5.11e-38
108018310	cell wall protein DAN4	494.286	560.341	486.337	1222.78	1172.48	1157.67	513.655	1184.31	-1.20383	5.88e-39	5.31e-38
108011873	uncharacterized LOC108011873%2C transcript variant X2	133.268	112.646	147.24	547.243	490.017	431.07	131.051	489.443	-1.90503	7.77e-39	7e-38
108004948	uncharacterized LOC108004948	3.97816	0.962785	5.57726	298.678	222.735	334.258	3.50607	285.224	-6.38536	8.3e-39	7.48e-38
108013187	uncharacterized LOC108013187	3.97816	0.962785	3.34635	326.742	335.885	316.933	2.76243	326.52	-6.9067	8.42e-39	7.58e-38
108011625	uncharacterized LOC108011625%2C transcript variant X6	384.887	403.407	342.444	943.142	901.632	937.552	376.912	927.442	-1.29666	9.76e-39	8.78e-38
108005937	uncharacterized LOC108005937%2C transcript variant X2	871.216	827.996	826.549	1689.84	1808.61	2004.53	841.92	1834.32	-1.12317	1.09e-38	9.82e-38
108007567	putative ZDHHC-type palmitoyltransferase 2	1.98908	4.81393	14.5009	204.464	196.898	190.568	7.10129	197.31	-4.8504	1.13e-38	1.01e-37
108005229	serine/threonine-protein kinase DCLK1-like	1.98908	4.81393	4.4618	267.608	234.317	241.521	3.75494	247.816	-6.04903	1.14e-38	1.02e-37
108020382	plexin-A2%2C transcript variant X4	180.012	163.674	161.74	486.104	564.856	552.34	168.475	534.433	-1.66525	1.45e-38	1.3e-37
108005243	ubiquitin-conjugating enzyme E2 4	4.9727	3.85114	4.4618	274.624	209.371	207.892	4.42855	230.629	-5.70419	1.47e-38	1.32e-37
108008620	uncharacterized LOC108008620	1.98908	1.92557	7.80816	246.56	261.937	228.273	3.9076	245.59	-6.03371	2.04e-38	1.83e-37
108017538	DAZ-associated protein 1	5.96724	5.77671	5.57726	207.471	196.898	185.472	5.77373	196.614	-5.08817	2.12e-38	1.9e-37
108019791	uncharacterized LOC108019791	8.95085	1.92557	2.2309	245.558	196.007	243.56	4.36911	228.375	-5.6908	2.25e-38	2.01e-37
108008421	cell death activator CIDE-3%2C transcript variant X3	25.858	39.4742	31.2326	246.56	242.336	211.968	32.1883	233.621	-2.85675	2.3e-38	2.05e-37
108018996	uncharacterized LOC108018996	2.98362	3.85114	2.2309	295.671	279.755	277.189	3.02189	284.205	-6.53764	2.34e-38	2.08e-37
108005732	Golgi-associated plant pathogenesis-related protein 1-like	3.97816	2.88836	4.4618	254.578	227.19	247.636	3.77611	243.135	-6.0208	2.42e-38	2.15e-37
108004622	histidine-rich glycoprotein	3.97816	3.85114	4.4618	221.503	229.863	234.388	4.09703	228.585	-5.8074	2.49e-38	2.22e-37
108012860	protein furry%2C transcript variant X11	1038.3	1126.46	922.478	2147.88	2218.44	2181.85	1029.08	2182.72	-1.08351	2.68e-38	2.39e-37
108012757	uncharacterized LOC108012757	1.98908	5.77671	6.69271	205.467	212.935	215.025	4.8195	211.142	-5.46955	2.78e-38	2.47e-37
108005303	uncharacterized LOC108005303	3.97816	3.85114	2.2309	241.549	269.064	270.056	3.3534	260.223	-6.2591	2.79e-38	2.48e-37
108004610	uncharacterized LOC108004610	3.97816	4.81393	2.2309	250.569	220.062	262.922	3.67433	244.518	-6.03094	3.03e-38	2.69e-37
108021262	rab3 GTPase-activating protein regulatory subunit	702.145	706.685	646.962	1456.31	1403.23	1483.78	685.264	1447.77	-1.07784	3.62e-38	3.2e-37
108005087	protein tilB%2C transcript variant X1	7.95631	4.81393	5.57726	201.457	205.807	174.262	6.11583	193.842	-4.98583	3.64e-38	3.22e-37
108014450	dynein heavy chain 3%2C axonemal-like	7.95631	2.88836	2.2309	268.61	233.426	188.529	4.35852	230.189	-5.70439	4.04e-38	3.57e-37
108021375	protein cappuccino	702.145	668.173	577.804	1466.33	1439.76	1449.13	649.374	1451.74	-1.15895	4.27e-38	3.77e-37
108009182	uncharacterized LOC108009182	0.994539	6.7395	7.80816	211.48	201.353	199.739	5.18073	204.191	-5.32097	5.42e-38	4.78e-37
108013161	venom dipeptidyl peptidase 4%2C transcript variant X1	263.553	292.687	344.674	843.916	786.701	816.281	300.305	815.633	-1.44409	5.53e-38	4.88e-37
108011969	uncharacterized LOC108011969	0	1.92557	4.4618	432.983	429.433	467.757	2.12913	443.391	-7.76196	6.24e-38	5.49e-37
108020430	sodium/potassium-transporting ATPase subunit alpha%2C transcript variant X1	2.98362	2.88836	3.34635	248.564	301.138	293.494	3.07278	281.066	-6.52132	6.87e-38	6.04e-37
108010066	receptor expression-enhancing protein 1	5.96724	1.92557	5.57726	251.571	194.225	218.083	4.49002	221.293	-5.64246	7.35e-38	6.46e-37
108011026	putative uncharacterized protein DDB_G0277255	218.799	233.957	240.937	687.561	596.039	675.649	231.231	653.083	-1.49786	7.68e-38	6.74e-37
108007579	accessory gland-specific peptide 57Db-like	3.97816	1.92557	4.4618	271.617	282.428	222.159	3.45518	258.735	-6.24924	8.63e-38	7.57e-37
108006828	2-oxoglutarate dehydrogenase%2C mitochondrial	9532.66	9607.64	8553.28	16770.1	17217.4	19384.9	9231.19	17790.8	-0.946373	8.96e-38	7.85e-37
108018567	protein held out wings	107.41	117.46	109.314	390.888	385.777	429.032	111.395	401.899	-1.84963	9.44e-38	8.26e-37
108009236	uncharacterized LOC108009236	1.98908	3.85114	7.80816	215.489	207.589	217.064	4.54946	213.381	-5.58956	1.2e-37	1.05e-36
108011381	BAG family molecular chaperone regulator 2%2C transcript variant X3	250.624	245.51	213.051	653.484	646.823	642.019	236.395	647.442	-1.4511	1.62e-37	1.41e-36
108015774	uncharacterized LOC108015774%2C transcript variant X1	3.97816	0.962785	6.69271	246.56	234.317	220.121	3.87788	233.666	-5.96184	1.97e-37	1.72e-36
novel.341	-	4.9727	0.962785	1.11545	402.915	341.23	326.105	2.35031	356.75	-7.2278	2.07e-37	1.8e-36
108015585	ATP-dependent Clp protease ATP-binding subunit clpX-like%2C mitochondrial%2C transcript variant X2	977.632	914.646	944.787	1876.26	1807.72	1925.04	945.689	1869.67	-0.983183	2.12e-37	1.85e-36
108012028	uncharacterized LOC108012028	2.98362	2.88836	2.2309	278.633	314.502	316.933	2.70096	303.356	-6.80167	2.16e-37	1.88e-36
108020012	chromatin modification-related protein eaf-1	279.466	271.506	272.17	680.545	702.952	723.545	274.38	702.348	-1.35585	2.3e-37	2e-36
108011639	probable sodium/potassium/calcium exchanger CG1090	83.5413	78.9484	52.4262	360.819	311.829	347.506	71.6386	340.051	-2.23779	2.74e-37	2.38e-36
108015665	fasciclin-1%2C transcript variant X11	1701.66	1811.96	1637.48	3115.07	3246.59	3251.88	1717.03	3204.51	-0.89969	2.89e-37	2.51e-36
108007767	organic cation transporter 1-like	88.514	73.1717	128.277	398.906	459.725	419.86	96.6542	426.164	-2.15061	2.94e-37	2.55e-36
novel.588	-	2.98362	0.962785	2.2309	406.924	441.907	413.746	2.0591	420.859	-7.68855	3.53e-37	3.05e-36
108009146	uncharacterized LOC108009146	982.605	888.651	930.286	1848.2	1839.79	1857.78	933.847	1848.59	-0.985251	3.62e-37	3.14e-36
108005526	uncharacterized LOC108005526	2.98362	0.962785	2.2309	425.967	412.506	419.86	2.0591	419.444	-7.68304	3.67e-37	3.18e-36
108007982	ATP-dependent RNA helicase bel	1286.93	1371.01	1572.79	3011.84	2802.01	2978.76	1410.24	2930.87	-1.05618	3.98e-37	3.44e-36
108009296	sodium/potassium/calcium exchanger 6%2C mitochondrial	2.98362	6.7395	4.4618	201.457	201.353	199.739	4.72831	200.85	-5.39966	4.06e-37	3.51e-36
108018789	dynein assembly factor 5%2C axonemal-like	34.8089	15.4046	41.2717	238.542	237.881	245.598	30.495	240.674	-2.99716	4.2e-37	3.62e-36
108013888	protein-methionine sulfoxide oxidase Mical	696.178	703.796	623.537	1456.31	1386.3	1490.91	674.504	1444.51	-1.09706	4.26e-37	3.67e-36
108010844	acyl-coenzyme A thioesterase 9%2C mitochondrial-like	10.9399	20.2185	16.7318	196.446	171.061	192.606	15.9634	186.704	-3.54573	4.28e-37	3.69e-36
108009887	PERQ amino acid-rich with GYF domain-containing protein 2	3.97816	5.77671	1.11545	233.53	220.953	233.369	3.62344	229.284	-5.94004	4.36e-37	3.76e-36
108021545	RNA pseudouridylate synthase domain-containing protein 2%2C transcript variant X1	145.203	168.487	178.472	474.077	555.947	573.741	164.054	534.588	-1.70636	5.18e-37	4.46e-36
108019843	calmodulin-1	1.98908	0.962785	5.57726	305.694	316.284	270.056	2.84304	297.345	-6.77033	5.44e-37	4.68e-36
108012151	uncharacterized LOC108012151	2.98362	2.88836	2.2309	322.733	292.229	275.151	2.70096	296.704	-6.76936	5.77e-37	4.96e-36
108012671	N-alpha-acetyltransferase 30	3.97816	3.85114	3.34635	224.51	225.408	226.235	3.72522	225.384	-5.91329	7.23e-37	6.2e-36
108018598	reticulon-1-A%2C transcript variant X2	3469.95	3388.04	3926.39	6614.02	6740.86	7241.57	3594.79	6865.48	-0.933833	8.25e-37	7.08e-36
108007172	PAB-dependent poly(A)-specific ribonuclease subunit PAN3%2C transcript variant X1	99.4539	111.683	129.392	457.038	392.905	403.555	113.51	417.833	-1.88329	8.33e-37	7.15e-36
108011871	protein dpy-30 homolog	0.994539	4.81393	1.11545	358.815	333.212	322.029	2.30797	338.018	-7.15102	8.96e-37	7.68e-36
108019016	uncharacterized LOC108019016	0.994539	3.85114	3.34635	315.717	281.537	278.208	2.73068	291.821	-6.74463	1.06e-36	9.05e-36
108011626	calmodulin-2/4	1.98908	7.70228	7.80816	184.419	204.916	174.262	5.83317	187.866	-5.02195	1.08e-36	9.21e-36
108012849	phosphatidate cytidylyltransferase%2C photoreceptor-specific	1775.25	1733.01	1554.94	3122.09	3382.01	3490.34	1687.74	3331.48	-0.980453	1.13e-36	9.68e-36
108006799	pre-mRNA-splicing regulator female-lethal(2)D	42.7652	58.7299	56.888	265.603	262.827	322.029	52.7944	283.486	-2.42527	1.18e-36	1.01e-35
108011177	endonuclease G%2C mitochondrial%2C transcript variant X2	2.98362	6.7395	4.4618	179.407	208.48	210.949	4.72831	199.612	-5.39113	1.21e-36	1.03e-35
108009277	uncharacterized LOC108009277	3.97816	1.92557	7.80816	222.505	188.879	207.892	4.57063	206.426	-5.54033	1.3e-36	1.11e-35
108017956	uncharacterized LOC108017956	3.97816	8.66507	11.1545	186.423	165.715	176.3	7.93258	176.146	-4.48967	1.32e-36	1.12e-35
108020253	mitochondrial uncoupling protein 4	2.98362	4.81393	2.2309	262.596	245.9	215.025	3.34282	241.174	-6.14989	1.49e-36	1.27e-35
108009417	uncharacterized LOC108009417	1385.39	1569.34	1261.58	2908.6	2868.83	3140.8	1405.44	2972.74	-1.07962	1.61e-36	1.37e-35
108018515	eukaryotic translation initiation factor 3 subunit G-B	7.95631	2.88836	4.4618	219.498	211.153	165.091	5.10216	198.581	-5.28352	1.7e-36	1.45e-35
108020358	ABC transporter G family member 20	1048.24	1058.1	993.867	1978.49	1952.05	2068.73	1033.4	1999.76	-0.951648	1.89e-36	1.61e-35
108018388	sodium/calcium exchanger 1-like	611.642	672.024	660.347	1389.15	1332.85	1525.56	648.004	1415.85	-1.12722	1.93e-36	1.64e-35
108009647	ornithine decarboxylase antizyme	12234.8	12180.2	13320.7	21106.9	22374.2	23451	12578.6	22310.7	-0.826863	2.28e-36	1.93e-35
108010353	-	21.8799	24.0696	18.9627	213.485	193.334	177.32	21.6374	194.713	-3.16381	2.35e-36	1.99e-35
108019022	RNA polymerase-associated protein Rtf1	5.96724	3.85114	1.11545	241.549	212.935	214.006	3.64461	222.83	-5.89843	2.43e-36	2.06e-35
108015027	nucleosome assembly protein 1-like 1	32.8198	30.8091	22.309	210.478	220.953	201.777	28.646	211.07	-2.87308	2.6e-36	2.2e-35
108012722	uncharacterized LOC108012722	2.98362	5.77671	2.2309	229.521	225.408	207.892	3.66374	220.94	-5.88641	2.72e-36	2.3e-35
108020383	plexin-B	127.301	157.897	146.124	437.995	509.618	583.932	143.774	510.515	-1.82771	2.93e-36	2.48e-35
108017934	PDZ and LIM domain protein Zasp%2C transcript variant X2	13469	14180.9	12554.4	24475.6	24866.2	29006	13401.4	26115.9	-0.96243	2.94e-36	2.49e-35
108013053	uncharacterized LOC108013053	0.994539	3.85114	5.57726	319.726	224.517	214.006	3.47431	252.75	-6.21291	3.02e-36	2.56e-35
novel.342	PF00665:Integrase core domain|PF00078:Reverse transcriptase (RNA-dependent DNA polymerase)	7.95631	10.5906	6.69271	163.371	162.151	195.663	8.41322	173.728	-4.35447	3.25e-36	2.74e-35
108012666	alpha-protein kinase 1	64.6451	68.3578	49.0799	301.685	377.759	274.132	60.6942	317.859	-2.38422	3.26e-36	2.76e-35
108007127	-	2.98362	0	7.80816	232.528	243.227	229.293	3.59726	235.016	-6.10648	3.31e-36	2.79e-35
108008862	uncharacterized LOC108008862	2.98362	0	4.4618	311.708	323.411	332.219	2.48181	322.446	-7.07979	4.12e-36	3.47e-35
108014920	eye-specific diacylglycerol kinase	128.296	116.497	139.431	437.995	436.561	406.612	128.075	427.056	-1.74079	4.76e-36	4.01e-35
108008773	uncharacterized LOC108008773	9.94539	10.5906	5.57726	196.446	162.151	161.014	8.70443	173.204	-4.29519	5.56e-36	4.68e-35
108011140	probable tubulin polyglutamylase TTLL1%2C transcript variant X1	7.95631	2.88836	2.2309	206.469	204.916	187.51	4.35852	199.632	-5.4988	6.04e-36	5.07e-35
108014698	sperm-associated antigen 1-like	3.97816	2.88836	4.4618	207.471	209.371	235.407	3.77611	217.416	-5.85961	6.05e-36	5.08e-35
108015935	forkhead box protein O	18.8962	13.479	22.309	184.419	168.388	222.159	18.2281	191.655	-3.40451	6.12e-36	5.14e-35
108019008	homeotic protein spalt-major	80.5577	62.5811	90.3515	335.762	310.938	374.002	77.8301	340.234	-2.13314	7.39e-36	6.19e-35
108011975	V-type proton ATPase catalytic subunit A	2641.5	2589.89	2484.11	4507.23	4404.81	4705.08	2571.83	4539.04	-0.8192	7.44e-36	6.23e-35
108008438	protein-glutamate O-methyltransferase	630.538	591.15	689.349	1481.36	1356.9	1342.13	637.012	1393.46	-1.13058	7.68e-36	6.43e-35
108018016	uncharacterized LOC108018016	5.96724	1.92557	3.34635	203.462	216.499	229.293	3.74639	216.418	-5.85408	7.82e-36	6.54e-35
108018106	guanine nucleotide-binding protein subunit gamma-1%2C transcript variant X2	2409.77	2466.66	2690.47	4429.06	4703.28	4817.18	2522.3	4649.84	-0.882912	8.21e-36	6.86e-35
108015079	innexin inx5	7.95631	9.62785	4.4618	175.398	171.952	164.072	7.34866	170.474	-4.51382	8.4e-36	7.02e-35
108012574	selenoprotein BthD	3.97816	1.92557	4.4618	231.526	239.663	216.045	3.45518	229.078	-6.07315	8.53e-36	7.12e-35
108010224	RNA polymerase-associated protein RTF1 homolog	3.97816	4.81393	0	248.564	247.682	248.655	2.93069	248.3	-6.34499	8.79e-36	7.33e-35
108017730	venom allergen 5.01	0	6.7395	2.2309	220.501	275.301	266.998	2.99013	254.267	-6.37896	9.55e-36	7.95e-35
108019695	neo-calmodulin	1.98908	4.81393	3.34635	233.53	216.499	235.407	3.38312	228.479	-6.06998	9.93e-36	8.26e-35
108019130	low-density lipoprotein receptor-related protein 4	305.324	303.277	277.747	757.721	732.353	713.355	295.449	734.476	-1.31239	9.99e-36	8.3e-35
108017754	23 kDa integral membrane protein	903.042	880.949	847.743	1723.91	1822.86	1676.38	877.244	1741.05	-0.988825	1.08e-35	8.99e-35
108013793	uncharacterized protein CG43427	1167.59	1167.86	1173.45	2146.88	2301.3	2493.68	1169.63	2313.95	-0.984248	1.23e-35	1.02e-34
108007447	NADH dehydrogenase [ubiquinone] 1 alpha subcomplex subunit 7	5.96724	2.88836	2.2309	207.471	203.134	235.407	3.6955	215.338	-5.84752	1.27e-35	1.06e-34
108016850	uncharacterized LOC108016850	5.96724	2.88836	3.34635	196.446	215.608	197.701	4.06732	203.252	-5.63927	1.31e-35	1.08e-34
108014382	fatty-acid amide hydrolase 2-B-like	1668.84	1628.07	1689.91	2970.75	2955.25	2935.96	1662.27	2953.99	-0.829744	1.57e-35	1.3e-34
108008884	uncharacterized LOC108008884	5.96724	0	1.11545	324.737	307.375	302.666	2.3609	311.593	-7.03249	1.7e-35	1.4e-34
108020397	uncharacterized LOC108020397	271.509	268.617	265.477	640.454	726.117	775.518	268.535	714.03	-1.41069	1.99e-35	1.64e-34
108016976	translation initiation factor IF-2%2C transcript variant X2	2499.28	2529.24	2650.31	4830.97	4819.99	5825.05	2559.61	5158.67	-1.01107	2.47e-35	2.04e-34
108010839	isochorismatase domain-containing protein 1	2.98362	5.77671	8.92361	189.43	177.297	164.072	5.89465	176.933	-4.93274	2.74e-35	2.25e-34
108006161	protein slit	280.46	239.734	310.095	869.976	692.261	856.026	276.763	806.087	-1.54389	2.78e-35	2.28e-34
108008735	kelch-like protein 6	1.98908	4.81393	1.11545	266.605	286.883	250.693	2.63949	268.06	-6.62513	3.16e-35	2.59e-34
108013012	choline-phosphate cytidylyltransferase A	2007.97	2094.06	2114.9	3609.2	3591.38	3672.76	2072.31	3624.44	-0.80662	3.48e-35	2.85e-34
108017250	fibrinogen C domain-containing protein 1-like%2C transcript variant X2	98.4594	87.6135	142.778	414.942	432.997	435.146	109.617	427.695	-1.97275	3.48e-35	2.85e-34
108015148	pyridoxal phosphate phosphatase PHOSPHO2%2C transcript variant X2	9.94539	17.3301	10.0391	183.417	176.406	154.9	12.4382	171.574	-3.77351	3.71e-35	3.03e-34
108008302	protein unzipped	598.713	532.42	553.264	1224.78	1167.13	1215.76	561.466	1202.56	-1.09856	3.92e-35	3.2e-34
108013989	uncharacterized LOC108013989	6.96178	0.962785	8.92361	198.451	171.952	173.243	5.61606	181.215	-5.05203	3.97e-35	3.25e-34
108014047	trypsin	18.8962	7.70228	34.579	1487.38	1463.82	1481.74	20.3925	1477.64	-6.19108	4.08e-35	3.33e-34
108006321	sperm flagellar protein 1	0.994539	4.81393	6.69271	180.41	203.134	222.159	4.16706	201.901	-5.62628	4.32e-35	3.52e-34
108016712	uncharacterized LOC108016712	3.97816	6.7395	3.34635	188.428	164.824	220.121	4.688	191.124	-5.32778	4.34e-35	3.54e-34
108020398	transcriptional activator protein Pur-beta%2C transcript variant X2	121.334	130.939	224.206	597.356	667.315	697.049	158.826	653.907	-2.04916	4.39e-35	3.58e-34
108006700	P protein%2C transcript variant X2	4.9727	1.92557	7.80816	206.469	208.48	159.995	4.90214	191.648	-5.32786	4.43e-35	3.61e-34
108007973	uncharacterized LOC108007973	89.5085	130.939	152.817	470.067	469.526	602.275	124.421	513.956	-2.04997	4.82e-35	3.92e-34
108011095	uncharacterized LOC108011095%2C transcript variant X2	2.98362	8.66507	3.34635	172.391	192.443	180.377	4.99835	181.737	-5.15854	4.96e-35	4.03e-34
108020384	uncharacterized LOC108020384%2C transcript variant X2	79.5631	67.395	121.584	1026.33	1153.77	1567.34	89.5141	1249.15	-3.80632	5.33e-35	4.33e-34
108013176	uncharacterized oxidoreductase YjmC%2C transcript variant X2	807.566	856.879	700.503	1731.93	1647.35	1662.12	788.316	1680.47	-1.09027	5.4e-35	4.38e-34
108006181	polyadenylate-binding protein	996.528	942.567	980.482	1960.45	1826.43	2121.72	973.192	1969.53	-1.01674	5.67e-35	4.6e-34
108012564	heat shock protein 22	190.952	189.669	253.207	603.37	640.586	617.561	211.276	620.506	-1.55926	6.33e-35	5.13e-34
108015219	uncharacterized LOC108015219	6.96178	2.88836	6.69271	182.414	183.534	163.052	5.51428	176.333	-5.01673	6.88e-35	5.58e-34
108010666	mannosyl-oligosaccharide alpha-1%2C2-mannosidase IA-like	0.994539	4.81393	2.2309	248.564	303.811	246.617	2.67979	266.331	-6.61563	7.08e-35	5.74e-34
108021075	structure-specific endonuclease subunit slx4	1.98908	0	5.57726	287.653	300.247	302.666	2.52211	296.855	-6.95968	8.34e-35	6.75e-34
108018159	microtubule-associated protein RP/EB family member 1%2C transcript variant X1	1492.8	1538.53	1402.12	2709.15	2667.48	2822.85	1477.82	2733.16	-0.886321	9.81e-35	7.93e-34
108009927	aspartyl/asparaginyl beta-hydroxylase%2C transcript variant X3	1718.56	1752.27	1730.06	3135.12	3161.06	3598.36	1733.63	3298.18	-0.927607	1.18e-34	9.5e-34
108021624	minor histocompatibility antigen H13	2907.04	2722.76	2659.24	4963.27	4981.25	4695.91	2763.01	4880.14	-0.820563	1.48e-34	1.19e-33
108012864	serine proteases 1/2-like	1827.96	1999.71	1963.19	3468.88	3545.05	3384.36	1930.29	3466.1	-0.844682	1.61e-34	1.3e-33
108021221	neural cell adhesion molecule 2	234.711	210.85	216.398	612.391	580.002	576.798	220.653	589.73	-1.41797	1.65e-34	1.33e-33
108010508	uncharacterized LOC108010508	1.98908	3.85114	2.2309	256.583	271.737	239.483	2.69037	255.934	-6.55717	1.71e-34	1.38e-33
108013959	uncharacterized LOC108013959%2C transcript variant X1	2.98362	0.962785	5.57726	265.603	237.881	204.835	3.17455	236.106	-6.26675	1.8e-34	1.45e-33
108021607	uncharacterized LOC108021607	442.57	468.877	457.335	957.174	1021.91	1023.15	456.261	1000.75	-1.13322	1.88e-34	1.51e-33
108008806	thioredoxin%2C mitochondrial	0.994539	2.88836	2.2309	340.774	376.868	331.2	2.03793	349.614	-7.42167	1.88e-34	1.51e-33
108019659	solute carrier family 2%2C facilitated glucose transporter member 3%2C transcript variant X1	1.98908	3.85114	4.4618	220.501	224.517	197.701	3.43401	214.24	-5.9771	1.96e-34	1.58e-33
108018732	uncharacterized LOC108018732	5.96724	0	2.2309	247.562	277.083	243.56	2.73271	256.068	-6.55701	2.12e-34	1.7e-33
108006784	uncharacterized LOC108006784%2C transcript variant X2	2.98362	6.7395	1.11545	203.462	207.589	194.644	3.61286	201.898	-5.75793	2.17e-34	1.74e-33
108021684	uncharacterized LOC108021684%2C transcript variant X4	11.9345	6.7395	3.34635	177.403	172.842	149.804	7.34011	166.683	-4.48223	2.18e-34	1.75e-33
108007174	prominin-like protein%2C transcript variant X1	190.952	174.264	180.703	559.27	526.546	488.138	181.973	524.651	-1.5279	2.2e-34	1.76e-33
108011949	uncharacterized LOC108011949	2.98362	1.92557	1.11545	339.772	354.594	338.334	2.00821	344.233	-7.39927	2.65e-34	2.13e-33
108014337	uncharacterized LOC108014337	5.96724	12.5162	8.92361	147.335	182.643	163.052	9.13569	164.343	-4.1644	2.68e-34	2.15e-33
108004839	uncharacterized LOC108004839	0.994539	8.66507	2.2309	219.498	163.933	228.273	3.9635	203.902	-5.64501	2.71e-34	2.17e-33
108014470	uncharacterized oxidoreductase YjmC%2C transcript variant X2	128.296	145.381	146.124	459.042	505.163	409.669	139.933	457.958	-1.71249	2.73e-34	2.18e-33
108009152	locomotion-related protein Hikaru genki%2C transcript variant X2	733.97	711.498	673.733	1391.16	1437.09	1421.61	706.4	1416.62	-1.00327	2.76e-34	2.21e-33
108009796	MIT domain-containing protein 1	8.95085	7.70228	5.57726	181.412	159.478	149.804	7.41013	163.565	-4.45228	2.76e-34	2.21e-33
108015563	synaptotagmin 1%2C transcript variant X1	34.8089	34.6603	31.2326	259.589	185.316	235.407	33.5673	226.771	-2.75156	3.09e-34	2.47e-33
108019574	CTD nuclear envelope phosphatase 1	5.96724	2.88836	1.11545	208.473	230.754	199.739	3.32368	212.989	-5.97171	3.31e-34	2.64e-33
108007920	uncharacterized LOC108007920	1012.44	1064.84	964.865	1906.33	1970.76	1931.15	1014.05	1936.08	-0.932355	3.49e-34	2.78e-33
108013200	bax inhibitor 1%2C transcript variant X2	2955.77	2997.15	3357.51	5566.64	5587.98	5496.91	3103.48	5550.51	-0.839243	3.96e-34	3.15e-33
108009575	NADH dehydrogenase [ubiquinone] flavoprotein 1%2C mitochondrial	3.97816	5.77671	5.57726	182.414	164.824	172.224	5.11071	173.154	-5.08439	4e-34	3.18e-33
108009842	dopamine N-acetyltransferase%2C transcript variant X2	2206.88	2122.94	2343.56	4044.18	3929.05	3870.46	2224.46	3947.9	-0.828116	4.13e-34	3.28e-33
108018728	B9 domain-containing protein 1	19.8908	22.1441	17.8472	174.396	182.643	174.262	19.9607	177.1	-3.14435	4.58e-34	3.64e-33
108016471	andropin-like	1.98908	0	4.4618	325.74	355.485	333.239	2.15029	338.155	-7.37123	4.9e-34	3.89e-33
108017798	uncharacterized LOC108017798	2.98362	5.77671	1.11545	191.435	206.698	246.617	3.29193	214.917	-5.98432	4.98e-34	3.96e-33
108005769	WD repeat-containing protein 63	3.97816	5.77671	1.11545	211.48	237.881	169.167	3.62344	206.176	-5.78964	5.31e-34	4.21e-33
108020119	uncharacterized LOC108020119	597.718	599.815	587.843	1430.25	1191.19	1293.21	595.125	1304.88	-1.13183	6.34e-34	5.03e-33
108019237	uncharacterized LOC108019237	5.96724	0.962785	3.34635	241.549	218.28	181.396	3.42546	213.742	-5.97352	7.54e-34	5.97e-33
novel.209	-	1.98908	3.85114	2.2309	245.558	245.009	240.502	2.69037	243.69	-6.4858	9.34e-34	7.38e-33
108016186	protein chibby homolog 1	6.96178	8.66507	5.57726	161.366	180.861	143.69	7.06803	161.972	-4.50701	9.9e-34	7.82e-33
108007643	exosome component 10-like	35.8034	46.2137	42.3871	229.521	229.863	223.178	41.4681	227.521	-2.45572	1.12e-33	8.87e-33
108006970	uncharacterized LOC108006970	170.066	184.855	177.357	492.117	549.71	488.138	177.426	509.989	-1.5239	1.18e-33	9.29e-33
108020494	GTP-binding protein SAR1b	1030.34	1012.85	1027.33	1884.28	1870.98	1947.46	1023.51	1900.9	-0.893103	1.54e-33	1.21e-32
108019248	uncharacterized LOC108019248	2.98362	4.81393	1.11545	228.519	213.826	216.045	2.971	219.463	-6.166	1.57e-33	1.23e-32
108015513	protein outspread%2C transcript variant X2	481.357	480.43	554.379	1127.56	1101.2	1077.17	505.389	1101.98	-1.12647	1.81e-33	1.42e-32
108018040	NACHT domain- and WD repeat-containing protein 1%2C transcript variant X4	182.995	151.157	195.204	559.27	491.799	529.921	176.452	526.997	-1.58113	1.86e-33	1.46e-32
108010240	coiled-coil domain-containing protein 34	1.98908	2.88836	2.2309	275.626	273.519	265.979	2.36945	271.708	-6.83503	1.88e-33	1.48e-32
108018015	uncharacterized LOC108018015	4.9727	5.77671	3.34635	158.36	172.842	190.568	4.69859	173.923	-5.19268	1.9e-33	1.49e-32
108019526	microtubule-associated protein tau%2C transcript variant X6	39.7816	57.7671	56.888	239.544	259.264	285.342	51.4789	261.383	-2.34605	2.09e-33	1.64e-32
108011852	protein encore%2C transcript variant X2	718.057	733.643	672.617	1426.24	1372.05	1474.61	708.106	1424.3	-1.00698	2.12e-33	1.66e-32
108012939	uncharacterized LOC108012939%2C transcript variant X2	652.418	639.29	651.423	1377.13	1266.03	1509.25	647.71	1384.14	-1.095	2.25e-33	1.76e-32
108013011	RING finger protein 10	2263.57	2212.48	2223.09	3796.62	3814.12	4111.98	2233.05	3907.57	-0.807103	2.34e-33	1.83e-32
108018531	restin homolog	1445.07	1282.43	1204.69	2513.71	2570.36	2594.57	1310.73	2559.55	-0.96485	2.52e-33	1.96e-32
108009898	putative inorganic phosphate cotransporter%2C transcript variant X2	1948.3	1957.34	1785.84	3364.64	3341.03	3546.39	1897.16	3417.35	-0.848361	2.54e-33	1.98e-32
108019254	band 7 protein AGAP004871	0.994539	4.81393	2.2309	248.564	238.772	227.254	2.67979	238.197	-6.45324	2.7e-33	2.1e-32
108007285	sentrin-specific protease 1	8.95085	7.70228	4.4618	153.348	159.478	156.938	7.03831	156.588	-4.45774	2.73e-33	2.13e-32
108014561	uncharacterized LOC108014561	3.97816	0	6.69271	193.439	235.208	189.549	3.55695	206.065	-5.91803	2.86e-33	2.22e-32
novel.386	PF02812:Glu/Leu/Phe/Val dehydrogenase, dimerisation domain	3.97816	3.85114	1.11545	222.505	220.953	203.816	2.98158	215.758	-6.14177	3.23e-33	2.5e-32
108018359	sodium/calcium exchanger 3-like	662.363	684.54	719.466	1395.17	1330.17	1430.79	688.79	1385.38	-1.00847	3.5e-33	2.71e-32
108011764	uncharacterized protein C4orf22 homolog	6.96178	5.77671	4.4618	162.369	165.715	153.881	5.73343	160.655	-4.79825	3.82e-33	2.96e-32
108020905	protein dachsous	262.558	282.096	256.554	687.561	631.677	681.763	267.069	667	-1.31869	4.05e-33	3.14e-32
novel.642	-	1.98908	1.92557	2.2309	331.753	341.23	281.266	2.04852	318.083	-7.28509	5.04e-33	3.89e-32
108011577	uncharacterized LOC108011577	6.96178	1.92557	2.2309	202.46	188.879	177.32	3.70608	189.553	-5.66409	5.08e-33	3.92e-32
108008633	uncharacterized LOC108008633	261.564	232.031	275.516	651.479	686.915	629.79	256.371	656.062	-1.35827	5.4e-33	4.17e-32
108013014	choline-phosphate cytidylyltransferase A	628.549	630.624	528.724	1301.96	1264.24	1270.79	595.966	1279	-1.09976	6.14e-33	4.73e-32
108010330	uncharacterized LOC108010330	2.98362	4.81393	7.80816	150.341	163.933	185.472	5.2019	166.582	-5.02595	8.81e-33	6.77e-32
108014118	uncharacterized LOC108014118	0	6.7395	7.80816	175.398	177.297	158.976	4.84922	170.557	-5.16082	9.3e-33	7.14e-32
108011248	probable mitochondrial import inner membrane translocase subunit Tim17 1	2.98362	1.92557	5.57726	176.401	211.153	204.835	3.49548	197.463	-5.85764	9.67e-33	7.43e-32
108019224	elongation factor Ts%2C mitochondrial	877.184	932.939	786.393	1856.22	1677.64	1786.44	865.505	1773.43	-1.0333	9.79e-33	7.51e-32
108020353	plasma membrane calcium-transporting ATPase 3%2C transcript variant X6	8106.49	8495.62	7597.34	13443.5	14013.6	15035.5	8066.48	14164.2	-0.812061	9.82e-33	7.53e-32
108011556	uncharacterized LOC108011556%2C transcript variant X2	0	4.81393	3.34635	237.539	228.081	224.197	2.72009	229.939	-6.40128	1.02e-32	7.86e-32
108010185	protein 5NUC	1.98908	4.81393	11.1545	152.346	182.643	155.919	5.98584	163.636	-4.81776	1.04e-32	7.99e-32
108009473	uncharacterized LOC108009473	45.7488	43.3253	42.3871	243.553	220.953	220.121	43.8204	228.209	-2.37937	1.09e-32	8.37e-32
108017886	uncharacterized LOC108017886%2C transcript variant X1	5.96724	4.81393	11.1545	152.346	155.915	153.881	7.31189	154.047	-4.42618	1.09e-32	8.37e-32
108010977	uncharacterized LOC108010977	5.96724	2.88836	14.5009	174.396	196.898	134.518	7.78549	168.604	-4.48512	1.14e-32	8.73e-32
108019861	zinc finger CCCH domain-containing protein 13	1536.56	1595.34	1442.28	2900.59	2699.55	2762.72	1524.73	2787.62	-0.8697	1.23e-32	9.39e-32
108018226	ATP-binding cassette sub-family A member 1	9.94539	22.1441	14.5009	176.401	172.842	154.9	15.5301	168.048	-3.42861	1.29e-32	9.84e-32
108018992	dynein intermediate chain 3%2C ciliary	1.98908	2.88836	3.34635	250.569	247.682	198.72	2.74126	232.324	-6.41643	1.3e-32	9.92e-32
108006330	uncharacterized LOC108006330	981.61	895.391	868.936	1809.11	1717.73	1846.57	915.312	1791.14	-0.96768	1.33e-32	1.02e-31
108008618	S-phase kinase-associated protein 1	505.226	480.43	627.999	1240.82	1232.17	1420.59	537.885	1297.86	-1.27279	1.5e-32	1.14e-31
108016956	uncharacterized LOC108016956	2.98362	0.962785	5.57726	212.483	200.462	208.911	3.17455	207.285	-6.07836	1.53e-32	1.17e-31
108016571	uncharacterized LOC108016571	1.98908	1.92557	1.11545	404.919	389.341	366.868	1.6767	387.043	-7.83106	1.63e-32	1.24e-31
108017481	protein FAM102A%2C transcript variant X2	439.586	405.333	468.49	925.101	988.053	1009.91	437.803	974.353	-1.15582	1.71e-32	1.3e-31
108010746	putative serine protease K12H4.7	359.029	320.608	332.404	812.846	798.283	750.041	337.347	787.057	-1.22243	1.76e-32	1.34e-31
108019881	kelch-like protein 26	14.9181	27.9208	18.9627	198.451	166.606	176.3	20.6005	180.452	-3.12326	1.96e-32	1.49e-31
108020404	tubulin polyglutamylase TTLL4%2C transcript variant X4	972.659	978.19	843.281	1904.32	1791.68	1846.57	931.377	1847.53	-0.986709	2.05e-32	1.55e-31
108018144	rho GTPase-activating protein gacF%2C transcript variant X4	29.8362	25.9952	32.3481	206.469	194.225	181.396	29.3932	194.03	-2.72767	2.07e-32	1.57e-31
108006364	neuroendocrine convertase 2	187.968	163.674	187.396	465.056	569.311	558.455	179.679	530.941	-1.56522	2.19e-32	1.66e-31
108009209	Golgi-specific brefeldin A-resistance guanine nucleotide exchange factor 1%2C transcript variant X1	1039.29	978.19	851.089	1982.5	1885.23	1939.31	956.191	1935.68	-1.01607	2.21e-32	1.67e-31
108008292	GTP-binding protein Rit2	386.876	315.794	439.488	972.208	931.924	957.933	380.719	954.022	-1.32819	2.22e-32	1.68e-31
108005236	putative glycine-rich cell wall structural protein 1	3.97816	4.81393	2.2309	188.428	184.425	172.224	3.67433	181.692	-5.60416	2.36e-32	1.78e-31
108010309	uncharacterized LOC108010309	4.9727	2.88836	4.4618	174.396	166.606	179.358	4.10762	173.453	-5.40828	2.66e-32	2.01e-31
108008611	translation initiation factor IF-2	4.9727	1.92557	2.2309	206.469	189.77	217.064	3.04306	204.434	-6.06126	3.39e-32	2.56e-31
108013394	protein anon-37Cs	561.915	513.165	578.919	1159.63	1112.78	1221.87	551.333	1164.76	-1.0797	3.49e-32	2.63e-31
108021605	E3 ubiquitin-protein ligase complex SLX5-SLX8 subunit SLX8	5.96724	7.70228	12.27	142.323	150.569	157.957	8.64649	150.283	-4.1396	4.14e-32	3.12e-31
108010054	high mobility group protein Z%2C transcript variant X1	934.867	936.79	1154.49	2232.07	2001.05	2240.95	1008.72	2158.02	-1.09829	4.47e-32	3.36e-31
108008740	uncharacterized LOC108008740	1.98908	3.85114	4.4618	183.417	187.098	193.625	3.43401	188.046	-5.78818	4.72e-32	3.55e-31
108005334	E3 ubiquitin-protein ligase UBR1%2C transcript variant X1	1411.25	1412.41	1295.04	2572.84	2408.21	2611.9	1372.9	2530.98	-0.88154	5.39e-32	4.05e-31
108012043	UPF0691 protein C9orf116 homolog	2.98362	1.92557	1.11545	315.717	280.646	283.304	2.00821	293.222	-7.16728	5.49e-32	4.12e-31
108006806	very-long-chain enoyl-CoA reductase-like	2080.58	2028.59	1788.07	3638.26	3616.33	3544.35	1965.74	3599.65	-0.872096	5.58e-32	4.18e-31
108016511	ring canal kelch protein	401.794	336.012	329.058	826.878	852.63	840.739	355.621	840.082	-1.23925	5.63e-32	4.22e-31
108016717	uncharacterized LOC108016717	0.994539	4.81393	3.34635	204.464	201.353	195.663	3.05161	200.493	-6.034	5.96e-32	4.47e-31
108007496	uncharacterized LOC108007496	2.98362	2.88836	1.11545	243.553	251.245	243.56	2.32914	246.119	-6.69336	6.32e-32	4.73e-31
108011968	dnaJ homolog subfamily A member 2	523.128	470.802	472.951	1014.3	1052.2	1040.48	488.96	1035.66	-1.08251	6.44e-32	4.82e-31
108021359	solute carrier family 25 member 36%2C transcript variant X2	1185.49	1159.19	1150.03	2124.83	2206.86	2520.18	1164.9	2283.95	-0.970966	7.49e-32	5.6e-31
108013950	uncharacterized LOC108013950	0.994539	1.92557	7.80816	194.442	172.842	199.739	3.57609	189.008	-5.79046	7.59e-32	5.67e-31
108016567	uncharacterized LOC108016567	1.98908	5.77671	2.2309	211.48	190.661	167.129	3.33223	189.757	-5.80453	8.34e-32	6.23e-31
108007327	uncharacterized LOC108007327	368.974	340.826	413.832	817.857	931.033	915.132	374.544	888.007	-1.24801	8.45e-32	6.31e-31
108018781	dynein light chain roadblock-type 1	6.96178	1.92557	5.57726	192.437	144.332	161.014	4.82153	165.928	-5.11985	8.65e-32	6.46e-31
108016522	uncharacterized LOC108016522%2C transcript variant X1	399.805	398.593	449.527	984.235	872.231	964.048	415.975	940.171	-1.17735	8.95e-32	6.67e-31
108011241	casein kinase I-like%2C transcript variant X1	1.98908	3.85114	6.69271	173.394	174.624	161.014	4.17764	169.677	-5.3754	9.14e-32	6.81e-31
108006955	probable mitochondrial import inner membrane translocase subunit Tim17 4	6.96178	2.88836	2.2309	174.396	189.77	152.862	4.02701	172.343	-5.40308	9.68e-32	7.21e-31
108015021	uncharacterized LOC108015021	61.6614	49.1021	84.7743	324.737	309.156	268.018	65.1793	300.637	-2.21605	9.94e-32	7.4e-31
108008344	uncharacterized LOC108008344%2C transcript variant X1	4.9727	4.81393	3.34635	172.391	183.534	143.69	4.37766	166.538	-5.23801	1.05e-31	7.85e-31
108010153	protein arginine N-methyltransferase 8	0	6.7395	4.4618	203.462	162.151	176.3	3.73377	180.638	-5.59305	1.11e-31	8.26e-31
108013293	F-BAR and double SH3 domains protein 2%2C transcript variant X1	271.509	267.654	268.824	639.452	801.847	667.496	269.329	702.932	-1.38529	1.3e-31	9.67e-31
108018025	elongation of very long chain fatty acids protein 7	765.795	801.038	707.196	1455.3	1510.14	1500.08	758.01	1488.51	-0.972519	1.36e-31	1.01e-30
108005326	uncharacterized LOC108005326	1.98908	7.70228	2.2309	198.451	197.789	139.614	3.97409	178.618	-5.45701	1.45e-31	1.08e-30
108010831	205 kDa microtubule-associated protein	446.548	419.774	373.676	986.24	879.358	983.41	413.333	949.669	-1.1978	1.58e-31	1.17e-30
108014256	peroxiredoxin 1	4.9727	0	1.11545	273.621	290.447	281.266	2.02938	281.778	-7.11004	1.78e-31	1.32e-30
108009600	dystrobrevin beta%2C transcript variant X4	290.405	310.98	296.71	694.577	688.697	709.278	299.365	697.518	-1.21973	1.82e-31	1.35e-30
108010635	trichohyalin-like	63.6505	77.0228	98.1597	312.71	312.72	316.933	79.611	314.121	-1.9869	2.24e-31	1.65e-30
108006937	uncharacterized LOC108006937	3.97816	1.92557	6.69271	169.385	164.824	162.033	4.19881	165.414	-5.33754	2.81e-31	2.07e-30
108021683	dynein assembly factor 1%2C axonemal homolog	1.98908	0	3.34635	316.719	350.14	393.364	1.77848	353.408	-7.69763	2.87e-31	2.11e-30
108017260	prolyl 4-hydroxylase subunit alpha-3-like%2C transcript variant X2	0.994539	2.88836	3.34635	265.603	234.317	216.045	2.40975	238.655	-6.64682	2.89e-31	2.12e-30
108018713	putative fatty acyl-CoA reductase CG5065	3675.82	3892.54	3667.6	6088.83	6214.31	6562.86	3745.32	6288.67	-0.747453	3.16e-31	2.32e-30
108011535	tetratricopeptide repeat protein 12	3.97816	5.77671	2.2309	150.341	189.77	162.033	3.99526	167.382	-5.36232	3.89e-31	2.85e-30
108006856	microtubule-associated protein RP/EB family member 1	0.994539	0.962785	5.57726	216.492	243.227	244.579	2.51153	234.766	-6.62095	4.01e-31	2.94e-30
108011993	histidine-rich protein PFHRP-II	4225.8	4415.33	3596.21	7469.96	7541.81	7914.16	4079.12	7641.98	-0.905212	4.06e-31	2.97e-30
108012012	membrane-associated progesterone receptor component 2	5.96724	0	2.2309	227.517	220.062	186.491	2.73271	211.357	-6.27978	4.56e-31	3.34e-30
108008826	chymotrypsin-2	1.98908	0.962785	6.69271	175.398	209.371	193.625	3.21486	192.798	-5.97353	4.66e-31	3.4e-30
108013439	alanine--glyoxylate aminotransferase 2-like	1484.85	1411.44	1370.89	2498.67	2522.25	2507.95	1422.39	2509.63	-0.818818	4.78e-31	3.49e-30
108021220	uncharacterized LOC108021220	2.98362	3.85114	3.34635	192.437	171.952	172.224	3.3937	178.871	-5.71683	4.81e-31	3.51e-30
108020535	mRNA-decapping enzyme 2%2C transcript variant X2	67.6287	47.1765	76.9661	268.61	278.864	296.552	63.9238	281.342	-2.14569	4.91e-31	3.58e-30
108007958	putative transferase CAF17 homolog%2C mitochondrial	168.077	171.376	210.82	506.149	509.618	512.596	183.424	509.455	-1.4776	4.93e-31	3.6e-30
108020434	CD109 antigen	772.757	806.814	760.738	1462.32	1580.53	1471.55	780.103	1504.8	-0.947776	5e-31	3.65e-30
108014813	uncharacterized LOC108014813	2.98362	1.92557	1.11545	291.662	273.519	254.769	2.00821	273.317	-7.06637	5.01e-31	3.65e-30
108011221	proline dehydrogenase 1%2C mitochondrial%2C transcript variant X3	1960.24	1888.02	2001.12	3270.43	3323.21	3472	1949.79	3355.21	-0.78331	5.17e-31	3.76e-30
108004702	uncharacterized LOC108004702	6.96178	1.92557	4.4618	144.328	165.715	171.205	4.44972	160.416	-5.18059	5.41e-31	3.94e-30
108021737	ATP-binding cassette sub-family A member 3	2.98362	1.92557	4.4618	205.467	179.079	186.491	3.12366	190.346	-5.95631	5.65e-31	4.11e-30
108013940	uncharacterized LOC108013940	5.96724	0.962785	4.4618	170.387	176.406	163.052	3.79728	169.949	-5.50433	5.68e-31	4.13e-30
108019826	parafibromin	4.9727	0.962785	2.2309	218.496	217.39	187.51	2.72213	207.799	-6.25567	6.16e-31	4.47e-30
108016881	leupaxin%2C transcript variant X4	3522.66	3310.06	3633.02	5886.37	5865.95	6460.95	3488.58	6071.09	-0.799462	7.33e-31	5.32e-30
108015100	mitochondrial import inner membrane translocase subunit Tim13	7.95631	1.92557	0	192.437	186.207	164.072	3.29396	180.905	-5.73689	7.34e-31	5.32e-30
108006661	uncharacterized LOC108006661	2.98362	2.88836	3.34635	205.467	193.334	169.167	3.07278	189.323	-5.95094	8.48e-31	6.15e-30
108008342	WAS protein family homolog 1	292.395	336.975	321.25	754.714	738.59	714.374	316.873	735.892	-1.2156	8.53e-31	6.18e-30
108019762	uncharacterized LOC108019762	1.98908	3.85114	1.11545	267.608	233.426	200.758	2.31856	233.931	-6.62059	9.22e-31	6.68e-30
108011729	eIF-2-alpha kinase activator GCN1-like	35.8034	47.1765	23.4245	187.426	242.336	272.094	35.4681	233.952	-2.70868	9.83e-31	7.11e-30
108015979	uncharacterized LOC108015979	5.96724	0	1.11545	234.533	220.062	227.254	2.3609	227.283	-6.57717	1.25e-30	9.02e-30
108014660	tubulin polyglutamylase complex subunit 2	5.96724	6.7395	3.34635	175.398	140.769	136.556	5.35103	150.908	-4.79611	1.33e-30	9.6e-30
108020163	protein expanded	268.526	319.645	271.055	692.573	717.207	673.611	286.408	694.463	-1.27649	1.38e-30	9.94e-30
108009057	coiled-coil and C2 domain-containing protein 2A%2C transcript variant X1	19.8908	13.479	23.4245	144.328	171.061	234.388	18.9314	183.259	-3.28556	1.61e-30	1.16e-29
108019211	uncharacterized LOC108019211	320.242	336.975	340.213	822.869	741.263	728.641	332.476	764.257	-1.20095	2.14e-30	1.54e-29
108005923	uncharacterized LOC108005923	2.98362	2.88836	0	256.583	257.482	261.903	1.95732	258.656	-6.98778	2.49e-30	1.79e-29
108010502	uncharacterized LOC108010502%2C transcript variant X5	0.994539	1.92557	3.34635	263.599	267.282	243.56	2.08882	258.147	-6.98261	2.64e-30	1.89e-29
108020956	acyl-coenzyme A thioesterase 9%2C mitochondrial%2C transcript variant X1	2.98362	4.81393	4.4618	136.31	183.534	165.091	4.08645	161.645	-5.30903	2.77e-30	1.99e-29
108015985	uncharacterized LOC108015985%2C transcript variant X2	2.98362	0	3.34635	285.649	246.791	241.521	2.10999	257.987	-6.98032	3.5e-30	2.51e-29
108021708	probable multidrug resistance-associated protein lethal(2)03659	77.5741	63.5438	65.8116	289.658	285.101	253.75	68.9765	276.17	-2.00121	3.73e-30	2.67e-29
108004619	mitochondrial import inner membrane translocase subunit tim16	4.9727	0.962785	0	263.599	247.682	255.789	1.97849	255.69	-6.97041	3.9e-30	2.79e-29
108019076	macrophage mannose receptor 1-like%2C transcript variant X2	113.377	101.092	127.161	347.79	389.341	367.887	113.877	368.339	-1.69807	3.93e-30	2.81e-29
108013539	DDB1- and CUL4-associated factor 8%2C transcript variant X1	582.8	607.518	613.498	1228.79	1143.97	1197.42	601.272	1190.06	-0.984864	4.12e-30	2.94e-29
108016209	elongation of very long chain fatty acids protein 7%2C transcript variant X2	3322.76	3145.42	3477.98	5403.27	5661.93	5730.28	3315.38	5598.49	-0.756224	4.32e-30	3.08e-29
108017045	uncharacterized LOC108017045%2C transcript variant X1	17.9017	9.62785	6.69271	202.46	134.532	144.709	11.4074	160.567	-3.79933	4.36e-30	3.11e-29
108012735	probable NADH dehydrogenase [ubiquinone] flavoprotein 2%2C mitochondrial	6.96178	3.85114	1.11545	155.353	149.678	166.11	3.97612	157.047	-5.26889	4.88e-30	3.48e-29
108004887	uncharacterized LOC108004887	1.98908	2.88836	3.34635	195.444	212.044	179.358	2.74126	195.615	-6.16845	4.98e-30	3.54e-29
108021603	uncharacterized LOC108021603	3.97816	5.77671	1.11545	163.371	156.806	164.072	3.62344	161.416	-5.43464	5.46e-30	3.89e-29
108013071	L-threonine 3-dehydrogenase%2C mitochondrial	186.973	205.073	191.858	523.188	499.818	497.31	194.635	506.772	-1.37974	5.77e-30	4.1e-29
108010046	uncharacterized LOC108010046	69.6178	71.2461	58.0035	274.624	294.01	246.617	66.2891	271.75	-2.03228	6e-30	4.26e-29
108012994	uncharacterized LOC108012994	6.96178	3.85114	7.80816	143.325	158.587	126.366	6.20703	142.76	-4.54211	6.04e-30	4.29e-29
108011333	uncharacterized LOC108011333	3.97816	2.88836	0	201.457	232.536	218.083	2.28884	217.359	-6.51575	6.14e-30	4.36e-29
108019505	uncharacterized LOC108019505	1.98908	0.962785	3.34635	246.56	265.5	240.502	2.09941	250.854	-6.94118	6.4e-30	4.54e-29
108009243	protein kinase C%2C brain isozyme%2C transcript variant X5	140.23	146.343	127.161	426.97	414.287	385.211	137.912	408.823	-1.56559	6.46e-30	4.58e-29
108004613	short neuropeptide F%2C transcript variant X2	56.6887	45.2509	63.5807	246.56	243.227	241.521	55.1735	243.769	-2.14976	6.78e-30	4.81e-29
108014425	nose resistant to fluoxetine protein 6-like	32.8198	23.1069	31.2326	209.476	180.861	171.205	29.0531	187.181	-2.69209	7.53e-30	5.33e-29
108007388	baculoviral IAP repeat-containing protein 6-like	318.253	302.315	287.786	733.666	658.405	730.679	302.785	707.583	-1.22286	1.04e-29	7.32e-29
108013231	uncharacterized LOC108013231%2C transcript variant X2	0	2.88836	3.34635	250.569	270.846	225.216	2.07824	248.877	-6.93059	1.06e-29	7.47e-29
108015512	uncharacterized LOC108015512%2C transcript variant X2	5.96724	0	4.4618	169.385	174.624	157.957	3.47635	167.322	-5.61873	1.08e-29	7.63e-29
108014568	synapse-associated protein of 47 kDa	178.023	187.743	176.241	464.054	476.653	496.291	180.669	478.999	-1.40569	1.13e-29	7.95e-29
108017505	tensin-3	1377.44	1364.27	1379.81	2302.23	2427.81	2460.05	1373.84	2396.7	-0.802963	1.17e-29	8.28e-29
108014967	putative uncharacterized protein DDB_G0288537	1.98908	7.70228	3.34635	148.337	157.696	143.69	4.34591	149.908	-5.08682	1.19e-29	8.37e-29
108019001	E3 ubiquitin-protein ligase MARCH5	2.98362	1.92557	2.2309	261.594	184.425	209.93	2.38003	218.65	-6.51991	1.37e-29	9.62e-29
108012307	nardilysin	1.98908	0	3.34635	304.692	320.739	285.342	1.77848	303.591	-7.47925	1.46e-29	1.03e-28
108013525	ADP-dependent glucokinase	296.373	310.98	302.287	653.484	755.518	714.374	303.213	707.792	-1.22347	1.47e-29	1.03e-28
108014934	actin cytoskeleton-regulatory complex protein pan-1	642.472	620.997	538.763	1276.9	1294.54	1179.07	600.744	1250.17	-1.05605	1.79e-29	1.26e-28
108012880	glycoprotein-N-acetylgalactosamine 3-beta-galactosyltransferase 1	3.97816	2.88836	0	211.48	202.244	214.006	2.28884	209.243	-6.45976	1.89e-29	1.33e-28
108020214	calnexin-like	344.111	345.64	339.097	827.88	721.662	768.385	342.949	772.642	-1.17089	1.9e-29	1.33e-28
108006741	TBC1 domain family member 4%2C transcript variant X4	604.68	563.23	485.221	1202.73	1130.6	1188.24	551.044	1173.86	-1.08894	1.91e-29	1.34e-28
108019772	uncharacterized LOC108019772	4.9727	0.962785	0	245.558	234.317	248.655	1.97849	242.843	-6.89602	1.93e-29	1.36e-28
108020880	uncharacterized LOC108020880	3.97816	2.88836	2.2309	196.446	185.316	149.804	3.03247	177.189	-5.8569	1.96e-29	1.37e-28
108009886	TAR DNA-binding protein 43%2C transcript variant X1	1566.4	1469.21	1579.48	2696.12	2753.01	2593.55	1538.36	2680.89	-0.801882	1.96e-29	1.37e-28
108009109	dentin sialophosphoprotein	4254.64	4281.51	3759.07	6864.59	7180.09	7031.64	4098.41	7025.44	-0.777192	2.07e-29	1.45e-28
108008783	serine protease easter-like	4.9727	2.88836	1.11545	181.412	184.425	157.957	2.99217	174.598	-5.83686	2.13e-29	1.49e-28
108019326	uncharacterized LOC108019326	29.8362	15.4046	26.7708	176.401	197.789	158.976	24.0039	177.722	-2.89735	2.18e-29	1.52e-28
108012778	uncharacterized LOC108012778	1.98908	0	1.11545	741.684	714.534	688.897	1.03484	715.038	-9.45291	2.19e-29	1.53e-28
108005968	O-glucosyltransferase rumi-like%2C transcript variant X2	5.96724	5.77671	4.4618	134.305	147.896	135.537	5.40192	139.246	-4.67963	2.21e-29	1.54e-28
108012854	dynein light chain roadblock-type 2	0	3.85114	5.57726	177.403	179.97	164.072	3.1428	173.815	-5.82566	2.22e-29	1.55e-28
108010740	voltage-dependent anion-selective channel	5.96724	0.962785	0	203.462	228.972	195.663	2.31001	209.366	-6.46152	2.69e-29	1.88e-28
108009120	uncharacterized LOC108009120	1.98908	1.92557	3.34635	214.487	184.425	227.254	2.42033	208.722	-6.45182	2.81e-29	1.96e-28
108010600	tubulin alpha-2 chain	196.919	170.413	153.932	481.092	502.491	462.661	173.755	482.081	-1.47027	3.03e-29	2.11e-28
108010465	uncharacterized LOC108010465%2C transcript variant X2	2.98362	6.7395	7.80816	129.294	144.332	140.633	5.84376	138.086	-4.57657	3.14e-29	2.19e-28
108019474	uncharacterized LOC108019474	473.401	452.509	351.367	1023.32	969.343	993.601	425.759	995.423	-1.22232	3.3e-29	2.29e-28
108006240	twitchin-like%2C transcript variant X11	55.6942	51.0276	65.8116	233.53	253.918	354.639	57.5112	280.696	-2.29063	3.51e-29	2.43e-28
108009162	muscle M-line assembly protein unc-89%2C transcript variant X2	7530.65	8090.29	7126.62	13105.8	12597	14568.7	7582.52	13423.8	-0.823819	3.67e-29	2.54e-28
108017735	uncharacterized LOC108017735	2805.6	2749.72	2754.05	4507.23	4448.47	4811.07	2769.79	4588.92	-0.728206	3.84e-29	2.66e-28
108008744	uncharacterized LOC108008744	2.98362	4.81393	3.34635	172.391	138.987	155.919	3.71463	155.766	-5.37969	3.97e-29	2.74e-28
108016704	protein Flattop homolog	1.98908	3.85114	2.2309	172.391	234.317	167.129	2.69037	191.279	-6.13889	4.34e-29	3e-28
108012160	alkaline phosphatase 4	3195.45	3285.99	2902.4	5496.48	5374.15	5178.95	3127.95	5349.86	-0.773865	5.15e-29	3.55e-28
108019565	ras guanine nucleotide exchange factor P	30.8307	35.6231	26.7708	185.421	179.97	182.415	31.0749	182.602	-2.54841	6.51e-29	4.48e-28
108007507	RIB43A-like with coiled-coils protein 2	1.98908	7.70228	3.34635	144.328	161.26	132.48	4.34591	146.023	-5.0497	6.92e-29	4.76e-28
108014739	transmembrane protein 53%2C transcript variant X3	205.87	161.748	150.586	489.111	493.581	485.081	172.735	489.258	-1.49973	7.37e-29	5.07e-28
108020039	RNA-binding protein 45-like	739.937	767.34	805.356	1419.22	1443.32	1566.32	770.878	1476.29	-0.937791	7.37e-29	5.07e-28
108015668	synaptic vesicle glycoprotein 2C%2C transcript variant X1	1.98908	2.88836	8.92361	130.296	178.188	140.633	4.60035	149.706	-5.07682	7.71e-29	5.3e-28
108021523	mitochondrial import receptor subunit TOM70	725.019	773.117	667.04	1563.55	1441.54	1360.47	721.725	1455.19	-1.01049	7.88e-29	5.41e-28
novel.713	-	7.95631	0.962785	2.2309	151.344	148.787	159.995	3.71667	153.375	-5.35789	8.39e-29	5.76e-28
108015089	desumoylating isopeptidase 2	2.98362	3.85114	1.11545	172.391	214.717	164.072	2.65007	183.727	-6.08159	1e-28	6.88e-28
108009638	lipase 1	3.97816	5.77671	4.4618	130.296	140.769	145.728	4.73889	138.931	-4.86784	1.11e-28	7.58e-28
108013003	extensin%2C transcript variant X1	168.077	135.753	146.124	410.933	424.088	487.119	149.985	440.713	-1.55449	1.25e-28	8.56e-28
108011978	adenylate cyclase type 7-like	1.98908	14.4418	4.4618	651.479	628.113	590.046	6.96422	623.213	-6.46697	1.33e-28	9.08e-28
108008040	uncharacterized LOC108008040	2.98362	0	5.57726	169.385	190.661	176.3	2.85362	178.782	-6.03483	1.36e-28	9.27e-28
108008866	uncharacterized LOC108008866%2C transcript variant X1	4.9727	1.92557	6.69271	161.366	129.186	139.614	4.53032	143.389	-5.01456	1.59e-28	1.08e-27
108019749	protein argonaute-2%2C transcript variant X1	171.061	163.674	192.973	590.341	487.345	451.452	175.902	509.712	-1.53705	1.61e-28	1.1e-27
108017946	uncharacterized LOC108017946	592.745	582.485	645.846	1177.67	1332.85	1546.96	607.026	1352.49	-1.15645	1.91e-28	1.3e-27
108016185	uncharacterized LOC108016185	0	0.962785	3.34635	354.806	384.886	398.459	1.43638	379.384	-8.12244	1.93e-28	1.31e-27
108007673	uncharacterized LOC108007673	3.97816	8.66507	1.11545	149.339	155.915	122.289	4.58623	142.514	-4.91143	1.97e-28	1.34e-27
108012826	uncharacterized LOC108012826	476.384	528.569	424.987	983.233	1040.62	1047.61	476.647	1023.82	-1.10094	2.07e-28	1.41e-27
108013864	radial spoke head protein 9 homolog	5.96724	4.81393	4.4618	124.282	158.587	129.423	5.08099	137.431	-4.75421	2.24e-28	1.52e-27
108021076	acylphosphatase-2	4.9727	0.962785	1.11545	196.446	192.443	193.625	2.35031	194.171	-6.35062	2.25e-28	1.53e-27
108012546	uncharacterized LOC108012546	0	3.85114	4.4618	212.483	162.151	167.129	2.77098	180.587	-6.05023	2.26e-28	1.53e-27
108011058	inner centromere protein A	1.98908	2.88836	6.69271	174.396	144.332	134.518	3.85671	151.082	-5.3315	2.51e-28	1.71e-27
108004638	trichohyalin	3.97816	1.92557	0	243.553	211.153	218.083	1.96791	224.263	-6.78147	2.51e-28	1.71e-27
108019096	serine/threonine-protein phosphatase 2A activator	0.994539	5.77671	3.34635	164.373	160.369	140.633	3.37254	155.125	-5.51304	2.73e-28	1.85e-27
108007794	tissue factor pathway inhibitor-like	2.98362	3.85114	0	174.396	210.262	200.758	2.27825	195.139	-6.36084	2.75e-28	1.86e-27
108021181	manganese-transporting ATPase 13A1	1070.12	1164.01	868.936	2203	2173	2078.92	1034.36	2151.64	-1.0552	3.12e-28	2.11e-27
108010653	mucin-12	867.238	931.014	758.507	1683.82	1654.48	1652.94	852.253	1663.75	-0.963494	3.13e-28	2.12e-27
108017198	ubiquitin thioesterase trabid	940.834	890.577	932.517	1705.87	1637.55	1888.35	921.309	1743.92	-0.920353	3.16e-28	2.13e-27
108018117	uncharacterized LOC108018117%2C transcript variant X12	410.745	467.914	493.029	974.212	1017.45	931.437	457.229	974.368	-1.09315	3.22e-28	2.17e-27
108017568	uncharacterized LOC108017568	0.994539	0	4.4618	294.669	240.554	281.266	1.81878	272.163	-7.31862	3.76e-28	2.54e-27
108012362	Y-box factor homolog	1048.24	942.567	1119.91	1987.51	1875.43	2065.67	1036.91	1976.2	-0.931197	3.91e-28	2.64e-27
108007692	B-cell receptor CD22%2C transcript variant X10	247.64	286.91	246.515	653.484	615.64	818.32	260.355	695.815	-1.41585	3.95e-28	2.66e-27
108007441	uncharacterized LOC108007441	5.96724	1.92557	3.34635	202.46	142.551	127.385	3.74639	157.465	-5.39468	3.96e-28	2.67e-27
108009320	14-3-3 protein zeta%2C transcript variant X3	4347.13	4150.57	4746.24	7747.59	7262.06	8333	4414.65	7780.88	-0.817796	4.07e-28	2.74e-27
108006852	hepatic leukemia factor%2C transcript variant X7	54.6997	44.2881	45.7335	230.523	200.462	234.388	48.2404	221.791	-2.19875	4.13e-28	2.78e-27
108019720	acetyl-CoA carboxylase%2C transcript variant X3	11337.7	11068.2	9713.35	18305.6	17843.8	18011.2	10706.4	18053.5	-0.75363	4.15e-28	2.8e-27
108008779	leucine-rich repeat-containing protein 34	0.994539	5.77671	2.2309	181.412	171.952	139.614	3.00072	164.326	-5.74946	4.38e-28	2.95e-27
108020386	calcium/calmodulin-dependent protein kinase type 1%2C transcript variant X4	1941.34	1917.87	1987.73	3209.29	3161.06	3317.1	1948.98	3229.15	-0.728514	4.42e-28	2.98e-27
108010250	uncharacterized LOC108010250	4.9727	6.7395	8.92361	130.296	131.859	124.328	6.8786	128.828	-4.24132	4.55e-28	3.06e-27
108015245	ATP-binding cassette sub-family A member 13%2C transcript variant X3	2216.83	2005.48	2117.13	3633.25	3575.34	3484.23	2113.15	3564.27	-0.754367	4.74e-28	3.19e-27
108012863	peptidyl-prolyl cis-trans isomerase D	472.406	446.732	566.649	1105.51	1068.24	1035.38	495.263	1069.71	-1.11346	4.88e-28	3.27e-27
108021495	abhydrolase domain-containing protein 2	736.954	723.052	677.079	1369.11	1374.72	1297.29	712.361	1347.04	-0.918537	5.35e-28	3.58e-27
108018776	uncharacterized LOC108018776	1.98908	2.88836	2.2309	205.467	177.297	186.491	2.36945	189.752	-6.31641	5.35e-28	3.58e-27
108013922	protein SERAC1	1268.04	1351.75	1194.65	2262.14	2226.46	2438.65	1271.48	2309.08	-0.859812	5.43e-28	3.64e-27
108012915	uncharacterized LOC108012915%2C transcript variant X2	23.8689	25.9952	14.5009	175.398	147.896	161.014	21.455	161.436	-2.8967	5.58e-28	3.74e-27
108018247	protein vestigial	43.7597	32.7347	45.7335	217.494	182.643	224.197	40.7426	208.111	-2.35691	6.32e-28	4.22e-27
108019577	nephrin	88.514	68.3578	78.0816	261.594	308.265	293.494	78.3178	287.785	-1.87927	6.72e-28	4.49e-27
108009082	WAS/WASL-interacting protein family member 1%2C transcript variant X4	814.528	840.512	741.775	1503.41	1526.18	1467.47	798.938	1499.02	-0.906865	6.91e-28	4.61e-27
108019926	ornithine decarboxylase 2-like	8.95085	5.77671	4.4618	165.376	113.149	128.404	6.39646	135.643	-4.39267	6.94e-28	4.64e-27
108012724	uncharacterized LOC108012724	0.994539	1.92557	4.4618	192.437	209.371	166.11	2.46064	189.306	-6.31218	7.72e-28	5.15e-27
108013726	probable cationic amino acid transporter%2C transcript variant X1	20.8853	18.2929	26.7708	158.36	159.478	151.843	21.983	156.56	-2.84243	7.75e-28	5.17e-27
108015152	probable citrate synthase%2C mitochondrial	34254.9	32786.7	34906.9	56030.2	55756.8	66292	33982.8	59359.7	-0.804675	8.24e-28	5.49e-27
108020209	probable G-protein coupled receptor 52	23.8689	35.6231	23.4245	172.391	198.68	161.014	27.6388	177.362	-2.67537	9.14e-28	6.09e-27
108010524	uncharacterized LOC108010524	0.994539	2.88836	2.2309	212.483	230.754	197.701	2.03793	213.646	-6.71127	9.78e-28	6.51e-27
108009832	endocuticle structural glycoprotein ABD-4	5650.97	6053.03	6111.56	9229.96	9664.92	9500.86	5938.52	9465.25	-0.672664	1.02e-27	6.75e-27
108018297	oxysterol-binding protein-related protein 8%2C transcript variant X7	1479.87	1267.03	1483.55	2662.04	2507.11	2581.32	1410.15	2583.49	-0.874011	1.08e-27	7.18e-27
108020394	paired box protein Pax-6%2C transcript variant X2	36.798	51.0276	34.579	199.453	201.353	211.968	40.8015	204.258	-2.31629	1.21e-27	8.01e-27
108020379	uncharacterized LOC108020379%2C transcript variant X2	349.083	325.421	352.483	830.887	748.39	713.355	342.329	764.211	-1.15928	1.25e-27	8.28e-27
108019997	homeobox protein abdominal-B	36.798	21.1813	26.7708	178.405	170.17	177.32	28.25	175.298	-2.63381	1.28e-27	8.45e-27
108005315	vesicle-fusing ATPase 1	1181.51	1066.77	953.711	2035.62	2018.87	2045.29	1067.33	2033.26	-0.928703	1.3e-27	8.61e-27
108020073	aminopeptidase Ey-like%2C transcript variant X1	79.5631	67.395	40.1562	276.628	271.737	271.075	62.3715	273.147	-2.12062	1.35e-27	8.94e-27
108017128	phosphatidylinositol-binding clathrin assembly protein LAP%2C transcript variant X2	324.22	258.989	268.824	672.527	694.043	654.248	284.011	673.606	-1.24574	1.44e-27	9.53e-27
108014559	uncharacterized LOC108014559	3.97816	5.77671	3.34635	139.316	138.096	125.347	4.36707	134.253	-4.92683	1.47e-27	9.75e-27
108006802	calcium-binding protein E63-1-like	48.7324	58.7299	53.5417	213.485	223.626	270.056	53.668	235.722	-2.13326	1.51e-27	9.94e-27
108019846	cholinephosphotransferase 1%2C transcript variant X3	1760.33	1795.59	1785.84	2983.78	2864.37	3038.89	1780.59	2962.35	-0.73418	1.57e-27	1.04e-26
108009233	probable multidrug resistance-associated protein lethal(2)03659	104.427	85.6879	76.9661	315.717	286.883	326.105	89.0269	309.568	-1.79371	1.73e-27	1.14e-26
108012469	inositol oxygenase	1853.82	1948.68	1830.46	3229.33	3290.24	3028.7	1877.65	3182.76	-0.761255	1.77e-27	1.17e-26
108017060	kelch-like protein 40	2.98362	2.88836	2.2309	190.432	153.242	158.976	2.70096	167.55	-5.94441	1.86e-27	1.23e-26
108012639	Golgi-associated plant pathogenesis-related protein 1	1.98908	1.92557	2.2309	204.464	221.844	197.701	2.04852	208.003	-6.67219	1.96e-27	1.29e-26
108015848	putative uncharacterized protein DDB_G0282129	8.95085	1.92557	7.80816	143.325	138.987	112.099	6.22819	131.47	-4.42144	1.97e-27	1.3e-26
108010029	neuropeptide-like 1%2C transcript variant X2	421.685	404.37	317.904	868.973	857.085	896.789	381.319	874.282	-1.19404	1.99e-27	1.31e-26
108013107	trichohyalin%2C transcript variant X2	268.526	265.729	288.902	629.429	600.494	652.21	274.385	627.378	-1.19388	2.03e-27	1.34e-26
108017947	uncharacterized LOC108017947	0	3.85114	2.2309	216.492	200.462	206.873	2.02735	207.942	-6.67125	2.05e-27	1.35e-26
108019824	irregular chiasm C-roughest protein	14.9181	15.4046	36.8099	169.385	178.188	167.129	22.3775	171.567	-2.96441	2.27e-27	1.49e-26
108021434	outer dense fiber protein 3B	5.96724	1.92557	1.11545	164.373	161.26	139.614	3.00275	155.082	-5.66553	2.41e-27	1.58e-26
108005390	serine/threonine-protein phosphatase 2A 56 kDa regulatory subunit alpha isoform	1.98908	6.7395	1.11545	147.335	152.351	140.633	3.28134	146.773	-5.43633	2.41e-27	1.58e-26
108007860	glutathione-specific gamma-glutamylcyclotransferase 1	1017.41	997.446	1009.48	1898.31	1712.39	1818.04	1008.11	1809.58	-0.843655	2.61e-27	1.71e-26
108013779	protein kinase DC2	72.6014	107.832	100.391	304.692	327.866	396.421	93.608	342.993	-1.87358	2.76e-27	1.8e-26
108016210	metallothionein-1	320.242	340.826	381.484	733.666	792.046	770.423	347.517	765.378	-1.14133	2.84e-27	1.86e-26
novel.41	PF01556:DnaJ C terminal domain	12.929	13.479	16.7318	133.303	147.005	128.404	14.3799	136.237	-3.25231	3.16e-27	2.06e-26
108011941	protein purity of essence	4333.21	4634.85	4124.94	7208.37	7154.25	6996.99	4364.33	7119.87	-0.705806	3.21e-27	2.09e-26
108015096	uncharacterized LOC108015096%2C transcript variant X1	3.97816	0.962785	1.11545	229.521	190.661	199.739	2.0188	206.641	-6.66196	3.21e-27	2.09e-26
108009308	uncharacterized LOC108009308	0	1.92557	3.34635	212.483	272.628	275.151	1.75731	253.42	-7.2187	3.22e-27	2.1e-26
108019021	clumping factor A	0.994539	8.66507	2.2309	133.303	166.606	125.347	3.9635	141.752	-5.12509	3.32e-27	2.16e-26
108020401	transcription initiation factor TFIID subunit 3%2C transcript variant X1	161.115	160.785	189.627	473.074	427.652	464.7	170.509	455.142	-1.41872	3.33e-27	2.17e-26
108008483	uncharacterized LOC108008483	2.98362	0.962785	7.80816	139.316	144.332	135.537	3.91819	139.729	-5.2172	3.65e-27	2.38e-26
108020347	uncharacterized LOC108020347%2C transcript variant X1	9.94539	16.3674	7.80816	120.273	136.314	142.671	11.3736	133.086	-3.53079	4.05e-27	2.63e-26
108021371	uncharacterized LOC108021371	546.002	531.458	571.111	1090.48	1053.98	1046.59	549.524	1063.68	-0.953572	4.24e-27	2.75e-26
108007759	prolyl 4-hydroxylase subunit alpha-2	1.98908	0	2.2309	327.744	334.103	330.181	1.40666	330.676	-7.92465	4.42e-27	2.87e-26
108021384	zinc finger protein Elbow%2C transcript variant X2	107.41	87.6135	129.392	380.865	341.23	339.353	108.139	353.816	-1.71589	4.55e-27	2.96e-26
108020446	glycogen-binding subunit 76A-like	813.533	798.149	758.507	1481.36	1462.03	1744.66	790.063	1562.69	-0.983002	4.67e-27	3.03e-26
108005788	RNA polymerase II elongation factor Ell%2C transcript variant X1	223.771	182.929	192.973	513.165	488.235	523.806	199.891	508.402	-1.34603	4.94e-27	3.21e-26
108012852	chromatin modification-related protein eaf-1	6.96178	2.88836	2.2309	139.316	143.441	122.289	4.02701	135.016	-5.05083	5.24e-27	3.4e-26
108017186	integrator complex subunit 3 homolog%2C transcript variant X2	142.219	143.455	169.549	407.926	405.378	482.024	151.741	431.776	-1.51087	5.62e-27	3.64e-26
108010150	glucose 1%2C6-bisphosphate synthase	1775.25	1756.12	1757.95	3037.9	2825.17	2936.98	1763.11	2933.35	-0.734201	5.76e-27	3.73e-26
108005491	protein drumstick%2C transcript variant X2	31.8253	26.958	23.4245	196.446	161.26	155.919	27.4026	171.208	-2.63804	6.14e-27	3.97e-26
108005867	uncharacterized LOC108005867%2C transcript variant X1	2.98362	2.88836	1.11545	152.346	202.244	182.415	2.32914	179.001	-6.23551	6.23e-27	4.03e-26
108016686	uncharacterized LOC108016686	4.9727	4.81393	2.2309	147.335	150.569	112.099	4.00584	136.667	-5.06985	6.55e-27	4.23e-26
108015608	synaptotagmin-like protein 4%2C transcript variant X1	442.57	387.04	388.177	865.966	843.721	839.72	405.929	849.803	-1.06529	6.86e-27	4.43e-26
108011917	hypodermin-B	0.994539	3.85114	2.2309	188.428	183.534	156.938	2.35886	176.3	-6.21198	7.09e-27	4.57e-26
108020418	paxillin homolog 1	99.4539	103.018	124.931	385.876	308.265	366.868	109.134	353.67	-1.69882	7.46e-27	4.81e-26
108017258	prolyl 4-hydroxylase subunit alpha-2	0	2.88836	3.34635	200.455	224.517	178.339	2.07824	201.104	-6.62322	7.68e-27	4.95e-26
108013601	uncharacterized LOC108013601	70.6123	57.7671	70.2734	250.569	236.099	271.075	66.2176	252.581	-1.93337	8.56e-27	5.52e-26
108013789	protein takeout-like	194.93	198.334	197.435	480.09	515.855	468.776	196.899	488.24	-1.3109	8.78e-27	5.65e-26
108020407	homeobox protein onecut	83.5413	83.7623	59.1189	339.772	259.264	283.304	75.4742	294.113	-1.95489	8.91e-27	5.73e-26
108020403	synaptotagmin-7%2C transcript variant X1	11.9345	12.5162	25.6554	136.31	157.696	144.709	16.702	146.238	-3.15412	8.96e-27	5.76e-26
108009950	uncharacterized LOC108009950%2C transcript variant X1	3.97816	2.88836	1.11545	155.353	149.678	171.205	2.66065	158.745	-5.86788	9.35e-27	6.01e-26
108020543	baculoviral IAP repeat-containing protein 6	797.621	804.889	694.926	1642.73	1478.07	1420.59	765.812	1513.8	-0.981779	9.81e-27	6.3e-26
108005205	uncharacterized LOC108005205%2C transcript variant X2	142.219	107.832	141.662	412.938	379.541	372.983	130.571	388.487	-1.57602	9.88e-27	6.34e-26
108009731	uncharacterized LOC108009731	78.5686	38.5114	35.6944	272.619	253.027	264.96	50.9248	263.535	-2.36538	9.93e-27	6.37e-26
108013441	dual 3'%2C5'-cyclic-AMP and -GMP phosphodiesterase 11	218.799	211.813	250.977	525.193	555.056	631.828	227.196	570.692	-1.33082	1.12e-26	7.21e-26
108020475	protein stoned-A%2C transcript variant X4	228.744	204.111	218.628	533.211	519.418	512.596	217.161	521.742	-1.26508	1.14e-26	7.28e-26
108015395	uncharacterized LOC108015395	8.95085	2.88836	2.2309	127.289	135.423	122.289	4.69004	128.334	-4.7557	1.16e-26	7.46e-26
108011881	gamma-aminobutyric acid receptor subunit alpha-3	16.9072	14.4418	13.3854	119.271	135.423	191.587	14.9115	148.76	-3.31378	1.19e-26	7.61e-26
108016048	uncharacterized LOC108016048	72.6014	78.9484	100.391	271.617	301.138	310.819	83.9801	294.525	-1.8161	1.23e-26	7.88e-26
108021690	serine protease 44	823.479	777.931	790.855	1451.3	1512.82	1401.23	797.421	1455.12	-0.868072	1.31e-26	8.37e-26
108012870	spectrin alpha chain%2C transcript variant X1	4086.56	4106.28	3895.16	6614.02	6200.95	6387.58	4029.33	6400.85	-0.667437	1.33e-26	8.5e-26
108010429	uncharacterized LOC108010429	5.96724	3.85114	5.57726	164.373	112.259	116.175	5.13188	130.936	-4.67942	1.58e-26	1.01e-25
108021519	calponin homology domain-containing protein DDB_G0272472	10.9399	21.1813	8.92361	126.287	143.441	144.709	13.6816	138.146	-3.31662	1.72e-26	1.1e-25
108004623	uncharacterized LOC108004623	3.97816	0	2.2309	221.503	196.007	171.205	2.06969	196.238	-6.58682	1.82e-26	1.16e-25
108005779	serine protease inhibitor 2.1-like	0.994539	0	1.11545	1310.98	1355.12	1238.18	0.70333	1301.43	-10.9021	1.84e-26	1.17e-25
108006291	probable E3 ubiquitin-protein ligase makorin-1	2.98362	2.88836	0	204.464	198.68	176.3	1.95732	193.148	-6.56753	2.13e-26	1.35e-25
108005756	sphingomyelin synthase-related 1	363.007	403.407	362.522	787.789	792.046	778.576	376.312	786.137	-1.06187	2.31e-26	1.47e-25
108019648	facilitated trehalose transporter Tret1	2186.99	2166.27	1991.08	3794.62	3706.31	3398.63	2114.78	3633.19	-0.7804	2.31e-26	1.47e-25
108016447	uncharacterized LOC108016447	21.8799	32.7347	29.0017	162.369	163.933	170.186	27.8721	165.496	-2.56939	2.39e-26	1.52e-25
108020165	uncharacterized LOC108020165	1.98908	1.92557	3.34635	177.403	138.987	209.93	2.42033	175.44	-6.20002	2.56e-26	1.63e-25
108013438	uncharacterized LOC108013438%2C transcript variant X1	1610.16	1466.32	1587.29	2790.34	2594.42	3055.2	1554.59	2813.32	-0.855634	2.74e-26	1.74e-25
108021138	beta-1%2C4-glucuronyltransferase 1%2C transcript variant X3	216.81	229.143	257.669	562.277	553.274	547.245	234.541	554.265	-1.24301	2.96e-26	1.88e-25
108015534	mitochondrial dicarboxylate carrier	1.98908	1.92557	1.11545	224.51	239.663	221.14	1.6767	228.438	-7.07099	2.98e-26	1.89e-25
108018740	Golgi-associated plant pathogenesis-related protein 1-like%2C transcript variant X1	0.994539	2.88836	4.4618	143.325	136.314	206.873	2.78157	162.171	-5.89334	3e-26	1.9e-25
108019450	kelch-like protein 10	1.98908	0	4.4618	206.469	204.025	166.11	2.15029	192.201	-6.55503	3e-26	1.9e-25
108005535	uncharacterized LOC108005535	1.98908	2.88836	3.34635	146.332	147.005	166.11	2.74126	153.149	-5.81368	3.02e-26	1.91e-25
108008025	protein Turandot Z	363.007	387.04	403.793	762.732	884.704	992.582	384.613	880.006	-1.19473	3.15e-26	1.99e-25
108004701	kinesin-like protein Klp10A%2C transcript variant X1	1306.82	1353.68	1297.27	2281.18	2174.79	2228.72	1319.26	2228.23	-0.755738	3.58e-26	2.26e-25
108011736	uncharacterized LOC108011736	33.8143	43.3253	63.5807	206.469	218.28	261.903	46.9068	228.884	-2.2968	3.76e-26	2.37e-25
108012891	accessory gland protein Acp29AB-like	144.208	175.227	155.048	401.913	489.126	428.013	158.161	439.684	-1.47517	3.92e-26	2.47e-25
108020411	transcriptional activator cubitus interruptus%2C transcript variant X2	72.6014	80.874	94.8134	255.58	309.156	307.762	82.7629	290.833	-1.81777	4.16e-26	2.62e-25
108014594	ER degradation-enhancing alpha-mannosidase-like protein 3%2C transcript variant X1	875.195	852.065	739.544	1529.47	1548.45	1545.94	822.268	1541.29	-0.905113	4.39e-26	2.77e-25
108010558	26S protease regulatory subunit 6B	20.8853	7.70228	32.3481	189.43	174.624	147.766	20.3119	170.607	-3.09639	4.52e-26	2.84e-25
108009643	polycomb protein Asx	136.252	133.827	139.431	370.842	372.413	376.04	136.503	373.098	-1.45127	4.53e-26	2.85e-25
108018324	carcinine transporter-like	1.98908	3.85114	1.11545	152.346	165.715	178.339	2.31856	165.467	-6.12108	4.99e-26	3.14e-25
108011096	uncharacterized LOC108011096%2C transcript variant X2	1.98908	0	6.69271	170.387	150.569	138.595	2.89393	153.183	-5.8089	5.17e-26	3.25e-25
108014593	uncharacterized protein C9orf117 homolog	0.994539	4.81393	1.11545	179.407	171.061	147.766	2.30797	166.078	-6.12745	5.53e-26	3.48e-25
108015780	phosphofurin acidic cluster sorting protein 2	522.133	467.914	515.338	1159.63	954.197	1039.46	501.795	1051.1	-1.0667	5.89e-26	3.7e-25
108019477	chloride channel protein 2	911.993	925.237	910.208	1560.54	1654.48	1787.46	915.813	1667.49	-0.864318	5.95e-26	3.73e-25
108006798	uncharacterized LOC108006798	1.98908	4.81393	0	164.373	176.406	152.862	2.26767	164.547	-6.11572	6.55e-26	4.1e-25
108007396	vacuolar protein sorting-associated protein 11 homolog%2C transcript variant X1	19.8908	19.2557	35.6944	156.355	177.297	155.919	24.947	163.19	-2.72775	6.63e-26	4.15e-25
108005202	uncharacterized LOC108005202	3.97816	1.92557	2.2309	148.337	159.478	140.633	2.71154	149.483	-5.78104	6.79e-26	4.25e-25
108018133	myeloid leukemia factor%2C transcript variant X1	1706.63	1661.77	1609.6	2683.09	2780.63	2742.34	1659.33	2735.35	-0.720923	6.83e-26	4.27e-25
108010174	paxillin homolog 1	6.96178	4.81393	4.4618	125.284	121.168	111.08	5.4125	119.177	-4.45439	7.34e-26	4.59e-25
108020888	uncharacterized LOC108020888%2C transcript variant X5	1089.02	1024.4	984.943	1928.38	1770.3	1824.15	1032.79	1840.94	-0.833132	7.87e-26	4.91e-25
108021531	uncharacterized LOC108021531	5.96724	0	2.2309	146.332	148.787	151.843	2.73271	148.987	-5.77456	9.11e-26	5.68e-25
108013452	POU domain protein CF1A	29.8362	29.8464	30.1172	175.398	156.806	164.072	29.9332	165.425	-2.46595	9.62e-26	5.99e-25
108018192	putative homeodomain transcription factor	779.719	823.182	719.466	1484.37	1388.98	1433.84	774.122	1435.73	-0.889725	1.1e-25	6.83e-25
108006268	trimeric intracellular cation channel type B-B%2C transcript variant X1	4007	3928.16	4485.23	6847.55	7201.47	8187.27	4140.13	7412.1	-0.840425	1.1e-25	6.86e-25
108019108	uncharacterized LOC108019108	528.1	597.89	644.731	1122.55	1194.75	1294.23	590.24	1203.84	-1.02931	1.18e-25	7.36e-25
108021709	transcription factor hamlet%2C transcript variant X1	9.94539	13.479	14.5009	128.291	114.04	138.595	12.6418	126.975	-3.33206	1.3e-25	8.05e-25
108012178	uncharacterized LOC108012178	0	2.88836	2.2309	206.469	206.698	238.464	1.70642	217.21	-6.99641	1.32e-25	8.21e-25
108007128	-	4.9727	1.92557	1.11545	152.346	152.351	136.556	2.67124	147.084	-5.75876	1.34e-25	8.34e-25
108010171	peptidylglycine alpha-hydroxylating monooxygenase	1117.86	1320.94	1090.91	2239.08	2226.46	2104.4	1176.57	2189.98	-0.895497	1.39e-25	8.59e-25
108017244	tropomodulin%2C transcript variant X6	1557.45	1561.64	1665.37	2816.4	2954.36	3669.7	1594.82	3146.82	-0.980541	1.45e-25	9.01e-25
108019020	uncharacterized LOC108019020	3.97816	2.88836	7.80816	138.314	132.75	100.889	4.89156	123.984	-4.69841	1.46e-25	9.02e-25
108008703	bleomycin hydrolase%2C transcript variant X1	1.98908	3.85114	6.69271	128.291	135.423	111.08	4.17764	124.931	-4.93352	1.6e-25	9.88e-25
108005878	uncharacterized LOC108005878%2C transcript variant X2	366.985	342.752	339.097	713.62	721.662	758.194	349.611	731.159	-1.06375	1.9e-25	1.17e-24
novel.485	PF00240:Ubiquitin family	112.383	109.758	137.2	361.822	334.994	352.601	119.78	349.805	-1.5499	1.95e-25	1.2e-24
108009380	myocyte-specific enhancer factor 2%2C transcript variant X2	313.28	358.156	323.481	695.58	696.716	759.213	331.639	717.169	-1.11143	1.99e-25	1.23e-24
108018129	aldehyde dehydrogenase%2C dimeric NADP-preferring%2C transcript variant X3	1992.06	1940.01	1928.62	3123.09	3186.89	3102.07	1953.56	3137.35	-0.68344	2.03e-25	1.25e-24
108014644	succinate dehydrogenase [ubiquinone] flavoprotein subunit%2C mitochondrial-like	0.994539	4.81393	0	179.407	196.007	163.052	1.93616	179.489	-6.46334	2.16e-25	1.33e-24
108011242	uncharacterized LOC108011242	0.994539	2.88836	2.2309	184.419	168.388	178.339	2.03793	177.048	-6.43874	2.24e-25	1.38e-24
108009569	endoplasmic reticulum metallopeptidase 1%2C transcript variant X1	70.6123	68.3578	60.2344	272.619	262.827	217.064	66.4015	250.837	-1.9154	2.28e-25	1.41e-24
108013918	Golgi-associated plant pathogenesis-related protein 1-like	1.98908	2.88836	0	235.535	217.39	186.491	1.62581	213.139	-6.97233	2.63e-25	1.62e-24
108005920	uncharacterized LOC108005920	4.9727	3.85114	2.2309	118.269	144.332	117.194	3.68491	126.598	-5.08458	2.68e-25	1.65e-24
108017230	uncharacterized LOC108017230%2C transcript variant X1	739.937	768.303	862.244	1429.25	1480.74	1640.72	790.161	1516.9	-0.941827	3.25e-25	1.99e-24
108009752	MAGUK p55 subfamily member 7%2C transcript variant X2	552.964	565.155	631.345	1092.48	1104.77	1185.19	583.155	1127.48	-0.952284	3.52e-25	2.16e-24
108019235	uncharacterized LOC108019235%2C transcript variant X1	6.96178	1.92557	0	164.373	131.859	122.289	2.96245	139.507	-5.51394	3.65e-25	2.24e-24
108021365	glycoprotein-N-acetylgalactosamine 3-beta-galactosyltransferase 1	3.97816	1.92557	5.57726	141.321	121.168	114.137	3.82699	125.542	-5.06506	3.68e-25	2.26e-24
108019447	uncharacterized LOC108019447%2C transcript variant X1	19.8908	25.0324	25.6554	144.328	158.587	143.69	23.5262	148.868	-2.66516	3.95e-25	2.42e-24
novel.56	-	2.98362	0.962785	1.11545	241.549	216.499	175.281	1.68728	211.11	-6.95686	4.34e-25	2.66e-24
108015326	uncharacterized LOC108015326%2C transcript variant X2	59.6724	50.0648	66.9271	210.478	229.863	274.132	58.8881	238.158	-2.02029	4.34e-25	2.66e-24
108008784	pyridoxal phosphate phosphatase	4.9727	0.962785	3.34635	130.296	148.787	124.328	3.09395	134.47	-5.45724	4.44e-25	2.72e-24
108009986	uncharacterized LOC108009986	2.98362	0.962785	3.34635	155.353	136.314	176.3	2.43092	155.989	-6.03076	4.45e-25	2.72e-24
108020391	zinc finger protein 2%2C transcript variant X5	26.8526	33.6975	30.1172	143.325	182.643	182.415	30.2224	169.461	-2.48682	4.75e-25	2.91e-24
108016116	sperm-associated antigen 1	3.97816	1.92557	5.57726	131.298	137.205	107.003	3.82699	125.169	-5.06216	4.99e-25	3.05e-24
108019320	uncharacterized LOC108019320	7.95631	5.77671	7.80816	114.259	116.713	109.041	7.1804	113.338	-3.98729	5.01e-25	3.05e-24
108015287	uncharacterized LOC108015287	353.061	327.347	379.253	718.632	736.808	783.671	353.221	746.37	-1.08086	5.22e-25	3.19e-24
108017468	male-specific protein scotti	1.98908	0.962785	1.11545	254.578	277.083	275.151	1.35577	268.937	-7.62761	5.22e-25	3.19e-24
108010688	aminopeptidase Q-like	1.98908	10.5906	4.4618	132.3	119.386	104.965	5.68051	118.884	-4.36663	5.58e-25	3.4e-24
novel.14	-	20.8853	31.7719	24.5399	149.339	151.46	167.129	25.7324	155.976	-2.59523	5.65e-25	3.45e-24
108010266	putative uncharacterized protein DDB_G0282133%2C transcript variant X1	1.98908	1.92557	0	259.589	260.155	284.323	1.30488	268.022	-7.62315	5.94e-25	3.62e-24
108021266	polypeptide N-acetylgalactosaminyltransferase 2%2C transcript variant X3	73.5959	53.916	68.0425	249.567	239.663	234.388	65.1848	241.206	-1.89031	6.25e-25	3.8e-24
108015846	alpha-mannosidase 2	408.756	376.449	317.904	794.805	786.701	805.072	367.703	795.526	-1.11085	6.71e-25	4.09e-24
108009620	uncharacterized LOC108009620%2C transcript variant X1	800.604	841.475	678.194	1527.47	1518.16	1432.82	773.424	1492.82	-0.947155	6.75e-25	4.1e-24
108013170	uncharacterized LOC108013170	3.97816	2.88836	1.11545	137.312	147.005	134.518	2.66065	139.612	-5.68415	6.98e-25	4.24e-24
108008871	uncharacterized LOC108008871	0.994539	1.92557	7.80816	131.298	125.623	124.328	3.57609	127.083	-5.21686	7.63e-25	4.63e-24
108014157	FERM and PDZ domain-containing protein 4	38.787	38.5114	43.5026	177.403	198.68	178.339	40.267	184.807	-2.20237	8.58e-25	5.19e-24
108005431	uncharacterized LOC108005431	6.96178	3.85114	1.11545	151.344	122.95	100.889	3.97612	125.061	-4.9423	9.22e-25	5.58e-24
108012959	probable nuclear transport factor 2%2C transcript variant X2	0.994539	1.92557	2.2309	199.453	186.207	215.025	1.717	200.228	-6.87842	9.96e-25	6.03e-24
108017906	uncharacterized LOC108017906	2.98362	0.962785	2.2309	187.426	153.242	166.11	2.0591	168.926	-6.36982	1.1e-24	6.68e-24
108013147	hippocampus abundant transcript 1 protein%2C transcript variant X1	3.97816	1.92557	0	186.423	150.569	171.205	1.96791	169.399	-6.37665	1.19e-24	7.19e-24
108018630	uncharacterized LOC108018630	348.089	345.64	323.481	681.548	702.061	746.984	339.07	710.198	-1.06543	1.22e-24	7.34e-24
108012483	uncharacterized LOC108012483	2.98362	0.962785	1.11545	217.494	187.098	189.549	1.68728	198.047	-6.86372	1.41e-24	8.53e-24
108018755	uncharacterized LOC108018755	7.95631	2.88836	4.4618	119.271	106.022	116.175	5.10216	113.823	-4.4789	1.42e-24	8.58e-24
108018772	uncharacterized LOC108018772	0	2.88836	2.2309	190.432	204.916	192.606	1.70642	195.985	-6.8492	1.6e-24	9.62e-24
108005219	uncharacterized LOC108005219%2C transcript variant X2	1.98908	3.85114	5.57726	103.234	136.314	126.366	3.80583	121.971	-5.02564	1.61e-24	9.71e-24
108013712	aldose 1-epimerase	2.98362	1.92557	0	209.476	184.425	194.644	1.6364	196.181	-6.8514	1.74e-24	1.05e-23
108012348	uncharacterized LOC108012348	4.9727	2.88836	1.11545	134.305	123.841	127.385	2.99217	128.51	-5.39408	1.78e-24	1.07e-23
108005596	vesicular glutamate transporter 1	33.8143	14.4418	40.1562	186.423	161.26	202.797	29.4708	183.493	-2.65267	1.79e-24	1.08e-23
108016678	trypsin alpha-3%2C transcript variant X1	2.98362	1.92557	3.34635	149.339	119.386	142.671	2.75185	137.132	-5.6529	1.83e-24	1.1e-23
108015091	zinc finger and SCAN domain-containing protein 21-like	3.97816	3.85114	2.2309	114.259	129.186	125.347	3.3534	122.931	-5.17825	1.83e-24	1.1e-23
novel.736	-	237.695	248.399	294.479	587.334	580.002	612.466	260.191	593.267	-1.1917	2.5e-24	1.5e-23
108014970	inactive pancreatic lipase-related protein 1	2.98362	0	2.2309	179.407	199.571	198.72	1.73817	192.566	-6.8226	2.6e-24	1.55e-23
108006516	uncharacterized LOC108006516	17.9017	34.6603	35.6944	153.348	169.279	191.587	29.4188	171.405	-2.54749	2.75e-24	1.64e-23
108012158	serine/threonine-protein kinase Warts	331.182	358.156	332.404	664.509	739.481	782.652	340.581	728.881	-1.09703	2.85e-24	1.7e-23
108010014	uncharacterized LOC108010014	3.97816	1.92557	1.11545	141.321	151.46	141.652	2.33973	144.811	-5.92871	2.86e-24	1.7e-23
108011923	adenylate cyclase type 4-like	2.98362	5.77671	0	131.298	122.059	129.423	2.92011	127.593	-5.38665	2.98e-24	1.78e-23
108010143	uncharacterized LOC108010143	1.98908	3.85114	1.11545	136.31	129.186	184.453	2.31856	149.983	-5.97835	3.24e-24	1.93e-23
108019694	uncharacterized LOC108019694	4.9727	1.92557	0	142.323	157.696	136.556	2.29942	145.525	-5.93773	3.24e-24	1.93e-23
108004632	uncharacterized LOC108004632	1.98908	1.92557	4.4618	133.303	122.059	146.747	2.79215	134.036	-5.61878	3.38e-24	2.01e-23
108009439	uncharacterized LOC108009439%2C transcript variant X1	1157.64	1156.31	1099.83	1966.47	1897.7	1885.29	1137.93	1916.49	-0.75154	3.39e-24	2.01e-23
108017403	eukaryotic translation initiation factor 3 subunit D-2-like	4.9727	6.7395	2.2309	100.228	129.186	112.099	4.6477	113.838	-4.58581	3.52e-24	2.09e-23
108011753	uncharacterized LOC108011753	0.994539	4.81393	1.11545	124.282	138.096	199.739	2.30797	154.039	-6.01805	3.55e-24	2.11e-23
108011887	uncharacterized LOC108011887	2.98362	3.85114	1.11545	138.314	124.732	136.556	2.65007	133.201	-5.61547	3.66e-24	2.17e-23
108007393	major heat shock 70 kDa protein Ba-like	98.4594	110.72	105.968	298.678	313.611	309.8	105.049	307.363	-1.54895	3.7e-24	2.19e-23
108021732	uncharacterized protein CG42266	0	3.85114	1.11545	182.414	196.007	191.587	1.65553	190.003	-6.80575	3.72e-24	2.2e-23
108014260	glycoprotein 3-alpha-L-fucosyltransferase A%2C transcript variant X1	164.099	135.753	145.009	361.822	409.833	457.566	148.287	409.74	-1.46618	3.95e-24	2.34e-23
108013246	myocardin-related transcription factor B	71.6068	85.6879	69.158	261.594	264.609	242.541	75.4842	256.248	-1.76039	3.97e-24	2.35e-23
108009715	LETM1 and EF-hand domain-containing protein anon-60Da%2C mitochondrial%2C transcript variant X2	2388.88	2579.3	2158.4	3966.01	4008.34	4222.04	2375.53	4065.46	-0.774464	4.25e-24	2.51e-23
108010483	uncharacterized LOC108010483	4.9727	3.85114	1.11545	121.275	132.75	110.06	3.3131	121.362	-5.16203	4.27e-24	2.53e-23
108014446	dynein heavy chain 3%2C axonemal-like	5.96724	0	3.34635	120.273	152.351	115.156	3.10453	129.26	-5.4002	4.4e-24	2.6e-23
108016807	disks large 1 tumor suppressor protein%2C transcript variant X1	379.914	379.337	363.637	738.677	741.263	771.442	374.296	750.461	-1.00278	4.76e-24	2.81e-23
108017231	prolyl 4-hydroxylase subunit alpha-2-like	3.97816	2.88836	1.11545	151.344	129.186	120.251	2.66065	133.594	-5.61994	4.78e-24	2.82e-23
108016335	uncharacterized LOC108016335%2C transcript variant X2	0.994539	1.92557	2.2309	198.451	216.499	158.976	1.717	191.308	-6.81491	4.9e-24	2.89e-23
108014605	hemicentin-2%2C transcript variant X3	33.8143	64.5066	36.8099	211.48	207.589	219.102	45.0436	212.724	-2.23073	5e-24	2.95e-23
108007566	calmodulin-related protein 97A	0.994539	1.92557	2.2309	197.448	200.462	167.129	1.717	188.346	-6.79179	5.15e-24	3.03e-23
108006749	V-type proton ATPase subunit E	10121.4	10266.2	10088.1	14646.3	15357.1	15647.9	10158.6	15217.1	-0.58298	5.27e-24	3.1e-23
108012695	uncharacterized LOC108012695	0	4.81393	0	189.43	179.97	193.625	1.60464	187.675	-6.78873	5.67e-24	3.34e-23
108007922	uncharacterized LOC108007922	554.953	513.165	535.417	994.258	1058.44	980.353	534.511	1011.02	-0.920221	5.68e-24	3.34e-23
108020848	facilitated trehalose transporter Tret1-like	21.8799	17.3301	15.6163	130.296	142.551	124.328	18.2754	132.391	-2.85304	6.11e-24	3.6e-23
108011117	cell cycle negative regulator roughex	166.088	209.887	188.511	461.047	474.871	455.528	188.162	463.815	-1.3012	6.34e-24	3.72e-23
108019288	transforming growth factor-beta-induced protein ig-h3%2C transcript variant X1	2429.66	2556.2	2081.43	4120.36	4140.2	4035.55	2355.76	4098.7	-0.798272	7.12e-24	4.18e-23
108007010	fibrinogen-like protein A	2.98362	0	3.34635	149.339	147.896	177.32	2.10999	158.185	-6.27329	7.43e-24	4.35e-23
108018304	WD repeat and FYVE domain-containing protein 3	149.181	199.297	166.202	438.997	445.47	440.242	171.56	441.57	-1.36236	7.66e-24	4.48e-23
108021191	LYR motif-containing protein 5	1904.54	1729.16	1838.26	2921.63	3049.69	3322.19	1823.99	3097.84	-0.764212	7.97e-24	4.66e-23
108016854	hypoxia up-regulated protein 1%2C transcript variant X1	4262.6	4119.76	3973.24	6314.34	6418.34	6236.76	4118.53	6323.14	-0.618388	8.26e-24	4.83e-23
108010396	uncharacterized LOC108010396	3.97816	0.962785	1.11545	151.344	168.388	149.804	2.0188	156.512	-6.26283	8.42e-24	4.93e-23
108016919	protein ariadne-1%2C transcript variant X2	592.745	550.713	769.661	1557.54	1271.37	1742.62	637.707	1523.84	-1.25801	9.37e-24	5.46e-23
108021781	uncharacterized LOC108021781	0	4.81393	5.57726	143.325	120.277	102.927	3.46373	122.176	-5.16443	9.8e-24	5.72e-23
108014715	uncharacterized LOC108014715	2.98362	0.962785	2.2309	170.387	169.279	132.48	2.0591	157.382	-6.26956	1.02e-23	5.96e-23
108007155	hippocampus abundant transcript 1 protein%2C transcript variant X4	451.521	502.574	462.912	946.149	869.558	1003.79	472.336	939.833	-0.991241	1.06e-23	6.15e-23
108007141	aminopeptidase Q	1.98908	0.962785	2.2309	194.442	171.061	179.358	1.72759	181.62	-6.73755	1.15e-23	6.67e-23
108020805	uncharacterized LOC108020805	2.98362	0.962785	1.11545	172.391	207.589	169.167	1.68728	183.049	-6.75211	1.17e-23	6.83e-23
108014133	traB domain-containing protein%2C transcript variant X1	644.461	772.154	733.967	1332.02	1334.63	1324.8	716.861	1330.49	-0.892254	1.21e-23	7.04e-23
108017905	UPF0279 protein CG14505	2.98362	2.88836	1.11545	148.337	138.987	128.404	2.32914	138.576	-5.86533	1.22e-23	7.12e-23
108010798	uncharacterized LOC108010798	2.98362	1.92557	1.11545	150.341	156.806	152.862	2.00821	153.336	-6.23301	1.3e-23	7.53e-23
108009912	uncharacterized LOC108009912	1.98908	0.962785	1.11545	237.539	235.208	223.178	1.35577	231.975	-7.41425	1.36e-23	7.88e-23
108013694	uncharacterized LOC108013694	0	3.85114	0	229.521	251.245	219.102	1.28371	233.289	-7.42495	1.4e-23	8.11e-23
108012749	pupal cuticle protein Edg-78E	7.95631	14.4418	6.69271	133.303	106.022	107.003	9.69693	115.443	-3.55439	1.4e-23	8.12e-23
108020414	putative dual specificity tyrosine-phosphorylation-regulated kinase 3 homolog%2C transcript variant X1	100.448	103.018	110.43	287.653	319.848	305.723	104.632	304.408	-1.54291	1.45e-23	8.38e-23
108008715	uncharacterized LOC108008715	0.994539	1.92557	3.34635	168.382	130.077	169.167	2.08882	155.876	-6.25189	1.48e-23	8.58e-23
108013035	uncharacterized LOC108013035%2C transcript variant X2	493.292	537.234	448.411	921.092	994.29	1018.06	492.979	977.813	-0.986364	1.63e-23	9.43e-23
108006808	gamma-tubulin complex component 2 homolog	5.96724	0	5.57726	124.282	128.295	97.8315	3.84816	116.803	-4.96084	1.72e-23	9.95e-23
108019047	uncharacterized LOC108019047	2.98362	2.88836	5.57726	96.2185	108.695	155.919	3.81641	120.277	-5.00198	1.78e-23	1.03e-22
108004744	vacuole membrane protein 1%2C transcript variant X1	1201.4	1089.87	1113.22	1970.47	1868.3	1954.59	1134.83	1931.12	-0.76663	1.88e-23	1.09e-22
108005248	uncharacterized LOC108005248	4.9727	3.85114	1.11545	100.228	124.732	128.404	3.3131	117.788	-5.11843	1.9e-23	1.1e-22
108012220	serine/threonine-protein phosphatase beta isoform	346.1	314.831	365.868	731.661	676.224	730.679	342.266	712.855	-1.05962	1.94e-23	1.12e-22
108005072	uncharacterized LOC108005072	5.96724	0	2.2309	138.314	135.423	113.118	2.73271	128.952	-5.56684	1.95e-23	1.13e-22
108005002	muscle LIM protein Mlp84B%2C transcript variant X1	10129.4	8880.73	11228.1	17148.9	17955.1	20715.8	10079.4	18606.6	-0.884525	1.97e-23	1.13e-22
108006527	sodium leak channel non-selective protein	187.968	176.19	214.167	482.095	471.308	442.28	192.775	465.227	-1.27423	1.99e-23	1.15e-22
108015798	prolyl 4-hydroxylase subunit alpha-1	0.994539	0.962785	3.34635	160.364	195.116	178.339	1.76789	177.94	-6.7083	2.13e-23	1.22e-22
108020781	neural cell adhesion molecule 1	22.8744	30.8091	18.9627	148.337	133.641	162.033	24.2154	148.004	-2.60023	2.15e-23	1.23e-22
108013095	uncharacterized LOC108013095	2.98362	0	4.4618	133.303	141.66	132.48	2.48181	135.814	-5.83091	2.16e-23	1.24e-22
108011837	mpv17-like protein 2	260.569	233.957	322.365	618.404	620.095	685.839	272.297	641.446	-1.23959	2.27e-23	1.3e-22
108007683	uncharacterized LOC108007683	3.97816	1.92557	5.57726	114.259	107.804	113.118	3.82699	111.727	-4.89652	2.33e-23	1.34e-22
108021424	ATP synthase subunit g%2C mitochondrial	2.98362	5.77671	4.4618	106.241	135.423	93.7552	4.40738	111.806	-4.66364	2.42e-23	1.39e-22
108004681	protein sevenless%2C transcript variant X1	294.384	262.84	274.401	627.425	571.984	600.237	277.208	599.882	-1.11327	2.46e-23	1.41e-22
108005418	serine/threonine-protein phosphatase alpha-3 isoform	3.97816	1.92557	0	150.341	148.787	150.824	1.96791	149.984	-6.20216	2.64e-23	1.51e-22
108016098	lysine-specific demethylase lid	522.133	596.927	535.417	1096.49	989.835	1134.23	551.492	1073.52	-0.959496	2.84e-23	1.62e-22
108008677	uncharacterized LOC108008677	3.97816	2.88836	0	133.303	129.186	142.671	2.28884	135.053	-5.82899	2.86e-23	1.64e-22
108019738	uncharacterized LOC108019738	2.98362	6.7395	1.11545	109.248	144.332	97.8315	3.61286	117.137	-4.97734	2.95e-23	1.69e-22
108017135	uncharacterized LOC108017135	14.9181	8.66507	15.6163	126.287	127.405	103.946	13.0665	119.212	-3.20204	3.24e-23	1.85e-22
108014252	protein disulfide-isomerase	15910.6	15698.2	14497.5	23693.8	23987.7	22718.3	15368.8	23466.6	-0.610542	3.26e-23	1.86e-22
108015019	uncharacterized LOC108015019	257.586	228.18	298.941	597.356	621.877	826.472	261.569	681.902	-1.38419	3.38e-23	1.93e-22
108004757	gamma-aminobutyric acid receptor-associated protein	3817.04	3803.97	4244.29	6497.76	6283.8	7357.74	3955.1	6713.1	-0.763399	3.47e-23	1.98e-22
108009602	oxysterol-binding protein-related protein 9%2C transcript variant X1	677.281	704.759	640.269	1232.8	1173.37	1244.29	674.103	1216.82	-0.850789	3.6e-23	2.05e-22
108019445	uncharacterized LOC108019445%2C transcript variant X3	2.98362	1.92557	3.34635	116.264	145.223	115.156	2.75185	125.548	-5.52869	3.7e-23	2.11e-22
108005244	metaxin-2-like	0.994539	2.88836	5.57726	120.273	122.95	111.08	3.15338	118.101	-5.26688	3.76e-23	2.14e-22
108017931	uncharacterized LOC108017931	239.684	266.692	262.131	558.268	558.62	553.359	256.169	556.749	-1.12024	3.91e-23	2.22e-22
108014539	uncharacterized LOC108014539	783.697	774.08	751.814	1297.95	1356.9	1431.8	769.864	1362.22	-0.822835	4.07e-23	2.32e-22
108019178	sodium-dependent neutral amino acid transporter B(0)AT3%2C transcript variant X1	31.8253	29.8464	23.4245	153.348	138.987	173.243	28.3654	155.193	-2.44409	4.23e-23	2.41e-22
108020363	uncharacterized LOC108020363	8.95085	2.88836	6.69271	113.257	110.477	94.7743	6.17731	106.169	-4.1146	4.25e-23	2.42e-22
108009681	monocarboxylate transporter 9%2C transcript variant X2	1.98908	0.962785	4.4618	126.287	122.95	153.881	2.47122	134.372	-5.81412	4.4e-23	2.5e-22
108019078	uncharacterized LOC108019078	4.9727	1.92557	0	139.316	122.059	140.633	2.29942	134.003	-5.81693	4.41e-23	2.51e-22
108013178	uncharacterized LOC108013178%2C transcript variant X1	371.958	368.747	311.211	711.616	760.863	721.507	350.638	731.329	-1.05868	4.55e-23	2.58e-22
108016514	putative inner dynein arm light chain%2C axonemal	1.98908	2.88836	1.11545	156.355	137.205	146.747	1.99763	146.769	-6.16938	5.01e-23	2.84e-22
108019844	neo-calmodulin	1.98908	0	2.2309	206.469	228.081	221.14	1.40666	218.563	-7.32724	5.05e-23	2.86e-22
108018503	protein Turandot C-like	403.783	435.179	419.41	790.796	841.048	811.186	419.457	814.343	-0.957282	5.17e-23	2.93e-22
108013235	uncharacterized LOC108013235	941.829	957.009	911.324	1640.73	1530.64	1702.88	936.72	1624.75	-0.793624	5.51e-23	3.12e-22
108013435	venom allergen 3	2.98362	0.962785	0	224.51	220.062	208.911	1.31547	217.828	-7.32444	5.6e-23	3.17e-22
108021378	uncharacterized LOC108021378	686.232	817.405	723.928	1342.05	1348.88	1399.19	742.522	1363.38	-0.875897	5.63e-23	3.19e-22
108020755	uncharacterized LOC108020755	4.9727	0.962785	0	144.328	143.441	151.843	1.97849	146.537	-6.16811	5.66e-23	3.2e-22
108020032	uncharacterized LOC108020032%2C transcript variant X3	15.9126	15.4046	30.1172	177.403	138.096	123.308	20.4781	146.269	-2.8545	5.74e-23	3.25e-22
108005498	mpv17-like protein	7.95631	1.92557	4.4618	105.239	101.567	111.08	4.78123	105.962	-4.47461	5.78e-23	3.27e-22
108005619	importin-4-like	2596.74	2614.93	2306.75	4180.49	4105.45	3971.35	2506.14	4085.76	-0.704614	5.85e-23	3.31e-22
108019696	uncharacterized LOC108019696	1.98908	0.962785	4.4618	117.266	141.66	137.576	2.47122	132.167	-5.7921	6.01e-23	3.4e-22
108012983	neurexin-4%2C transcript variant X2	391.848	409.184	365.868	740.682	805.41	780.614	388.967	775.569	-0.994656	6.06e-23	3.42e-22
108012883	cAMP-dependent protein kinase type I regulatory subunit%2C transcript variant X4	396.821	401.482	404.909	800.818	762.645	941.628	401.071	835.031	-1.05722	6.2e-23	3.5e-22
108016937	innexin inx2	729.992	647.955	710.542	1371.11	1192.08	1350.28	696.163	1304.49	-0.905833	6.37e-23	3.59e-22
108009217	uncharacterized LOC108009217	2.98362	1.92557	2.2309	135.307	128.295	125.347	2.38003	129.65	-5.76718	8.01e-23	4.51e-22
108009759	ubiquitin carboxyl-terminal hydrolase 35	970.67	1112.02	963.75	1744.96	1772.97	1914.85	1015.48	1810.93	-0.833591	8.24e-23	4.63e-22
108007430	teneurin-m	451.521	452.509	436.141	909.064	809.865	876.407	446.724	865.112	-0.952366	8.35e-23	4.69e-22
108010999	leucine-rich repeat-containing protein 40-like%2C transcript variant X1	316.264	405.333	316.788	754.714	723.444	802.014	346.128	760.057	-1.13226	8.4e-23	4.72e-22
108019806	uncharacterized LOC108019806	0	0.962785	3.34635	237.539	219.171	188.529	1.43638	215.08	-7.30309	8.77e-23	4.93e-22
108011924	adenylate cyclase type 7-like	2.98362	3.85114	1.11545	143.325	92.6578	150.824	2.65007	128.936	-5.56738	9.06e-23	5.08e-22
108012928	uncharacterized LOC108012928	4.9727	0.962785	2.2309	121.275	130.968	112.099	2.72213	121.447	-5.48111	9.1e-23	5.11e-22
108019214	uncharacterized LOC108019214	2.98362	0.962785	3.34635	144.328	123.841	120.251	2.43092	129.473	-5.76288	1.1e-22	6.16e-22
108012165	cytochrome b5 domain-containing protein 1	2.98362	0	2.2309	163.371	179.97	154.9	1.73817	166.08	-6.60961	1.12e-22	6.29e-22
108021260	centrosomal protein of 97 kDa	246.646	269.58	219.744	609.384	557.729	521.768	245.323	562.96	-1.19582	1.15e-22	6.44e-22
108009009	endonuclease G%2C mitochondrial	0.994539	2.88836	0	202.46	211.153	218.083	1.2943	210.565	-7.27599	1.18e-22	6.62e-22
108009157	vesicular inhibitory amino acid transporter%2C transcript variant X2	167.083	185.818	166.202	407.926	412.506	435.146	173.034	418.526	-1.2726	1.24e-22	6.9e-22
108021548	probable cytochrome P450 309a2	274.493	269.58	268.824	545.238	594.257	592.084	270.966	577.193	-1.09111	1.26e-22	7.03e-22
108020419	sodium- and chloride-dependent GABA transporter 1	598.713	547.825	596.766	1008.29	1134.17	1130.16	581.101	1090.87	-0.909543	1.27e-22	7.1e-22
108018004	rap guanine nucleotide exchange factor 4%2C transcript variant X1	387.87	328.31	320.134	754.714	694.934	721.507	345.438	723.718	-1.06557	1.34e-22	7.47e-22
108009987	sodium- and chloride-dependent glycine transporter 2	15.9126	22.1441	21.1936	120.273	126.514	148.785	19.7501	131.857	-2.7397	1.38e-22	7.71e-22
108012760	uncharacterized LOC108012760%2C transcript variant X1	1.98908	1.92557	3.34635	121.275	134.532	126.366	2.42033	127.391	-5.74099	1.39e-22	7.72e-22
108008082	uncharacterized LOC108008082	5.96724	14.4418	10.0391	106.241	137.205	97.8315	10.1494	113.759	-3.48354	1.68e-22	9.33e-22
108007927	uncharacterized LOC108007927	1375.45	1535.64	1287.23	2406.46	2540.07	2348.97	1399.44	2431.84	-0.796552	1.68e-22	9.34e-22
108005232	alpha-tubulin N-acetyltransferase 2	8.95085	23.1069	4.4618	481.092	458.834	443.299	12.1732	461.075	-5.22684	1.74e-22	9.65e-22
108013153	homeodomain-interacting protein kinase 2	456.494	432.291	459.566	921.092	830.357	844.816	449.45	865.421	-0.945439	1.76e-22	9.79e-22
novel.652	PF02260:FATC domain|PF00454:Phosphatidylinositol 3- and 4-kinase|PF02259:FAT domain	38.787	52.9532	66.9271	202.46	220.953	208.911	52.8891	210.775	-2.00273	1.9e-22	1.05e-21
108016884	ataxin-1-like	17.9017	10.5906	26.7708	144.328	134.532	120.251	18.4211	133.037	-2.87315	1.93e-22	1.07e-21
novel.316	-	0.994539	2.88836	2.2309	129.294	139.878	149.804	2.03793	139.659	-6.09697	1.98e-22	1.1e-21
108009708	uncharacterized LOC108009708	113.377	114.571	109.314	307.699	299.356	321.01	112.421	309.355	-1.45898	2.16e-22	1.2e-21
108012019	uncharacterized LOC108012019%2C transcript variant X2	0	2.88836	1.11545	217.494	190.661	205.854	1.3346	204.67	-7.23333	2.29e-22	1.27e-21
108007274	vacuolar protein sorting-associated protein 13D	23.8689	35.6231	25.6554	133.303	155.024	187.51	28.3825	158.612	-2.47651	2.42e-22	1.34e-21
108008405	endoplasmic reticulum metallopeptidase 1-like	244.657	264.766	239.822	555.261	519.418	554.378	249.748	543.019	-1.11878	2.44e-22	1.35e-21
108019829	uncharacterized LOC108019829%2C transcript variant X4	65.6396	64.5066	43.5026	205.467	215.608	241.521	57.8829	220.865	-1.92374	2.49e-22	1.38e-21
108012819	titin	1796.14	1872.62	1851.65	2927.65	2913.38	3314.04	1840.13	3051.69	-0.729548	2.53e-22	1.4e-21
108005268	uncharacterized LOC108005268	3.97816	0.962785	1.11545	136.31	142.551	134.518	2.0188	137.793	-6.07866	2.71e-22	1.49e-21
108007335	uncharacterized LOC108007335	1838.9	2035.33	2166.21	3242.36	3435.47	3694.16	2013.48	3457.33	-0.78035	2.78e-22	1.53e-21
108019140	uncharacterized LOC108019140	1.98908	0.962785	4.4618	123.28	117.604	133.499	2.47122	124.794	-5.70777	2.93e-22	1.62e-21
108014294	uncharacterized LOC108014294	0	3.85114	3.34635	145.33	119.386	115.156	2.39917	126.624	-5.73205	2.96e-22	1.63e-21
108021125	translocation protein SEC62%2C transcript variant X2	2086.54	2129.68	1911.88	3322.54	3253.72	3231.5	2042.7	3269.25	-0.677879	3.08e-22	1.7e-21
108015473	ADAMTS-like protein 3%2C transcript variant X1	35.8034	41.3998	44.618	206.469	166.606	165.091	40.6071	179.388	-2.14544	3.1e-22	1.7e-21
108005828	insulin-like growth factor-binding protein complex acid labile subunit	176.033	196.408	208.589	481.092	453.489	433.108	193.677	455.896	-1.23669	3.24e-22	1.78e-21
108019748	PDZ domain-containing protein GIPC3%2C transcript variant X3	1187.48	1164.01	1145.57	1877.26	1926.21	1896.5	1165.69	1899.99	-0.704718	3.27e-22	1.79e-21
108008413	mucin-5AC	83.5413	79.9112	66.9271	233.53	258.373	252.731	76.7932	248.211	-1.68916	3.4e-22	1.87e-21
108007886	serine/arginine repetitive matrix protein 4	3.97816	0	2.2309	159.362	142.551	116.175	2.06969	139.362	-6.09301	3.73e-22	2.05e-21
108008952	P protein	0.994539	0	3.34635	213.485	187.988	196.682	1.44696	199.385	-7.19251	3.79e-22	2.08e-21
108012968	regulating synaptic membrane exocytosis protein 1	93.4867	81.8368	91.467	243.553	293.119	283.304	88.9302	273.325	-1.62203	3.92e-22	2.15e-21
108008699	uncharacterized LOC108008699	4.9727	0.962785	1.11545	148.337	117.604	113.118	2.35031	126.353	-5.73073	3.93e-22	2.15e-21
108007072	spectrin beta chain%2C non-erythrocytic 1	2534.09	2364.6	2130.51	4098.31	3898.76	3777.72	2343.07	3924.93	-0.743738	4.17e-22	2.28e-21
108011812	calcium-binding protein E63-1	45.7488	47.1765	35.6944	182.414	183.534	172.224	42.8732	179.391	-2.05923	4.19e-22	2.29e-21
108006990	uncharacterized LOC108006990%2C transcript variant X1	8.95085	8.66507	22.309	116.264	126.514	113.118	13.3083	118.632	-3.18645	4.22e-22	2.31e-21
108019127	receptor-type tyrosine-protein phosphatase kappa%2C transcript variant X3	252.613	275.357	252.092	541.229	547.929	631.828	260.021	573.662	-1.14002	4.25e-22	2.32e-21
108006143	uncharacterized LOC108006143	552.964	542.048	620.191	1018.31	1062.89	1126.08	571.734	1069.1	-0.904324	4.33e-22	2.37e-21
108006251	IQ motif and SEC7 domain-containing protein 1-like	138.241	128.05	129.392	322.733	343.012	391.326	131.895	352.357	-1.41689	4.46e-22	2.44e-21
108009238	uncharacterized LOC108009238	1.98908	0.962785	3.34635	154.35	150.569	111.08	2.09941	138.666	-6.08526	4.47e-22	2.44e-21
108019707	transport and Golgi organization protein 1%2C transcript variant X1	1554.46	1516.39	1329.62	2499.68	2417.12	2509.99	1466.82	2475.6	-0.754065	4.83e-22	2.64e-21
108013387	patatin-like phospholipase domain-containing protein 2%2C transcript variant X1	1498.77	1527.94	1387.62	2395.44	2357.43	2408.08	1471.44	2386.98	-0.697197	5.04e-22	2.75e-21
108015463	uncharacterized LOC108015463	0.994539	1.92557	3.34635	151.344	122.95	132.48	2.08882	135.591	-6.05148	5.16e-22	2.81e-21
108014982	platelet binding protein GspB	25.858	31.7719	31.2326	145.33	139.878	169.167	29.6209	151.458	-2.35419	5.24e-22	2.85e-21
108011942	multiple epidermal growth factor-like domains protein 8	458.483	465.988	465.143	847.925	852.63	887.617	463.205	862.724	-0.89712	5.52e-22	3.01e-21
108017773	ADP-ribosylation factor 3%2C transcript variant X4	284.438	338.9	363.637	667.516	723.444	701.126	328.992	697.362	-1.08588	6.03e-22	3.28e-21
108015135	polycystic kidney disease 2-like 1 protein	4.9727	3.85114	4.4618	88.2003	106.022	107.003	4.42855	100.408	-4.50558	6.16e-22	3.34e-21
108017429	eukaryotic translation initiation factor 3 subunit D-2	2.98362	0.962785	4.4618	112.255	133.641	100.889	2.80274	115.595	-5.40714	6.38e-22	3.46e-21
108019460	protein phosphatase 1B-like%2C transcript variant X1	85.5304	103.981	143.893	413.94	338.557	321.01	111.135	357.836	-1.69298	6.45e-22	3.5e-21
108007438	putative phosphatidate phosphatase%2C transcript variant X1	4625.6	4400.89	4220.87	6936.75	6815.7	6558.79	4415.79	6770.41	-0.616415	6.74e-22	3.65e-21
108009242	trehalase%2C transcript variant X4	4870.26	4717.65	4313.45	7080.08	7225.53	7271.12	4633.79	7192.24	-0.633967	6.9e-22	3.74e-21
108009748	phospholipase ABHD3%2C transcript variant X1	1079.08	1015.74	1081.99	1731.93	1789.01	1737.53	1058.93	1752.82	-0.72765	7.1e-22	3.85e-21
108021604	E3 ubiquitin-protein ligase KCMF1-like	0	1.92557	4.4618	145.33	136.314	119.232	2.12913	133.625	-6.03011	7.92e-22	4.29e-21
108013077	islet cell autoantigen 1	81.5522	90.5018	89.2361	264.601	282.428	244.579	87.0967	263.869	-1.60053	8.47e-22	4.58e-21
108020754	trypsin-2%2C transcript variant X1	2.98362	1.92557	1.11545	120.273	140.769	136.556	2.00821	132.533	-6.02321	8.61e-22	4.65e-21
108009839	putative fatty acyl-CoA reductase CG5065%2C transcript variant X1	413.728	374.524	341.328	748.7	740.372	780.614	376.527	756.562	-1.00483	8.66e-22	4.68e-21
108021657	-	0.994539	0.962785	4.4618	141.321	130.077	125.347	2.13971	132.248	-6.01432	8.71e-22	4.7e-21
108011506	calcium-activated potassium channel slowpoke%2C transcript variant X2	240.679	257.064	243.168	493.12	560.402	597.18	246.97	550.234	-1.15524	9.05e-22	4.88e-21
108017333	uncharacterized LOC108017333	69.6178	60.6555	71.3889	221.503	238.772	215.025	67.2207	225.1	-1.74702	9.83e-22	5.3e-21
108007741	prolyl 4-hydroxylase subunit alpha-2-like	4.9727	1.92557	0	134.305	126.514	104.965	2.29942	121.928	-5.68271	9.94e-22	5.36e-21
108015600	fibronectin type-III domain-containing protein 3A%2C transcript variant X1	279.466	280.171	254.323	585.329	546.147	589.027	271.32	573.501	-1.07773	1.03e-21	5.55e-21
108005906	bifunctional 3'-phosphoadenosine 5'-phosphosulfate synthase%2C transcript variant X4	792.648	742.308	823.203	1440.27	1487.87	1297.29	786.053	1408.48	-0.842703	1.06e-21	5.7e-21
108008656	glucose 1%2C6-bisphosphate synthase	1.98908	2.88836	2.2309	103.234	124.732	132.48	2.36945	120.149	-5.65819	1.18e-21	6.34e-21
108013167	uncharacterized LOC108013167	1.98908	1.92557	4.4618	100.228	129.186	109.041	2.79215	112.818	-5.37238	1.19e-21	6.38e-21
108011142	uncharacterized LOC108011142%2C transcript variant X2	3.97816	1.92557	2.2309	118.269	96.2216	123.308	2.71154	112.6	-5.36981	1.35e-21	7.22e-21
108010917	protein phosphatase 1 regulatory subunit 36-like	0.994539	4.81393	4.4618	113.257	98.0035	99.8696	3.42342	103.71	-4.92914	1.36e-21	7.27e-21
108017304	tetratricopeptide repeat protein 12-like	1.98908	0.962785	2.2309	130.296	171.061	151.843	1.72759	151.066	-6.47353	1.43e-21	7.69e-21
108016261	polymerase delta-interacting protein 2%2C transcript variant X2	1736.47	1655.03	1643.06	2842.45	2695.99	2574.19	1678.18	2704.21	-0.688177	1.59e-21	8.5e-21
108013368	26S proteasome non-ATPase regulatory subunit 8	3.97816	1.92557	1.11545	145.33	136.314	90.6979	2.33973	124.114	-5.7075	1.6e-21	8.56e-21
108016574	ras guanine nucleotide exchange factor L%2C transcript variant X3	102.438	119.385	100.391	280.637	301.138	337.315	107.405	306.363	-1.50942	1.63e-21	8.71e-21
108012872	uncharacterized LOC108012872%2C transcript variant X2	1150.68	1228.51	1012.83	2144.87	2055.4	1882.24	1130.68	2027.5	-0.841528	1.66e-21	8.89e-21
novel.280	-	31.8253	26.958	24.5399	141.321	130.077	181.396	27.7744	150.931	-2.4367	1.74e-21	9.27e-21
108006933	uncharacterized LOC108006933	3.97816	0	0	178.405	189.77	188.529	1.32605	185.568	-7.09307	1.79e-21	9.57e-21
novel.102	PF16007:Domain of unknown function (DUF4777)	1.98908	0	2.2309	192.437	181.752	180.377	1.40666	184.855	-7.08484	1.8e-21	9.58e-21
108010752	uncharacterized LOC108010752	0	2.88836	5.57726	112.255	110.477	108.022	2.82187	110.251	-5.33643	1.98e-21	1.05e-20
108021017	uncharacterized LOC108021017	72.6014	79.9112	85.8897	243.553	236.099	259.865	79.4674	246.506	-1.63472	2.04e-21	1.09e-20
108008627	uncharacterized LOC108008627	0.994539	3.85114	1.11545	126.287	122.95	135.537	1.98704	128.258	-5.9757	2.06e-21	1.1e-20
108009660	sestrin homolog%2C transcript variant X1	1494.79	1598.22	1453.43	2477.63	2442.07	2828.96	1515.48	2582.89	-0.768459	2.21e-21	1.18e-20
108012044	uncharacterized LOC108012044	3.97816	0.962785	5.57726	98.223	105.131	101.908	3.50607	101.754	-4.89863	2.25e-21	1.2e-20
108019060	glutamate--cysteine ligase%2C transcript variant X2	2796.64	2632.26	2509.77	4105.32	4095.65	4144.59	2646.22	4115.19	-0.636672	2.44e-21	1.3e-20
108011803	protein nutcracker	144.208	109.758	131.623	335.762	367.068	329.162	128.53	343.997	-1.42267	2.45e-21	1.3e-20
108018714	putative fatty acyl-CoA reductase CG5065	220.788	227.217	218.628	601.366	584.457	440.242	222.211	542.021	-1.28692	2.5e-21	1.33e-20
108012901	uncharacterized LOC108012901%2C transcript variant X2	352.067	321.57	313.442	718.632	615.64	750.041	329.026	694.771	-1.07648	2.78e-21	1.47e-20
108015988	uncharacterized LOC108015988	2.98362	2.88836	0	124.282	128.295	126.366	1.95732	126.314	-5.95548	2.95e-21	1.56e-20
108013826	uncharacterized LOC108013826	2.98362	1.92557	3.34635	112.255	103.349	108.022	2.75185	107.875	-5.30748	3.06e-21	1.62e-20
108019758	uncharacterized LOC108019758	5.96724	2.88836	1.11545	96.2185	96.2216	113.118	3.32368	101.853	-4.90725	3.15e-21	1.67e-20
108010412	uncharacterized LOC108010412	5.96724	11.5534	6.69271	90.2048	106.913	99.8696	8.07112	98.9958	-3.60504	3.4e-21	1.8e-20
108012318	potassium voltage-gated channel protein Shab	83.5413	67.395	75.8507	226.514	233.426	281.266	75.5957	247.069	-1.70855	3.4e-21	1.8e-20
108009662	ATP-dependent 6-phosphofructokinase%2C transcript variant X2	9515.75	9532.54	9233.71	13847.4	14008.3	15671.4	9427.33	14509	-0.621928	3.54e-21	1.87e-20
108015311	post-GPI attachment to proteins factor 2-like	276.482	266.692	275.516	537.22	590.694	573.741	272.897	567.218	-1.05635	3.57e-21	1.89e-20
108013205	UTP--glucose-1-phosphate uridylyltransferase%2C transcript variant X2	17852	16985.5	15743.5	25078.9	25649.3	25742.9	16860.3	25490.4	-0.596245	3.64e-21	1.93e-20
novel.9	-	6.96178	1.92557	2.2309	91.2071	101.567	104.965	3.70608	99.2465	-4.73128	3.68e-21	1.94e-20
108017459	rho GTPase-activating protein 7	135.257	145.381	157.279	366.833	351.031	365.849	145.972	361.238	-1.30877	3.73e-21	1.97e-20
108007593	uncharacterized LOC108007593%2C transcript variant X1	2.98362	0.962785	4.4618	108.246	105.131	108.022	2.80274	107.133	-5.29548	4.01e-21	2.11e-20
108017753	dedicator of cytokinesis protein 9%2C transcript variant X11	317.258	269.58	252.092	579.316	625.44	599.218	279.643	601.325	-1.10331	4.08e-21	2.15e-20
108008105	uncharacterized LOC108008105	0	2.88836	2.2309	131.298	152.351	146.747	1.70642	143.465	-6.39924	4.1e-21	2.16e-20
108016710	uncharacterized LOC108016710	3.97816	1.92557	0	146.332	126.514	109.041	1.96791	127.296	-5.96643	4.11e-21	2.16e-20
108011124	uncharacterized LOC108011124%2C transcript variant X2	6.96178	0.962785	0	106.241	101.567	123.308	2.64152	110.372	-5.34498	4.15e-21	2.18e-20
108010737	uncharacterized F-box/LRR-repeat protein C02F5.7-like	646.451	684.54	737.313	1188.7	1233.95	1395.12	689.435	1272.59	-0.884852	4.15e-21	2.18e-20
108006673	WAS/WASL-interacting protein family member 1	3.97816	0	1.11545	147.335	151.46	131.461	1.69787	143.419	-6.399	4.3e-21	2.26e-20
108011249	succinate dehydrogenase assembly factor 4%2C mitochondrial	0.994539	1.92557	2.2309	130.296	158.587	140.633	1.717	143.172	-6.39638	4.41e-21	2.31e-20
108009218	uncharacterized LOC108009218%2C transcript variant X2	0	2.88836	1.11545	195.444	179.079	161.014	1.3346	178.512	-7.03707	4.5e-21	2.36e-20
108011004	coiled-coil domain-containing protein lobo	1.98908	1.92557	1.11545	153.348	119.386	163.052	1.6767	145.262	-6.41571	4.63e-21	2.43e-20
108009490	uncharacterized LOC108009490%2C transcript variant X2	1.98908	3.85114	2.2309	105.239	126.514	93.7552	2.69037	108.503	-5.32115	4.83e-21	2.53e-20
108012634	protein lin-9 homolog	1.98908	2.88836	3.34635	107.244	110.477	100.889	2.74126	106.203	-5.28647	4.98e-21	2.61e-20
108020604	ankyrin repeat and KH domain-containing protein mask	735.959	851.102	860.013	1486.38	1415.7	1412.44	815.691	1438.17	-0.81857	5.22e-21	2.73e-20
108012824	uncharacterized LOC108012824%2C transcript variant X2	4.9727	2.88836	3.34635	91.2071	88.2031	118.213	3.7358	99.2078	-4.72775	5.25e-21	2.75e-20
108012638	uncharacterized LOC108012638	0	5.77671	2.2309	110.25	109.586	101.908	2.66921	107.248	-5.3038	5.85e-21	3.06e-20
108010140	nephrin%2C transcript variant X2	21.8799	32.7347	18.9627	120.273	147.005	157.957	24.5257	141.745	-2.52061	5.89e-21	3.08e-20
108019850	uncharacterized LOC108019850%2C transcript variant X1	2.98362	1.92557	3.34635	121.275	98.0035	100.889	2.75185	106.723	-5.29157	6.1e-21	3.19e-20
novel.297	-	97.4649	91.4646	103.737	300.683	274.41	259.865	97.5555	278.319	-1.5145	6.35e-21	3.31e-20
108012822	uncharacterized LOC108012822%2C transcript variant X2	0.994539	0.962785	1.11545	285.649	289.556	205.854	1.02426	260.353	-7.99654	6.44e-21	3.36e-20
108019236	uncharacterized LOC108019236	0.994539	4.81393	1.11545	110.25	113.149	114.137	2.30797	112.512	-5.56601	6.63e-21	3.46e-20
108016860	uncharacterized LOC108016860	1.98908	1.92557	2.2309	138.314	115.822	115.156	2.04852	123.097	-5.91395	6.73e-21	3.51e-20
108008818	uncharacterized LOC108008818	0.994539	0.962785	2.2309	183.417	169.279	168.148	1.39608	173.614	-6.99455	6.79e-21	3.54e-20
108018924	polypeptide N-acetylgalactosaminyltransferase 5%2C transcript variant X4	352.067	356.231	319.019	666.514	659.296	728.641	342.439	684.817	-0.997897	6.92e-21	3.61e-20
108011534	uncharacterized LOC108011534	3.97816	0.962785	0	167.38	133.641	127.385	1.64698	142.802	-6.39366	6.96e-21	3.63e-20
novel.42	-	2.98362	1.92557	2.2309	122.278	98.8944	116.175	2.38003	112.449	-5.56051	7.5e-21	3.9e-20
108012033	uncharacterized LOC108012033	2.98362	4.81393	5.57726	86.1957	102.458	93.7552	4.45827	94.1364	-4.41173	7.64e-21	3.97e-20
108008300	lysosome membrane protein 2%2C transcript variant X5	3586.31	3693.25	3161.19	5517.53	5525.61	5546.84	3480.25	5529.99	-0.667603	7.87e-21	4.09e-20
108006124	uncharacterized LOC108006124	18.8962	17.3301	10.0391	118.269	98.8944	138.595	15.4218	118.586	-2.92697	8.22e-21	4.27e-20
108016691	putative inorganic phosphate cotransporter	0	6.7395	1.11545	101.23	107.804	112.099	2.61832	107.044	-5.30329	8.44e-21	4.38e-20
108007565	calmodulin	1.98908	4.81393	3.34635	87.198	116.713	94.7743	3.38312	99.5618	-4.87459	8.52e-21	4.42e-20
108012729	uncharacterized LOC108012729	3.97816	1.92557	1.11545	102.232	120.277	112.099	2.33973	111.536	-5.55273	8.76e-21	4.54e-20
108009814	protein sax-3%2C transcript variant X3	76.5795	121.311	95.9288	271.617	307.375	339.353	97.9398	306.115	-1.64205	8.85e-21	4.59e-20
108021814	sodium-dependent nutrient amino acid transporter 1	515.171	559.378	465.143	949.155	963.998	959.971	513.231	957.708	-0.898193	8.95e-21	4.64e-20
108012919	uncharacterized LOC108012919%2C transcript variant X2	41.7707	40.437	42.3871	164.373	187.098	157.957	41.5316	169.809	-2.03395	9.07e-21	4.7e-20
108020684	fumarylacetoacetate hydrolase domain-containing protein 2-like	0	2.88836	3.34635	119.271	137.205	110.06	2.07824	122.179	-5.90393	9.18e-21	4.75e-20
108012583	uncharacterized LOC108012583%2C transcript variant X1	0	2.88836	4.4618	116.264	112.259	104.965	2.45005	111.163	-5.5425	9.46e-21	4.9e-20
108018438	synaptotagmin-4	15.9126	8.66507	7.80816	102.232	91.7669	125.347	10.7953	106.449	-3.29143	9.53e-21	4.93e-20
108019041	uncharacterized LOC108019041%2C transcript variant X3	1.98908	5.77671	6.69271	83.1889	103.349	95.7933	4.8195	94.1105	-4.30348	1.06e-20	5.49e-20
108007077	transmembrane protein 209-like	1.98908	0.962785	4.4618	114.259	119.386	98.8506	2.47122	110.832	-5.53789	1.11e-20	5.72e-20
108013413	splicing regulatory glutamine/lysine-rich protein 1	0.994539	1.92557	1.11545	149.339	176.406	186.491	1.34519	170.746	-6.97255	1.17e-20	6.03e-20
108013709	fasciclin-2%2C transcript variant X1	565.893	553.602	522.031	982.23	971.125	973.219	547.175	975.525	-0.833307	1.28e-20	6.58e-20
108016859	uncharacterized LOC108016859	0	1.92557	4.4618	144.328	138.096	92.7361	2.12913	125.053	-5.93447	1.33e-20	6.85e-20
108018194	G protein alpha s subunit%2C transcript variant X1	426.657	436.142	451.758	807.834	793.828	923.285	438.186	841.649	-0.941532	1.4e-20	7.22e-20
108018145	uncharacterized LOC108018145	370.963	354.305	375.907	689.566	707.407	707.24	367.058	701.404	-0.934977	1.45e-20	7.47e-20
108010847	G protein-coupled receptor kinase 2%2C transcript variant X2	323.225	318.682	368.099	673.529	644.15	702.145	336.669	673.275	-1.00134	1.46e-20	7.51e-20
108008762	splicing factor U2AF 50 kDa subunit	1.98908	1.92557	2.2309	124.282	125.623	107.003	2.04852	118.969	-5.86605	1.51e-20	7.76e-20
108015740	heat shock protein 68-like	45.7488	30.8091	35.6944	163.371	156.806	166.11	37.4175	162.095	-2.11474	1.54e-20	7.91e-20
108007421	glucose-6-phosphate 1-dehydrogenase-like	1.98908	1.92557	1.11545	144.328	130.968	130.442	1.6767	135.246	-6.31424	1.56e-20	7.99e-20
108011035	tetraspanin-3	2.98362	1.92557	3.34635	101.23	99.7854	105.984	2.75185	102.333	-5.23146	1.57e-20	8.03e-20
[truncated: 4,320 more rows]

## Sheet: FmalevsMale_up
Gene_id	gene_description	Fmale1 count	Fmale2 count	Fmale3 count	Male1 count	Male2 count	Male3 count	Fmale count	Male count	log2Fold Change	p value	padj
108015181	vitellogenin-2	127800	132930	111248	133.303	127.405	135.537	123993	132.082	9.87608	0	0
108013677	vitellogenin-3	59185	63078.8	51343.1	13.0296	30.292	20.3816	57869	21.2344	11.3957	0	0
108004557	chorion protein S38	24155.4	23853	22823.2	22.0501	16.9279	15.2862	23610.5	18.088	10.3526	0	0
108007656	40S ribosomal protein S5b	13036.4	12401.6	13965.4	386.879	437.452	370.944	13134.5	398.425	5.04036	0	0
108010245	G2/mitotic-specific cyclin-B	8602.77	9436.26	8847.76	381.867	343.903	318.971	8962.26	348.247	4.68574	0	0
108006279	leucine-rich repeat-containing protein 20%2C transcript variant X1	5777.28	5901.88	7295.05	393.894	402.705	468.776	6324.73	421.792	3.9071	0	0
108010208	H/ACA ribonucleoprotein complex subunit 4	5008.5	4989.15	5527.06	413.94	399.141	426.994	5174.91	413.358	3.64672	0	0
108012053	chorion peroxidase	3985.12	3799.15	3572.79	51.1161	45.438	60.1256	3785.69	52.2265	6.18698	0	0
108008420	ribonucleoside-diphosphate reductase subunit M2	3313.81	3421.74	3791.42	137.312	144.332	135.537	3508.99	139.061	4.65546	0	0
108021436	protein aubergine	3666.87	3431.37	3363.09	95.2162	98.0035	89.6789	3487.11	94.2995	5.20683	0	0
108018138	proliferating cell nuclear antigen	2214.84	2029.55	2388.18	102.232	112.259	90.6979	2210.86	101.73	4.43695	1.64657e-306	3.52957e-304
108021425	ribonucleoside-diphosphate reductase large subunit	2088.53	2124.87	2221.98	129.294	148.787	110.06	2145.13	129.38	4.04517	6.37648e-301	1.30018e-298
108006558	multiple epidermal growth factor-like domains protein 6	1990.07	1853.36	2205.25	63.1434	54.3474	62.1638	2016.23	59.8848	5.07697	2.10299e-295	4.18594e-293
108010435	uncharacterized LOC108010435	11327.8	11995.3	13077.5	1827.15	2009.07	1836.38	12133.6	1890.87	2.68132	1.3947e-291	2.64993e-289
108018131	flocculation protein FLO11%2C transcript variant X1	4432.66	4530.87	4817.63	812.846	800.065	849.911	4593.72	820.941	2.48459	2.59125e-256	3.90321e-254
108018722	G2/mitotic-specific cyclin-A-like	2398.83	2610.11	2576.69	270.615	204.916	203.816	2528.54	226.449	3.48306	2.29244e-251	3.36224e-249
108011845	type-2 ice-structuring protein-like	2295.4	2337.64	2586.73	266.605	289.556	266.998	2406.59	274.387	3.13077	6.1694e-249	8.89245e-247
108015649	endochitinase-like	1645.96	1795.59	1520.36	38.0865	37.4195	23.4388	1653.97	32.9816	5.64041	1.28557e-240	1.76187e-238
108006112	DNA replication licensing factor Mcm2	1487.83	1416.26	1399.89	92.2094	81.0756	91.717	1434.66	88.334	4.02523	4.11586e-240	5.59489e-238
108019921	immune-induced peptides	15785.3	15801.2	16257.7	4346.87	4388.77	4224.08	15948.1	4319.91	1.88418	1.07843e-235	1.43106e-233
108019657	circumsporozoite protein	45293.3	48429.1	39742.4	8214.65	8618.96	8403.32	44488.3	8412.31	2.40285	3.92806e-232	4.97554e-230
108009177	NHP2-like protein 1 homolog	1977.14	1985.26	2169.55	264.601	262.827	252.731	2043.99	260.053	2.97369	3.21078e-225	3.97661e-223
108006435	39 kDa FK506-binding nuclear protein%2C transcript variant X2	2309.32	2311.65	2567.77	340.774	293.119	319.99	2396.25	317.961	2.91528	1.75333e-219	2.07913e-217
108013329	heat shock protein 26	1252.13	1265.1	1373.12	84.1912	84.6394	85.6026	1296.78	84.811	3.93418	4.87559e-217	5.62206e-215
108004988	extensin	14358.2	15602.9	13427.8	3254.39	3274.21	3237.61	14463	3255.4	2.15154	3.3907e-215	3.83058e-213
108017778	DNA replication licensing factor MCM4	1534.57	1586.67	1401.01	137.312	131.859	116.175	1507.42	128.449	3.55203	2.73295e-214	3.04633e-212
108011695	nucleolar protein 58	3083.07	2887.39	2855.56	543.234	521.2	489.157	2942.01	517.864	2.506	4.34836e-212	4.72108e-210
108005933	uricase	1782.21	1773.45	1539.32	173.394	155.915	169.167	1698.33	166.158	3.35602	8.77978e-211	9.47083e-209
108005398	proton-coupled amino acid transporter 4	2521.16	2585.08	2922.48	321.731	367.958	381.135	2676.24	356.941	2.9056	1.65662e-209	1.74206e-207
108021335	ovarian-specific serine/threonine-protein kinase Lok	1826.97	1724.35	1711.1	222.505	231.645	244.579	1754.14	232.91	2.91341	1.73394e-205	1.77862e-203
108005158	adenosylhomocysteinase	7131.84	6734.68	7003.92	1801.09	1796.14	1846.57	6956.81	1814.6	1.93885	2.58239e-205	2.61682e-203
108016999	uncharacterized LOC108016999	1243.17	1410.48	1364.2	94.2139	96.2216	114.137	1339.28	101.524	3.72403	1.5115e-203	1.4954e-201
108008930	deoxyuridine 5'-triphosphate nucleotidohydrolase	1093.99	1175.56	1199.11	72.1639	59.693	60.1256	1156.22	63.9942	4.17754	2.21296e-201	2.13877e-199
108011445	regulator of chromosome condensation	2732.99	2616.85	3025.1	470.067	450.816	470.814	2791.65	463.899	2.58934	2.19536e-199	2.09751e-197
108020511	nucleolar protein 56	2848.36	2662.1	2868.94	539.224	551.492	512.596	2793.13	534.438	2.38485	6.31258e-197	5.89645e-195
108021321	protein bicaudal C	3242.2	3536.31	2987.18	549.247	501.6	554.378	3255.23	535.075	2.60645	3.28856e-196	3.05471e-194
108017664	plasminogen activator inhibitor 1 RNA-binding protein	8157.21	8115.32	8324.61	2336.31	2314.66	2150.25	8199.05	2267.07	1.85436	1.52608e-186	1.35006e-184
108018856	uncharacterized LOC108018856	983.599	1048.47	1054.1	43.0979	40.0923	32.6105	1028.72	38.6002	4.73319	1.69106e-186	1.48813e-184
108019618	uncharacterized LOC108019618	8434.69	8559.16	8535.43	2470.61	2586.4	2453.94	8509.76	2503.65	1.7648	2.4132e-185	2.1015e-183
108007485	G2/mitotic-specific cyclin-A	1388.38	1463.43	1790.3	123.28	109.586	127.385	1547.37	120.083	3.68977	3.61435e-185	3.13119e-183
108019663	attacin-C	3050.25	2892.21	3031.8	682.55	626.331	652.21	2991.42	653.697	2.19474	1.4342e-181	1.19303e-179
108010068	T-complex protein 1 subunit epsilon	8381.98	7965.12	8399.35	2339.31	2429.6	2410.12	8248.82	2393.01	1.78518	1.74259e-181	1.44238e-179
108021354	protein piwi	1450.04	1385.45	1116.57	85.1935	81.9665	87.6407	1317.35	84.9336	3.95738	1.78078e-181	1.46673e-179
108008253	rRNA 2'-O-methyltransferase fibrillarin	1843.88	1913.05	2091.47	302.687	320.739	297.571	1949.47	306.999	2.66515	1.53369e-180	1.23285e-178
108015338	uncharacterized LOC108015338	998.517	1015.74	1002.79	22.0501	32.0739	30.5723	1005.68	28.2321	5.14863	2.21472e-178	1.7467e-176
108017994	DNA replication factor Cdt1	1165.6	1270.88	1027.33	82.1866	67.7115	66.2401	1154.6	72.0461	4.00501	2.87022e-177	2.24252e-175
108019194	peptide transporter family 1%2C transcript variant X1	2864.27	2457.99	2681.54	420.956	481.999	468.776	2667.94	457.244	2.54368	1.72641e-176	1.34259e-174
108015054	uncharacterized LOC108015054	3627.08	3570.97	4256.56	753.712	687.806	697.049	3818.21	712.856	2.42121	2.08772e-171	1.56532e-169
108016708	uncharacterized LOC108016708	3636.04	4306.54	4474.07	7.01593	6.23658	6.11447	4138.88	6.45566	9.32579	3.13211e-171	2.33789e-169
108018321	importin subunit beta	1663.86	1701.24	1518.13	236.537	253.027	216.045	1627.75	235.203	2.78915	5.79375e-170	4.3054e-168
108011865	probable RNA helicase armi%2C transcript variant X2	1522.64	1392.19	1365.31	191.435	202.244	178.339	1426.71	190.672	2.9018	2.21571e-169	1.61776e-167
108004747	DNA replication licensing factor Mcm3	1005.48	996.483	903.515	65.1479	61.4749	75.4118	968.493	67.3449	3.85081	9.47019e-167	6.79578e-165
108008454	complement component 1 Q subcomponent-binding protein%2C mitochondrial	3267.06	3131.94	3426.67	730.659	797.392	755.137	3275.22	761.063	2.10449	1.69927e-166	1.21418e-164
108019815	putative inorganic phosphate cotransporter%2C transcript variant X2	1500.76	1430.7	1314	164.373	192.443	188.529	1415.15	181.782	2.95967	3.2332e-166	2.29064e-164
108011751	protein LSM14 homolog B-A	10844.5	10842.9	10911.3	3383.68	3305.39	3572.89	10866.2	3420.65	1.66773	4.12003e-166	2.90662e-164
108015730	39 kDa FK506-binding nuclear protein-like	1317.76	1277.62	1319.58	188.428	186.207	162.033	1304.99	178.889	2.86514	3.78802e-165	2.65003e-163
108015151	protein swallow	2440.6	2498.43	2342.45	516.172	462.398	525.844	2427.16	501.472	2.27687	1.56831e-164	1.09259e-162
108004589	uncharacterized transmembrane protein DDB_G0289901	6235.76	5859.51	6861.14	1453.3	1495	1324.8	6318.8	1424.37	2.14862	3.43974e-164	2.38641e-162
108017002	bifunctional lysine-specific demethylase and histidyl-hydroxylase NO66%2C transcript variant X1	1242.18	1180.38	1042.95	111.253	113.149	117.194	1155.17	113.865	3.34377	1.26715e-163	8.6831e-162
108019315	DNA-directed RNA polymerase II subunit rpb1	1297.87	1375.82	1253.77	17.0387	6.23658	16.3052	1309.15	13.1935	6.66333	1.74111e-161	1.16913e-159
108018430	ATP-dependent RNA helicase vasa	4522.17	4192.93	4660.36	1200.73	1143.08	1175	4458.49	1172.93	1.9265	6.72651e-158	4.41048e-156
108018220	E3 ubiquitin-protein ligase TRAIP	935.862	868.433	895.707	66.1502	69.4934	80.5072	900	72.0502	3.64483	7.21054e-156	4.69106e-154
108013415	larval serum protein 2	6935.92	6961.9	6517.58	2036.62	2135.58	2045.29	6805.13	2072.5	1.71513	1.77808e-154	1.14786e-152
108020753	uncharacterized LOC108020753	2879.19	2676.54	2954.83	668.518	695.825	638.962	2836.86	667.768	2.08581	1.7619e-152	1.11166e-150
108012185	T-complex protein 1 subunit alpha-like	2652.44	2509.02	2551.04	642.459	653.95	627.752	2570.83	641.387	2.00257	1.60911e-151	1.00389e-149
108017965	heterochromatin protein 1	3297.89	3294.65	3873.96	751.707	773.336	763.289	3488.84	762.778	2.19278	2.24281e-150	1.37362e-148
108017941	nucleosome assembly protein 1-like 1	17960.4	17414.9	17717.8	6513.79	6456.65	6485.41	17697.7	6485.28	1.44833	5.83941e-150	3.56332e-148
108005903	nuclear valosin-containing protein-like%2C transcript variant X2	3420.22	3334.13	3422.2	927.105	833.03	793.862	3392.18	851.332	1.99452	4.47664e-147	2.64486e-145
108020395	DNA topoisomerase 2%2C transcript variant X1	3177.55	3307.17	2831.02	732.664	691.37	677.687	3105.25	700.574	2.14865	1.91855e-146	1.12162e-144
108005642	serine-rich adhesin for platelets	2005.99	2004.52	2046.85	443.006	370.631	353.62	2019.12	389.086	2.37615	4.84927e-145	2.82508e-143
108013315	importin-7	6804.64	6786.67	6370.34	2166.92	2134.69	2088.09	6653.88	2129.9	1.64352	1.4068e-144	8.16724e-143
108016785	putative ATP-dependent RNA helicase BoYb	755.85	726.903	771.892	34.0774	40.0923	41.7822	751.548	38.6506	4.27979	2.7168e-144	1.56099e-142
108014989	vitellogenin-1	158375	170857	143829	2.00455	0	3.05723	157687	1.68726	16.5773	9.17319e-144	5.23467e-142
108018906	T-complex protein 1 subunit zeta	5418.25	4983.38	5345.24	1619.68	1583.2	1533.71	5248.96	1578.86	1.73297	2.18625e-142	1.21442e-140
108021500	G1/S-specific cyclin-E%2C transcript variant X3	733.97	721.126	764.084	36.0819	32.0739	42.8013	739.727	36.9857	4.32856	9.77965e-142	5.39656e-140
108018202	uncharacterized LOC108018202	2278.49	2044.96	2307.87	489.111	475.762	503.425	2210.44	489.433	2.17537	1.01217e-141	5.56693e-140
108019371	vitelline membrane protein Vm26Ab	1685.74	1558.75	1563.86	204.464	282.428	220.121	1602.79	235.671	2.76122	1.3056e-139	6.99669e-138
108015253	DNA replication licensing factor Mcm6	1222.29	1158.23	1202.46	167.38	189.77	140.633	1194.33	165.928	2.84282	3.56211e-139	1.90283e-137
108021454	protein deadlock%2C transcript variant X2	865.249	928.125	842.166	92.2094	99.7854	86.6216	878.513	92.8721	3.23927	2.03347e-138	1.08279e-136
108018007	actin-binding protein anillin%2C transcript variant X1	1431.14	1376.78	1315.12	261.594	247.682	260.884	1374.35	256.72	2.4218	5.04447e-138	2.66068e-136
108012184	diphthine methyl ester synthase	1625.08	1628.07	1660.91	358.815	388.45	367.887	1638.02	371.717	2.1385	1.76545e-132	8.7852e-131
108005238	CAD protein%2C transcript variant X2	2076.6	1882.25	1955.39	431.981	478.435	416.803	1971.41	442.406	2.15407	3.7584e-130	1.84283e-128
108014758	uncharacterized LOC108014758%2C transcript variant X2	708.112	653.731	677.079	43.0979	43.6561	44.8394	679.641	43.8645	3.95392	4.17754e-130	2.0364e-128
108006561	putative vitellogenin receptor%2C transcript variant X2	14517.3	14691.1	13318.5	4.0091	2.67282	1.01908	14175.6	2.567	12.4242	8.91973e-129	4.29792e-127
108005157	thioredoxin domain-containing protein 5	7556.51	7260.37	8361.42	2440.54	2336.94	2333.69	7726.1	2370.39	1.70448	4.06746e-127	1.92113e-125
108017873	immune-induced peptide 23	7846.92	7399.01	8677.09	2237.08	2240.72	1967.84	7974.34	2148.55	1.89153	4.7529e-127	2.23855e-125
108014321	geminin	943.818	964.711	1052.99	147.335	137.205	151.843	987.172	145.461	2.76396	2.15543e-126	1.00949e-124
108006462	DNA replication licensing factor Mcm5	673.303	714.387	684.887	52.1183	62.3658	52.9921	690.859	55.8254	3.62457	4.9996e-126	2.32204e-124
108020569	uncharacterized LOC108020569	683.249	682.615	645.846	47.107	32.0739	48.9157	670.57	42.6989	3.98491	9.17718e-125	4.18099e-123
108020990	lectizyme	817.511	775.042	824.318	101.23	96.2216	78.469	805.624	91.9735	3.1282	7.40796e-124	3.33858e-122
108018178	uncharacterized LOC108018178	985.588	963.748	861.128	112.255	114.931	137.576	936.822	121.587	2.94875	1.39697e-123	6.27884e-122
108012377	protein Turandot M-like	1652.92	1518.31	1976.58	259.589	288.665	227.254	1715.94	258.503	2.72749	2.54726e-122	1.12375e-120
108008478	U3 small nucleolar RNA-interacting protein 2	763.806	704.759	857.782	71.1616	72.1662	78.469	775.449	73.9323	3.39085	5.43557e-122	2.38537e-120
108017775	T-complex protein 1 subunit theta	4754.89	4511.61	4837.71	1621.68	1593	1604.03	4701.41	1606.24	1.54932	1.00759e-120	4.36446e-119
108013788	protein takeout	826.462	851.102	839.935	56.1275	89.0941	97.8315	839.166	81.0177	3.37031	1.17364e-120	5.05753e-119
108009143	uncharacterized LOC108009143	1526.62	1456.69	1564.98	359.817	349.249	321.01	1516.1	343.358	2.14166	3.59923e-120	1.53911e-118
108015401	probable chromo domain-containing protein LHP1	723.03	805.851	681.541	73.1661	73.0571	63.1828	736.807	69.802	3.39862	9.24329e-120	3.93252e-118
108019148	brachyurin	1026.36	995.52	1108.76	176.401	186.207	175.281	1043.55	179.296	2.53925	1.59756e-119	6.7795e-118
108007224	aminopeptidase N%2C transcript variant X4	856.298	765.414	770.777	78.1775	100.676	91.717	797.497	90.1903	3.14076	3.0319e-119	1.2737e-117
108020856	uncharacterized LOC108020856%2C transcript variant X1	1029.35	1027.29	867.821	138.314	142.551	130.442	974.82	137.102	2.82948	7.49297e-119	3.12425e-117
108007108	borealin%2C transcript variant X2	921.938	861.693	1096.49	108.246	125.623	118.213	960.04	117.36	3.029	9.63114e-117	3.94688e-115
108015355	protein penguin	2386.89	2333.79	2595.65	642.459	599.603	684.82	2438.78	642.294	1.9256	1.35487e-116	5.51177e-115
108008573	uncharacterized LOC108008573	3740.46	4008.08	3396.55	1071.43	1057.55	1077.17	3715.03	1068.72	1.79802	1.69403e-115	6.79237e-114
108015312	RNA cytidine acetyltransferase	1312.79	1346.94	1205.8	257.585	191.552	210.949	1288.51	220.029	2.55326	2.06539e-115	8.26157e-114
108018646	collagen alpha-1(IV) chain	12514.3	12195.6	11860.6	4821.95	4919.77	4818.2	12190.2	4853.31	1.32867	5.38934e-115	2.1353e-113
108016159	venom protease	2483.36	2444.51	2623.54	757.721	769.773	773.48	2517.14	766.991	1.71415	3.38632e-114	1.32598e-112
108013578	heat shock protein 27	1197.43	1107.2	1509.21	172.391	176.406	180.377	1271.28	176.392	2.84839	2.37448e-113	9.19012e-112
108006526	early endosome antigen 1-like	573.849	611.369	732.851	27.0615	36.5286	35.6677	639.356	33.0859	4.26718	3.21398e-113	1.2382e-111
108004727	26S protease regulatory subunit 6B	4672.35	4592.49	4989.41	1628.7	1667.84	1669.25	4751.42	1655.26	1.521	1.26408e-112	4.8365e-111
108012622	protein lethal(3)malignant blood neoplasm 1%2C transcript variant X1	882.156	856.879	983.828	9.02048	5.34564	11.2099	907.621	8.52533	6.75618	3.90784e-111	1.47826e-109
108014275	T-complex protein 1 subunit delta	5379.46	5026.7	5630.8	1718.9	1864.74	1752.81	5345.65	1778.82	1.58683	1.46375e-109	5.39071e-108
108015313	uncharacterized protein CG1785	1388.38	1397	1419.97	335.762	343.012	288.399	1401.78	322.391	2.11854	2.84678e-109	1.04611e-107
108010445	transferrin	77420.9	75014.5	73172.5	32595	32491.7	32370	75202.6	32485.6	1.21099	5.50199e-109	2.01298e-107
108021252	polyprenol reductase	1283.95	1163.04	1185.72	271.617	236.99	230.312	1210.91	246.306	2.29832	6.54623e-109	2.3898e-107
108014366	enolase-phosphatase E1	2029.85	2001.63	2252.1	562.277	481.108	462.661	2094.53	502.015	2.06086	1.76723e-108	6.40955e-107
108015369	chromatin assembly factor 1 subunit A	706.123	777.931	807.587	95.2162	70.3843	99.8696	763.88	88.4901	3.11662	3.027e-108	1.09549e-106
108004754	GTP-binding nuclear protein Ran	6442.63	6127.17	7191.31	2068.7	2181.91	2064.65	6587.04	2105.09	1.64525	4.02928e-108	1.45507e-106
108012848	SUMO-activating enzyme subunit 2	1564.41	1536.61	1624.1	429.976	427.652	414.765	1575.04	424.131	1.89226	3.06109e-107	1.08206e-105
108019132	nuclear pore complex protein Nup205	1905.54	1989.11	1732.3	505.147	470.417	451.452	1875.65	475.672	1.97997	3.58419e-107	1.2643e-105
108004582	thioredoxin-1	15396.5	15633.7	17384.3	1.00228	1.78188	3.05723	16138.2	1.94713	13.026	7.22892e-107	2.53391e-105
108019620	rac GTPase-activating protein 1	747.894	719.201	741.775	97.2208	114.04	104.965	736.29	105.409	2.8014	1.89299e-106	6.56654e-105
108016169	tyrosine-protein phosphatase non-receptor type 23%2C transcript variant X2	1630.05	1688.73	1607.37	342.778	373.304	436.165	1642.05	384.083	2.09707	3.18081e-105	1.08096e-103
108017815	immune-induced peptides	30614.9	31091.2	37466.9	10456.7	9929.53	9488.64	33057.7	9958.3	1.73095	2.13926e-104	7.18242e-103
108013277	heat shock 70 kDa protein 14	2759.85	2648.62	2606.81	907.06	880.249	855.006	2671.76	880.772	1.60103	2.93936e-104	9.8489e-103
108018955	uncharacterized LOC108018955	807.566	708.61	820.972	104.237	118.495	112.099	779.049	111.61	2.80065	9.82574e-104	3.26613e-102
108004741	defective chorion-1 protein%2C FC125 isoform%2C transcript variant X2	4405.81	4702.24	3926.39	0	4.4547	4.07631	4344.81	2.84367	10.5488	1.35242e-103	4.48659e-102
108012573	major royal jelly protein 1	1045.26	1015.74	958.173	7.01593	1.78188	11.2099	1006.39	6.66922	7.28422	1.84454e-103	6.08297e-102
108004763	protein ovarian tumor locus%2C transcript variant X1	853.315	833.772	729.505	130.296	114.931	113.118	805.531	119.448	2.75536	7.50286e-103	2.45495e-101
108013401	innexin inx4	575.838	620.997	573.342	9.02048	11.5822	18.3434	590.059	12.982	5.51509	9.50108e-103	3.10269e-101
108021463	thymidylate synthase	802.593	715.35	864.475	83.1889	115.822	102.927	794.139	100.646	2.9748	6.99367e-102	2.25307e-100
108021668	trypsin alpha-like	3865.77	3805.89	4578.93	2.00455	2.67282	4.07631	4083.53	2.9179	10.4581	1.22171e-101	3.91322e-100
108011442	proliferation-associated protein 2G4	10465.5	10513.6	10707.2	4537.3	4558.94	4545.09	10562.1	4547.11	1.21583	4.16913e-101	1.32023e-99
108004573	uncharacterized LOC108004573	1280.97	1307.46	1210.26	5.01138	5.34564	5.09539	1266.23	5.1508	7.9397	4.59651e-101	1.45281e-99
108017893	diptericin	2378.94	2672.69	2291.14	635.443	716.316	627.752	2447.59	659.837	1.89036	1.68641e-100	5.31014e-99
108017488	spermidine synthase	2158.15	2104.65	2533.19	570.295	612.076	594.122	2265.33	592.165	1.93454	5.42131e-100	1.70064e-98
108018128	origin recognition complex subunit 1	932.878	926.2	868.936	159.362	187.988	158.976	909.338	168.776	2.42678	7.25923e-100	2.26868e-98
108014894	serine/threonine-protein kinase greatwall	672.309	626.773	653.654	78.1775	84.6394	94.7743	650.912	85.8637	2.92319	1.02944e-99	3.20527e-98
108021109	insulin receptor%2C transcript variant X2	1188.47	1266.06	1167.88	292.665	302.92	280.246	1207.47	291.944	2.04761	4.74727e-99	1.46718e-97
108020150	DNA polymerase alpha subunit B	602.691	580.56	649.193	64.1457	77.5118	57.0684	610.814	66.242	3.1974	1.02199e-98	3.13536e-97
108005645	26S proteasome non-ATPase regulatory subunit 8	3994.07	3864.62	4081.44	1503.41	1533.31	1487.85	3980.04	1508.19	1.39961	5.70232e-98	1.73036e-96
108019924	proton-coupled amino acid transporter 1%2C transcript variant X2	2199.92	2354.97	2235.36	672.527	739.481	727.622	2263.42	713.21	1.66573	6.45957e-98	1.95659e-96
108018043	alanine--tRNA ligase%2C cytoplasmic	4472.44	4304.61	4527.62	1682.82	1752.48	1697.78	4434.89	1711.03	1.37366	2.94045e-97	8.82662e-96
108010827	DNA-binding protein modulo	2487.34	2509.02	2404.91	729.657	803.628	832.587	2467.09	788.624	1.64542	4.12507e-97	1.23383e-95
108018575	probable ATP-dependent RNA helicase pitchoune%2C transcript variant X2	1115.87	1123.57	972.673	211.48	222.735	234.388	1070.71	222.868	2.26533	5.63432e-97	1.68225e-95
108017824	otefin	944.812	943.53	948.134	216.492	199.571	200.758	945.492	205.607	2.20185	9.32486e-97	2.77917e-95
108013667	uncharacterized transmembrane protein DDB_G0289901	1397.33	1298.8	1155.61	1.00228	3.56376	10.1908	1283.91	4.91894	8.05213	1.14618e-96	3.40999e-95
108005850	serine/threonine-protein kinase polo	724.025	673.95	704.965	103.234	118.495	108.022	700.98	109.917	2.67021	2.90235e-96	8.57372e-95
108012396	tubulin alpha-4 chain	3203.41	3153.12	3369.78	1.00228	4.4547	3.05723	3242.1	2.83807	10.1259	3.79802e-96	1.11998e-94
108014998	dual specificity mitogen-activated protein kinase kinase dSOR1%2C transcript variant X2	1849.84	1888.99	2124.93	574.304	539.91	554.378	1954.59	556.198	1.81307	7.93437e-96	2.32741e-94
108010159	serine-threonine kinase receptor-associated protein	3197.44	3308.13	3511.44	1182.69	1161.79	1210.66	3339.01	1185.05	1.49447	1.14777e-95	3.36089e-94
108011785	amidophosphoribosyltransferase%2C transcript variant X2	847.348	776.968	818.741	156.355	133.641	116.175	814.352	135.39	2.58817	2.16282e-95	6.30007e-94
108017494	probable histone-lysine N-methyltransferase Mes-4	1166.59	1149.57	1066.37	239.544	266.391	278.208	1127.51	261.381	2.10918	1.80207e-94	5.13297e-93
108020510	uncharacterized LOC108020510	1070.12	1086.02	864.475	181.412	158.587	182.415	1006.87	174.138	2.53495	2.8966e-94	8.16715e-93
108020796	DNA-directed RNA polymerase I subunit RPA2	986.583	958.934	939.21	219.498	218.28	221.14	961.576	219.64	2.13067	6.73658e-94	1.88986e-92
108012711	uncharacterized LOC108012711	1219.31	1104.31	1319.58	273.621	285.101	281.266	1214.4	279.996	2.11556	3.65017e-93	1.01044e-91
108017321	G2/mitotic-specific cyclin-B3	913.982	982.041	849.974	178.405	193.334	174.262	915.332	182.001	2.32935	4.58451e-93	1.2649e-91
108005954	protein vreteno	460.472	496.797	506.415	40.091	40.9833	41.7822	487.895	40.9522	3.57429	6.60601e-93	1.80773e-91
108005715	RNA polymerase II transcriptional coactivator	606.669	669.136	810.933	73.1661	75.73	88.6598	695.579	79.1853	3.13553	9.00262e-93	2.45553e-91
108015173	lysine--tRNA ligase%2C transcript variant X2	5011.48	5049.81	4977.14	2098.77	2021.54	2076.88	5012.81	2065.73	1.2792	1.26129e-92	3.42908e-91
108010137	U3 small nucleolar RNA-associated protein 18 homolog	1164.61	1144.75	1174.57	313.712	304.702	304.704	1161.31	307.706	1.91618	3.74778e-92	1.01396e-90
108019820	nascent polypeptide-associated complex subunit alpha	27118.1	27278.6	31060.9	11124.3	11033.4	11112	28485.9	11089.9	1.36094	3.81417e-92	1.0286e-90
108007318	cyclin-dependent kinase 1	649.434	547.825	727.274	69.157	70.3843	72.3545	641.511	70.632	3.18196	3.88477e-92	1.04595e-90
108010093	DNA ligase 1	668.33	674.913	644.731	97.2208	111.368	110.06	662.658	106.216	2.64018	9.1768e-92	2.45891e-90
108021819	protein regulator of cytokinesis 1	980.616	964.711	998.329	236.537	191.552	212.987	981.219	213.692	2.20144	1.00954e-91	2.70071e-90
108015516	nucleoplasmin-like protein	3364.53	3387.08	3269.39	839.907	752.845	1028.25	3340.33	873.667	1.93637	1.19446e-91	3.19032e-90
108010439	uncharacterized LOC108010439	770.768	724.977	702.734	134.305	133.641	123.308	732.827	130.418	2.48973	2.12076e-91	5.64635e-90
108012391	60S ribosomal protein L8	80314	76884.2	85525	35014.5	35136.9	34528.4	80907.7	34893.3	1.2133	4.03923e-91	1.0737e-89
108005885	proteoglycan 4	594.735	692.243	671.502	71.1616	98.0035	86.6216	652.826	85.2622	2.93189	5.02196e-91	1.3307e-89
108016596	T-complex protein 1 subunit beta	3854.83	3776.04	4110.44	1513.44	1462.03	1473.59	3913.77	1483.02	1.39988	5.47387e-91	1.44586e-89
108007583	general odorant-binding protein 99a-like	15610.3	15092.6	15508.1	6906.68	7114.16	6933.81	15403.7	6984.88	1.14088	8.10502e-91	2.13075e-89
108009244	replication factor C subunit 5	489.313	481.393	511.992	51.1161	49.8927	42.8013	494.233	47.9367	3.36333	1.32768e-90	3.46857e-89
108021612	uncharacterized LOC108021612	563.904	522.793	578.919	69.157	68.6024	71.3355	555.205	69.6983	2.9939	3.56644e-90	9.2308e-89
108013055	protein Smaug%2C transcript variant X2	1935.37	2121.02	1965.43	644.463	605.84	658.324	2007.27	636.209	1.65873	4.43006e-90	1.14306e-88
108014670	cell surface glycoprotein 1%2C transcript variant X2	1589.27	1798.48	1399.89	322.733	377.759	296.552	1595.88	332.348	2.26189	1.66311e-89	4.21961e-88
108021259	uncharacterized LOC108021259	4894.13	5094.1	4939.22	2096.76	2020.65	1979.05	4975.81	2032.15	1.29199	2.20069e-89	5.57507e-88
108010158	25S rRNA (cytosine-C(5))-methyltransferase nop2	928.9	1008.04	894.592	211.48	193.334	216.045	943.843	206.953	2.19169	8.4693e-89	2.13585e-87
108006275	proteasome subunit alpha type-7-1	6243.72	6030.89	7280.55	2223.05	2237.15	2183.88	6518.39	2214.69	1.55706	1.65221e-88	4.14788e-87
108021143	probable multidrug resistance-associated protein lethal(2)03659%2C transcript variant X1	1594.25	1616.52	1529.28	442.004	450.816	504.444	1580.02	465.754	1.76339	1.89518e-88	4.75074e-87
108019540	G2/mitotic-specific cyclin-A-like	496.275	447.695	536.532	44.1001	32.0739	45.8585	493.501	40.6775	3.60881	3.08196e-88	7.67963e-87
108007725	peroxidase	1171.57	1122.61	1005.02	4.0091	2.67282	7.13355	1099.73	4.60516	7.92821	3.97832e-88	9.88372e-87
108014750	peroxidase	1736.47	1701.24	1614.06	535.215	542.583	536.035	1683.92	537.944	1.64648	8.23159e-88	2.02698e-86
108020752	uncharacterized LOC108020752	2010.96	1904.39	1877.3	503.143	608.512	489.157	1930.88	533.604	1.85331	1.11032e-87	2.72607e-86
108006674	ribosome biogenesis protein WDR12 homolog	718.057	627.736	733.967	111.253	115.822	117.194	693.253	114.756	2.59383	1.88798e-87	4.60161e-86
108021029	WD repeat-containing protein 75	1134.77	1137.05	1071.95	280.637	261.937	307.762	1114.59	283.445	1.97774	4.54467e-86	1.09649e-84
108009953	glutenin%2C high molecular weight subunit DX5	3883.68	4000.37	4150.59	1593.62	1645.57	1587.72	4011.55	1608.97	1.31761	1.01419e-85	2.43639e-84
108018936	mitosis initiation protein fs(1)Ya	1746.41	1716.65	1752.37	6.01366	2.67282	1.01908	1738.48	3.23519	9.07445	2.53582e-85	6.06565e-84
108009747	tubulin beta-1 chain	34375.3	36952.7	34094.9	15902.1	16054.8	15671.4	35140.9	15876.1	1.14631	6.28496e-85	1.49907e-83
108021661	26S proteasome non-ATPase regulatory subunit 14	5756.39	5302.06	6461.81	2028.61	2034.91	2030	5840.09	2031.17	1.52336	9.46483e-85	2.24471e-83
108018554	protein NASP homolog	1303.84	1230.44	1194.65	343.781	314.502	358.715	1242.98	338.999	1.87643	1.40583e-84	3.32468e-83
108012122	uncharacterized LOC108012122	463.455	406.295	585.612	25.0569	26.7282	26.496	485.121	26.0937	4.21381	1.4354e-84	3.38982e-83
108018737	acyl-CoA Delta(11) desaturase	808.56	780.819	919.132	7.01593	5.34564	3.05723	836.17	5.1396	7.33992	1.90083e-84	4.46375e-83
108006116	myc-associated zinc finger protein	395.827	463.1	486.337	14.0319	22.2735	31.5914	448.421	22.6323	4.31084	6.15967e-84	1.4364e-82
108020241	protein suppressor of variegation 3-7%2C transcript variant X1	1774.26	1952.53	1450.09	416.947	375.086	347.506	1725.62	379.846	2.18443	1.02239e-83	2.37092e-82
108009384	uncharacterized LOC108009384	460.472	446.732	427.218	45.1024	40.9833	33.6296	444.807	39.9051	3.477	1.14733e-83	2.65699e-82
108009723	attacin-A-like	1485.84	1575.12	1783.61	434.988	431.215	470.814	1614.86	445.672	1.85734	2.16391e-83	4.99042e-82
108004802	uncharacterized LOC108004802	1142.73	984.93	1234.8	244.555	259.264	217.064	1120.82	240.294	2.21891	3.59753e-83	8.27382e-82
108013534	pyrimidodiazepine synthase	502.242	467.914	517.569	59.1343	64.1477	58.0874	495.908	60.4565	3.03303	6.92569e-83	1.5841e-81
108012194	MKI67 FHA domain-interacting nucleolar phosphoprotein	653.412	740.382	802.009	139.316	112.259	115.156	731.935	122.244	2.58324	1.74823e-82	3.97692e-81
108018487	probable ATP-dependent RNA helicase DDX43	909.009	945.455	948.134	201.457	241.445	224.197	934.199	222.367	2.0686	1.81326e-82	4.11925e-81
108005448	dystrotelin	668.33	586.336	623.537	103.234	110.477	102.927	626.068	105.546	2.56675	2.75324e-82	6.2377e-81
108006874	proteasome subunit alpha type-1	4290.44	4486.58	4427.23	1821.14	1877.21	1887.33	4401.42	1861.89	1.24114	7.35681e-82	1.65553e-80
108017608	nucleolar and coiled-body phosphoprotein 1	1755.36	1800.41	1483.55	469.065	468.635	484.062	1679.77	473.921	1.82657	1.98657e-81	4.45844e-80
108017797	microtubule-associated protein RP/EB family member 1	691.205	643.141	864.475	104.237	113.149	84.5835	732.94	100.657	2.85893	2.15811e-81	4.83694e-80
108018085	putative ATP-dependent RNA helicase me31b	3575.37	3805.89	4401.57	1215.76	1303.45	1307.48	3927.61	1275.56	1.62199	2.66454e-81	5.95604e-80
108021073	nuclear pore complex protein Nup155	1262.07	1263.17	1042.95	267.608	302.029	281.266	1189.4	283.634	2.06777	8.60591e-81	1.91854e-79
108016622	40S ribosomal protein SA	61988.6	65572.4	59858.5	28112.8	29111.5	28944.9	62473.2	28723.1	1.12104	1.25461e-80	2.7895e-79
108004590	glycine-rich protein DOT1	2137.27	1972.75	2885.67	90.2048	92.6578	58.0874	2331.89	80.3167	4.85703	2.56286e-80	5.65317e-79
108014770	aminopeptidase Ey-like	604.68	619.071	573.342	75.1707	97.1125	105.984	599.031	92.7558	2.69077	4.63562e-80	1.0185e-78
108014300	uncharacterized transmembrane protein DDB_G0289901	1932.39	2013.18	2094.82	720.636	725.226	685.839	2013.46	710.567	1.50196	4.93945e-80	1.08241e-78
108007859	26S proteasome non-ATPase regulatory subunit 13	4057.72	4003.26	4572.23	1517.45	1628.64	1561.23	4211.07	1569.1	1.42359	1.85588e-79	4.0299e-78
108007440	putative phosphatidate phosphatase	3035.33	2762.23	3196.88	1063.41	1095.86	1087.36	2998.15	1082.21	1.46955	2.29577e-79	4.97864e-78
108008795	uncharacterized LOC108008795	8503.31	9112.76	8343.57	3808.65	3814.12	3647.28	8653.22	3756.68	1.2038	2.90512e-79	6.28378e-78
108012502	uncharacterized LOC108012502	4687.26	4514.5	4645.85	1988.52	2033.13	1920.96	4615.87	1980.87	1.22015	2.93481e-79	6.3398e-78
108013700	RRP12-like protein	1634.03	1588.6	1511.44	496.127	480.217	402.536	1578.02	459.626	1.77883	7.63656e-79	1.6454e-77
108008587	lisH domain-containing protein C1711.05	12877.3	13861.2	11884	5164.73	5340.3	4958.83	12874.2	5154.62	1.32055	1.79004e-78	3.83712e-77
108015375	26S protease regulatory subunit 10B	4526.15	4112.06	4377.03	1781.04	1740.01	1617.28	4338.41	1712.78	1.34055	7.72119e-78	1.6383e-76
108016669	replication factor C subunit 4	641.478	526.644	723.928	88.2003	65.0387	84.5835	630.683	79.2741	2.99618	8.30087e-78	1.75907e-76
108021599	la protein homolog	2172.07	2021.85	2080.32	774.759	779.573	736.793	2091.41	763.709	1.45297	1.0749e-77	2.27211e-76
108015632	endochitinase	501.248	519.904	441.719	7.01593	8.90941	7.13355	487.624	7.68629	5.97941	2.59774e-77	5.46343e-76
108007726	-	954.758	1097.58	834.357	198.451	193.334	208.911	962.23	200.232	2.26675	3.34821e-77	7.01529e-76
108016601	U3 small nucleolar RNA-associated protein 15 homolog	944.812	903.093	947.018	246.56	255.7	247.636	931.641	249.965	1.8972	3.53411e-77	7.39553e-76
108021289	ATP-dependent RNA helicase WM6	3075.12	2909.54	2559.96	969.201	929.251	995.639	2848.2	964.697	1.56279	5.4902e-77	1.14602e-75
108021355	40S ribosomal protein S2	50201.4	46575.7	52572.3	22224.5	22721.7	22245.5	49783.1	22397.2	1.1523	1.15345e-76	2.40169e-75
108017922	brain tumor protein%2C transcript variant X2	557.937	594.039	583.381	105.239	106.913	103.946	578.452	105.366	2.45625	1.73128e-76	3.60037e-75
108020199	latent-transforming growth factor beta-binding protein 1	601.696	569.969	509.761	87.198	91.7669	69.2973	560.475	82.7541	2.75647	2.09247e-76	4.34609e-75
108015304	anaphase-promoting complex subunit 7	370.963	388.965	495.26	12.0273	10.6913	16.3052	418.396	13.0079	5.01603	3.70038e-76	7.66671e-75
108014779	histone RNA hairpin-binding protein	838.397	754.824	822.088	200.455	165.715	168.148	805.103	178.106	2.17766	4.43905e-76	9.18575e-75
108010864	probable rRNA-processing protein EBP2 homolog	1024.38	967.599	929.171	248.564	264.609	271.075	973.715	261.416	1.8974	7.12733e-76	1.46941e-74
108006056	UDP-glucuronosyltransferase 2A3-like	1167.59	1029.22	933.633	252.574	258.373	226.235	1043.48	245.727	2.0857	3.99755e-75	8.14118e-74
108019065	guanine nucleotide-binding protein subunit beta-like protein	57459.5	56147.7	56110.5	28308.3	28897.7	28955.1	56572.6	28720.3	0.978029	4.92614e-75	1.00201e-73
108004598	uncharacterized LOC108004598	5957.29	6536.35	5757.96	2330.29	2559.67	2376.49	6083.87	2422.15	1.32855	9.41802e-75	1.9041e-73
108012450	DNA replication licensing factor Mcm7	361.018	429.402	391.523	22.0501	31.1829	12.2289	393.981	21.8206	4.15359	1.63418e-74	3.29198e-73
108013402	FACT complex subunit spt16%2C transcript variant X1	1422.19	1505.8	1366.43	464.054	473.089	477.948	1431.47	471.697	1.60204	1.79526e-74	3.60778e-73
108020125	deoxynucleoside kinase	910.998	1067.73	1194.65	252.574	221.844	234.388	1057.79	236.269	2.16293	2.46881e-74	4.94947e-73
108008316	ribosome biogenesis protein BOP1 homolog	831.435	841.475	727.274	184.419	182.643	188.529	800.061	185.197	2.11244	2.83342e-74	5.67362e-73
108015243	aladin	691.205	666.248	828.78	130.296	149.678	128.404	728.744	136.126	2.41639	2.92402e-74	5.83617e-73
108007432	60S acidic ribosomal protein P0	54771.3	55686.5	51498.2	26399.9	26135.7	25933.5	53985.3	26156.4	1.04543	2.92506e-74	5.83617e-73
108013859	modifier of mdg4-like%2C transcript variant X11	3149.71	3329.31	3105.42	1287.92	1162.68	1290.15	3194.81	1246.92	1.3583	3.13664e-74	6.25084e-73
108018928	phenylalanine--tRNA ligase alpha subunit	1970.18	1952.53	2105.97	755.716	730.571	681.763	2009.56	722.684	1.47479	4.92925e-74	9.79988e-73
108010043	periodic tryptophan protein 1 homolog	948.791	939.679	929.171	274.624	261.937	255.789	939.213	264.116	1.83048	7.63766e-74	1.51485e-72
108014818	phospholipase A1 2	521.139	491.021	489.683	72.1639	83.7484	79.4881	500.614	78.4668	2.67151	7.8928e-74	1.5636e-72
108009272	probable cytochrome P450 4d21	847.348	782.745	718.351	2.00455	2.67282	8.15262	782.814	4.27667	7.54461	9.31456e-74	1.84089e-72
108005269	clavesin-1	4644.5	4545.31	4771.9	2071.7	2116.88	2044.27	4653.9	2077.62	1.16319	9.44211e-74	1.8639e-72
108006568	nuclear pore complex protein Nup93	1239.2	1179.41	1230.34	332.756	366.177	395.402	1216.32	364.778	1.73743	2.79056e-73	5.49567e-72
108009276	transducin beta-like protein 3	970.67	876.135	1061.91	239.544	233.426	252.731	969.572	241.901	2.00286	3.48677e-73	6.83455e-72
108008453	probable elongation factor 1-beta	22739.1	22534	23344.2	11051.1	11581.3	11346.4	22872.4	11326.3	1.01386	7.06542e-73	1.37685e-71
108016972	puff-specific protein Bx42	2852.34	2725.65	2929.17	1145.6	1181.39	1153.6	2835.72	1160.2	1.28886	7.86848e-73	1.53156e-71
108015657	putative fatty acyl-CoA reductase CG5065	1068.14	1074.47	1079.76	296.674	323.411	338.334	1074.12	319.473	1.74926	9.25217e-73	1.79879e-71
108010065	FACT complex subunit Ssrp1	888.124	919.46	876.745	235.535	248.572	252.731	894.776	245.613	1.86523	9.72569e-73	1.88647e-71
108015322	retinoblastoma family protein%2C transcript variant X1	1473.91	1450.92	1281.65	453.029	431.215	411.708	1402.16	431.984	1.69921	1.69916e-72	3.28439e-71
108010504	uncharacterized LOC108010504	3298.89	3379.38	3551.6	1343.05	1394.32	1208.63	3409.95	1315.33	1.37347	1.74884e-72	3.37262e-71
108013521	DNA polymerase delta small subunit	548.986	509.314	516.454	77.1752	93.5488	93.7552	524.918	88.1597	2.5723	5.66024e-72	1.07789e-70
108015976	uncharacterized LOC108015976	460.472	488.132	385.946	51.1161	37.4195	52.9921	444.85	47.1759	3.24665	8.73255e-72	1.65918e-70
108018770	venom allergen 5%2C transcript variant X1	746.899	853.991	652.539	134.305	147.896	152.862	751.143	145.021	2.37381	1.14525e-71	2.17104e-70
108016826	60S ribosomal export protein NMD3	1641.98	1681.02	1847.19	588.336	595.148	619.599	1723.4	601.028	1.51942	5.4691e-71	1.02977e-69
108014577	probable ATP-dependent RNA helicase spindle-E	721.041	780.819	668.155	166.378	120.277	121.27	723.338	135.975	2.41458	6.26769e-71	1.1788e-69
108005655	protein MCM10 homolog	347.094	337.938	334.635	15.0341	15.146	21.4006	339.889	17.1936	4.31245	7.56161e-71	1.41738e-69
108011229	septin-1%2C transcript variant X1	1946.31	1810.04	1664.25	599.361	624.549	548.264	1806.87	590.725	1.61244	9.98345e-71	1.86507e-69
108015296	cell division control protein 45 homolog	619.598	589.225	709.427	126.287	123.841	129.423	639.417	126.517	2.33686	1.47512e-70	2.7496e-69
108013682	myosin heavy chain%2C embryonic smooth muscle isoform-like	435.608	468.877	465.143	62.1411	57.0202	75.4118	456.543	64.8577	2.82026	2.34755e-70	4.35155e-69
108013729	tRNA (cytosine(34)-C(5))-methyltransferase	1002.5	1050.4	953.711	287.653	307.375	289.418	1002.2	294.815	1.76487	1.46993e-69	2.69192e-68
108021437	actin-related protein 2/3 complex subunit 2	2120.36	2151.83	2225.33	859.953	810.756	880.483	2165.84	850.397	1.34924	1.50114e-69	2.74606e-68
108009340	putative helicase mov-10-B.2	706.123	691.28	543.225	79.1798	67.7115	114.137	646.876	87.0093	2.90224	2.2045e-69	4.0108e-68
108013907	histone-arginine methyltransferase CARMER	619.598	705.722	642.5	135.307	152.351	133.499	655.94	140.386	2.22204	3.41261e-69	6.20205e-68
108005682	nucleosomal histone kinase 1	1260.08	1186.15	1128.84	386.879	369.74	337.315	1191.69	364.645	1.70839	3.42788e-69	6.22304e-68
108020958	ribonuclease H2 subunit A	401.794	407.258	439.488	59.1343	44.547	55.0302	416.18	52.9038	2.98106	7.47845e-69	1.35324e-67
108006084	replication protein A 70 kDa DNA-binding subunit	1866.75	1759.01	1773.57	663.507	680.679	704.183	1799.78	682.789	1.39849	1.32016e-68	2.376e-67
108014933	uncharacterized LOC108014933	447.543	567.081	453.989	75.1707	56.1293	58.0874	489.537	63.1291	2.95921	1.44011e-68	2.58633e-67
108018185	40S ribosomal protein S15	49278.4	49739.4	54678.3	23820.1	24788.6	23889.2	51232.1	24166	1.08402	2.51549e-68	4.50793e-67
108007938	probable glutamine--tRNA ligase	2047.76	2071.91	2139.44	857.948	823.229	789.785	2086.37	823.654	1.34061	3.35075e-68	5.97915e-67
108010825	uncharacterized LOC108010825	588.767	620.034	553.264	129.294	103.349	114.137	587.355	115.593	2.34893	4.26103e-68	7.58727e-67
108021717	cyclin-dependent kinases regulatory subunit	404.778	498.723	523.147	66.1502	56.1293	67.2591	475.549	63.1795	2.91523	4.26704e-68	7.58989e-67
108019788	transcription factor BTF3 homolog 4	18108.6	18021.4	19005.1	9343.22	8980.68	8846.62	18378.3	9056.84	1.02089	4.90582e-68	8.69835e-67
108021382	ribosomal L1 domain-containing protein CG13096	1055.21	1112.02	958.173	318.724	284.21	276.17	1041.8	293.035	1.83117	9.72581e-68	1.71535e-66
108017639	recombination repair protein 1%2C transcript variant X1	801.599	774.08	726.159	193.439	202.244	203.816	767.279	199.833	1.9413	1.77716e-67	3.12123e-66
108012855	staphylococcal nuclease domain-containing protein 1	7616.18	7742.72	6849.99	3319.54	3230.55	3277.35	7402.96	3275.81	1.17653	2.48071e-67	4.34774e-66
108017771	aspartate--tRNA ligase%2C cytoplasmic	5509.75	5490.77	5547.14	2577.85	2683.51	2499.8	5515.88	2587.06	1.09196	2.61795e-67	4.58346e-66
108021137	replication factor C subunit 3	649.434	607.518	903.515	116.264	75.73	77.4499	720.156	89.8146	3.00505	3.80671e-67	6.65776e-66
108017949	metchnikowin	1230.25	1738.79	1901.84	319.726	360.831	292.475	1623.63	324.344	2.32168	8.27347e-67	1.44247e-65
108021543	uncharacterized LOC108021543	3419.23	3729.83	3310.66	1393.16	1479.85	1451.17	3486.57	1441.39	1.27442	1.16535e-66	2.02966e-65
108017855	uncharacterized LOC108017855	546.997	673.95	650.308	123.28	130.077	114.137	623.752	122.498	2.34609	1.34745e-66	2.34437e-65
108013474	ATP-dependent RNA helicase DDX54	1420.2	1491.35	1302.85	482.095	449.925	482.024	1404.8	471.348	1.57702	2.49058e-66	4.31977e-65
108008365	protein lethal(2)denticleless	401.794	384.151	375.907	48.1092	54.3474	45.8585	387.284	49.4384	2.96593	3.28536e-66	5.68647e-65
108010627	glutamate-rich WD repeat-containing protein 1	1313.79	1357.53	1272.73	349.794	449.925	395.402	1314.68	398.374	1.7206	6.10042e-66	1.05371e-64
108012617	H/ACA ribonucleoprotein complex subunit 2-like protein	744.91	616.183	773.008	144.328	129.186	162.033	711.367	145.183	2.29484	6.80895e-66	1.17488e-64
108014003	protein TIPIN homolog	426.657	347.566	414.948	27.0615	49.0017	37.7059	396.39	37.923	3.37435	8.44497e-66	1.45267e-64
108018443	maternal effect protein oskar-like	1179.52	1172.67	1210.26	1.00228	4.4547	2.03816	1187.49	2.49838	8.84714	2.51276e-65	4.27399e-64
108018822	uncharacterized LOC108018822	6098.52	5668.88	6460.69	2678.08	2735.19	2638.39	6076.03	2683.89	1.17845	2.73842e-65	4.65309e-64
108019890	zinc finger CCCH domain-containing protein 15 homolog	2440.6	2340.53	2563.31	1019.31	1022.8	1002.77	2448.15	1014.96	1.26977	3.14198e-65	5.32798e-64
108011658	serine protease easter	2358.05	2414.67	2683.78	956.171	996.072	977.296	2485.5	976.513	1.34711	3.2938e-65	5.57977e-64
108021212	probable ribosome production factor 1	658.385	696.094	632.461	164.373	155.915	130.442	662.313	150.243	2.1393	3.30172e-65	5.58752e-64
108009129	protein panoramix	341.127	402.444	345.79	33.0751	40.0923	39.744	363.12	37.6372	3.2688	4.24837e-65	7.16778e-64
108006494	60S ribosomal protein L9	37405.6	37412.9	38602.4	19759.9	20239.5	19686.5	37807	19895.3	0.926183	5.1094e-65	8.60313e-64
108016214	alpha-2-macroglobulin receptor-associated protein	751.872	767.34	793.086	211.48	220.062	206.873	770.766	212.805	1.85547	5.18335e-65	8.71888e-64
108008012	phospholipase A1 2-like	693.194	599.815	655.885	157.357	148.787	140.633	649.632	148.926	2.12454	9.18022e-65	1.53801e-63
108014354	UPF0609 protein CG1218	688.221	664.322	738.429	181.412	175.515	159.995	696.991	172.308	2.01467	9.29819e-65	1.55621e-63
108017772	mesoderm induction early response protein 1	1250.14	1142.83	1243.73	360.819	378.65	422.917	1212.23	387.462	1.64587	1.12854e-64	1.88693e-63
108015424	DNA replication ATP-dependent helicase/nuclease DNA2	318.253	314.831	334.635	15.0341	29.401	20.3816	322.573	21.6056	3.88372	1.33972e-64	2.23777e-63
108015348	26S protease regulatory subunit 8	6449.59	6411.19	7318.48	2873.53	2910.7	2982.84	6726.42	2922.36	1.2025	1.39883e-64	2.33417e-63
108020185	uncharacterized LOC108020185	2265.56	2147.01	2025.66	837.903	792.046	867.235	2146.08	832.395	1.36741	2.32518e-64	3.86451e-63
108016348	immune-induced peptide 3-like	1444.07	1423.96	1800.34	477.083	460.616	445.337	1556.12	461.012	1.75407	3.79243e-64	6.29062e-63
108008369	uncharacterized LOC108008369%2C transcript variant X2	1019.4	998.409	1025.1	313.712	334.994	277.189	1014.3	308.632	1.71432	4.4329e-64	7.32393e-63
108007852	26S protease regulatory subunit 6A-B	3551.5	3385.15	3604.02	1632.71	1536.87	1547.98	3513.56	1572.52	1.15987	1.8836e-63	3.07856e-62
108021060	aurora kinase B	449.532	454.435	432.795	75.1707	37.4195	52.9921	445.587	55.1941	3.02366	3.05532e-63	4.97419e-62
108009482	matrix metalloproteinase-14%2C transcript variant X3	1803.1	1733.01	1680.98	656.491	654.841	707.24	1739.03	672.857	1.37069	3.05865e-63	4.97477e-62
108004700	something about silencing protein 10	774.746	786.596	788.624	209.476	231.645	185.472	783.322	208.864	1.904	3.16512e-63	5.13795e-62
108018671	SUMO-activating enzyme subunit 1	979.621	979.153	929.171	308.701	286.883	247.636	962.648	281.073	1.77562	3.96381e-63	6.40956e-62
108013490	digestive cysteine proteinase 1	8701.22	8380.08	7913.01	4046.19	3991.41	3864.34	8331.44	3967.32	1.07048	4.2965e-63	6.94081e-62
108011552	UPF0160 protein C27H6.8	546.002	493.909	638.038	112.255	91.7669	89.6789	559.316	97.9002	2.51423	5.0755e-63	8.19134e-62
108006544	cuticle protein 16.5	689.216	806.814	612.383	157.357	147.896	131.461	702.804	145.572	2.27198	6.36868e-63	1.02586e-61
108015837	60S ribosomal protein L21	50677.7	50699.3	55773.7	24403.4	25441.7	26093.5	52383.6	25312.9	1.04921	1.06747e-62	1.71123e-61
108021018	lysosomal aspartic protease-like	10239.8	9730.87	9365.33	4705.69	4822.66	4515.53	9778.66	4681.29	1.06268	1.43328e-62	2.28668e-61
108013555	nucleolar protein 12	354.056	387.04	388.177	56.1275	49.0017	46.8776	376.424	50.6689	2.89374	1.97429e-62	3.14083e-61
108010940	DNA replication licensing factor Mcm5-like	287.422	358.156	315.673	27.0615	25.8373	20.3816	320.417	24.4268	3.71052	2.88898e-62	4.56989e-61
108016909	uncharacterized LOC108016909	1042.28	976.264	925.824	310.706	311.829	281.266	981.455	301.267	1.70345	3.63569e-62	5.74021e-61
108009961	protein CDV3 homolog%2C transcript variant X1	3781.24	3969.56	4570	1624.69	1643.79	1635.62	4106.94	1634.7	1.32861	4.09242e-62	6.45522e-61
108004751	inosine-5'-monophosphate dehydrogenase	4930.93	4982.41	5038.49	2214.03	2341.39	2442.73	4983.94	2332.72	1.09526	6.01514e-62	9.47909e-61
108006379	T-complex protein 1 subunit alpha-like	1113.88	1014.78	1060.79	326.742	364.395	344.448	1063.15	345.195	1.62164	6.06732e-62	9.55232e-61
108008658	lipopolysaccharide-induced tumor necrosis factor-alpha factor homolog	632.527	635.438	505.299	120.273	100.676	120.251	591.088	113.734	2.38237	8.33337e-62	1.30953e-60
108006587	uncharacterized LOC108006587	753.861	878.06	739.544	204.464	207.589	212.987	790.488	208.347	1.92477	9.84943e-62	1.54486e-60
108014873	DNA polymerase alpha catalytic subunit	464.45	486.207	430.564	71.1616	89.0941	60.1256	460.407	73.4604	2.6412	1.1759e-61	1.84093e-60
108016942	integrator complex subunit 2%2C transcript variant X1	1302.85	1301.69	1301.73	501.138	470.417	444.318	1302.09	471.958	1.464	2.19909e-61	3.42673e-60
108015007	la-related protein 7	810.55	845.326	910.208	241.549	263.718	226.235	855.361	243.834	1.80796	2.30486e-61	3.5882e-60
108010693	vitelline membrane protein Vm34Ca	13665	14478.4	13384.3	0	2.67282	0	13842.5	0.890941	13.8052	2.61201e-61	4.05504e-60
108011422	ribosome biogenesis regulatory protein homolog	706.123	719.201	868.936	200.455	168.388	172.224	764.753	180.356	2.08428	3.36571e-61	5.21545e-60
108007480	uncharacterized LOC108007480	456.494	492.946	423.871	90.2048	73.0571	69.2973	457.77	77.5198	2.5643	4.44847e-61	6.87416e-60
108015633	putative aminopeptidase W07G4.4	3882.68	3588.3	3791.42	1664.78	1646.46	1454.22	3754.13	1588.49	1.24035	1.38417e-60	2.1213e-59
108016024	uncharacterized LOC108016024	289.411	309.054	277.747	20.0455	11.5822	11.2099	292.071	14.2792	4.36256	1.50872e-60	2.31006e-59
108012677	chorion protein S15	2561.93	2473.4	2785.28	4.0091	0.890941	0	2606.87	1.63335	10.6586	2.22314e-60	3.38842e-59
108006672	peptidoglycan-recognition protein SB1%2C transcript variant X2	2878.2	2658.25	2943.68	1241.82	1134.17	1093.47	2826.71	1156.49	1.28921	2.89591e-60	4.39778e-59
108018102	cathepsin L	27096.2	27511.6	26423.9	14415.7	14442.1	14679.8	27010.6	14512.6	0.89626	3.24336e-60	4.92096e-59
108017954	WD repeat-containing protein 43	1145.71	1245.84	1168.99	368.838	395.578	433.108	1186.85	399.174	1.57267	3.38542e-60	5.13184e-59
108008497	uncharacterized LOC108008497	5800.15	5707.39	5697.72	2863.5	2930.3	2790.24	5735.09	2861.35	1.00295	4.18258e-60	6.32303e-59
108010073	uncharacterized LOC108010073	288.416	310.98	324.596	33.0751	23.1645	24.4579	307.997	26.8991	3.52198	4.38462e-60	6.62248e-59
108015524	nucleoplasmin-like protein	1313.79	1398.93	1547.13	437.995	455.271	514.634	1419.95	469.3	1.59732	6.69838e-60	1.00807e-58
108009468	eukaryotic translation initiation factor 6	1168.58	1060.03	1222.53	388.883	359.049	315.914	1150.38	354.615	1.69668	7.57484e-60	1.13793e-58
108015275	serine protease easter	3848.87	3959.94	3621.87	1674.8	1780.99	1617.28	3810.22	1691.02	1.17174	7.64234e-60	1.14704e-58
108020605	60S ribosomal protein L24	41463.3	42657.2	41576.2	22609.3	22984.5	22991.4	41898.9	22861.7	0.87398	1.02185e-59	1.52957e-58
108009529	attacin-A	995.534	759.638	855.551	156.355	202.244	217.064	870.241	191.887	2.18038	1.42458e-59	2.12479e-58
108019847	histone H3-like centromeric protein cid	331.182	287.873	313.442	35.0797	24.0554	24.4579	310.832	27.8643	3.48424	1.90528e-59	2.83419e-58
108009142	uncharacterized LOC108009142	312.285	312.905	360.291	33.0751	35.6376	39.744	328.494	36.1523	3.18358	2.80737e-59	4.16127e-58
108020953	mini-chromosome maintenance complex-binding protein	330.187	353.342	348.021	34.0774	42.7652	49.9348	343.85	42.2591	3.02488	3.26592e-59	4.83669e-58
108021010	early boundary activity protein 2	279.466	273.431	277.747	14.0319	16.0369	12.2289	276.881	14.0992	4.28815	5.38872e-59	7.93827e-58
108021283	asparagine--tRNA ligase%2C cytoplasmic	3592.28	3490.1	3417.74	1629.7	1625.97	1478.68	3500.04	1578.12	1.14892	6.44965e-59	9.48444e-58
108013797	pickpocket protein 28%2C transcript variant X2	315.269	267.654	304.518	10.0228	6.23658	15.2862	295.814	10.5152	4.83681	7.34512e-59	1.07823e-57
108019711	nuclear pore complex protein Nup50	1206.38	1233.33	1081.99	363.826	418.742	370.944	1173.9	384.504	1.60928	8.05727e-59	1.18173e-57
108005985	glutamate--cysteine ligase regulatory subunit	2441.59	2309.72	2551.04	1003.28	1025.47	1078.18	2434.12	1035.65	1.23268	1.60733e-58	2.34918e-57
108009857	uncharacterized LOC108009857	292.395	283.059	271.055	12.0273	12.4732	7.13355	282.169	10.5447	4.73126	3.18009e-58	4.63972e-57
108013181	protein daughter of sevenless	1467.94	1426.85	1338.54	494.122	514.073	557.436	1411.11	521.877	1.43589	3.50692e-58	5.1121e-57
108009530	attacin-A-like	1498.77	1087.95	1141.11	325.74	294.01	337.315	1242.61	319.022	1.96312	6.61784e-58	9.62176e-57
108010563	clotting factor B-like	2961.74	2707.35	3295.04	1180.68	1200.1	1194.36	2988.04	1191.71	1.32558	8.3255e-58	1.20731e-56
108007821	glutathione S-transferase 1-1-like%2C transcript variant X2	1415.23	1349.83	1401.01	492.117	552.383	535.016	1388.69	526.506	1.39826	9.71316e-58	1.40731e-56
108008463	apolipoprotein D-like	4431.67	4107.24	4158.4	2038.63	2001.94	1897.52	4232.44	1979.37	1.09636	1.17903e-57	1.70237e-56
108018689	valine-rich protein	14118.5	13473.2	14219.8	7079.08	7459.85	7175.33	13937.2	7238.08	0.945115	1.30318e-57	1.88e-56
108021829	cyclin-dependent kinase 7	477.379	487.169	557.726	113.257	103.349	104.965	507.425	107.19	2.2428	2.17476e-57	3.12388e-56
108016987	probable peroxisomal acyl-coenzyme A oxidase 1	373.947	302.315	374.792	49.1115	35.6376	29.5533	350.351	38.1008	3.20113	2.86315e-57	4.10565e-56
108015345	gamma-tubulin complex component 2 homolog%2C transcript variant X1	1424.18	1474.02	1522.59	570.295	582.675	603.294	1473.6	585.421	1.33166	5.02541e-57	7.15105e-56
108013397	cleavage and polyadenylation specificity factor subunit CG7185	2163.12	2215.37	2200.79	994.258	983.598	985.448	2193.09	987.768	1.15077	5.47768e-57	7.78799e-56
108010155	putative fatty acyl-CoA reductase CG8303%2C transcript variant X2	663.358	646.029	622.422	136.31	167.497	179.358	643.936	161.055	1.99911	5.48472e-57	7.79138e-56
108004660	histone H4 transcription factor	472.406	475.616	436.141	73.1661	99.7854	90.6979	461.388	87.8831	2.38904	7.01563e-57	9.93237e-56
108021151	uncharacterized LOC108021151	3336.68	3314.87	3799.23	1416.22	1515.49	1315.63	3483.59	1415.78	1.29799	8.44627e-57	1.19376e-55
108004848	uncharacterized LOC108004848	1767.3	1723.39	1965.43	727.652	705.625	641	1818.7	691.426	1.39427	1.0045e-56	1.41733e-55
108016455	cecropin-A2	338.143	350.454	410.486	47.107	57.0202	37.7059	366.361	47.2777	2.94468	1.10995e-56	1.56478e-55
108012847	helicase POLQ-like	410.745	366.821	371.445	59.1343	65.0387	65.221	383.004	63.1313	2.60028	1.28275e-56	1.80688e-55
108008514	general odorant-binding protein 56a	837.402	732.68	877.86	225.512	215.608	247.636	815.981	229.585	1.83015	1.34689e-56	1.89243e-55
108005426	eukaryotic translation initiation factor 2 subunit 1	5378.47	5140.31	5764.65	2629.97	2551.65	2527.31	5427.81	2569.65	1.07858	1.46667e-56	2.05728e-55
108008396	selenide%2C water dikinase	1151.68	1121.65	1088.68	404.919	353.703	411.708	1120.67	390.11	1.52455	2.04016e-56	2.84975e-55
108014301	serine/arginine-rich splicing factor 2%2C transcript variant X2	2181.02	2216.33	2893.48	800.818	802.738	764.308	2430.28	789.288	1.62161	6.99218e-56	9.68594e-55
108020354	pescadillo homolog	5015.46	5278.95	4920.26	2568.83	2455.43	2468.21	5071.56	2497.49	1.02221	7.92686e-56	1.09625e-54
108005344	serine protease SP24D	2327.22	2229.81	2461.8	963.187	1037.95	909.018	2339.61	970.05	1.26889	8.56936e-56	1.17926e-54
108008694	uncharacterized LOC108008694	5949.33	5813.3	6130.52	2954.71	3101.36	2911.51	5964.38	2989.19	0.996247	1.10055e-55	1.51201e-54
108015144	B-cell CLL/lymphoma 7 protein family member A	574.844	648.917	697.157	160.364	140.769	169.167	640.306	156.767	2.03212	1.24422e-55	1.70659e-54
108020067	ribosome biogenesis protein BRX1 homolog	643.467	681.652	664.809	165.376	190.661	194.644	663.309	183.56	1.85273	1.28846e-55	1.76582e-54
108017962	cyclin-dependent kinase 4%2C transcript variant X1	552.964	605.592	471.836	110.25	122.95	112.099	543.464	115.1	2.2389	2.04012e-55	2.78683e-54
108015382	RNA-binding protein NOB1	815.522	808.74	853.32	269.612	267.282	274.132	825.861	270.342	1.611	2.1732e-55	2.96377e-54
108013303	uncharacterized LOC108013303	2469.44	2437.77	2392.64	1150.61	1116.35	1100.6	2433.29	1122.52	1.11631	2.52494e-55	3.43227e-54
108012235	26S proteasome non-ATPase regulatory subunit 2	3217.33	3329.31	3181.27	1537.49	1591.22	1554.09	3242.64	1560.94	1.0547	2.89091e-55	3.92338e-54
108013116	cell division control protein 6 homolog	334.165	355.268	310.095	51.1161	43.6561	41.7822	333.176	45.5181	2.87383	3.41258e-55	4.62011e-54
108008530	cell growth-regulating nucleolar protein	335.16	334.087	363.637	47.107	57.0202	40.7631	344.294	48.2968	2.82576	3.55755e-55	4.81248e-54
108013508	uncharacterized LOC108013508	404.778	401.482	327.943	62.1411	55.2383	56.0493	378.067	57.8096	2.71215	4.28952e-55	5.79796e-54
108015051	probable U3 small nucleolar RNA-associated protein 11	590.756	596.927	566.649	159.362	139.878	158.976	584.778	152.739	1.93965	4.31108e-55	5.8224e-54
108015385	NEDD8 ultimate buster 1	1099.96	1113.94	1121.03	372.847	364.395	432.089	1111.64	389.777	1.5134	5.54619e-55	7.47239e-54
108010564	venom serine protease 34-like	1454.02	1609.78	1551.59	614.395	620.986	557.436	1538.46	597.605	1.36351	5.76444e-55	7.76018e-54
108015252	probable splicing factor%2C arginine/serine-rich 6	889.118	976.264	1218.07	252.574	292.229	256.808	1027.82	267.203	1.94082	5.83288e-55	7.84599e-54
108016249	protein downstream neighbor of son homolog	415.717	468.877	430.564	67.1525	86.4212	91.717	438.386	81.7636	2.42184	6.13427e-55	8.24477e-54
novel.49	-	1033.33	950.269	1220.3	291.662	326.975	328.143	1067.97	315.594	1.75707	1.05206e-54	1.40949e-53
108020117	serine/threonine-protein kinase grp%2C transcript variant X1	788.67	729.791	777.469	229.521	250.354	227.254	765.31	235.71	1.69717	1.0919e-54	1.46052e-53
108006717	40S ribosomal protein S12	28641.7	27334.4	29754.7	15021.1	15440.9	15097.6	28576.9	15186.5	0.911989	1.26881e-54	1.69309e-53
108013930	exonuclease 1	260.569	262.84	249.861	19.0432	10.6913	12.2289	257.757	13.9878	4.21441	1.64643e-54	2.19349e-53
108020178	mitochondrial 2-oxodicarboxylate carrier	2776.75	2780.52	3219.19	1203.73	1261.57	1242.26	2925.49	1235.85	1.24248	3.0027e-54	3.97192e-53
108015191	probable ATP-dependent DNA helicase DDX11	457.488	412.072	430.564	73.1661	96.2216	79.4881	433.375	82.9586	2.38003	3.09093e-54	4.08541e-53
108016061	uncharacterized LOC108016061	1085.04	1112.02	1017.29	395.899	369.74	397.44	1071.45	387.693	1.46811	5.20157e-54	6.84805e-53
108012414	guanylate kinase	767.784	718.238	943.672	210.478	221.844	198.72	809.898	210.347	1.94228	5.26576e-54	6.9271e-53
108021361	UDP-N-acetylhexosamine pyrophosphorylase%2C transcript variant X2	5684.79	5439.74	5624.1	2935.67	2856.36	2837.11	5582.88	2876.38	0.956733	5.50939e-54	7.2419e-53
108010030	DNA polymerase epsilon subunit 3	519.15	563.23	690.464	114.259	117.604	140.633	590.948	124.165	2.25105	8.08175e-54	1.05733e-52
108018225	40S ribosomal protein S18	53000	52927.2	54517.7	30338.9	30445.2	29983.3	53481.6	30255.8	0.821813	1.75884e-53	2.29212e-52
108017927	26S protease regulatory subunit 7	5541.57	5549.5	6285.57	2713.16	2702.22	2768.83	5792.21	2728.07	1.08602	1.99197e-53	2.5939e-52
108016763	histone H3.3%2C transcript variant X1	6059.73	6446.81	6631.36	3125.1	2927.63	3220.29	6379.3	3091	1.04552	2.09365e-53	2.72419e-52
108021165	60S ribosomal protein L13	30403.1	28030.5	29698.9	14901.8	15557.6	15881.3	29377.5	15446.9	0.927371	2.25638e-53	2.93364e-52
108020467	ras-related protein Rab-21	1158.64	1104.31	1172.34	422.96	452.598	426.994	1145.1	434.184	1.39793	2.56677e-53	3.33201e-52
108009366	uncharacterized LOC108009366	1319.75	1545.27	1254.88	474.077	495.363	458.585	1373.3	476.008	1.52869	3.07857e-53	3.99331e-52
108011065	uncharacterized LOC108011065	5844.91	5594.75	4680.43	2130.84	2241.61	2259.3	5373.36	2210.58	1.28166	3.56228e-53	4.61358e-52
108018548	vasotab	2741.94	2920.13	3050.76	1344.05	1356.9	1320.73	2904.28	1340.56	1.11493	4.79884e-53	6.20546e-52
108017355	serpin B3	1916.48	1744.57	1762.41	789.793	749.281	754.118	1807.82	764.397	1.24222	4.96774e-53	6.41395e-52
108009929	uncharacterized LOC108009929	371.958	427.477	430.564	84.1912	61.4749	74.3927	410	73.3529	2.48736	5.51778e-53	7.10765e-52
108019864	cell division cycle protein 20 homolog	665.347	663.359	654.77	192.437	189.77	209.93	661.159	197.379	1.74534	7.14792e-53	9.19332e-52
108019682	pro-resilin	1044.27	1115.87	882.322	260.592	308.265	319.99	1014.15	296.283	1.77578	9.12387e-53	1.17077e-51
108019116	serine/threonine-protein phosphatase 4 catalytic subunit	1516.67	1287.24	1525.94	548.245	526.546	515.653	1443.28	530.148	1.44434	1.16422e-52	1.49277e-51
108017792	WD repeat and HMG-box DNA-binding protein 1	301.345	278.245	242.053	18.041	22.2735	29.5533	273.881	23.2892	3.56036	1.58823e-52	2.03488e-51
108010575	putative mitogen-activated protein kinase kinase kinase 7-like	1411.25	1413.37	1430.01	582.322	543.474	607.37	1418.21	577.722	1.29665	1.76338e-52	2.25411e-51
108004978	ubiquitin-60S ribosomal protein L40	28297.6	30573.3	28368.2	15558.3	15383	15853.8	29079.7	15598.4	0.898669	1.79228e-52	2.2893e-51
108015005	coiled-coil domain-containing protein 86	497.27	569.969	593.42	128.291	142.551	135.537	553.553	135.46	2.02883	1.79686e-52	2.29165e-51
108011655	S-phase kinase-associated protein 2	571.86	608.48	556.61	144.328	157.696	165.091	578.984	155.705	1.89518	2.56406e-52	3.26513e-51
108018011	bcl-2-related ovarian killer protein	1169.58	1112.98	1272.73	433.985	454.38	414.765	1185.1	434.377	1.44632	2.66536e-52	3.39154e-51
108010862	protein zwilch	326.209	324.459	303.403	48.1092	46.3289	47.8967	318.023	47.4449	2.74633	3.12016e-52	3.9552e-51
108007179	probable protein phosphatase 2C T23F11.1%2C transcript variant X1	1588.28	1493.28	1769.11	589.338	649.496	614.504	1616.89	617.779	1.38661	3.21948e-52	4.07493e-51
108004845	nucleoporin NUP53	734.965	695.131	709.427	211.48	189.77	235.407	713.174	212.219	1.75148	7.45639e-52	9.39494e-51
108021213	nucleolar complex protein 2 homolog	723.03	692.243	559.957	151.344	164.824	175.281	658.41	163.816	2.00835	9.35872e-52	1.17388e-50
108017966	60S acidic ribosomal protein P2	74609.3	70102.3	85339.8	35394.4	36226.5	35616.8	76683.8	35745.9	1.10111	1.01005e-51	1.26502e-50
108016792	serine protease easter-like	760.823	726.903	829.896	245.558	240.554	249.674	772.54	245.262	1.65486	1.01666e-51	1.27235e-50
108015249	NUAK family SNF1-like kinase 2	258.58	228.18	297.825	12.0273	9.80035	5.09539	261.529	8.97435	4.85598	1.18627e-51	1.48128e-50
108008450	inactive peptidyl-prolyl cis-trans isomerase shutdown	570.866	533.383	497.491	118.269	142.551	132.48	533.913	131.1	2.02437	1.23618e-51	1.54246e-50
108021540	serine--tRNA ligase%2C cytoplasmic	2319.27	2223.07	2179.59	1057.4	1037.05	1012.96	2240.64	1035.81	1.11328	1.51377e-51	1.886e-50
108010278	uncharacterized LOC108010278	235.706	290.761	255.438	4.0091	17.8188	10.1908	260.635	10.6729	4.5791	1.56595e-51	1.94956e-50
108016530	SWI/SNF-related matrix-associated actin-dependent regulator of chromatin subfamily E member 1	1558.44	1630	1437.82	638.45	623.658	571.703	1542.09	611.27	1.33517	2.17248e-51	2.69665e-50
108019746	fatty acyl-CoA reductase 2	3307.84	3119.42	3080.88	1456.31	1548.45	1544.92	3169.38	1516.56	1.06335	2.542e-51	3.14831e-50
108019109	uncharacterized LOC108019109	274.493	250.324	278.863	6.01366	8.90941	5.09539	267.893	6.67282	5.30768	3.14322e-51	3.88717e-50
108012375	glycine--tRNA ligase	1597.23	1577.04	1473.51	668.518	644.15	600.237	1549.26	637.635	1.28091	3.47949e-51	4.29985e-50
108016167	translation initiation factor IF-2-like%2C transcript variant X2	547.991	481.393	523.147	127.289	131.859	132.48	517.51	130.543	1.98651	3.57305e-51	4.41221e-50
108012355	protein matrimony	559.926	608.48	645.846	1.00228	3.56376	3.05723	604.751	2.54109	7.87309	4.56617e-51	5.63026e-50
108014414	mycosubtilin synthase subunit C	1703.65	1505.8	1549.36	607.379	669.987	583.932	1586.27	620.433	1.35313	4.97987e-51	6.13584e-50
108015206	zinc finger protein 593 homolog	1411.25	1356.56	1548.25	569.293	575.548	581.894	1438.69	575.578	1.32097	5.28221e-51	6.50357e-50
108013184	acyl-coenzyme A thioesterase 13	1790.17	1919.79	1866.15	782.778	841.939	829.529	1858.7	818.082	1.18364	5.48965e-51	6.754e-50
108009051	tripeptidyl-peptidase 2	3525.64	3574.82	3554.94	1825.14	1702.59	1793.58	3551.8	1773.77	1.00212	6.15471e-51	7.56111e-50
108006022	nocturnin	1509.71	1541.42	1647.52	643.461	658.405	680.744	1566.22	660.87	1.24452	7.44693e-51	9.12849e-50
108009523	thymidylate kinase	333.171	310.017	330.174	54.1229	52.5655	49.9348	324.454	52.2077	2.63486	7.8841e-51	9.6573e-50
108021069	methionine aminopeptidase 2	5787.22	6036.66	5190.19	2644	2708.46	2712.79	5671.36	2688.42	1.07719	8.20085e-51	1.00379e-49
108020321	uncharacterized LOC108020321	8824.55	9487.29	7409.94	3500.95	3695.62	3582.06	8573.93	3592.88	1.25495	8.78995e-51	1.07511e-49
108021250	equilibrative nucleoside transporter 1	2143.23	2071.91	1954.27	884.007	939.051	827.491	2056.47	883.517	1.2183	9.82666e-51	1.20104e-49
108007854	serine protease easter	7495.84	7929.5	7546.03	4132.38	4047.54	3890.84	7657.12	4023.59	0.928335	1.04801e-50	1.2781e-49
108009151	60S ribosomal protein L31	45483.3	48469.5	46930.4	24853.4	25451.5	26593.9	46961.1	25632.9	0.873482	1.49326e-50	1.8158e-49
108016485	40S ribosomal protein S7	51500.2	52973.4	52129.5	29992.1	30239.4	30282.9	52201	30171.5	0.790895	2.7015e-50	3.26602e-49
108017460	28S ribosomal protein S22%2C mitochondrial	1179.52	1292.06	1341.89	490.113	493.581	507.501	1271.16	497.065	1.35437	3.29899e-50	3.97686e-49
108017506	60S ribosomal protein L4%2C transcript variant X2	23888.8	22790.1	22208.6	12783	12682.5	12625.4	22962.5	12697	0.85483	4.20253e-50	5.04786e-49
108014356	26S proteasome non-ATPase regulatory subunit 12%2C transcript variant X1	4277.51	4504.87	4195.21	2234.07	2102.62	2183.88	4325.87	2173.53	0.993378	4.4207e-50	5.3023e-49
108019819	tafazzin homolog%2C transcript variant X1	2576.85	2516.72	2721.7	1174.67	1127.93	1262.64	2605.09	1188.41	1.13262	4.88873e-50	5.85947e-49
108017393	uncharacterized LOC108017393	308.307	318.682	373.676	49.1115	54.3474	52.9921	333.555	52.1503	2.67435	5.0202e-50	6.01273e-49
108007356	nucleolar protein 6	803.588	876.135	661.463	202.46	228.972	185.472	780.395	205.635	1.92299	6.93184e-50	8.27268e-49
108020910	HEAT repeat-containing protein 1 homolog	1142.73	1085.06	942.556	375.853	370.631	347.506	1056.78	364.663	1.53555	1.03533e-49	1.23207e-48
108005067	double-strand break repair protein MRE11	644.461	720.164	686.002	209.476	221.844	201.777	683.543	211.032	1.69433	1.09054e-49	1.29686e-48
108006308	furin-like protease 2%2C transcript variant X7	3518.68	3421.74	3153.38	1574.58	1497.67	1642.75	3364.6	1571.67	1.09889	1.229e-49	1.45944e-48
108015218	calcyclin-binding protein	2082.57	2009.33	2024.54	883.005	977.362	895.77	2038.81	918.712	1.14921	1.2633e-49	1.4991e-48
108019888	chromatin-remodeling complex ATPase chain Iswi	1258.09	1294.95	1195.76	520.181	502.491	505.463	1249.6	509.378	1.29536	1.7479e-49	2.06828e-48
108021233	ribosomal RNA processing protein 1 homolog	766.79	644.103	775.239	218.496	219.171	185.472	728.711	207.713	1.80844	1.8241e-49	2.15692e-48
108015362	chromobox protein homolog 3	914.976	942.567	1083.1	350.797	318.957	337.315	980.215	335.689	1.54593	2.85116e-49	3.34536e-48
108015160	27 kDa hemolymph protein	4344.15	4373.93	3891.81	2043.64	2044.71	1924.02	4203.3	2004.12	1.06869	3.27102e-49	3.83531e-48
108011525	turripeptide OL11-like	3569.4	3362.05	3979.93	1593.62	1691.01	1629.51	3637.13	1638.04	1.15016	4.5076e-49	5.2778e-48
108021197	probable 26S proteasome non-ATPase regulatory subunit 3	3591.28	3768.34	3463.48	1838.17	1783.66	1755.87	3607.7	1792.57	1.00932	5.58891e-49	6.53472e-48
108018520	T-complex protein 1 subunit eta-like	1596.24	1448.03	1569.44	463.051	488.235	624.695	1537.9	525.327	1.55067	8.58243e-49	1.00138e-47
108019157	uncharacterized LOC108019157	800.604	831.847	638.038	213.485	210.262	218.083	756.83	213.943	1.8246	1.1453e-48	1.33446e-47
108012390	transmembrane protein 209	628.549	716.312	625.768	209.476	185.316	173.243	656.876	189.345	1.79551	1.41352e-48	1.64353e-47
108008520	protein msta	795.631	737.494	853.32	270.615	263.718	262.922	795.482	265.752	1.58096	1.63618e-48	1.89715e-47
108013683	probable RNA 3'-terminal phosphate cyclase-like protein	476.384	503.537	540.994	114.259	141.66	122.289	506.972	126.069	2.00356	1.63769e-48	1.89758e-47
108005773	60S ribosomal protein L18	30059	30711.9	29277.2	16907.4	17384	17117.5	30016	17136.3	0.808685	1.68072e-48	1.94475e-47
108008488	methylosome subunit pICln	556.942	537.234	619.075	127.289	143.441	169.167	571.084	146.632	1.9616	1.96902e-48	2.27362e-47
108017461	zinc finger imprinted 3	351.072	375.486	355.829	74.1684	72.1662	69.2973	360.796	71.8773	2.32759	2.06304e-48	2.3789e-47
108006299	uncharacterized LOC108006299	1997.03	1993.93	2108.2	946.149	953.307	964.048	2033.06	954.501	1.09055	3.11176e-48	3.5734e-47
108010455	kinesin-like protein Nod	448.537	475.616	428.333	110.25	114.04	104.965	450.829	109.752	2.0378	3.31417e-48	3.80062e-47
108021831	sarcoplasmic calcium-binding protein	280.46	310.017	353.598	50.1138	46.3289	32.6105	314.692	43.0177	2.86588	3.63334e-48	4.16377e-47
108020509	26S proteasome non-ATPase regulatory subunit 6	4563.94	4671.44	5495.83	2242.09	2205.97	2180.83	4910.4	2209.63	1.15168	4.98912e-48	5.70186e-47
108019502	protein RCC2 homolog	1278.98	1246.81	1240.38	526.195	537.237	531.959	1255.39	531.797	1.2391	5.36888e-48	6.13167e-47
108008534	40S ribosomal protein S24	24162.3	25842.1	23164.6	12827.1	13098.6	13291.8	24389.7	13072.5	0.899791	5.63746e-48	6.43402e-47
108018494	G2/mitotic-specific cyclin-A-like	261.564	287.873	282.209	30.0683	32.0739	9.1717	277.215	23.7713	3.52732	7.45928e-48	8.49007e-47
108008606	H/ACA ribonucleoprotein complex subunit 3	420.69	564.192	578.919	113.257	114.931	107.003	521.267	111.731	2.22043	8.00965e-48	9.10411e-47
108013527	60S ribosomal protein L23a	74330.9	73674.3	67253.9	38755	39583.6	38914.5	71753	39084.4	0.876462	9.17725e-48	1.04242e-46
108011119	40S ribosomal protein S19a	18406.9	18395.9	21125.5	9840.35	9705.02	9644.55	19309.5	9729.97	0.988706	9.74362e-48	1.106e-46
108017028	protein D7	221.782	223.366	219.744	9.02048	12.4732	16.3052	221.631	12.5996	4.13915	1.12027e-47	1.26817e-46
108013299	splicing factor 3B subunit 3%2C transcript variant X1	2167.1	2018.96	2042.39	992.253	962.216	967.105	2076.15	973.858	1.09233	1.1667e-47	1.31984e-46
108014509	splicing factor 45	1003.49	991.669	1127.72	383.872	393.796	336.296	1040.96	371.321	1.48509	1.26915e-47	1.43476e-46
108015274	uncharacterized LOC108015274%2C transcript variant X2	895.085	974.339	912.439	345.785	332.321	356.677	927.288	344.928	1.42786	1.31046e-47	1.47946e-46
108008329	cyclin-dependent kinase inhibitor 1	457.488	547.825	501.953	119.271	131.859	131.461	502.422	127.53	1.97755	2.76009e-47	3.09931e-46
108009991	protein cutoff	233.717	214.701	232.014	14.0319	16.9279	21.4006	226.811	17.4535	3.70214	2.81604e-47	3.16001e-46
108021140	dual oxidase%2C transcript variant X1	834.418	836.661	683.772	217.494	259.264	217.064	784.95	231.274	1.76165	3.22858e-47	3.61809e-46
108016323	histone H1-like	282.449	284.985	297.825	36.0819	44.547	47.8967	288.42	42.8419	2.7498	3.36797e-47	3.77176e-46
108012717	ctenidin-1	1083.05	1004.19	1558.29	278.633	273.519	331.2	1215.17	294.451	2.04493	3.93314e-47	4.40175e-46
108018280	guanine nucleotide-binding protein-like 3 homolog	769.773	746.159	794.201	258.587	267.282	282.285	770.044	269.385	1.51517	5.0529e-47	5.63605e-46
108004706	40S ribosomal protein S6	51784.7	48578.3	51375.5	28650.1	29036.6	29041.7	50579.5	28909.5	0.806994	5.14156e-47	5.73113e-46
108019369	insulin-like growth factor-binding protein complex acid labile subunit	363.007	377.412	334.635	74.1684	68.6024	73.3736	358.351	72.0482	2.31692	5.3055e-47	5.90599e-46
108010040	flap endonuclease 1	411.739	458.286	385.946	89.2026	69.4934	98.8506	418.657	85.8488	2.29291	6.65128e-47	7.38442e-46
108013239	zinc transporter foi%2C transcript variant X1	3536.58	3595.04	3387.63	1826.15	1814.85	1772.18	3506.42	1804.39	0.958628	7.28809e-47	8.0807e-46
108016778	WD repeat-containing protein 18	969.676	989.743	1121.03	358.815	382.214	393.364	1026.82	378.131	1.44025	1.21155e-46	1.3371e-45
108018188	putative pre-mRNA-splicing factor ATP-dependent RNA helicase PRP1%2C transcript variant X1	1628.06	1645.4	1775.8	744.691	732.353	774.499	1683.09	750.515	1.16509	1.24668e-46	1.37496e-45
108019307	collagen alpha-1(IV) chain	4990.6	4762.9	4487.46	2486.65	2369.9	2351.01	4746.99	2402.52	0.982735	1.53166e-46	1.68594e-45
108013669	AF4/FMR2 family member 4	208.853	217.59	220.859	12.0273	15.146	15.2862	215.767	14.1532	3.92733	1.69899e-46	1.86889e-45
108008443	40S ribosomal protein S11%2C transcript variant X1	33824.3	33143.9	35948.8	19021.2	19515.2	19279.9	34305.6	19272.1	0.831878	2.29123e-46	2.51538e-45
108013271	kinesin-like protein Klp61F	590.756	593.076	489.683	157.357	149.678	129.423	557.838	145.486	1.93922	2.3471e-46	2.57503e-45
108019511	exportin-2	1438.1	1403.74	1231.46	569.293	509.618	519.73	1357.77	532.88	1.35067	2.63832e-46	2.89074e-45
108009799	high mobility group protein D	1169.58	1123.57	1736.76	371.844	323.411	312.857	1343.3	336.038	1.99827	3.45899e-46	3.78249e-45
108017069	translationally-controlled tumor protein homolog	19277.2	19130.5	21375.4	10533.9	10601.3	10775.7	19927.7	10637	0.905611	3.50441e-46	3.82965e-45
108018637	ribosome production factor 2 homolog	506.221	574.783	431.68	106.241	114.04	128.404	504.228	116.228	2.11956	4.46145e-46	4.86916e-45
108008352	origin recognition complex subunit 6	249.629	226.255	257.669	28.0637	25.8373	12.2289	244.518	22.0433	3.46144	4.66877e-46	5.08878e-45
108015018	protein MAK16 homolog B	897.074	957.009	997.213	329.749	377.759	324.067	950.432	343.858	1.46436	4.94692e-46	5.38142e-45
108009170	protein three rows	289.411	300.389	278.863	51.1161	39.2014	45.8585	289.554	45.392	2.67877	5.16596e-46	5.61605e-45
108005787	chromodomain-helicase-DNA-binding protein Mi-2 homolog	3132.8	3068.4	2925.83	1535.49	1319.48	1424.67	3042.34	1426.55	1.09348	5.69101e-46	6.18282e-45
108010789	deoxyhypusine hydroxylase	1107.92	1030.18	1270.5	420.956	403.596	421.898	1136.2	415.483	1.45077	6.3793e-46	6.92161e-45
108005653	FHA domain-containing protein DDL	1189.47	1185.19	1190.19	525.193	469.526	486.1	1188.28	493.606	1.26824	6.70646e-46	7.27186e-45
108009993	superoxide dismutase [Cu-Zn]%2C chloroplastic	5056.24	5093.14	5233.7	2765.28	2706.68	2844.25	5127.69	2772.07	0.887439	7.75014e-46	8.39807e-45
108009742	putative methyltransferase C9orf114	441.575	460.211	401.562	116.264	86.4212	90.6979	434.45	97.7944	2.15524	9.18653e-46	9.94167e-45
108006850	ribosome biogenesis protein BMS1 homolog%2C transcript variant X2	683.249	740.382	672.617	231.526	162.151	203.816	698.749	199.164	1.8151	1.01713e-45	1.10003e-44
108005166	40S ribosomal protein S15Aa	44770.2	43323.4	49983.4	22824.8	23636.7	24477.2	46025.7	23646.2	0.960792	1.0305e-45	1.11372e-44
108013076	dnaJ homolog subfamily C member 2	3398.34	3471.8	3488.02	1733.94	1743.57	1858.8	3452.72	1778.77	0.957044	1.11352e-45	1.20039e-44
108016800	transcriptional protein SWT1	259.575	324.459	370.33	47.107	48.1108	40.7631	318.121	45.327	2.80719	1.40245e-45	1.50992e-44
108005308	decapping nuclease DXO homolog	694.188	681.652	689.349	201.457	235.208	241.521	688.396	226.062	1.60578	1.53303e-45	1.64626e-44
108005124	brahma-associated protein of 60 kDa	1231.24	1300.72	1334.08	543.234	553.274	562.531	1288.68	553.013	1.22024	1.80101e-45	1.93155e-44
108021148	60S ribosomal protein L30	22163.3	21510.6	27002.8	10515.9	10940.8	10454.7	23558.9	10637.1	1.14704	1.80236e-45	1.93176e-44
108021467	translocon-associated protein subunit gamma	4812.58	4864.96	4785.29	2617.94	2686.19	2582.34	4820.94	2628.82	0.874764	2.44749e-45	2.61818e-44
108019308	60S ribosomal protein L32	40266.9	40410	42159.6	21680.2	23201	23620.2	40945.5	22833.8	0.842506	2.57304e-45	2.74545e-44
108019604	probable ATP-dependent RNA helicase DDX27	837.402	902.13	761.853	298.678	269.064	232.35	833.795	266.697	1.64485	2.95013e-45	3.1358e-44
108019719	histidine-rich glycoprotein	203.881	241.659	196.319	15.0341	10.6913	11.2099	213.953	12.3118	4.12595	3.95915e-45	4.20298e-44
108013836	protein nanos	237.695	205.073	225.321	22.0501	15.146	20.3816	222.696	19.1925	3.5454	4.02474e-45	4.26449e-44
108008387	60S ribosomal protein L12	30094.8	31823.9	31828.3	17915.7	18224.2	18087.6	31249	18075.8	0.789726	5.84671e-45	6.18715e-44
108013531	caspase Dronc	642.472	706.685	586.727	179.407	212.044	181.396	645.295	190.949	1.75528	6.8189e-45	7.20683e-44
108010106	GDP-fucose protein O-fucosyltransferase 1	375.936	367.784	402.678	93.2117	86.4212	78.469	382.133	86.034	2.14982	7.11131e-45	7.51112e-44
108018939	mitochondrial import inner membrane translocase subunit Tim13	926.911	990.706	1038.49	373.849	392.905	336.296	985.367	367.683	1.42027	7.29231e-45	7.69744e-44
108008531	proteasome subunit alpha type-5	5452.06	5375.23	6227.56	2790.34	2842.1	2680.18	5684.95	2770.87	1.03637	7.42596e-45	7.83357e-44
108020889	F-box-like/WD repeat-containing protein ebi	1817.02	1661.77	1636.37	768.746	784.028	722.526	1705.05	758.433	1.16842	1.11867e-44	1.17489e-43
108019123	pre-rRNA processing protein FTSJ3	898.069	944.493	787.509	314.715	313.611	278.208	876.69	302.178	1.5368	1.29082e-44	1.35229e-43
108008526	GTP-binding protein 128up	705.128	751.935	764.084	257.585	269.955	261.903	740.383	263.148	1.4915	1.31302e-44	1.37469e-43
108020370	neuroguidin	512.188	593.076	601.228	153.348	176.406	158.976	568.831	162.91	1.80139	1.43215e-44	1.49847e-43
108015622	probable 28S ribosomal protein S26%2C mitochondrial	988.572	1033.07	1158.95	393.894	406.269	332.219	1060.2	377.461	1.48769	1.86786e-44	1.9507e-43
108021303	small nuclear ribonucleoprotein-associated protein B	1466.95	1222.74	1971	459.042	400.032	388.269	1553.56	415.781	1.90097	1.95074e-44	2.03598e-43
108019785	carcinine transporter	392.843	352.379	432.795	57.1297	89.985	77.4499	392.673	74.8549	2.38445	2.15149e-44	2.24409e-43
108009673	threonylcarbamoyladenosine tRNA methylthiotransferase	902.047	843.4	1015.06	346.787	288.665	306.742	920.169	314.065	1.5512	2.16514e-44	2.25692e-43
108009476	phenoloxidase 2	313.28	305.203	325.712	65.1479	51.6746	37.7059	314.732	51.5095	2.60944	2.1706e-44	2.26121e-43
108018720	C-Myc-binding protein homolog	873.206	949.306	950.364	322.733	370.631	347.506	924.292	346.957	1.41209	2.27557e-44	2.36909e-43
108021301	protein Notchless	941.829	837.623	1110.99	291.662	333.212	282.285	963.481	302.386	1.66888	2.88269e-44	2.99185e-43
108011491	polycomb protein esc	525.117	463.1	604.575	71.1616	125.623	115.156	530.93	103.98	2.34692	3.95733e-44	4.097e-43
108017499	26S protease regulatory subunit 4	2948.81	2816.15	3115.46	1513.44	1470.94	1439.96	2960.14	1474.78	1.0048	4.10195e-44	4.24409e-43
108009336	phenoloxidase 2	359.029	387.04	337.982	78.1775	80.1847	78.469	361.35	78.9437	2.195	4.24281e-44	4.38671e-43
108005336	p21-activated protein kinase-interacting protein 1-like	529.095	468.877	555.495	133.303	142.551	152.862	517.822	142.905	1.85666	4.24504e-44	4.38671e-43
108016671	lysosomal aspartic protease	603.685	571.895	671.502	192.437	196.898	168.148	615.694	185.828	1.72547	4.4419e-44	4.58165e-43
108008371	60S ribosomal protein L19	57870.3	58415.1	55434.6	33532.1	33992.1	33786.5	57240	33770.2	0.761283	5.0663e-44	5.21604e-43
108006336	protein insensitive	284.438	318.682	269.939	33.0751	40.0923	55.0302	291.02	42.7325	2.77218	5.54292e-44	5.69973e-43
108008965	uncharacterized LOC108008965	558.931	501.611	509.761	137.312	160.369	152.862	523.435	150.181	1.79982	6.40765e-44	6.58083e-43
108009176	protein mahjong%2C transcript variant X3	1344.62	1338.27	1208.03	573.302	520.309	497.31	1296.97	530.307	1.291	7.30446e-44	7.49267e-43
108015184	N-alpha-acetyltransferase 15%2C NatA auxiliary subunit	2198.93	2175.9	2089.24	1012.3	1043.29	1093.47	2154.69	1049.69	1.0379	8.02518e-44	8.22692e-43
108011652	uncharacterized LOC108011652	481.357	543.011	471.836	127.289	149.678	118.213	498.735	131.727	1.91774	1.30499e-43	1.33534e-42
108005404	probable 60S ribosomal protein L37-A	31632.3	33586.8	31842.8	18901.9	18547.6	19029.2	32354	18826.3	0.781237	1.65482e-43	1.69227e-42
108007243	uncharacterized LOC108007243%2C transcript variant X3	287.422	337.938	320.134	58.132	51.6746	28.5342	315.165	46.1136	2.76741	2.13024e-43	2.17313e-42
108012243	60S ribosomal protein L14	42328.6	41096.5	45682.2	23991.5	24355.6	23979.9	43035.8	24109	0.835916	2.18135e-43	2.22295e-42
108008401	proteasome subunit beta type-5	2676.31	2704.46	2996.1	1372.12	1372.05	1270.79	2792.29	1338.32	1.06032	2.18173e-43	2.22295e-42
108019915	muskelin	1125.82	1133.2	1008.37	383.872	258.373	362.792	1089.13	335.012	1.7046	2.54584e-43	2.58763e-42
108013257	chorion protein S18	369.969	386.077	479.644	2.00455	1.78188	4.07631	411.897	2.62092	7.31668	2.99989e-43	3.04173e-42
108017800	nucleolar protein 9%2C transcript variant X2	489.313	465.025	529.839	133.303	143.441	144.709	494.726	140.484	1.81478	3.2844e-43	3.32417e-42
108014437	serine/threonine-protein kinase greatwall-like	289.411	302.315	298.941	49.1115	54.3474	27.5151	296.889	43.658	2.75587	3.30253e-43	3.34049e-42
108015324	60S ribosomal protein L7a	59937.9	59035.1	58255.6	35395.4	35994	34975.8	59076.2	35455.1	0.73658	3.45887e-43	3.49651e-42
108009605	replication protein A 32 kDa subunit	400.799	416.886	446.18	104.237	109.586	76.4308	421.289	96.7511	2.11743	4.02065e-43	4.05949e-42
108018549	chymotrypsinogen A	280.46	247.436	281.094	41.0933	40.9833	44.8394	269.663	42.3053	2.67287	4.09407e-43	4.13113e-42
108004584	chorion protein S36	14244.8	14263.7	12815.4	0	0	0	13774.6	0	16.2378	4.40363e-43	4.43814e-42
108013689	ribonuclease H2 subunit B	277.476	308.091	310.095	59.1343	45.438	54.0111	298.554	52.8611	2.50216	4.55184e-43	4.58474e-42
108005170	proteasome activator complex subunit 3	3795.16	3666.29	3948.7	2043.64	1942.25	1842.49	3803.38	1942.79	0.968884	5.29888e-43	5.32435e-42
108019619	uncharacterized LOC108019619	5354.6	5859.51	5890.7	2957.72	3002.47	3100.04	5701.6	3020.07	0.916753	5.73189e-43	5.75253e-42
108014315	general odorant-binding protein 99a-like	15109	13826.6	14456.2	8240.71	8190.42	8004.86	14464	8145.33	0.828379	6.05818e-43	6.07271e-42
108009820	protein mago nashi	1013.44	834.735	1105.41	331.753	338.557	325.086	984.528	331.799	1.56762	6.90082e-43	6.90495e-42
108009331	uncharacterized LOC108009331	1074.1	1144.75	1047.41	464.054	458.834	446.356	1088.75	456.415	1.25461	8.80211e-43	8.78111e-42
108011719	probable cleavage and polyadenylation specificity factor subunit 2	881.162	888.651	967.096	342.778	351.031	371.963	912.303	355.257	1.36034	9.15819e-43	9.13088e-42
108007460	uncharacterized LOC108007460	578.822	567.081	582.266	2.00455	1.78188	2.03816	576.056	1.94153	8.21779	1.14746e-42	1.142e-41
108012212	protein Diedel-like	238.689	231.069	268.824	34.0774	35.6376	29.5533	246.194	33.0894	2.89064	1.27121e-42	1.2629e-41
108015342	lysozyme	1987.09	2048.81	2257.67	983.233	991.617	994.62	2097.86	989.823	1.08313	1.33436e-42	1.32406e-41
108015851	60S ribosomal protein L34	27274.2	25639	28814.3	14940.9	15397.2	14979.4	27242.5	15105.9	0.850669	1.86552e-42	1.84893e-41
108010965	actin-42A	8166.16	7693.62	7419.98	4311.79	4263.15	4243.44	7759.92	4272.79	0.860978	1.89587e-42	1.8779e-41
108010256	60S ribosomal protein L11	43416.6	39803.5	43553.9	23874.2	24020.7	24243.9	42258	24046.2	0.81339	1.94017e-42	1.92065e-41
108005077	ran GTPase-activating protein	904.036	996.483	893.476	376.856	361.722	331.2	931.332	356.593	1.38512	1.98349e-42	1.96236e-41
108006325	peptidyl-prolyl cis-trans isomerase	15619.2	14546.7	16075.9	8312.88	8752.6	8535.8	15413.9	8533.76	0.852849	1.99909e-42	1.97663e-41
108021506	ATP-dependent DNA helicase PIF1	304.329	329.273	329.058	70.1593	66.8205	56.0493	320.887	64.3431	2.31618	2.12256e-42	2.09623e-41
108009859	26S proteasome non-ATPase regulatory subunit 7	3518.68	3687.47	3646.41	1867.24	1953.83	1967.84	3617.52	1929.64	0.906575	2.208e-42	2.17741e-41
108011225	U4/U6.U5 tri-snRNP-associated protein 2%2C transcript variant X1	677.281	699.945	670.386	230.523	257.482	232.35	682.537	240.118	1.5057	2.20867e-42	2.17741e-41
108008389	lipopolysaccharide-induced tumor necrosis factor-alpha factor homolog	492.297	506.425	449.527	132.3	142.551	140.633	482.75	138.495	1.80169	2.50306e-42	2.46618e-41
108020389	trans-1%2C2-dihydrobenzene-1%2C2-diol dehydrogenase	1691.71	1539.49	1713.33	765.739	759.972	707.24	1648.18	744.317	1.14608	2.58559e-42	2.546e-41
108019581	maltase A3	24351.3	24311.3	27540.5	13554.8	13880.9	13096.2	25401	13510.6	0.910687	2.62658e-42	2.58484e-41
108018901	uncharacterized LOC108018901	1587.28	1602.08	1525.94	750.705	750.172	739.851	1571.77	746.909	1.0736	4.66367e-42	4.57654e-41
108004694	zinc finger CCCH domain-containing protein 18	2959.75	2937.46	2814.28	1556.53	1403.23	1453.21	2903.83	1470.99	0.98177	5.58139e-42	5.47015e-41
108016838	uncharacterized LOC108016838	463.455	404.37	442.834	109.248	106.022	66.2401	436.886	93.8367	2.21445	8.02407e-42	7.85954e-41
108016326	histone H2A-like	1621.1	1279.54	2284.44	145.33	145.223	158.976	1728.36	149.843	3.52787	1.03891e-41	1.01583e-40
108005449	uncharacterized LOC108005449	408.756	418.812	403.793	113.257	73.0571	96.8124	410.454	94.3756	2.12711	1.35772e-41	1.32368e-40
108005439	probable ATP-dependent RNA helicase DDX46	1059.18	1079.28	1010.6	452.026	398.25	353.62	1049.69	401.299	1.38741	1.56674e-41	1.52568e-40
108010869	sodium-coupled monocarboxylate transporter 2%2C transcript variant X2	470.417	390.891	441.719	123.28	99.7854	91.717	434.342	104.927	2.04981	1.65801e-41	1.61267e-40
108010228	proteasome subunit alpha type-6	4362.05	4094.73	4593.43	2242.09	2266.55	2327.57	4350.07	2278.74	0.932574	1.681e-41	1.63219e-40
108014205	developmentally-regulated GTP-binding protein 2	1429.15	1265.1	1471.28	534.213	562.184	619.599	1388.51	571.999	1.27928	1.71211e-41	1.66144e-40
108021504	uncharacterized LOC108021504	318.253	296.538	358.06	70.1593	60.584	65.221	324.283	65.3214	2.31241	2.03331e-41	1.96969e-40
108019221	nucleolar complex protein 4 homolog B%2C transcript variant X2	415.717	398.593	334.635	75.1707	57.9111	93.7552	382.982	75.6123	2.34906	2.12059e-41	2.05306e-40
108019906	exonuclease mut-7 homolog	950.78	1010.92	944.787	412.938	381.323	343.429	968.831	379.23	1.35316	2.42467e-41	2.34473e-40
108007653	nuclear pore complex protein Nup93	762.812	901.167	808.702	310.706	302.029	297.571	824.227	303.435	1.44211	2.4588e-41	2.37636e-40
108012446	40S ribosomal protein S9	47035.7	41921.6	50739.6	23569.5	24100.8	24024.8	46565.7	23898.4	0.96231	2.80972e-41	2.71238e-40
108010658	uncharacterized LOC108010658	777.73	715.35	704.965	255.58	261.046	283.304	732.682	266.643	1.45925	3.84546e-41	3.69916e-40
108018319	telomerase Cajal body protein 1%2C transcript variant X1	1221.29	1200.59	1129.95	491.115	514.073	538.073	1183.95	514.42	1.20316	4.07556e-41	3.91629e-40
108020493	bifunctional arginine demethylase and lysyl-hydroxylase PSR	1462.97	1455.73	1502.51	712.618	689.588	695.011	1473.74	699.072	1.07596	4.25342e-41	4.08251e-40
108012393	glycylpeptide N-tetradecanoyltransferase	2051.73	2021.85	1904.08	955.169	1006.76	980.353	1992.55	980.762	1.02267	4.79484e-41	4.59952e-40
108010596	merozoite surface antigen 2%2C transcript variant X1	959.73	980.116	886.784	388.883	374.195	327.124	942.21	363.401	1.37433	5.12558e-41	4.91397e-40
108013853	cuticle protein LPCP-23	517.16	531.458	497.491	1.00228	1.78188	3.05723	515.37	1.94713	8.05767	6.15226e-41	5.88141e-40
108004733	polyubiquitin	21589.5	23796.2	24344.7	13126.8	12664.7	12706.9	23243.5	12832.8	0.85697	6.31116e-41	6.01955e-40
108016418	serine protease 42	3168.6	3009.67	3233.69	1646.74	1636.66	1482.76	3137.32	1588.72	0.981126	7.63679e-41	7.27148e-40
108006272	splicing factor U2AF 50 kDa subunit	1598.22	1625.18	1515.9	775.762	729.68	727.622	1579.77	744.355	1.08628	7.727e-41	7.35319e-40
108016779	serine/threonine-protein phosphatase Pgam5%2C mitochondrial%2C transcript variant X2	982.605	934.865	1220.3	390.888	333.212	333.239	1045.92	352.446	1.56877	7.9208e-41	7.52904e-40
108011135	serine hydroxymethyltransferase%2C cytosolic	12794.7	11557.3	13918.6	6566.91	6567.12	6279.56	12756.9	6471.2	0.978991	8.44999e-41	8.02749e-40
108014075	uncharacterized LOC108014075	2615.64	2424.29	3315.12	1109.52	1079.82	953.857	2785.02	1047.73	1.40954	1.15294e-40	1.09034e-39
108017142	centromere protein J	443.565	503.537	465.143	125.284	139.878	141.652	470.748	135.605	1.79525	1.34032e-40	1.26325e-39
108020134	uncharacterized LOC108020134	287.422	269.58	355.829	55.1252	55.2383	51.973	304.277	54.1122	2.48841	1.43888e-40	1.35538e-39
108017829	uncharacterized LOC108017829	5644.01	5291.47	5944.24	3075.98	2969.51	2837.11	5626.57	2960.87	0.925971	1.50695e-40	1.4187e-39
108021117	nuclear pore complex protein Nup107	1086.04	959.897	964.865	418.951	387.559	344.448	1003.6	383.653	1.38712	1.62326e-40	1.52734e-39
108009762	non-structural maintenance of chromosomes element 1 homolog	205.87	166.562	199.666	14.0319	12.4732	9.1717	190.699	11.8922	3.99869	1.96141e-40	1.84344e-39
108011115	uncharacterized LOC108011115	555.947	577.671	592.305	191.435	193.334	200.758	575.308	195.176	1.55955	2.08786e-40	1.96008e-39
108005796	DNA primase large subunit	177.028	219.515	190.742	15.0341	13.3641	18.3434	195.762	15.5806	3.65912	2.41927e-40	2.26866e-39
108008814	uncharacterized LOC108008814	353.061	269.58	329.058	47.107	64.1477	60.1256	317.233	57.1268	2.46903	2.54594e-40	2.38477e-39
108011514	multidrug resistance-associated protein 4%2C transcript variant X2	1614.14	1476.91	1436.7	691.57	706.516	683.801	1509.25	693.963	1.12095	3.66378e-40	3.41844e-39
108005899	chromosome transmission fidelity protein 18 homolog	201.891	254.175	189.627	14.0319	12.4732	26.496	215.231	17.667	3.62292	3.83032e-40	3.56984e-39
108007702	cationic amino acid transporter 3%2C transcript variant X3	2910.02	2735.27	2533.19	1389.15	1308.79	1337.03	2726.16	1344.99	1.01988	3.83406e-40	3.57134e-39
108017788	inner centromere protein%2C transcript variant X2	1123.83	1061.95	967.096	432.983	436.561	433.108	1050.96	434.217	1.27587	3.83863e-40	3.5736e-39
108019796	transcription factor Dp%2C transcript variant X2	1384.4	1408.56	1374.24	634.441	592.476	674.63	1389.06	633.849	1.13315	4.70712e-40	4.36997e-39
108021126	structural maintenance of chromosomes protein 4	456.494	444.807	404.909	126.287	118.495	124.328	435.403	123.036	1.82522	6.2913e-40	5.83096e-39
108019866	proto-oncogene serine/threonine-protein kinase mos	188.962	187.743	195.204	4.0091	5.34564	11.2099	190.637	6.85487	4.81262	6.87261e-40	6.36268e-39
108012612	acyl-coenzyme A thioesterase 13	2317.28	2211.52	2688.24	1134.58	1071.8	1029.27	2405.68	1078.55	1.15672	8.90095e-40	8.21324e-39
108016459	uncharacterized LOC108016459	564.898	540.123	569.996	174.396	190.661	194.644	558.339	186.567	1.58071	1.02567e-39	9.45377e-39
108005123	pre-mRNA-splicing factor 38B	474.395	576.709	520.916	143.325	162.151	162.033	524.006	155.837	1.74907	1.06569e-39	9.81724e-39
108007454	isoleucine--tRNA ligase%2C cytoplasmic%2C transcript variant X1	2605.69	2426.22	2438.38	1227.79	1274.05	1317.67	2490.1	1273.17	0.967913	1.07138e-39	9.86427e-39
108016612	torsin-like protein	1324.73	1409.52	1454.55	643.461	623.658	540.111	1396.26	602.41	1.21178	1.43124e-39	1.31486e-38
108009125	tudor domain-containing protein 5%2C transcript variant X1	311.291	311.942	340.213	78.1775	69.4934	57.0684	321.149	68.2464	2.23237	1.96078e-39	1.79837e-38
108010090	protein MLP1 homolog%2C transcript variant X1	1774.26	1496.17	1687.68	745.693	739.481	749.022	1652.7	744.732	1.14982	1.96371e-39	1.80007e-38
108004885	probable histone-binding protein Caf1	412.734	395.705	348.021	97.2208	101.567	94.7743	385.486	97.8541	1.97801	2.10663e-39	1.92791e-38
108010048	protein SDA1 homolog	1233.23	1316.13	1224.77	564.281	584.457	576.798	1258.04	575.179	1.1292	2.12937e-39	1.94766e-38
108010794	tubulin-specific chaperone A	1191.46	1157.27	1281.65	552.254	538.128	498.329	1210.13	529.57	1.19125	2.99628e-39	2.73161e-38
108006734	60S ribosomal protein L13a	37590.6	39860.3	36502	21682.2	22066.8	22687.7	37984.3	22145.6	0.778422	3.15588e-39	2.87555e-38
108007750	uncharacterized protein CG13380-like	198.908	248.399	356.944	30.0683	28.5101	24.4579	268.084	27.6788	3.27173	3.16137e-39	2.87898e-38
108015493	40S ribosomal protein S8%2C transcript variant X3	16646.6	15947.6	14787.5	7843.81	8907.62	8338.1	15793.9	8363.18	0.917196	3.42686e-39	3.11906e-38
108015226	uncharacterized LOC108015226	611.642	684.54	664.809	231.526	224.517	245.598	653.664	233.88	1.48378	3.85354e-39	3.5036e-38
108006114	tether containing UBX domain for GLUT4	1212.34	1214.07	1264.92	556.263	584.457	554.378	1230.45	565.033	1.12185	3.91025e-39	3.55323e-38
108007486	U3 small nucleolar RNA-associated protein 4 homolog	803.588	763.489	706.081	297.676	277.973	288.399	757.719	288.016	1.39697	5.11988e-39	4.64484e-38
108016599	protein crooked neck	1038.3	1047.51	1057.45	443.006	455.271	483.043	1047.75	460.44	1.18645	5.17741e-39	4.69448e-38
108013403	protein l(2)37Cc	4036.84	3947.42	4087.01	2263.14	2265.66	2283.75	4023.76	2270.85	0.825227	5.21785e-39	4.72603e-38
108017596	exosome complex exonuclease RRP44	654.407	643.141	624.653	235.535	237.881	236.426	640.733	236.614	1.43737	5.33736e-39	4.83165e-38
108015875	DNA-directed RNA polymerases I%2C II%2C and III subunit RPABC3-like	516.166	461.174	453.989	141.321	152.351	130.442	477.11	141.371	1.75305	6.15546e-39	5.5602e-38
108013491	serine protease nudel	239.684	282.096	255.438	5.01138	3.56376	1.01908	259.073	3.19807	6.32924	6.3421e-39	5.72569e-38
108006597	60S ribosomal protein L7-2	1569.38	1586.67	1503.63	728.655	759.972	771.442	1553.23	753.356	1.04411	7.22374e-39	6.51813e-38
108011760	kelch domain-containing protein 4%2C transcript variant X1	466.439	414.961	476.298	119.271	112.259	143.69	452.566	125.073	1.85767	8.39163e-39	7.5597e-38
108010448	histidine--tRNA ligase%2C cytoplasmic%2C transcript variant X3	2887.15	2619.74	3048.53	1419.22	1413.92	1440.98	2851.81	1424.71	1.00084	9.03184e-39	8.12768e-38
108011322	uncharacterized LOC108011322	5404.33	5633.26	5644.18	3220.31	3225.21	3154.05	5560.59	3199.85	0.797125	1.11581e-38	1.00249e-37
108013069	cleavage and polyadenylation specificity factor subunit 5%2C transcript variant X1	971.665	1033.07	951.48	419.954	418.742	354.639	985.405	397.778	1.308	1.1191e-38	1.00491e-37
108014823	116 kDa U5 small nuclear ribonucleoprotein component%2C transcript variant X1	436.603	494.872	536.532	139.316	133.641	153.881	489.336	142.279	1.78286	1.30556e-38	1.17046e-37
108010220	zinc finger protein 286A	414.723	469.839	417.179	91.2071	115.822	130.442	433.914	112.49	1.94805	1.56394e-38	1.39985e-37
108004762	sepiapterin reductase	531.084	494.872	613.498	180.41	162.151	149.804	546.485	164.122	1.73396	1.59654e-38	1.42826e-37
108015331	uncharacterized LOC108015331	7636.07	7232.44	7129.96	4098.31	4305.92	4174.14	7332.83	4192.79	0.806404	1.84495e-38	1.6496e-37
108010094	regulator of nonsense transcripts 3B	562.909	578.634	592.305	208.473	207.589	195.663	577.949	203.909	1.50215	2.64126e-38	2.35153e-37
108011948	uncharacterized LOC108011948	1238.2	1254.51	1645.29	464.054	487.345	538.073	1379.33	496.49	1.47343	2.70062e-38	2.40183e-37
108010659	histone chaperone asf1	1116.87	1084.1	1161.18	507.152	500.709	513.615	1120.72	507.159	1.14372	2.90127e-38	2.57617e-37
108011934	60S ribosomal protein L44	26941.1	26497.8	31483.6	14334.6	14618.6	15190.4	28307.5	14714.5	0.943887	2.95919e-38	2.62621e-37
108008503	4-coumarate--CoA ligase 1-like	420.69	426.514	445.065	3.00683	0	3.05723	430.756	2.02135	7.79688	3.00799e-38	2.66809e-37
108021662	uncharacterized LOC108021662%2C transcript variant X1	362.012	374.524	319.019	82.1866	76.6209	93.7552	351.852	84.1876	2.06761	3.36256e-38	2.97944e-37
108005774	nuclear receptor coactivator 5	516.166	572.857	644.731	199.453	159.478	162.033	577.918	173.655	1.7351	3.74369e-38	3.31188e-37
108008470	40S ribosomal protein S23	56772.3	51287.6	60150.7	30560.4	31281.8	30270.7	56070.2	30704.3	0.868752	4.39569e-38	3.88251e-37
108018433	60S ribosomal protein L27	30051	30212.2	31897.4	18588.2	18340	18748	30720.2	18558.7	0.727071	5.08183e-38	4.48617e-37
108018938	probable small nuclear ribonucleoprotein E	632.527	584.411	785.278	215.489	210.262	190.568	667.405	205.44	1.69755	5.16215e-38	4.55468e-37
108009556	defensin	172.055	162.711	198.55	12.0273	12.4732	13.248	177.772	12.5828	3.81958	6.17108e-38	5.43627e-37
108011149	structural maintenance of chromosomes protein 3	769.773	878.06	845.512	309.703	334.103	339.353	831.115	327.72	1.34229	6.21398e-38	5.47118e-37
108008323	RING1 and YY1-binding protein A	786.681	804.889	876.745	255.58	294.01	339.353	822.771	296.315	1.47327	8.13063e-38	7.13992e-37
108007134	chymotrypsin-1	165.094	185.818	228.667	10.0228	3.56376	4.07631	193.193	5.88761	5.0521	8.44659e-38	7.41349e-37
108005782	uncharacterized LOC108005782	554.953	513.165	514.223	163.371	146.114	188.529	527.447	166.005	1.67124	8.51099e-38	7.4661e-37
108005887	RNA-binding protein lark%2C transcript variant X1	2769.79	2702.54	2624.66	1483.37	1433.52	1356.39	2699	1424.43	0.922076	9.70011e-38	8.49141e-37
108006013	venom carboxylesterase-6-like	343.116	288.836	332.404	77.1752	67.7115	73.3736	321.452	72.7535	2.1449	1.2839e-37	1.12274e-36
108010120	60S ribosomal protein L23	57094.5	57593.8	68182	30716.8	31705.9	32567.7	60956.8	31663.5	0.944937	1.58357e-37	1.38407e-36
108007887	nucleoporin Nup37	394.832	341.789	368.099	85.1935	105.131	86.6216	368.24	92.3154	1.99169	1.75771e-37	1.53467e-36
108006681	eukaryotic translation initiation factor 3 subunit E	6665.4	6760.68	6446.19	3858.76	3931.72	3897.97	6624.09	3896.15	0.765736	2.11793e-37	1.84628e-36
108021285	60S ribosomal protein L7	41813.4	40126	38727.4	23914.3	23915.5	24655.6	40222.3	24161.8	0.735301	2.15772e-37	1.87902e-36
108015817	ATP-dependent RNA helicase p62	5323.77	5524.46	4925.83	2909.61	2892.88	2908.45	5258.02	2903.65	0.856942	2.56416e-37	2.22947e-36
108020658	protein RRP5 homolog	762.812	816.442	633.576	253.576	266.391	245.598	737.61	255.188	1.53183	2.8715e-37	2.4941e-36
108009130	UPF0553 protein C9orf64 homolog	268.526	237.808	300.056	49.1115	47.2199	52.9921	268.797	49.7745	2.43329	3.41268e-37	2.95954e-36
108008498	40S ribosomal protein S16	33120.1	31277	32447.4	18286.5	19695.1	19430.8	32281.5	19137.5	0.754269	3.42156e-37	2.96571e-36
108020572	thioredoxin-2	10105.5	9744.35	12396	4814.93	5187.06	5170.8	10748.6	5057.6	1.0874	3.67059e-37	3.17662e-36
108004868	probable RNA methyltransferase CG1239	260.569	313.868	323.481	69.157	54.3474	58.0874	299.306	60.5306	2.30807	3.73732e-37	3.23102e-36
108008353	mRNA export factor	770.768	765.414	752.93	230.523	302.029	296.552	763.037	276.368	1.46377	4.59796e-37	3.96073e-36
108004563	40S ribosomal protein S14	16010.1	16100.7	18113.8	9488.55	9415.46	9139.09	16741.5	9347.7	0.840626	5.49402e-37	4.72531e-36
108015271	sex peptide receptor%2C transcript variant X2	257.586	266.692	242.053	47.107	40.0923	54.0111	255.443	47.0701	2.44657	5.95151e-37	5.11353e-36
108019200	TIP41-like protein%2C transcript variant X2	862.266	930.051	856.667	363.826	375.977	383.173	882.994	374.325	1.23856	8.36503e-37	7.17248e-36
108016584	involucrin	655.401	714.387	661.463	261.594	253.918	266.998	677.084	260.837	1.37727	1.0815e-36	9.25416e-36
108010958	WD repeat-containing protein 74	776.735	754.824	836.588	321.731	314.502	328.143	789.382	321.459	1.29581	1.48088e-36	1.26328e-35
108021394	threonine--tRNA ligase%2C cytoplasmic%2C transcript variant X2	4291.44	4306.54	4352.49	2462.59	2547.2	2374.45	4316.82	2461.41	0.810153	1.70177e-36	1.44876e-35
108013385	actin-interacting protein 1	2089.53	2099.84	2076.97	1143.6	1080.71	1092.45	2088.78	1105.59	0.918154	1.75458e-36	1.49296e-35
108006314	katanin p80 WD40 repeat-containing subunit B1%2C transcript variant X1	847.348	925.237	881.206	330.751	374.195	386.231	884.597	363.726	1.28197	2.34236e-36	1.98904e-35
108015000	alpha-tocopherol transfer protein-like	1059.18	992.632	1133.3	484.099	459.725	448.394	1061.7	464.073	1.19326	3.15522e-36	2.66845e-35
108014029	DNA polymerase delta catalytic subunit	296.373	254.175	275.516	51.1161	56.1293	62.1638	275.355	56.4697	2.28612	3.23968e-36	2.7385e-35
108004739	bystin	877.184	778.893	730.621	300.683	320.739	301.647	795.566	307.69	1.37038	3.44531e-36	2.90644e-35
108007671	protein maelstrom	1341.63	1421.07	1350.81	670.523	578.22	655.267	1371.17	634.67	1.11285	3.90751e-36	3.29468e-35
108004823	tyrocidine synthase 3-like	2821.51	3001.97	2544.34	1437.26	1289.19	1383.91	2789.27	1370.12	1.02654	5.65783e-36	4.76089e-35
108004924	eukaryotic translation initiation factor 2 subunit 3%2C transcript variant X2	3637.03	3693.25	3885.12	2107.79	2136.48	2088.09	3738.46	2110.78	0.824341	5.97562e-36	5.02577e-35
108014317	general odorant-binding protein 99a	2418.72	2339.57	2485.23	1292.94	1331.07	1251.43	2414.5	1291.81	0.901707	6.01342e-36	5.05502e-35
108015339	kelch-like protein 5	2365.01	2175.9	2823.21	1114.53	1076.26	1086.34	2454.71	1092.37	1.16748	6.88209e-36	5.77364e-35
108011062	protein PBDC1-like	391.848	372.598	398.216	114.259	114.931	111.08	387.554	113.423	1.77174	7.01297e-36	5.88048e-35
108011945	vitelline membrane protein Vm26Aa	9447.13	10564.6	8920.26	0	0	1.01908	9644.01	0.339693	14.7618	7.03448e-36	5.89556e-35
108004680	FK506-binding protein 59	1986.1	1894.76	1937.54	1048.38	980.926	939.59	1939.47	989.632	0.970674	8.06629e-36	6.74342e-35
108019015	uncharacterized LOC108019015	218.799	235.882	265.477	3.00683	2.67282	3.05723	240.053	2.91229	6.36877	8.75104e-36	7.30127e-35
108008428	kinesin-like protein subito	381.903	359.119	408.255	102.232	112.259	76.4308	383.092	96.9738	1.97631	9.32974e-36	7.77633e-35
108006721	60S ribosomal protein L17	29143	27382.6	26930.3	16303	17067.8	16668	27818.6	16679.6	0.73796	9.37838e-36	7.81298e-35
108005239	uncharacterized LOC108005239	351.072	362.007	329.058	100.228	81.9665	90.6979	347.379	90.964	1.93674	9.68037e-36	8.05654e-35
108018908	RNA-binding protein pno1	897.074	801.038	1003.91	353.803	277.973	340.372	900.673	324.05	1.47605	1.11171e-35	9.23388e-35
108006675	nuclear migration protein nudC%2C transcript variant X2	1084.05	1136.09	1282.77	473.074	480.217	538.073	1167.63	497.121	1.23178	1.20259e-35	9.98377e-35
108008780	uncharacterized LOC108008780	922.932	942.567	1278.31	331.753	385.777	309.8	1047.94	342.443	1.61068	1.20764e-35	1.00207e-34
108015897	procollagen-lysine%2C2-oxoglutarate 5-dioxygenase 3	295.378	285.947	239.822	49.1115	61.4749	50.9539	273.716	53.8468	2.34264	1.21319e-35	1.00617e-34
108016895	armadillo segment polarity protein%2C transcript variant X2	5894.63	5510.02	5124.38	3034.89	3027.42	3016.47	5509.68	3026.26	0.864644	1.39575e-35	1.15529e-34
108005246	lysosomal Pro-X carboxypeptidase	1537.56	1578.01	1521.48	809.839	738.59	764.308	1545.68	770.912	1.00436	1.5296e-35	1.26546e-34
108013736	selenoprotein BthD%2C transcript variant X1	168.077	173.301	255.438	4.0091	7.12753	2.03816	198.939	4.3916	5.46382	1.60754e-35	1.32862e-34
108012463	troponin C	2840.4	2615.89	2844.4	1436.26	1493.22	1519.45	2766.9	1482.97	0.8995	1.66049e-35	1.37171e-34
108010639	probable ribosome biogenesis protein RLP24	7509.77	7062.03	9568.34	3440.81	3672.46	3590.21	8046.71	3567.83	1.17304	2.01824e-35	1.66478e-34
108019186	WD repeat-containing protein 46	469.423	521.83	451.758	90.2048	153.242	125.347	481.003	122.931	1.96371	2.07876e-35	1.71385e-34
108011209	protein misato	643.467	614.257	614.614	238.542	249.463	230.312	624.113	239.439	1.38122	2.32826e-35	1.91861e-34
108007570	uncharacterized LOC108007570	422.679	481.393	487.452	1.00228	0	4.07631	463.841	1.69286	8.16674	2.35908e-35	1.94305e-34
108021331	carboxylesterase 1E	970.67	929.088	1005.02	445.011	428.542	428.013	968.26	433.855	1.15786	2.47993e-35	2.04058e-34
108020100	uncharacterized LOC108020100	1264.06	1199.63	1066.37	527.197	519.418	524.825	1176.69	523.814	1.16855	2.72371e-35	2.24006e-34
108018072	2-hydroxyacyl-CoA lyase 1	3326.73	3221.48	3464.59	1874.26	1883.45	1765.04	3337.6	1840.92	0.857903	2.75116e-35	2.26042e-34
108006793	40S ribosomal protein S26	31521.9	31228.9	28212	16825.2	17420.6	18019.3	30320.9	17421.7	0.799484	2.90404e-35	2.38368e-34
108019493	splicing factor U2af 38 kDa subunit	981.61	965.674	1049.64	435.99	435.67	467.757	998.975	446.472	1.16183	3.1319e-35	2.56945e-34
108010164	uncharacterized LOC108010164%2C transcript variant X2	3368.5	3376.49	3222.54	1919.36	1865.63	1813.96	3322.51	1866.32	0.832238	3.21165e-35	2.63229e-34
108014672	peritrophin-1	1285.94	1388.34	1560.52	606.377	662.86	586.989	1411.6	618.742	1.18822	3.32942e-35	2.72748e-34
108019328	serine protease easter	855.304	827.996	788.624	330.751	368.849	328.143	823.974	342.581	1.26503	3.59621e-35	2.94172e-34
108015133	uncharacterized LOC108015133	614.625	665.285	551.033	223.508	221.844	192.606	610.314	212.653	1.52108	4.23238e-35	3.45366e-34
108015356	putative peptidyl-prolyl cis-trans isomerase dodo	1059.18	1086.98	1165.65	429.976	480.217	521.768	1103.94	477.32	1.20925	4.30321e-35	3.50974e-34
108007715	probable 26S proteasome complex subunit sem1	920.943	989.743	1273.85	369.84	404.487	352.601	1061.51	375.643	1.49638	4.57221e-35	3.72007e-34
108021068	uncharacterized LOC108021068	178.023	216.627	213.051	6.01366	2.67282	2.03816	202.567	3.57488	5.83448	4.73804e-35	3.85311e-34
108021608	probable splicing factor%2C arginine/serine-rich 7	1345.61	1456.69	1287.23	630.432	666.424	650.172	1363.18	649.009	1.0709	7.6567e-35	6.19952e-34
108008457	uncharacterized LOC108008457	182.001	174.264	284.44	8.01821	0.890941	3.05723	213.568	3.98879	5.77843	7.70203e-35	6.2332e-34
108016631	28 kDa heat- and acid-stable phosphoprotein	4062.69	3741.38	4062.47	2177.95	2238.93	2252.16	3955.52	2223.01	0.831123	1.05492e-34	8.52502e-34
108021483	eukaryotic translation initiation factor 3 subunit I	6553.02	6560.42	6293.38	3908.88	3906.77	3786.89	6468.94	3867.51	0.74216	1.15433e-34	9.32389e-34
108013193	39S ribosomal protein L15%2C mitochondrial	1100.96	1082.17	1380.93	487.106	475.762	483.043	1188.02	481.97	1.30051	1.55889e-34	1.25734e-33
novel.750	-	250.624	326.384	259.9	55.1252	58.8021	35.6677	278.969	49.865	2.47867	1.7503e-34	1.40901e-33
108013432	proteasome subunit beta type-7	3145.73	2953.83	3262.69	1725.92	1742.68	1648.87	3120.75	1705.82	0.870891	2.76222e-34	2.20767e-33
108009016	DNA-directed RNA polymerase I subunit RPA1	766.79	789.484	742.89	323.735	323.411	332.219	766.388	326.455	1.23188	2.80134e-34	2.23786e-33
108007731	probable prefoldin subunit 2	2962.73	2939.38	3533.75	1542.5	1507.47	1601.99	3145.29	1550.65	1.02	3.06406e-34	2.44656e-33
108014282	vitelline membrane protein Vm26Ab%2C transcript variant X2	3853.84	4133.24	3559.4	0	0	0	3848.83	0	14.3985	3.29213e-34	2.62616e-33
108018357	-	4074.63	4072.58	3958.74	2312.25	2383.27	2387.7	4035.32	2361.07	0.773289	3.51316e-34	2.79848e-33
108016591	protein sym1%2C transcript variant X1	867.238	750.01	941.441	345.785	283.319	329.162	852.896	319.422	1.41774	4.35535e-34	3.46274e-33
108016913	protein ovo	278.471	335.049	323.481	84.1912	72.1662	71.3355	312.334	75.8976	2.04194	7.22606e-34	5.72877e-33
108019854	nedd8-activating enzyme E1 catalytic subunit	1611.15	1617.48	1469.05	779.771	743.045	808.129	1565.89	776.981	1.01224	7.36657e-34	5.8374e-33
108006927	histone deacetylase Rpd3	529.095	584.411	511.992	184.419	172.842	207.892	541.833	188.384	1.52716	7.48615e-34	5.92934e-33
108010467	uncharacterized LOC108010467	158.132	136.716	220.859	9.02048	13.3641	8.15262	171.902	10.1791	4.0602	8.50902e-34	6.73312e-33
108018210	probable U2 small nuclear ribonucleoprotein A'	628.549	516.053	538.763	181.412	204.025	193.625	561.122	193.021	1.53854	8.78921e-34	6.95154e-33
108021101	protein shuttle craft	2361.04	2488.8	2307.87	1323	1271.37	1307.48	2385.9	1300.62	0.87588	9.13976e-34	7.22538e-33
108010590	alpha-2-macroglobulin receptor-associated protein-like	481.357	441.919	519.8	162.369	153.242	167.129	481.025	160.913	1.57992	1.16665e-33	9.20545e-33
108015876	uncharacterized LOC108015876	150.175	177.153	147.24	10.0228	14.2551	12.2289	158.189	12.1689	3.69411	1.19315e-33	9.40569e-33
108012195	uncharacterized LOC108012195	189.957	199.297	264.362	37.0842	24.0554	29.5533	217.872	30.231	2.85386	1.29162e-33	1.01771e-32
108019433	40S ribosomal protein S20	7167.64	7423.08	7485.79	4347.87	4571.42	4315.8	7358.84	4411.69	0.737924	1.29741e-33	1.0218e-32
108007236	26S proteasome non-ATPase regulatory subunit 1	2192.96	2148.94	2026.77	1114.53	1171.59	1074.11	2122.89	1120.08	0.922192	1.39924e-33	1.10147e-32
108018312	WD repeat-containing protein 36%2C transcript variant X3	648.44	683.578	653.654	222.505	263.718	275.151	661.891	253.792	1.38262	1.4114e-33	1.11052e-32
novel.508	-	176.033	193.52	188.511	4.0091	5.34564	1.01908	186.022	3.45794	5.71558	1.5103e-33	1.18778e-32
108015167	dolichyl-diphosphooligosaccharide--protein glycosyltransferase subunit STT3A	2328.22	2104.65	2149.47	1153.62	1137.73	1193.34	2194.11	1161.56	0.917894	1.57282e-33	1.2352e-32
108021544	uncharacterized LOC108021544	2786.7	2941.31	2507.53	1469.34	1340.87	1402.25	2745.18	1404.15	0.968056	1.99736e-33	1.56494e-32
108014785	elongation factor 1-gamma	29894.9	27952.6	26083.7	16218.8	16559.9	16253.3	27977	16344	0.775513	2.00309e-33	1.56842e-32
108017876	immune-induced peptide 3	7727.57	9639.41	10225.3	4159.45	4475.19	3687.02	9197.44	4107.22	1.16277	2.00367e-33	1.56842e-32
108005851	SUMO-conjugating enzyme UBC9-B	3461	3669.18	3350.82	2011.57	1958.29	1881.22	3493.66	1950.36	0.841193	2.05047e-33	1.6043e-32
108008623	gram-negative bacteria-binding protein 3-like	1472.91	1334.42	1741.22	632.436	683.351	623.676	1516.18	646.488	1.22812	2.40971e-33	1.88097e-32
108011127	probable small nuclear ribonucleoprotein G	694.188	697.057	796.432	299.681	300.247	276.17	729.226	292.033	1.31847	2.72719e-33	2.12482e-32
108018624	WD repeat-containing protein 3	765.795	646.029	776.354	296.674	277.083	244.579	729.393	272.778	1.41758	2.99402e-33	2.32945e-32
108011634	eukaryotic translation initiation factor 3 subunit A	14306.4	14285.8	13474.7	8755.88	8581.54	8309.56	14022.3	8549	0.713949	3.01108e-33	2.34164e-32
108018095	probable elongation factor 1-delta%2C transcript variant X1	4482.39	4069.69	5152.27	2227.06	2287.04	2304.14	4568.12	2272.75	1.00674	3.03312e-33	2.35769e-32
108014221	major royal jelly protein 1-like%2C transcript variant X1	660.374	636.401	622.422	259.589	257.482	211.968	639.732	243.013	1.39511	3.12567e-33	2.4285e-32
108007377	beta-galactosidase-like	342.122	352.379	302.287	84.1912	95.3307	87.6407	332.263	89.0542	1.89883	3.26444e-33	2.53396e-32
108013911	uncharacterized LOC108013911	926.911	898.279	933.633	410.933	416.069	437.184	919.607	421.396	1.12594	3.27343e-33	2.53976e-32
108013309	pseudouridylate synthase 7 homolog	306.318	261.878	349.136	66.1502	74.839	70.3164	305.777	70.4352	2.11437	4.16595e-33	3.22625e-32
108020720	60S ribosomal protein L26	39388.7	38290	39411.1	24399.4	25363.3	24620.9	39029.9	24794.5	0.654524	4.16875e-33	3.22692e-32
108015279	obg-like ATPase 1	4273.54	4066.81	4333.53	2461.59	2512.45	2428.46	4224.62	2467.5	0.77546	4.3469e-33	3.36326e-32
108021634	protein disulfide-isomerase A5	1069.13	1040.77	1047.41	519.179	495.363	454.509	1052.44	489.684	1.10346	4.36883e-33	3.37867e-32
108004561	uncharacterized LOC108004561%2C transcript variant X2	365.99	417.849	372.561	0	2.67282	2.03816	385.467	1.57033	7.90282	5.23888e-33	4.04591e-32
108018162	uncharacterized LOC108018162	12013	11096.1	15412.2	5827.23	5941.68	5440.86	12840.4	5736.59	1.16221	5.45462e-33	4.20864e-32
108016104	nucleolar protein 14 homolog	311.291	338.9	274.401	82.1866	76.6209	66.2401	308.197	75.0159	2.03908	5.87209e-33	4.52866e-32
108019857	1%2C4-alpha-glucan-branching enzyme	21136.9	20987.8	20244.3	13153.9	12970.3	13263.3	20789.7	13129.2	0.663154	6.51855e-33	5.02259e-32
108014812	plancitoxin-1	1108.91	1145.71	1010.6	499.133	520.309	456.547	1088.41	491.997	1.14519	6.90263e-33	5.31608e-32
108007202	probable multidrug resistance-associated protein lethal(2)03659	1793.15	1938.09	1570.56	859.953	835.702	783.671	1767.27	826.442	1.09711	7.13588e-33	5.49319e-32
108009863	protein rigor mortis	537.051	547.825	573.342	211.48	209.371	212.987	552.739	211.28	1.38719	7.52913e-33	5.79324e-32
108011423	glutaminyl-peptide cyclotransferase	552.964	473.69	515.338	195.444	169.279	166.11	513.998	176.944	1.53899	7.80132e-33	5.99991e-32
108016607	protein will die slowly	1190.46	1062.92	1155.61	531.206	550.601	535.016	1136.33	538.941	1.0755	1.01046e-32	7.74999e-32
108005188	pleiotropic regulator 1	461.466	517.016	554.379	186.423	152.351	175.281	510.954	171.352	1.57789	1.16572e-32	8.91619e-32
108009724	drosocin	349.083	400.519	490.799	111.253	113.149	115.156	413.467	113.186	1.86729	1.32957e-32	1.01509e-31
108021817	acetyl-CoA acetyltransferase%2C mitochondrial	2487.34	2535.01	2427.22	1426.24	1324.83	1250.41	2483.19	1333.83	0.896769	1.37681e-32	1.05019e-31
108007612	uncharacterized LOC108007612	194.93	171.376	167.318	25.0569	23.1645	11.2099	177.874	19.8104	3.1583	1.38026e-32	1.05235e-31
108012213	protein Diedel-like	400.799	404.37	471.836	137.312	137.205	132.48	425.668	135.666	1.64788	1.65057e-32	1.25615e-31
108006046	-	5854.85	4892.88	5597.33	2887.56	2958.81	2934.94	5448.35	2927.11	0.896157	1.75634e-32	1.33543e-31
108016899	histone-lysine N-methyltransferase setd3	577.827	604.629	602.344	232.528	228.081	246.617	594.933	235.742	1.3363	1.77378e-32	1.34746e-31
108008290	nucleolar GTP-binding protein 1	16294.5	16334.6	15532.7	10236.2	9770.06	9900.34	16053.9	9968.88	0.687521	1.77998e-32	1.35156e-31
108016629	eukaryotic translation initiation factor 3 subunit G-A	4856.34	4811.04	5238.16	2859.49	2948.12	2725.01	4968.51	2844.21	0.804321	1.81758e-32	1.37948e-31
108014175	protein amnionless	351.072	351.417	371.445	95.2162	117.604	98.8506	357.978	103.89	1.78055	2.2571e-32	1.70764e-31
108010937	RNA-binding protein 1	537.051	447.695	640.269	170.387	163.933	167.129	541.672	167.15	1.69475	2.60641e-32	1.97013e-31
108017486	histone-lysine N-methyltransferase pr-set7	855.304	808.74	779.7	373.849	304.702	339.353	814.581	339.301	1.26569	2.72181e-32	2.05549e-31
108019595	maltase A1	34852.6	35493.1	32779.8	21514.9	21360.3	20355.1	34375.2	21076.7	0.705733	2.78055e-32	2.09891e-31
108007150	protein-cysteine N-palmitoyltransferase Rasp	320.242	282.096	348.021	83.1889	86.4212	72.3545	316.786	80.6549	1.96979	2.82139e-32	2.12877e-31
108011886	lipid storage droplets surface-binding protein 1	2572.87	2771.86	2496.38	1417.22	1452.23	1449.13	2613.7	1439.53	0.860792	4.28356e-32	3.22617e-31
108016962	cyclin-L1	1674.8	1698.35	1727.83	932.117	866.885	914.113	1700.33	904.372	0.911258	4.41485e-32	3.32356e-31
108005876	nucleolar protein 10	346.1	329.273	380.369	111.253	98.0035	92.7361	351.914	100.664	1.8049	4.44474e-32	3.34456e-31
108004620	putative polyketide hydroxylase	2626.58	2567.75	3077.53	0	0	0	2757.29	0	13.9166	4.92052e-32	3.69758e-31
108005361	uncharacterized LOC108005361%2C transcript variant X1	684.243	715.35	558.841	254.578	228.972	224.197	652.811	235.916	1.47031	4.94291e-32	3.71273e-31
108012857	39S ribosomal protein L17%2C mitochondrial	1194.44	1295.91	1528.17	505.147	596.039	586.989	1339.51	562.725	1.24976	5.21316e-32	3.91396e-31
108020913	uncharacterized LOC108020913%2C transcript variant X2	7697.73	8000.75	7126.62	3685.37	3907.67	4442.16	7608.37	4011.73	0.92362	6.80666e-32	5.09205e-31
108008423	40S ribosomal protein S21	23472.1	22885.4	29770.3	12033.3	12702.1	12631.5	25375.9	12455.6	1.02656	8.58172e-32	6.40564e-31
108014732	FK506-binding protein 2-like	519.15	513.165	645.846	204.464	172.842	190.568	559.387	189.291	1.56336	8.65711e-32	6.45615e-31
108020552	CDK5RAP1-like protein	869.227	840.512	949.249	410.933	393.796	388.269	886.329	397.666	1.15553	1.20676e-31	8.97152e-31
108005781	transcription elongation factor S-II	930.889	970.488	945.903	421.958	471.308	416.803	949.093	436.69	1.11855	1.28613e-31	9.55737e-31
108006837	cleavage and polyadenylation specificity factor subunit 4	361.018	363.933	416.063	100.228	126.514	111.08	380.338	112.607	1.7516	1.33541e-31	9.91479e-31
108010546	cyclin-dependent kinase 2	142.219	153.083	162.856	3.00683	8.01847	17.3243	152.719	9.44987	4.02556	1.40888e-31	1.0451e-30
108004637	uncharacterized LOC108004637	1760.33	1629.03	1508.09	831.889	809.865	823.415	1632.49	821.723	0.991069	1.41119e-31	1.04634e-30
108009076	transmembrane protease serine 9-like	32942.1	32452.6	34842.2	21159	21085.9	20204.2	33412.3	20816.4	0.682606	1.43601e-31	1.06427e-30
108016608	ubiquitin-like modifier-activating enzyme 5	1077.09	991.669	1166.76	467.061	521.2	464.7	1078.51	484.32	1.15293	1.46294e-31	1.08328e-30
108021734	actin-related protein 2/3 complex subunit 1A	4704.17	4528.94	4668.16	2714.16	2859.03	2758.64	4633.76	2777.28	0.738251	1.55045e-31	1.14757e-30
108021469	protein aubergine-like%2C transcript variant X2	318.253	365.858	355.829	104.237	92.6578	105.984	346.647	100.96	1.78196	1.81131e-31	1.33886e-30
108009326	uncharacterized LOC108009326	156.143	137.678	141.662	10.0228	12.4732	12.2289	145.161	11.575	3.64562	1.91965e-31	1.4177e-30
108006436	39S ribosomal protein L9%2C mitochondrial	931.883	1011.89	1199.11	458.04	408.942	438.204	1047.63	435.062	1.26759	1.93268e-31	1.42668e-30
108015925	uncharacterized LOC108015925	278.471	325.421	342.444	58.132	73.9481	91.717	315.445	74.599	2.08047	2.12633e-31	1.56895e-30
108010846	60S ribosomal protein L6	39727.9	41784.9	36561.1	23093.4	23920	23306.3	39358	23439.9	0.747716	2.23448e-31	1.64801e-30
108018099	mismatch repair endonuclease PMS2	298.362	302.315	282.209	77.1752	83.7484	74.3927	294.295	78.4388	1.90605	2.25121e-31	1.65889e-30
108008521	trypsin delta/gamma-like	2528.12	2585.08	2841.05	8.01821	5.34564	28.5342	2651.42	13.966	7.57755	2.34772e-31	1.72925e-30
108021820	serine/threonine-protein kinase Nek2	239.684	276.319	264.362	65.1479	49.0017	62.1638	260.122	58.7711	2.15132	2.42131e-31	1.78267e-30
108004910	heat shock 70 kDa protein cognate 4	12003.1	11231.9	10828.8	6380.49	6973.39	6228.6	11354.6	6527.5	0.798559	2.42844e-31	1.78713e-30
108018683	uncharacterized LOC108018683	14222.9	14131.8	11964.3	7420.85	7534.69	7389.33	13439.7	7448.29	0.851631	3.21749e-31	2.3626e-30
108021494	ubiquitin-40S ribosomal protein S27a	30967	33860.2	33407.8	19861.1	20172.7	20637.3	32745	20223.7	0.695224	3.28551e-31	2.41149e-30
108018643	uncharacterized LOC108018643	602.691	544.937	723.928	226.514	223.626	218.083	623.852	222.741	1.48398	3.60398e-31	2.64408e-30
108013693	gametocyte-specific factor 1 homolog	306.318	319.645	381.484	1.00228	2.67282	1.01908	335.816	1.56473	7.70223	3.62798e-31	2.66052e-30
108013284	putative serine protease F56F10.1	1781.22	1653.1	1888.46	906.057	938.161	922.266	1774.26	922.161	0.943329	3.86584e-31	2.83371e-30
108018209	NSFL1 cofactor p47	2565.91	2688.1	2654.77	1487.38	1412.14	1546.96	2636.26	1482.16	0.831292	4.10304e-31	3.00231e-30
108005231	replication protein A 14 kDa subunit	385.881	413.998	538.763	125.284	135.423	129.423	446.214	130.043	1.77579	4.77248e-31	3.48758e-30
108021671	-	2191.96	2379.04	2430.57	0	0	0	2333.86	0	13.6763	5.05468e-31	3.68254e-30
108011755	protein Turandot M	164.099	206.999	250.977	35.0797	29.401	19.3625	207.358	27.9477	2.88624	5.72878e-31	4.16458e-30
108004724	uncharacterized LOC108004724	738.943	825.107	726.159	318.724	344.794	309.8	763.403	324.439	1.23393	5.77293e-31	4.19484e-30
108012664	chorion protein S16	2217.82	2311.65	2311.21	0	0	0	2280.23	0	13.6429	6.83986e-31	4.9658e-30
108005479	uncharacterized LOC108005479	305.324	335.049	236.476	60.1366	56.1293	75.4118	292.283	63.8925	2.19983	7.69525e-31	5.57956e-30
108008200	uncharacterized LOC108008200	1952.28	1886.1	1772.45	975.215	965.78	806.091	1870.28	915.695	1.02991	8.5184e-31	6.17104e-30
108012418	sodium-dependent nutrient amino acid transporter 1	287.422	248.399	297.825	61.1388	73.9481	68.2782	277.882	67.7884	2.03152	9.24579e-31	6.68929e-30
108015414	band 7 protein AGAP004871	2029.85	1908.24	1959.85	1038.36	1057.55	1122	1965.98	1072.64	0.874295	1.09991e-30	7.95089e-30
108018673	proteasome subunit alpha type-2	3207.39	3353.38	3351.93	1972.48	1932.45	1806.83	3304.23	1903.92	0.795109	1.28997e-30	9.31675e-30
108015037	protein CWC15 homolog	1495.79	1401.82	1638.6	741.684	738.59	781.633	1512.07	753.969	1.0035	1.3283e-30	9.58944e-30
108005024	zinc finger protein 184	389.859	489.095	475.182	140.319	158.587	139.614	451.379	146.173	1.62429	1.47432e-30	1.06298e-29
108020216	acyl-CoA desaturase 1	891.107	819.33	748.468	337.767	368.849	353.62	819.635	353.412	1.2137	1.80582e-30	1.30088e-29
108018950	60S ribosomal protein L37a	22283.6	20242.6	23775.8	12000.3	12720	13068.7	22100.7	12596.3	0.811016	1.97802e-30	1.42431e-29
108016533	protein lin-9 homolog	1145.71	1182.3	1079.76	571.297	544.365	473.871	1135.92	529.844	1.1001	2.23983e-30	1.61145e-29
108008096	probable H/ACA ribonucleoprotein complex subunit 1	503.237	564.192	615.729	190.432	216.499	214.006	561.053	206.979	1.43681	2.24372e-30	1.61355e-29
108011943	uncharacterized LOC108011943	1653.92	1949.64	1918.58	874.987	966.671	906.979	1840.71	916.212	1.00578	2.39301e-30	1.72017e-29
108008684	immune-induced peptide 4	3453.04	3857.88	4644.74	1627.7	1957.4	1502.12	3985.22	1695.74	1.2318	2.59981e-30	1.86722e-29
108008332	small nuclear ribonucleoprotein F	431.63	440.956	605.69	152.346	138.096	152.862	492.759	147.768	1.73683	2.72921e-30	1.95847e-29
108010974	mitotic checkpoint serine/threonine-protein kinase BUB1 beta	294.384	221.441	244.284	36.0819	62.3658	43.8204	253.369	47.4227	2.40831	3.07925e-30	2.20776e-29
108018943	venom carboxylesterase-6	394.832	338.9	412.717	124.282	119.386	114.137	382.15	119.268	1.67845	3.27445e-30	2.34637e-29
108017500	26S protease regulatory subunit 4	1053.22	946.418	1050.76	449.02	434.779	509.539	1016.8	464.446	1.1312	3.27538e-30	2.34637e-29
108013473	LETM1 domain-containing protein 1	1930.4	1852.4	1919.69	1032.34	1051.31	1083.28	1900.83	1055.64	0.848469	3.36031e-30	2.40619e-29
108016579	GDP-fucose protein O-fucosyltransferase 2	1056.2	986.855	1224.77	512.163	466.853	435.146	1089.27	471.387	1.2073	3.3677e-30	2.41044e-29
108015517	caspase	1041.28	1068.69	990.521	493.12	516.746	508.52	1033.5	506.128	1.03014	3.47535e-30	2.48643e-29
108009249	U6 snRNA-associated Sm-like protein LSm7	256.591	256.101	297.825	63.1434	70.3843	68.2782	270.173	67.2686	2.0031	3.6036e-30	2.57598e-29
108006027	prefoldin subunit 3	2424.69	1805.22	2321.25	725.648	970.234	918.189	2183.72	871.357	1.3245	4.32038e-30	3.08145e-29
108019740	elongation factor Tu%2C mitochondrial	7809.12	7505.88	8621.32	4356.89	4160.69	4749.92	7978.77	4422.5	0.851338	4.45825e-30	3.17605e-29
108007855	protein NPC2 homolog	2428.67	2263.51	2942.56	1221.77	1190.3	1241.24	2544.91	1217.77	1.06285	5.6878e-30	4.04509e-29
108018929	mitochondrial import inner membrane translocase subunit TIM50-C	1659.89	1628.07	1633.02	895.032	874.904	922.266	1640.33	897.401	0.870573	7.1001e-30	5.03237e-29
108015200	venom peptide CtAPI	675.292	630.624	645.846	273.621	289.556	272.094	650.588	278.424	1.22354	7.19123e-30	5.0948e-29
108005342	chymotrypsin-1	4085.57	3996.52	4458.46	2392.43	2414.45	2141.08	4180.18	2315.99	0.851364	8.05548e-30	5.70227e-29
108015168	cystathionine beta-synthase	1463.96	1454.77	1582.83	815.853	778.682	767.366	1500.52	787.3	0.930044	8.95958e-30	6.33958e-29
108005629	proteasome subunit beta type-1	3544.54	3573.86	3453.44	2167.92	2098.17	2044.27	3523.94	2103.45	0.744547	9.52201e-30	6.73469e-29
108018146	peregrin	555.947	621.959	552.148	225.512	242.336	219.102	576.685	228.983	1.3319	1.05511e-29	7.45626e-29
108011544	nuclear factor NF-kappa-B p110 subunit	2499.28	2548.49	2175.13	1285.92	1248.21	1302.38	2407.63	1278.84	0.913609	1.07882e-29	7.61737e-29
108006006	60S ribosomal protein L3	33089.3	30712.9	29877.4	19327.9	19611.4	19433.8	31226.5	19457.7	0.68245	1.1165e-29	7.87674e-29
108008281	tubulin gamma-2 chain	686.232	672.024	748.468	0	1.78188	1.01908	702.241	0.933653	9.50355	1.20502e-29	8.48695e-29
[truncated: 4,180 more rows]
