# Supplementary material for: Transcriptome analysis of sex-biased gene expression in the spotted-wing Drosophila, Drosophila suzukii (Matsumura)
Source: G3 (Bethesda). 2022 May 19;12(8):jkac127. doi: 10.1093/g3journal/jkac127 (PMC9339319; doi:10.1093/g3journal/jkac127)
Supplement: jkac127_Table_S5 [file jkac127_table_s5.xls]

## Sheet: female specific-expressed genes
Gene_id	gene_description	Fmale1 count	Fmale2 count	Fmale3 count	Male1 count	Male2 count	Male3 count	log2FoldChange	p value	padj
108004584	chorion protein S36	14244.8	14263.7	12815.4	0	0	0	16.2378	4.40363e-43	4.43814e-42
108014282	vitelline membrane protein Vm26Ab%2C transcript variant X2	3853.84	4133.24	3559.4	0	0	0	14.3985	3.29213e-34	2.62616e-33
108004620	putative polyketide hydroxylase	2626.58	2567.75	3077.53	0	0	0	13.9166	4.92052e-32	3.69758e-31
108021671	-	2191.96	2379.04	2430.57	0	0	0	13.6763	5.05468e-31	3.68254e-30
108012664	chorion protein S16	2217.82	2311.65	2311.21	0	0	0	13.6429	6.83986e-31	4.9658e-30
108012650	chorion protein S19	1626.07	1772.49	1668.71	0	0	0	13.2102	4.82885e-29	3.33079e-28
108008146	trypsin alpha-like	1021.39	1011.89	1064.14	0	0	0	12.4996	3.83416e-26	2.41914e-25
108010852	uncharacterized LOC108010852%2C transcript variant X2	878.178	820.293	980.482	0	0	0	12.2897	2.78035e-25	1.70847e-24
108009099	trypsin delta/gamma-like	838.397	792.372	841.05	0	0	0	12.1742	7.38793e-25	4.48534e-24
108004577	uncharacterized LOC108004577	711.096	843.4	1177.92	0	0	0	12.3187	4.60949e-24	2.72335e-23
108008202	cell wall protein DAN4	572.855	645.066	611.267	0	0	0	11.7402	3.48574e-23	1.9871e-22
108016476	vitelline membrane protein Vm32E	535.062	498.723	835.473	0	0	0	11.7709	7.94712e-22	4.30019e-21
108011156	uncharacterized LOC108011156	380.909	457.323	350.252	0	0	0	11.1193	7.58781e-21	3.94736e-20
108004583	uncharacterized LOC108004583	221.782	284.985	285.556	0	0	0	10.5325	8.96161e-19	4.29089e-18
108016687	GPI-anchored CFEM domain protein A	221.782	256.101	243.168	0	0	0	10.3971	2.39684e-18	1.12634e-17
108020289	uncharacterized LOC108020289	240.679	232.994	218.628	0	0	0	10.3389	3.72425e-18	1.73598e-17
108016666	uncharacterized LOC108016666	230.733	210.85	218.628	0	0	0	10.2698	6.39272e-18	2.95593e-17
108010751	trypsin delta/gamma-like	185.979	190.632	239.822	0	0	0	10.169	1.54606e-17	7.03404e-17
108005943	trypsin alpha-like	199.902	167.525	238.707	0	0	0	10.1444	1.98292e-17	8.98496e-17
108015115	uncharacterized LOC108015115	122.328	149.232	187.396	0	0	0	9.74309	4.49082e-16	1.89517e-15
novel.286	-	121.334	132.864	176.241	0	0	0	9.65029	8.70893e-16	3.62222e-15
108012657	uncharacterized LOC108012657	98.4594	117.46	92.5824	0	0	0	9.17374	2.59391e-14	1.0044e-13
108012306	carboxypeptidase B-like	83.5413	73.1717	95.9288	0	0	0	8.88206	2.10237e-13	7.72222e-13
108015617	uncharacterized LOC108015617%2C transcript variant X2	68.6232	77.0228	104.852	0	0	0	8.86883	2.59594e-13	9.47482e-13
108012746	uncharacterized LOC108012746	68.6232	78.9484	66.9271	0	0	0	8.64896	1.04256e-12	3.6791e-12
108009934	cyprosin	78.5686	46.2137	55.7726	0	0	0	8.39948	7.28808e-12	2.47024e-11
108016206	elongation of very long chain fatty acids protein 7-like	61.6614	51.0276	55.7726	0	0	0	8.29914	1.1595e-11	3.88279e-11
108010055	cyprosin%2C transcript variant X1	37.7925	48.1393	52.4262	0	0	0	8.0139	8.31577e-11	2.63632e-10
108011066	homeotic protein bicoid-like	30.8307	51.9904	45.7335	0	0	0	7.9092	1.87375e-10	5.80814e-10
108007549	-	43.7597	34.6603	47.9644	0	0	0	7.88259	1.97122e-10	6.10122e-10
108013697	cell wall integrity and stress response component 3	37.7925	38.5114	47.9644	0	0	0	7.85831	2.25077e-10	6.9395e-10
108008897	uncharacterized LOC108008897	29.8362	36.5858	36.8099	0	0	0	7.59219	1.25241e-09	3.66088e-09
108005237	mucin-2	34.8089	25.0324	41.2717	0	0	0	7.55957	1.73299e-09	5.01567e-09
108011281	aspartic proteinase A1	17.9017	21.1813	26.7708	0	0	0	6.94158	7.48189e-08	1.92605e-07
108015880	uncharacterized LOC108015880	18.8962	9.62785	32.3481	0	0	0	6.82344	2.49229e-07	6.16618e-07
108015879	leucine-rich repeat extensin-like protein 1	26.8526	22.1441	8.92361	0	0	0	6.76498	3.21298e-07	7.89318e-07
108016665	integumentary mucin C.1	21.8799	12.5162	17.8472	0	0	0	6.60908	5.57155e-07	1.34425e-06
108006765	beta-mannosyltransferase 4	20.8853	20.2185	8.92361	0	0	0	6.55339	9.20341e-07	2.17684e-06
108018424	uncharacterized LOC108018424	15.9126	14.4418	16.7318	0	0	0	6.45925	1.16124e-06	2.7175e-06
novel.13	-	12.929	15.4046	18.9627	0	0	0	6.46425	1.18078e-06	2.76122e-06
108012155	uncharacterized LOC108012155	16.9072	9.62785	21.1936	0	0	0	6.47492	1.31217e-06	3.05436e-06
108011444	cytochrome P450 307a1	12.929	11.5534	16.7318	0	0	0	6.26504	3.53767e-06	7.95666e-06
108005652	uncharacterized LOC108005652	14.9181	21.1813	6.69271	0	0	0	6.32931	3.5892e-06	8.06823e-06
novel.144	-	6.96178	8.66507	22.309	0	0	0	6.13972	1.05818e-05	2.28381e-05
108016529	fibrinogen-like protein A	9.94539	10.5906	11.1545	0	0	0	5.88839	2.45882e-05	5.15181e-05
108007663	uncharacterized LOC108007663	6.96178	11.5534	12.27	0	0	0	5.84535	3.32887e-05	6.88504e-05
108004993	uncharacterized LOC108004993	6.96178	5.77671	15.6163	0	0	0	5.72021	7.31469e-05	0.000147033
108006714	10 kDa heat shock protein%2C mitochondrial-like	2.98362	7.70228	16.7318	0	0	0	5.67125	0.00012183	0.000239929
108012774	pupal cuticle protein C1B-like	6.96178	7.70228	10.0391	0	0	0	5.52687	0.000144987	0.000283896
108010478	uncharacterized LOC108010478	11.9345	2.88836	7.80816	0	0	0	5.40112	0.000343371	0.000646746
108006528	mucin-2	4.9727	13.479	3.34635	0	0	0	5.3573	0.000443222	0.000825242
108015781	uncharacterized LOC108015781	4.9727	3.85114	12.27	0	0	0	5.29223	0.000515011	0.000951911
108020843	hepatoma-derived growth factor-like	9.94539	5.77671	4.4618	0	0	0	5.24163	0.000565007	0.00104121
108005866	trypsin alpha-like	7.95631	5.77671	5.57726	0	0	0	5.17562	0.000679992	0.00124324
108017412	chymotrypsin-1-like	8.95085	0.962785	11.1545	0	0	0	5.29212	0.000760615	0.00138504
108020769	uncharacterized LOC108020769	4.9727	9.62785	4.4618	0	0	0	5.16073	0.00079603	0.00144528
108006204	angiopoietin-related protein 7-like	2.98362	5.77671	10.0391	0	0	0	5.1287	0.00096895	0.0017424
108004990	keratin%2C type I cytoskeletal 9-like	6.96178	3.85114	6.69271	0	0	0	5.03001	0.00125641	0.00223551
108004576	vanin-like protein 2	3.97816	3.85114	8.92361	0	0	0	4.96157	0.00174429	0.00305259
108012675	larval cuticle protein 8-like	5.96724	7.70228	2.2309	0	0	0	4.90187	0.0023405	0.00403185
108016205	elongation of very long chain fatty acids protein 4-like	7.95631	1.92557	5.57726	0	0	0	4.85067	0.00289187	0.00492584
108016528	uncharacterized LOC108016528	0.994539	5.77671	8.92361	0	0	0	4.86828	0.0032521	0.00550523
108010890	DNA topoisomerase 3-alpha-like	2.98362	1.92557	10.0391	0	0	0	4.79237	0.00393661	0.00659454
108017400	chymotrypsin-1-like	4.9727	4.81393	3.34635	0	0	0	4.62129	0.00542577	0.0089255
108013891	uncharacterized LOC108013891	6.96178	2.88836	3.34635	0	0	0	4.62683	0.00572036	0.00938611
108018018	fibrinogen-like protein 1	4.9727	1.92557	5.57726	0	0	0	4.53851	0.00763732	0.012333
108009022	acanthoscurrin-1	1.98908	4.81393	5.57726	0	0	0	4.52951	0.0078181	0.0126018
108012061	serine/arginine repetitive matrix protein 2-like	2.98362	5.77671	3.34635	0	0	0	4.50415	0.00818126	0.0131416
108006040	trypsin delta/gamma-like	3.97816	3.85114	3.34635	0	0	0	4.38667	0.0112314	0.0177093
108010901	harpin HrpN-like%2C transcript variant X1	8.95085	1.92557	1.11545	0	0	0	4.49295	0.0115655	0.0181976
108006520	skin secretory protein xP2	5.96724	0.962785	4.4618	0	0	0	4.40889	0.0127714	0.0199941
108008751	estrogen sulfotransferase-like	4.9727	4.81393	1.11545	0	0	0	4.35821	0.0143101	0.0222448
108018340	uncharacterized LOC108018340	1.98908	2.88836	5.57726	0	0	0	4.28166	0.0162354	0.0250629
108015715	40S ribosomal protein S5	3.97816	2.88836	3.34635	0	0	0	4.2551	0.0165069	0.0254327
108014343	astacin-like metalloendopeptidase	0	3.85114	6.69271	0	0	0	4.29315	0.0241634	0.0362961
108012102	mucin-5AC	6.96178	0	3.34635	0	0	0	4.26653	0.0264949	0.0396062
108015616	uncharacterized LOC108015616	4.9727	0.962785	3.34635	0	0	0	4.11449	0.0272463	0.0406748

## Sheet: male specific-expressed genes
Gene_id	gene_description	Fmale1	Fmale2	Fmale3	Male1	Male2	Male3	log2FoldChange	p value	padj
108008088	uncharacterized LOC108008088	0	0	0	348.792	421.415	395.402	-11.0136	1.65551e-20	8.48563e-20
108015658	uncharacterized LOC108015658	0	0	0	303.69	300.247	280.246	-10.6145	4.01915e-19	1.95349e-18
108009161	uncharacterized LOC108009161	0	0	0	253.576	274.41	259.865	-10.4483	1.50575e-18	7.13407e-18
108005259	uncharacterized LOC108005259%2C transcript variant X2	0	0	0	216.492	259.264	212.987	-10.2552	7.29573e-18	3.36231e-17
108008724	IQ domain-containing protein D	0	0	0	209.476	196.898	200.758	-10.0716	2.82844e-17	1.2723e-16
108014669	uncharacterized LOC108014669	0	0	0	191.435	171.952	186.491	-9.92833	8.56526e-17	3.76772e-16
108012530	keratin-associated protein 9-1	0	0	0	168.382	178.188	180.377	-9.86767	1.34517e-16	5.83886e-16
novel.551	-	0	0	0	190.432	178.188	157.957	-9.86685	1.40796e-16	6.10662e-16
108021237	keratin-associated protein 5-3	0	0	0	189.43	156.806	175.281	-9.8516	1.58137e-16	6.84102e-16
108005265	uncharacterized LOC108005265	0	0	0	134.305	155.024	158.976	-9.63467	8.0151e-16	3.34029e-15
108012734	uncharacterized LOC108012734%2C transcript variant X2	0	0	0	165.376	122.059	149.804	-9.59668	1.14574e-15	4.73826e-15
108005415	titin-like%2C transcript variant X3	0	0	0	122.278	174.624	135.537	-9.58447	1.32549e-15	5.46137e-15
108019335	uncharacterized LOC108019335	0	0	0	117.266	144.332	137.576	-9.46775	2.80446e-15	1.13647e-14
108010506	uncharacterized LOC108010506%2C transcript variant X2	0	0	0	125.284	131.859	115.156	-9.36715	5.67512e-15	2.2695e-14
108011773	accessory gland protein Acp76A-like	0	0	0	119.271	125.623	122.289	-9.34669	6.46691e-15	2.58059e-14
novel.98	-	0	0	0	102.232	139.878	126.366	-9.35282	6.91682e-15	2.75684e-14
108016685	zonadhesin-like%2C transcript variant X2	0	0	0	123.28	134.532	108.022	-9.34235	7.04151e-15	2.80453e-14
108019842	calmodulin-like	0	0	0	121.275	117.604	121.27	-9.31826	7.9408e-15	3.14995e-14
108018986	growth arrest-specific protein 8 homolog	0	0	0	103.234	131.859	112.099	-9.26713	1.23727e-14	4.87561e-14
108015123	chymotrypsin-2	0	0	0	100.228	123.841	120.251	-9.25441	1.33684e-14	5.25556e-14
108021673	uncharacterized LOC108021673	0	0	0	87.198	126.514	129.423	-9.2495	1.60077e-14	6.2652e-14
108017133	sperm-specific protein Don juan-like	0	0	0	110.25	111.368	100.889	-9.15972	2.53466e-14	9.81691e-14
108004961	uncharacterized LOC108004961	0	0	0	117.266	117.604	86.6216	-9.15595	2.91851e-14	1.12826e-13
108014129	uncharacterized LOC108014129	0	0	0	103.234	120.277	90.6979	-9.12337	3.54978e-14	1.36599e-13
novel.39	PF00014:Kunitz/Bovine pancreatic trypsin inhibitor domain	0	0	0	102.232	107.804	100.889	-9.10695	3.6775e-14	1.41384e-13
108011439	glutaminyl-peptide cyclotransferase	0	0	0	108.246	99.7854	98.8506	-9.08737	4.25245e-14	1.63001e-13
108009711	acylphosphatase-2	0	0	0	95.2162	99.7854	105.984	-9.05944	5.20113e-14	1.98364e-13
108005539	uncharacterized LOC108005539	0	0	0	109.248	97.1125	87.6407	-9.02579	6.87645e-14	2.59888e-13
108019484	-	0	0	0	110.25	93.5488	87.6407	-9.01286	7.60379e-14	2.8647e-13
108017149	uncharacterized LOC108017149	0	0	0	96.2185	86.4212	102.927	-8.98259	9.17654e-14	3.4479e-13
108013437	venom allergen 3	0	0	0	100.228	98.0035	86.6216	-8.98061	9.24931e-14	3.47369e-13
108014676	uncharacterized LOC108014676	0	0	0	83.1889	87.3122	109.041	-8.95204	1.20446e-13	4.49223e-13
108015162	uncharacterized LOC108015162	0	0	0	103.234	93.5488	75.4118	-8.91512	1.58738e-13	5.87189e-13
108019128	uncharacterized LOC108019128	0	0	0	84.1912	106.022	80.5072	-8.9087	1.65046e-13	6.09582e-13
108011338	uncharacterized LOC108011338	0	0	0	70.1593	98.8944	103.946	-8.91945	1.65465e-13	6.10993e-13
novel.281	-	0	0	0	89.2026	95.3307	81.5262	-8.8826	1.85342e-13	6.82581e-13
108015663	dynein light chain roadblock-type 2%2C transcript variant X2	0	0	0	93.2117	86.4212	83.5644	-8.86596	2.05684e-13	7.55997e-13
108007281	putative mediator of RNA polymerase II transcription subunit 26	0	0	0	89.2026	89.985	80.5072	-8.84727	2.35353e-13	8.61261e-13
108010911	uncharacterized LOC108010911	0	0	0	73.1661	95.3307	82.5453	-8.79934	3.48753e-13	1.26188e-12
108009520	uncharacterized LOC108009520	0	0	0	72.1639	74.839	95.7933	-8.74857	5.08587e-13	1.82206e-12
108017111	endoplasmic reticulum resident protein 44-like	0	0	0	79.1798	93.5488	69.2973	-8.74697	5.12829e-13	1.83687e-12
108014820	trypsin	0	0	0	91.2071	71.2753	73.3736	-8.70691	6.65425e-13	2.37125e-12
108012732	enhancer of split malpha protein	0	0	0	82.1866	80.1847	68.2782	-8.67626	7.96861e-13	2.82757e-12
108012417	acylphosphatase-1	0	0	0	89.2026	82.8575	55.0302	-8.65448	1.12544e-12	3.96822e-12
108016722	uncharacterized LOC108016722	0	0	0	86.1957	57.9111	75.4118	-8.60205	1.48589e-12	5.21167e-12
novel.411	-	0	0	0	77.1752	69.4934	68.2782	-8.57362	1.58797e-12	5.56156e-12
108014350	uncharacterized LOC108014350	0	0	0	82.1866	58.8021	72.3545	-8.56121	1.885e-12	6.5784e-12
108007017	tetratricopeptide repeat protein 12	0	0	0	71.1616	61.4749	68.2782	-8.47554	3.12903e-12	1.08049e-11
108014821	-	0	0	0	72.1639	58.8021	69.2973	-8.47042	3.30911e-12	1.1415e-11
108006020	uncharacterized LOC108006020	0	0	0	61.1388	54.3474	84.5835	-8.46813	3.90016e-12	1.34013e-11
108007998	60 kDa heat shock protein homolog 2%2C mitochondrial-like	0	0	0	67.1525	68.6024	55.0302	-8.40293	5.30447e-12	1.81297e-11
108011164	uncharacterized LOC108011164	0	0	0	72.1639	74.839	46.8776	-8.42705	5.31418e-12	1.81592e-11
108016818	uncharacterized LOC108016818%2C transcript variant X1	0	0	0	61.1388	55.2383	73.3736	-8.39238	5.82076e-12	1.98497e-11
108014303	aly/REF export factor 2	0	0	0	47.107	78.4028	61.1447	-8.3729	7.72851e-12	2.61422e-11
108020808	-	0	0	0	68.1548	58.8021	56.0493	-8.34153	7.93329e-12	2.68039e-11
108005141	uncharacterized LOC108005141	0	0	0	54.1229	60.584	65.221	-8.31729	9.29078e-12	3.12622e-11
novel.359	-	0	0	0	53.1206	65.9296	60.1256	-8.31242	9.71762e-12	3.26656e-11
108016720	uncharacterized LOC108016720%2C transcript variant X2	0	0	0	59.1343	55.2383	64.2019	-8.30549	9.95373e-12	3.34257e-11
108011289	uncharacterized LOC108011289	0	0	0	60.1366	49.8927	68.2782	-8.30229	1.08373e-11	3.63416e-11
108006650	uncharacterized LOC108006650	0	0	0	53.1206	61.4749	61.1447	-8.28383	1.15779e-11	3.87786e-11
108014071	uncharacterized LOC108014071	0	0	0	57.1297	49.8927	69.2973	-8.28618	1.21936e-11	4.07592e-11
108010536	calcium uptake protein 1 homolog%2C mitochondrial-like	0	0	0	56.1275	57.0202	60.1256	-8.26274	1.30974e-11	4.37016e-11
108012763	uncharacterized LOC108012763	0	0	0	44.1001	68.6024	60.1256	-8.26115	1.55524e-11	5.16046e-11
108007442	uncharacterized LOC108007442	0	0	0	53.1206	58.8021	58.0874	-8.23591	1.5795e-11	5.23993e-11
108007894	uncharacterized LOC108007894	0	0	0	51.1161	59.693	59.1065	-8.23525	1.60971e-11	5.33804e-11
108021729	N-alpha-acetyltransferase 20	0	0	0	49.1115	56.1293	63.1828	-8.22179	1.80929e-11	5.98089e-11
108020727	accessory gland protein Acp76A	0	0	0	45.1024	65.0387	57.0684	-8.2133	2.03544e-11	6.70725e-11
108014370	uncharacterized LOC108014370%2C transcript variant X1	0	0	0	52.1183	69.4934	45.8585	-8.21664	2.08115e-11	6.85651e-11
108014817	uncharacterized LOC108014817	0	0	0	52.1183	64.1477	47.8967	-8.1871	2.34763e-11	7.71623e-11
novel.579	-	0	0	0	65.1479	57.0202	42.8013	-8.19283	2.40701e-11	7.90827e-11
108011960	uncharacterized LOC108011960	0	0	0	46.1047	59.693	57.0684	-8.1746	2.50781e-11	8.23299e-11
108005262	uncharacterized LOC108005262%2C transcript variant X2	0	0	0	62.1411	61.4749	37.7059	-8.16173	3.25786e-11	1.06279e-10
108015628	uncharacterized LOC108015628	0	0	0	56.1275	44.547	58.0874	-8.13487	3.27908e-11	1.06936e-10
108021490	trigger factor	0	0	0	48.1092	58.8021	49.9348	-8.12071	3.51988e-11	1.14543e-10
108010102	uncharacterized LOC108010102	0	0	0	86.1957	98.0035	296.552	-9.73488	4.09474e-11	1.32605e-10
108005371	uncharacterized LOC108005371	0	0	0	67.1525	40.9833	48.9157	-8.11901	4.17847e-11	1.35238e-10
108018017	uncharacterized LOC108018017	0	0	0	47.107	58.8021	47.8967	-8.09274	4.29684e-11	1.38961e-10
108014094	proton-coupled amino acid transporter 1-like	0	0	0	42.0956	71.2753	43.8204	-8.12619	4.37095e-11	1.41276e-10
108008649	casein kinase II subunit beta'	0	0	0	56.1275	46.3289	50.9539	-8.08625	4.37813e-11	1.41481e-10
108005260	uncharacterized LOC108005260	0	0	0	49.1115	48.1108	54.0111	-8.06604	4.92373e-11	1.585e-10
novel.76	-	0	0	0	59.1343	49.8927	42.8013	-8.07243	5.05994e-11	1.62665e-10
108017216	protein lifeguard 1	0	0	0	66.1502	49.8927	37.7059	-8.0906	5.25069e-11	1.68732e-10
108016387	uncharacterized LOC108016387	0	0	0	50.1138	58.8021	41.7822	-8.06368	5.43087e-11	1.74288e-10
108011756	E3 ubiquitin-protein ligase RNF185	0	0	0	58.132	50.7836	41.7822	-8.06195	5.44073e-11	1.74571e-10
108019704	uncharacterized LOC108019704	0	0	0	46.1047	44.547	56.0493	-8.02155	6.85546e-11	2.18998e-10
108019701	uncharacterized LOC108019701	0	0	0	52.1183	38.3104	56.0493	-8.01804	7.52866e-11	2.39679e-10
108019993	uncharacterized LOC108019993	0	0	0	45.1024	42.7652	57.0684	-8.00376	7.91061e-11	2.51407e-10
108005616	transketolase-like	0	0	0	57.1297	45.438	40.7631	-7.98895	8.88598e-11	2.81389e-10
108014109	sperm-specific protein Don juan-like	0	0	0	58.132	36.5286	47.8967	-7.97899	1.01584e-10	3.20287e-10
108020078	ATP-binding cassette sub-family A member 2	0	0	0	46.1047	45.438	47.8967	-7.94923	1.05601e-10	3.32452e-10
novel.43	-	0	0	0	33.0751	55.2383	49.9348	-7.93909	1.38336e-10	4.3217e-10
108013995	RNA polymerase-associated protein LEO1-like	0	0	0	43.0979	53.4564	38.725	-7.9081	1.50439e-10	4.69016e-10
108008734	uncharacterized LOC108008734	0	0	0	50.1138	44.547	39.744	-7.89661	1.54924e-10	4.82459e-10
108013169	protease inhibitor 1-like	0	0	0	44.1001	38.3104	50.9539	-7.8835	1.72001e-10	5.34646e-10
108005559	uncharacterized LOC108005559%2C transcript variant X2	0	0	0	36.0819	56.1293	41.7822	-7.89488	1.76263e-10	5.47588e-10
108011878	uncharacterized LOC108011878	0	0	0	38.0865	46.3289	47.8967	-7.87427	1.80123e-10	5.59163e-10
novel.625	-	0	0	0	48.1092	46.3289	35.6677	-7.85063	2.16737e-10	6.68974e-10
108005834	protein late bloomer%2C transcript variant X1	0	0	0	42.0956	45.438	38.725	-7.80732	2.72192e-10	8.3429e-10
108007541	uncharacterized LOC108007541%2C transcript variant X2	0	0	0	40.091	46.3289	37.7059	-7.7832	3.23193e-10	9.86091e-10
108016434	kunitz-type serine protease inhibitor cvp2-like	0	0	0	43.0979	40.9833	38.725	-7.76639	3.50946e-10	1.06804e-09
108008842	plasminogen activator inhibitor 2%2C macrophage-like	0	0	0	31.0706	43.6561	49.9348	-7.78814	3.5399e-10	1.07691e-09
108008844	uncharacterized LOC108008844	0	0	0	44.1001	30.292	50.9539	-7.7926	3.54923e-10	1.07936e-09
108005139	uncharacterized LOC108005139	0	0	0	40.091	49.0017	33.6296	-7.76774	3.82871e-10	1.16161e-09
108010494	adenosine deaminase CECR1-like	0	0	0	39.0888	33.8557	45.8585	-7.7166	5.11133e-10	1.53901e-09
108021591	uncharacterized LOC108021591	0	0	0	41.0933	40.0923	36.6868	-7.70747	5.14747e-10	1.54962e-09
108013213	uncharacterized LOC108013213	0	0	0	42.0956	31.1829	44.8394	-7.70763	5.60905e-10	1.68312e-09
108012960	dynein light chain roadblock-type 2	0	0	0	50.1138	33.8557	33.6296	-7.70254	6.09579e-10	1.82361e-09
108007443	uncharacterized LOC108007443	0	0	0	56.1275	30.292	32.6105	-7.71914	6.52796e-10	1.94837e-09
novel.87	-	0	0	0	42.0956	47.2199	27.5151	-7.69698	6.69973e-10	1.99785e-09
108011247	uncharacterized LOC108011247	0	0	0	48.1092	23.1645	48.9157	-7.7309	6.7084e-10	2.00008e-09
108014393	uncharacterized LOC108014393%2C transcript variant X2	0	0	0	42.0956	35.6376	35.6677	-7.65078	7.52339e-10	2.23351e-09
108008098	uncharacterized LOC108008098	0	0	0	47.107	42.7652	25.4769	-7.67756	8.04248e-10	2.38465e-09
novel.407	-	0	0	0	43.0979	39.2014	30.5723	-7.64535	8.24599e-10	2.44239e-09
108017082	uncharacterized LOC108017082%2C transcript variant X1	0	0	0	33.0751	37.4195	41.7822	-7.63677	8.32391e-10	2.4646e-09
108010520	uncharacterized LOC108010520%2C transcript variant X1	0	0	0	33.0751	45.438	33.6296	-7.63776	8.76791e-10	2.59239e-09
108009984	uncharacterized LOC108009984	0	0	0	44.1001	40.9833	26.496	-7.62949	1.01227e-09	2.98345e-09
108007577	uncharacterized LOC108007577	0	0	0	33.0751	40.9833	35.6677	-7.60521	1.01724e-09	2.99652e-09
108009421	uncharacterized LOC108009421%2C transcript variant X1	0	0	0	44.1001	33.8557	31.5914	-7.60087	1.09833e-09	3.22742e-09
108008907	protein transport protein Sec61 subunit gamma	0	0	0	50.1138	33.8557	27.5151	-7.62623	1.09852e-09	3.22742e-09
108005552	uncharacterized LOC108005552	0	0	0	36.0819	40.9833	31.5914	-7.59136	1.12594e-09	3.30335e-09
108015958	ATP-binding cassette sub-family A member 3-like	0	0	0	43.0979	37.4195	28.5342	-7.59558	1.16809e-09	3.4234e-09
108008888	selenoprotein H	0	0	0	39.0888	35.6376	32.6105	-7.57215	1.24021e-09	3.62713e-09
108020306	hexokinase type 1-like	0	0	0	44.1001	29.401	34.6487	-7.58098	1.27856e-09	3.73602e-09
108010824	uncharacterized LOC108010824	0	0	0	34.0774	62.3658	19.3625	-7.68721	1.33393e-09	3.89373e-09
108014490	-	0	0	0	33.0751	38.3104	34.6487	-7.55542	1.373e-09	4.00639e-09
108010512	uncharacterized LOC108010512	0	0	0	35.0797	34.7467	35.6677	-7.5469	1.42591e-09	4.15281e-09
108012758	uncharacterized LOC108012758	0	0	0	37.0842	34.7467	33.6296	-7.54654	1.43796e-09	4.18644e-09
novel.113	-	0	0	0	37.0842	32.9648	34.6487	-7.53551	1.54551e-09	4.49017e-09
novel.240	-	0	0	0	30.0683	46.3289	28.5342	-7.54304	1.78137e-09	5.15302e-09
108016380	uncharacterized LOC108016380	0	0	0	29.066	40.9833	33.6296	-7.52412	1.78678e-09	5.16779e-09
108016709	uncharacterized LOC108016709	0	0	0	35.0797	32.9648	33.6296	-7.49355	2.00437e-09	5.77215e-09
108008051	-	0	0	0	34.0774	31.1829	35.6677	-7.48229	2.17057e-09	6.24216e-09
novel.248	-	0	0	0	39.0888	49.0017	18.3434	-7.56395	2.25814e-09	6.48509e-09
108008052	uncharacterized LOC108008052	0	0	0	45.1024	31.1829	25.4769	-7.49464	2.45415e-09	7.03109e-09
108020019	tRNA (guanine(37)-N1)-methyltransferase-like	0	0	0	27.0615	34.7467	36.6868	-7.44848	2.83244e-09	8.0775e-09
108019702	uncharacterized LOC108019702	0	0	0	24.0546	47.2199	29.5533	-7.48603	2.87213e-09	8.18789e-09
108013013	protein midgut expression 1	0	0	0	30.0683	32.9648	34.6487	-7.4361	2.91143e-09	8.29428e-09
novel.392	-	0	0	0	40.091	24.0554	34.6487	-7.44944	3.1019e-09	8.81887e-09
108007618	uncharacterized LOC108007618%2C transcript variant X2	0	0	0	35.0797	27.6192	34.6487	-7.42933	3.12727e-09	8.88948e-09
108019400	sodium/potassium/calcium exchanger 6%2C mitochondrial	0	0	0	35.0797	38.3104	24.4579	-7.4408	3.19048e-09	9.05994e-09
108013340	uncharacterized LOC108013340	0	0	0	33.0751	24.9463	38.725	-7.41938	3.5842e-09	1.01504e-08
108021156	uncharacterized LOC108021156	0	0	0	39.0888	31.1829	25.4769	-7.4073	3.84859e-09	1.08733e-08
108006598	uncharacterized LOC108006598%2C transcript variant X2	0	0	0	37.0842	24.0554	33.6296	-7.38968	4.32398e-09	1.21671e-08
108005266	uncharacterized LOC108005266	0	0	0	24.0546	35.6376	34.6487	-7.38715	4.36804e-09	1.2289e-08
108020807	-	0	0	0	26.0592	32.9648	34.6487	-7.37605	4.42505e-09	1.24452e-08
novel.167	-	0	0	0	33.0751	39.2014	22.4197	-7.39429	4.52257e-09	1.27152e-08
novel.309	-	0	0	0	45.1024	28.5101	22.4197	-7.41083	4.57403e-09	1.28556e-08
108017341	uncharacterized LOC108017341	0	0	0	32.0728	32.0739	28.5342	-7.36081	4.66444e-09	1.31009e-08
novel.210	-	0	0	0	23.0523	32.9648	35.6677	-7.34525	5.73387e-09	1.60238e-08
novel.375	-	0	0	0	29.066	23.1645	39.744	-7.34613	6.00089e-09	1.67308e-08
108010327	bromodomain-containing protein 2	0	0	0	20.0455	35.6376	36.6868	-7.35674	6.04763e-09	1.68527e-08
108007585	probable palmitoyltransferase ZDHHC24%2C transcript variant X1	0	0	0	24.0546	37.4195	28.5342	-7.3208	6.70039e-09	1.8619e-08
108010498	-	0	0	0	27.0615	32.9648	28.5342	-7.29602	7.09755e-09	1.96964e-08
108010492	uncharacterized LOC108010492	0	0	0	29.066	30.292	28.5342	-7.28414	7.45452e-09	2.06323e-08
108021004	uncharacterized LOC108021004	0	0	0	29.066	31.1829	27.5151	-7.28246	7.59165e-09	2.09875e-08
108011944	E3 SUMO-protein ligase NSE2-like	0	0	0	22.0501	33.8557	30.5723	-7.26212	9.53445e-09	2.61595e-08
108005547	accessory gland-specific peptide 70A-like	0	0	0	22.0501	38.3104	26.496	-7.27017	9.83647e-09	2.69351e-08
108007624	uncharacterized LOC108007624	0	0	0	22.0501	24.0554	41.7822	-7.28116	1.00628e-08	2.75412e-08
novel.217	-	0	0	0	28.0637	24.9463	30.5723	-7.20982	1.20259e-08	3.27427e-08
novel.40	-	0	0	0	29.066	34.7467	20.3816	-7.22469	1.26323e-08	3.43491e-08
novel.320	PF00078:Reverse transcriptase (RNA-dependent DNA polymerase)	0	0	0	35.0797	17.8188	32.6105	-7.23997	1.28606e-08	3.4947e-08
108007446	uncharacterized LOC108007446	0	0	0	24.0546	35.6376	23.4388	-7.20671	1.37549e-08	3.72923e-08
108012296	uncharacterized LOC108012296	0	0	0	27.0615	24.9463	28.5342	-7.1568	1.6442e-08	4.43046e-08
108019163	uncharacterized LOC108019163	0	0	0	25.0569	31.1829	23.4388	-7.14432	1.85804e-08	4.99379e-08
108021592	uncharacterized LOC108021592	0	0	0	25.0569	31.1829	23.4388	-7.14432	1.85804e-08	4.99379e-08
108005432	V-type proton ATPase subunit F	0	0	0	37.0842	20.4916	23.4388	-7.16382	1.94151e-08	5.20809e-08
108017261	prolyl 4-hydroxylase subunit alpha-2-like	0	0	0	36.0819	19.6007	24.4579	-7.14782	2.12124e-08	5.67201e-08
108011417	solute carrier family 22 member 3	0	0	0	32.0728	21.3826	25.4769	-7.12656	2.14203e-08	5.72578e-08
108019256	adenosine kinase-like	0	0	0	29.066	24.0554	24.4579	-7.10294	2.31795e-08	6.18218e-08
108005648	uncharacterized LOC108005648	0	0	0	25.0569	39.2014	16.3052	-7.16317	2.35824e-08	6.28463e-08
108005286	protein tesmin/TSO1-like CXC 3	0	0	0	18.041	32.9648	26.496	-7.1051	2.71333e-08	7.20337e-08
108018682	uncharacterized LOC108018682	0	0	0	21.0478	25.8373	29.5533	-7.08216	2.72965e-08	7.24439e-08
108009107	uncharacterized LOC108009107	0	0	0	20.0455	32.9648	23.4388	-7.08578	2.91582e-08	7.71399e-08
novel.340	-	0	0	0	24.0546	22.2735	28.5342	-7.05076	3.21142e-08	8.47457e-08
novel.24	-	0	0	0	31.0706	18.7098	25.4769	-7.057	3.40918e-08	8.97661e-08
108010606	WD repeat-containing protein 82	0	0	0	28.0637	31.1829	16.3052	-7.06849	3.51912e-08	9.26172e-08
108008041	accessory gland protein Acp29AB-like	0	0	0	25.0569	22.2735	26.496	-7.0309	3.55716e-08	9.35595e-08
108019769	uncharacterized LOC108019769	0	0	0	28.0637	19.6007	26.496	-7.03619	3.64702e-08	9.57873e-08
108008037	prolyl 4-hydroxylase subunit alpha-2-like	0	0	0	25.0569	29.401	19.3625	-7.0345	3.77054e-08	9.89694e-08
108013858	uncharacterized LOC108013858	0	0	0	20.0455	28.5101	24.4579	-7.01805	4.05377e-08	1.0622e-07
108014270	glycogen synthase kinase-3 beta-like	0	0	0	36.0819	18.7098	18.3434	-7.01654	5.24675e-08	1.36623e-07
108006757	uncharacterized LOC108006757	0	0	0	25.0569	16.9279	29.5533	-6.98315	5.44588e-08	1.41632e-07
108013698	uncharacterized LOC108013698	0	0	0	32.0728	22.2735	17.3243	-6.98907	5.47049e-08	1.4225e-07
108008857	uncharacterized LOC108008857	0	0	0	24.0546	19.6007	25.4769	-6.93546	6.43945e-08	1.66462e-07
108008840	lysosomal aspartic protease	0	0	0	22.0501	27.6192	19.3625	-6.93773	6.58678e-08	1.70139e-07
novel.32	-	0	0	0	24.0546	29.401	16.3052	-6.95371	6.64347e-08	1.7155e-07
novel.86	-	0	0	0	20.0455	18.7098	29.5533	-6.9176	7.81317e-08	2.00855e-07
108012988	putative gustatory receptor 36c	0	0	0	30.0683	16.9279	21.4006	-6.91921	8.06522e-08	2.07144e-07
108004877	uncharacterized LOC108004877	0	0	0	20.0455	16.9279	30.5723	-6.90061	9.18551e-08	2.34763e-07
108011336	uncharacterized LOC108011336	0	0	0	22.0501	22.2735	21.4006	-6.86463	9.49044e-08	2.42445e-07
108015163	uncharacterized LOC108015163	0	0	0	20.0455	32.0739	15.2862	-6.90574	9.88739e-08	2.522e-07
novel.379	PF00014:Kunitz/Bovine pancreatic trypsin inhibitor domain	0	0	0	20.0455	27.6192	18.3434	-6.87371	9.92913e-08	2.53187e-07
108005717	uncharacterized LOC108005717	0	0	0	24.0546	23.1645	18.3434	-6.86179	1.00514e-07	2.56227e-07
108011324	protein dpy-30 homolog	0	0	0	25.0569	18.7098	21.4006	-6.85058	1.07183e-07	2.72521e-07
108012754	uncharacterized LOC108012754	0	0	0	30.0683	20.4916	15.2862	-6.86684	1.16194e-07	2.94747e-07
108011277	GTPase-activating protein RacGAP84C-like	0	0	0	14.0319	25.8373	25.4769	-6.85779	1.21525e-07	3.07909e-07
novel.100	-	0	0	0	23.0523	21.3826	18.3434	-6.7987	1.43571e-07	3.61686e-07
108014013	mitochondrial import inner membrane translocase subunit Tim13	0	0	0	22.0501	18.7098	21.4006	-6.78281	1.5554e-07	3.90837e-07
108016033	nuclear receptor subfamily 2 group E member 1-like	0	0	0	15.0341	24.0554	23.4388	-6.79398	1.62528e-07	4.07967e-07
108014851	probable palmitoyltransferase ZDHHC24	0	0	0	26.0592	26.7282	11.2099	-6.82921	1.71129e-07	4.28978e-07
108019750	protein deglycase DJ-1zDJ-1	0	0	0	21.0478	16.0369	24.4579	-6.7668	1.82455e-07	4.56478e-07
108019351	uncharacterized LOC108019351	0	0	0	27.0615	14.2551	20.3816	-6.76991	1.98214e-07	4.94796e-07
108004947	uncharacterized LOC108004947%2C transcript variant X1	0	0	0	18.041	24.0554	18.3434	-6.7458	2.01471e-07	5.02552e-07
108021726	uncharacterized LOC108021726	0	0	0	14.0319	22.2735	24.4579	-6.75193	2.13372e-07	5.31364e-07
novel.155	-	0	0	0	21.0478	22.2735	16.3052	-6.72559	2.25829e-07	5.61132e-07
108013920	ATP synthase subunit epsilon%2C mitochondrial	0	0	0	26.0592	23.1645	11.2099	-6.74553	2.62977e-07	6.49574e-07
novel.239	-	0	0	0	16.0364	26.7282	16.3052	-6.71453	2.70817e-07	6.68349e-07
novel.172	-	0	0	0	23.0523	14.2551	21.4006	-6.69837	2.79949e-07	6.90275e-07
108008940	uncharacterized LOC108008940	0	0	0	18.041	23.1645	16.3052	-6.67439	3.08194e-07	7.58351e-07
108007468	uncharacterized LOC108007468	0	0	0	17.0387	23.1645	16.3052	-6.64923	3.59168e-07	8.7951e-07
108015664	uncharacterized LOC108015664	0	0	0	22.0501	11.5822	23.4388	-6.65622	4.02794e-07	9.82452e-07
108016046	voltage-dependent calcium channel subunit alpha-2/delta-3%2C transcript variant X2	0	0	0	24.0546	17.8188	14.2671	-6.63687	4.03434e-07	9.83871e-07
108005587	uncharacterized LOC108005587	0	0	0	21.0478	15.146	19.3625	-6.61979	4.14256e-07	1.00953e-06
108005120	uncharacterized LOC108005120	0	0	0	17.0387	16.0369	22.4197	-6.61849	4.20629e-07	1.02431e-06
108012745	keratin-associated protein 5-1	0	0	0	18.041	21.3826	15.2862	-6.60198	4.61798e-07	1.12146e-06
novel.1	PF00014:Kunitz/Bovine pancreatic trypsin inhibitor domain	0	0	0	21.0478	14.2551	19.3625	-6.59605	4.83755e-07	1.17342e-06
novel.16	-	0	0	0	26.0592	11.5822	17.3243	-6.60273	5.67696e-07	1.3681e-06
108014107	sperm-specific protein Don juan-like	0	0	0	17.0387	21.3826	14.2671	-6.5482	6.41417e-07	1.54088e-06
108011436	uncharacterized LOC108011436	0	0	0	22.0501	18.7098	12.2289	-6.5548	6.6139e-07	1.5868e-06
108020127	uncharacterized LOC108020127	0	0	0	16.0364	14.2551	22.4197	-6.54353	6.69179e-07	1.60388e-06
novel.188	-	0	0	0	17.0387	94.4397	33.6296	-8.00827	6.72747e-07	1.61174e-06
novel.590	-	0	0	0	15.0341	18.7098	17.3243	-6.5015	7.92836e-07	1.88727e-06
108020182	uncharacterized LOC108020182	0	0	0	17.0387	19.6007	14.2671	-6.49784	8.28257e-07	1.96879e-06
108005980	uncharacterized LOC108005980	0	0	0	19.0432	8.90941	25.4769	-6.55998	8.3419e-07	1.98177e-06
108006596	uncharacterized LOC108006596%2C transcript variant X1	0	0	0	21.0478	16.0369	13.248	-6.47932	9.58106e-07	2.25969e-06
novel.530	-	0	0	0	21.0478	16.0369	13.248	-6.47932	9.58106e-07	2.25969e-06
novel.815	-	0	0	0	18.041	12.4732	19.3625	-6.46327	1.04109e-06	2.44927e-06
novel.47	-	0	0	0	25.0569	18.7098	8.15262	-6.52581	1.05658e-06	2.48327e-06
108005263	uncharacterized LOC108005263	0	0	0	15.0341	17.8188	16.3052	-6.44642	1.07164e-06	2.51726e-06
novel.243	-	0	0	0	19.0432	9.80035	21.4006	-6.4721	1.16199e-06	2.71879e-06
108012472	uncharacterized LOC108012472%2C transcript variant X2	0	0	0	15.0341	14.2551	19.3625	-6.42877	1.21518e-06	2.83862e-06
novel.17	-	0	0	0	17.0387	12.4732	19.3625	-6.43411	1.21765e-06	2.84305e-06
108011804	mpv17-like protein 2	0	0	0	21.0478	16.9279	11.2099	-6.44707	1.22362e-06	2.8562e-06
108005523	uncharacterized LOC108005523	0	0	0	19.0432	23.1645	8.15262	-6.48481	1.27544e-06	2.97401e-06
novel.448	-	0	0	0	22.0501	14.2551	12.2289	-6.42607	1.37195e-06	3.18863e-06
108012190	ER membrane protein complex subunit 7 homolog	0	0	0	11.025	17.8188	19.3625	-6.41806	1.41122e-06	3.27853e-06
108007132	uncharacterized LOC108007132	0	0	0	11.025	19.6007	17.3243	-6.41185	1.46623e-06	3.40018e-06
108011273	uncharacterized LOC108011273	0	0	0	11.025	16.0369	20.3816	-6.39387	1.62465e-06	3.75402e-06
108020799	uncharacterized LOC108020799	0	0	0	15.0341	15.146	16.3052	-6.3644	1.67278e-06	3.8631e-06
108007557	probable protein S-acyltransferase 16	0	0	0	14.0319	16.9279	15.2862	-6.35844	1.75164e-06	4.04019e-06
novel.261	-	0	0	0	18.041	14.2551	13.248	-6.33476	2.04283e-06	4.68727e-06
108017912	uncharacterized LOC108017912%2C transcript variant X1	0	0	0	13.0296	16.0369	16.3052	-6.33033	2.06057e-06	4.72538e-06
108017229	prolyl 4-hydroxylase subunit alpha-1-like	0	0	0	14.0319	16.9279	14.2671	-6.32665	2.09471e-06	4.80104e-06
novel.220	-	0	0	0	13.0296	20.4916	12.2289	-6.34584	2.11068e-06	4.83565e-06
novel.34	-	0	0	0	18.041	15.146	12.2289	-6.3315	2.11446e-06	4.84364e-06
108004853	chromobox protein homolog 1	0	0	0	10.0228	20.4916	15.2862	-6.34702	2.21576e-06	5.06806e-06
108015951	putative fatty acyl-CoA reductase CG5065	0	0	0	19.0432	8.90941	18.3434	-6.35407	2.2194e-06	5.07499e-06
108008924	uncharacterized LOC108008924	0	0	0	10.0228	16.9279	18.3434	-6.32827	2.34894e-06	5.36387e-06
novel.699	-	0	0	0	22.0501	16.0369	8.15262	-6.35823	2.39831e-06	5.47212e-06
novel.399	-	0	0	0	13.0296	13.3641	18.3434	-6.30789	2.39942e-06	5.47391e-06
108005273	glucose dehydrogenase [FAD%2C quinone]	0	0	0	13.0296	16.0369	15.2862	-6.29791	2.44989e-06	5.58525e-06
108016179	xenotropic and polytropic retrovirus receptor 1	0	0	0	20.0455	11.5822	13.248	-6.31161	2.5154e-06	5.72989e-06
108017573	uncharacterized LOC108017573	0	0	0	16.0364	12.4732	15.2862	-6.27702	2.75491e-06	6.25547e-06
108019034	uncharacterized LOC108019034	0	0	0	15.0341	13.3641	15.2862	-6.27407	2.7551e-06	6.25547e-06
108010962	uncharacterized LOC108010962	0	0	0	18.041	10.6913	14.2671	-6.24946	3.42747e-06	7.72024e-06
108007586	probable palmitoyltransferase ZDHHC24	0	0	0	14.0319	15.146	13.248	-6.23384	3.43538e-06	7.73596e-06
108005254	leucine-rich repeat extensin-like protein 5	0	0	0	18.041	9.80035	15.2862	-6.25297	3.48179e-06	7.83836e-06
108009420	early boundary activity protein 1	0	0	0	10.0228	20.4916	12.2289	-6.24858	3.86823e-06	8.66749e-06
108011200	uncharacterized LOC108011200	0	0	0	14.0319	11.5822	16.3052	-6.21337	3.94805e-06	8.83569e-06
novel.796	-	0	0	0	14.0319	14.2551	13.248	-6.20271	4.04179e-06	9.03821e-06
108016012	uncharacterized LOC108016012	0	0	0	12.0273	12.4732	17.3243	-6.21074	4.07807e-06	9.11569e-06
108006033	uncharacterized LOC108006033	0	0	0	18.041	10.6913	13.248	-6.21514	4.13434e-06	9.23407e-06
108021050	uncharacterized LOC108021050	0	0	0	21.0478	9.80035	11.2099	-6.21747	4.70141e-06	1.04501e-05
108017470	putative OPA3-like protein CG13603%2C transcript variant X2	0	0	0	13.0296	12.4732	15.2862	-6.175	4.74057e-06	1.05304e-05
108010513	uncharacterized LOC108010513	0	0	0	17.0387	11.5822	12.2289	-6.17679	4.91317e-06	1.09051e-05
108014843	cytochrome b-c1 complex subunit 7-like%2C transcript variant X2	0	0	0	12.0273	9.80035	19.3625	-6.1865	5.17261e-06	1.14627e-05
108014521	early growth response protein 2-like	0	0	0	13.0296	13.3641	13.248	-6.13512	5.78747e-06	1.27745e-05
108005721	nuclear cap-binding protein subunit 1-like	0	0	0	16.0364	11.5822	12.2289	-6.14115	5.82851e-06	1.28599e-05
108014633	ATP synthase subunit beta%2C mitochondrial-like	0	0	0	9.02048	16.9279	14.2671	-6.1585	5.84666e-06	1.28966e-05
108019274	uncharacterized LOC108019274	0	0	0	14.0319	16.9279	9.1717	-6.15613	5.88031e-06	1.29657e-05
108007950	uncharacterized LOC108007950	0	0	0	12.0273	16.0369	11.2099	-6.12432	6.47208e-06	1.42311e-05
108009623	uncharacterized LOC108009623	0	0	0	17.0387	13.3641	9.1717	-6.13318	6.59624e-06	1.44926e-05
novel.466	-	0	0	0	13.0296	18.7098	8.15262	-6.149	6.71534e-06	1.47427e-05
108005019	another transcription unit protein-like	0	0	0	10.0228	19.6007	10.1908	-6.1467	6.74624e-06	1.48028e-05
108019329	uncharacterized LOC108019329	0	0	0	9.02048	19.6007	11.2099	-6.14716	6.81474e-06	1.49492e-05
108005699	uncharacterized LOC108005699	0	0	0	13.0296	13.3641	12.2289	-6.09794	7.0692e-06	1.5483e-05
novel.199	-	0	0	0	15.0341	12.4732	11.2099	-6.10079	7.13634e-06	1.56259e-05
108015581	putative fatty acyl-CoA reductase CG5065	0	0	0	15.0341	10.6913	12.2289	-6.07054	8.42841e-06	1.83422e-05
108020834	uncharacterized LOC108020834	0	0	0	13.0296	14.2551	10.1908	-6.05582	9.15133e-06	1.98457e-05
108007801	uncharacterized LOC108007801	0	0	0	18.041	9.80035	10.1908	-6.07303	9.34073e-06	2.02433e-05
108014105	protein PXR1-like	0	0	0	8.01821	14.2551	15.2862	-6.05831	9.98339e-06	2.15857e-05
novel.377	-	0	0	0	11.025	12.4732	13.248	-6.02564	1.03977e-05	2.24526e-05
108021782	uncharacterized LOC108021782	0	0	0	13.0296	8.01847	16.3052	-6.04481	1.07537e-05	2.31972e-05
108018778	uncharacterized LOC108018778	0	0	0	24.0546	7.12753	8.15262	-6.11997	1.11e-05	2.39227e-05
108018883	uncharacterized LOC108018883	0	0	0	17.0387	16.0369	5.09539	-6.08391	1.17199e-05	2.51969e-05
108017565	uncharacterized LOC108017565	0	0	0	12.0273	17.8188	7.13355	-6.04005	1.22473e-05	2.62971e-05
novel.363	-	0	0	0	8.01821	18.7098	10.1908	-6.03807	1.24095e-05	2.66317e-05
108012331	ribosomal RNA small subunit methyltransferase NEP1-like	0	0	0	14.0319	9.80035	12.2289	-5.99629	1.24151e-05	2.66403e-05
108016399	uncharacterized LOC108016399	0	0	0	8.01821	16.0369	12.2289	-6.01085	1.28677e-05	2.75865e-05
novel.468	-	0	0	0	13.0296	12.4732	10.1908	-5.98443	1.301e-05	2.7888e-05
108010472	uncharacterized LOC108010472	0	0	0	9.02048	10.6913	16.3052	-5.99486	1.34852e-05	2.88771e-05
novel.262	-	0	0	0	10.0228	14.2551	11.2099	-5.9777	1.37946e-05	2.95133e-05
108013977	homeobox protein Hox-A5	0	0	0	14.0319	16.0369	6.11447	-6.0075	1.49019e-05	3.17765e-05
108011304	uncharacterized LOC108011304	0	0	0	13.0296	10.6913	11.2099	-5.9516	1.52493e-05	3.24924e-05
novel.260	-	0	0	0	9.02048	18.7098	8.15262	-5.99765	1.56108e-05	3.32282e-05
108005271	uncharacterized LOC108005271	0	0	0	22.0501	9.80035	5.09539	-6.03227	1.76785e-05	3.75108e-05
novel.575	-	0	0	0	26.0592	11.5822	2.03816	-6.13638	1.97084e-05	4.16383e-05
108012768	uncharacterized LOC108012768	0	0	0	13.0296	12.4732	8.15262	-5.90051	2.10529e-05	4.43778e-05
108020646	uncharacterized LOC108020646	0	0	0	17.0387	7.12753	10.1908	-5.92471	2.13803e-05	4.50225e-05
108019589	uncharacterized LOC108019589	0	0	0	23.0523	8.90941	4.07631	-5.99605	2.52496e-05	5.28643e-05
108012154	uncharacterized LOC108012154	0	0	0	13.0296	11.5822	8.15262	-5.8612	2.5436e-05	5.32345e-05
108006021	uncharacterized LOC108006021	0	0	0	12.0273	5.34564	16.3052	-5.89366	2.7449e-05	5.72181e-05
108008161	uncharacterized LOC108008161	0	0	0	13.0296	8.01847	11.2099	-5.8347	2.89373e-05	6.01855e-05
108014911	protein yellow	0	0	0	11.025	10.6913	10.1908	-5.82198	2.91e-05	6.05165e-05
108012299	barrier-to-autointegration factor-like	0	0	0	4.0091	17.8188	12.2289	-5.9213	2.95441e-05	6.13942e-05
108020017	uncharacterized LOC108020017	0	0	0	10.0228	11.5822	10.1908	-5.81793	2.99078e-05	6.21037e-05
108006704	malate dehydrogenase%2C mitochondrial	0	0	0	7.01593	7.12753	19.3625	-5.88764	3.06176e-05	6.35066e-05
108011982	uncharacterized LOC108011982	0	0	0	11.025	13.3641	7.13355	-5.80789	3.47534e-05	7.18354e-05
108019684	uncharacterized LOC108019684	0	0	0	13.0296	8.90941	9.1717	-5.78399	3.67596e-05	7.57948e-05
novel.529	-	0	0	0	8.01821	15.146	8.15262	-5.80015	3.79359e-05	7.81433e-05
108007990	uncharacterized LOC108007990	0	0	0	7.01593	8.90941	15.2862	-5.78774	4.05893e-05	8.34341e-05
108012330	uncharacterized LOC108012330	0	0	0	7.01593	11.5822	11.2099	-5.72531	5.04716e-05	0.000102888
108019259	probable cytochrome P450 313a3	0	0	0	7.01593	12.4732	10.1908	-5.72031	5.23091e-05	0.00010653
108011216	uncharacterized LOC108011216	0	0	0	8.01821	16.0369	6.11447	-5.74788	5.48666e-05	0.000111575
108005117	transcription factor SPT20 homolog	0	0	0	8.01821	16.0369	6.11447	-5.74788	5.48666e-05	0.000111575
108016714	-	0	0	0	11.025	8.01847	10.1908	-5.69354	5.5843e-05	0.000113464
108007576	uncharacterized LOC108007576	0	0	0	10.0228	10.6913	8.15262	-5.6789	5.98887e-05	0.000121301
108005932	uncharacterized LOC108005932	0	0	0	14.0319	6.23658	9.1717	-5.70189	6.10837e-05	0.000123691
108017019	-	0	0	0	12.0273	9.80035	7.13355	-5.6827	6.14587e-05	0.000124375
108005257	protein maelstrom-like	0	0	0	8.01821	9.80035	10.1908	-5.63429	7.37302e-05	0.000148152
108013372	glutamic acid-rich protein	0	0	0	7.01593	8.01847	13.248	-5.64557	7.65255e-05	0.000153547
108005007	probable tubulin polyglutamylase TTLL1	0	0	0	11.025	9.80035	7.13355	-5.63225	7.68349e-05	0.000154131
108008120	coiled-coil domain-containing protein 65	0	0	0	10.0228	10.6913	7.13355	-5.62762	7.84149e-05	0.000157149
108005789	ectin	0	0	0	14.0319	5.34564	9.1717	-5.65679	7.96896e-05	0.000159551
novel.749	PF00078:Reverse transcriptase (RNA-dependent DNA polymerase)	0	0	0	15.0341	5.34564	8.15262	-5.65618	8.35476e-05	0.000166975
108016512	uncharacterized LOC108016512	0	0	0	10.0228	7.12753	10.1908	-5.59637	8.96164e-05	0.000178571
108007608	uncharacterized LOC108007608	0	0	0	8.01821	13.3641	6.11447	-5.61272	9.43197e-05	0.00018754
108007188	CTD nuclear envelope phosphatase 1 homolog	0	0	0	9.02048	15.146	4.07631	-5.65285	9.55788e-05	0.000189863
108011342	ADP-ribosylation factor-like protein 3	0	0	0	11.025	9.80035	6.11447	-5.57925	0.000102376	0.000202931
108012744	DC-STAMP domain-containing protein 2	0	0	0	11.025	9.80035	6.11447	-5.57925	0.000102376	0.000202931
108010609	GPI ethanolamine phosphate transferase 1	0	0	0	8.01821	11.5822	7.13355	-5.57033	0.000105131	0.000208245
novel.768	-	0	0	0	5.01138	15.146	7.13355	-5.60356	0.000114107	0.000225464
108008983	endonuclease G%2C mitochondrial%2C transcript variant X1	0	0	0	9.02048	7.12753	10.1908	-5.54276	0.000114485	0.000226123
108017584	zinc finger protein DZIP1L-like	0	0	0	9.02048	8.90941	8.15262	-5.53144	0.000118167	0.000233017
novel.791	-	0	0	0	16.0364	8.90941	3.05723	-5.63408	0.000119696	0.000235865
108005012	uncharacterized LOC108005012	0	0	0	21.0478	5.34564	3.05723	-5.7032	0.0001202	0.000236831
108018828	trimeric intracellular cation channel type B	0	0	0	10.0228	12.4732	4.07631	-5.56299	0.000132041	0.000259519
novel.741	-	0	0	0	8.01821	16.0369	3.05723	-5.59528	0.000146431	0.000286589
novel.249	PF08336:Prolyl 4-Hydroxylase alpha-subunit, N-terminal region	0	0	0	7.01593	2.67282	18.3434	-5.62723	0.000147996	0.000289517
108016049	trichohyalin	0	0	0	9.02048	6.23658	10.1908	-5.4922	0.000148088	0.000289628
108007418	dynein light chain roadblock-type 2-like	0	0	0	8.01821	8.01847	9.1717	-5.4812	0.000149081	0.000291501
108012298	uncharacterized protein CG32395	0	0	0	11.025	6.23658	8.15262	-5.49072	0.000151646	0.000296276
108018588	uncharacterized LOC108018588	0	0	0	11.025	6.23658	8.15262	-5.49072	0.000151646	0.000296276
novel.278	-	0	0	0	9.02048	5.34564	11.2099	-5.49813	0.000152856	0.000298569
108013004	uncharacterized LOC108013004	0	0	0	4.0091	10.6913	11.2099	-5.52354	0.000154537	0.000301676
108016213	uncharacterized LOC108016213	0	0	0	7.01593	8.90941	9.1717	-5.47607	0.000154874	0.0003023
novel.419	-	0	0	0	8.01821	12.4732	5.09539	-5.50898	0.000155715	0.00030387
108011882	uncharacterized LOC108011882	0	0	0	8.01821	5.34564	12.2289	-5.49893	0.000156618	0.000305525
108008032	prolyl 4-hydroxylase subunit alpha-1-like	0	0	0	1.00228	10.6913	17.3243	-5.68482	0.000157294	0.000306771
108009229	uncharacterized LOC108009229	0	0	0	2.00455	16.9279	8.15262	-5.59342	0.000182136	0.000353572
108014630	uncharacterized LOC108014630	0	0	0	15.0341	4.4547	6.11447	-5.49985	0.000190263	0.000368877
novel.479	-	0	0	0	8.01821	11.5822	5.09539	-5.45727	0.000191053	0.00037028
108017105	sperm-specific protein Don juan-like	0	0	0	6.01366	9.80035	8.15262	-5.41151	0.000214746	0.000413753
108008956	uncharacterized LOC108008956	0	0	0	17.0387	4.4547	4.07631	-5.49859	0.000233684	0.000448742
novel.269	-	0	0	0	7.01593	8.01847	8.15262	-5.36163	0.000256013	0.000489204
108005561	uncharacterized LOC108005561	0	0	0	6.01366	5.34564	12.2289	-5.38169	0.000272499	0.000519283
novel.196	-	0	0	0	12.0273	5.34564	6.11447	-5.37677	0.000276397	0.000526171
novel.477	-	0	0	0	12.0273	6.23658	5.09539	-5.37037	0.000286882	0.000545191
108018890	lachesin	0	0	0	10.0228	10.6913	3.05723	-5.40172	0.00028691	0.000545191
novel.25	-	0	0	0	6.01366	8.01847	8.15262	-5.29833	0.00034352	0.000646953
108018847	uncharacterized LOC108018847	0	0	0	9.02048	8.01847	5.09539	-5.29574	0.000362367	0.000681297
108017143	GTPase-activating protein RacGAP84C%2C transcript variant X3	0	0	0	14.0319	6.23658	3.05723	-5.36881	0.000364362	0.00068474
108019230	dnaJ protein homolog 1-like%2C transcript variant X1	0	0	0	8.01821	8.90941	5.09539	-5.28987	0.000372019	0.000698267
108018670	surfeit locus protein 4	0	0	0	8.01821	8.90941	5.09539	-5.28987	0.000372019	0.000698267
108015442	Kv channel-interacting protein 1-like	0	0	0	3.00683	11.5822	8.15262	-5.33862	0.000380221	0.0007131
108015964	uncharacterized LOC108015964	0	0	0	15.0341	5.34564	3.05723	-5.37456	0.000380503	0.00071339
108018546	uncharacterized LOC108018546	0	0	0	4.0091	5.34564	13.248	-5.32031	0.000405437	0.000757758
108013844	nuclear cap-binding protein subunit 1-like	0	0	0	8.01821	9.80035	4.07631	-5.28299	0.000413677	0.000772382
108004779	uncharacterized LOC108004779	0	0	0	7.01593	5.34564	9.1717	-5.25121	0.000431267	0.000804417
108012340	uncharacterized LOC108012340	0	0	0	10.0228	5.34564	6.11447	-5.24858	0.000449945	0.000837201
novel.75	-	0	0	0	10.0228	5.34564	6.11447	-5.24858	0.000449945	0.000837201
108008376	cytochrome c oxidase subunit 7C%2C mitochondrial	0	0	0	5.01138	7.12753	9.1717	-5.2391	0.000461202	0.000856716
108016743	uncharacterized LOC108016743	0	0	0	5.01138	7.12753	9.1717	-5.2391	0.000461202	0.000856716
novel.105	-	0	0	0	7.01593	3.56376	11.2099	-5.26533	0.000474603	0.000880827
novel.265	-	0	0	0	11.025	5.34564	5.09539	-5.24774	0.000478711	0.000887859
108015792	uncharacterized LOC108015792	0	0	0	6.01366	8.90941	6.11447	-5.22419	0.000482151	0.00089404
108006081	prolyl 4-hydroxylase subunit alpha-1-like	0	0	0	17.0387	4.4547	2.03816	-5.3797	0.000486968	0.000902273
108019260	uncharacterized LOC108019260	0	0	0	4.0091	8.01847	9.1717	-5.23298	0.00050217	0.000929512
108005548	uncharacterized LOC108005548	0	0	0	7.01593	11.5822	3.05723	-5.2698	0.000505236	0.000934877
108020972	SUN domain-containing protein 3%2C transcript variant X1	0	0	0	13.0296	8.90941	1.01908	-5.34957	0.000549726	0.0010135
novel.766	-	0	0	0	3.00683	8.90941	9.1717	-5.22674	0.000569652	0.00104919
108018850	titin	0	0	0	8.01821	6.23658	6.11447	-5.17361	0.000580298	0.00106763
108013806	apoptosis-inducing factor 3	0	0	0	14.0319	3.56376	4.07631	-5.25941	0.000592913	0.00108976
108008776	uncharacterized LOC108008776	0	0	0	7.01593	1.78188	13.248	-5.28012	0.000608463	0.00111686
108019408	uncharacterized LOC108019408	0	0	0	6.01366	8.90941	5.09539	-5.15343	0.000663337	0.00121386
108013138	trypsin-1	0	0	0	7.01593	8.90941	4.07631	-5.15241	0.000692957	0.00126612
108019293	-	0	0	0	3.00683	7.12753	10.1908	-5.171	0.000715697	0.00130638
108007532	putative polypeptide N-acetylgalactosaminyltransferase 12	0	0	0	7.01593	4.4547	8.15262	-5.11655	0.000763726	0.0013901
108020576	tRNA-Ala	0	0	0	7.01593	1.78188	12.2289	-5.21188	0.000768523	0.00139823
108020034	protein tipE-like%2C transcript variant X2	0	0	0	5.01138	10.6913	4.07631	-5.13915	0.000795189	0.00144405
108008232	transcription factor E4F1	0	0	0	7.01593	7.12753	5.09539	-5.0936	0.000815066	0.0014776
108012786	uncharacterized LOC108012786	0	0	0	5.01138	8.01847	6.11447	-5.08784	0.00084862	0.0015356
novel.541	-	0	0	0	5.01138	8.01847	6.11447	-5.08784	0.00084862	0.0015356
108011548	early growth response protein 1	0	0	0	9.02048	6.23658	4.07631	-5.09931	0.000854552	0.00154566
108017852	uncharacterized LOC108017852	0	0	0	10.0228	2.67282	7.13355	-5.12922	0.000868516	0.00156973
novel.513	-	0	0	0	11.025	8.90941	1.01908	-5.21885	0.000870689	0.00157349
novel.150	-	0	0	0	6.01366	6.23658	6.11447	-5.02513	0.00104873	0.00188061
108012790	uncharacterized LOC108012790	0	0	0	4.0091	10.6913	4.07631	-5.06489	0.00110951	0.00198449
novel.817	-	0	0	0	6.01366	1.78188	11.2099	-5.06612	0.00130251	0.0023141
108018876	E3 ubiquitin-protein ligase KCMF1	0	0	0	7.01593	5.34564	5.09539	-4.95106	0.00142393	0.00252044
108012759	putative odorant receptor 65b	0	0	0	10.0228	6.23658	2.03816	-5.02085	0.00143236	0.0025351
108017027	uncharacterized LOC108017027	0	0	0	2.00455	4.4547	12.2289	-5.04591	0.00145262	0.00256688
108010646	uncharacterized LOC108010646	0	0	0	9.02048	3.56376	5.09539	-4.96596	0.00148695	0.00262449
108006318	mucin-4-like	0	0	0	7.01593	6.23658	4.07631	-4.94253	0.00151402	0.00266889
108010871	uncharacterized LOC108010871	0	0	0	7.01593	6.23658	4.07631	-4.94253	0.00151402	0.00266889
108011365	GTP-binding nuclear protein Ran-like	0	0	0	10.0228	2.67282	5.09539	-4.97356	0.00159599	0.00280657
108008090	uncharacterized LOC108008090	0	0	0	9.02048	5.34564	3.05723	-4.94889	0.00163988	0.00287951
108014656	uncharacterized LOC108014656	0	0	0	6.01366	8.01847	3.05723	-4.92623	0.00174808	0.00305795
108018392	hematopoietically-expressed homeobox protein Hhex	0	0	0	10.0228	7.12753	1.01908	-5.01232	0.00180068	0.00314285
108006351	uncharacterized LOC108006351	0	0	0	3.00683	15.146	1.01908	-5.09943	0.0018008	0.00314285
108019050	protein PXR1-like	0	0	0	5.01138	8.90941	3.05723	-4.91851	0.00186192	0.00324184
108014889	uncharacterized LOC108014889	0	0	0	8.01821	8.90941	1.01908	-4.99751	0.0018766	0.00326603
108007677	uncharacterized LOC108007677	0	0	0	4.0091	5.34564	7.13355	-4.86862	0.00199969	0.0034705
108019845	protein lifeguard 1	0	0	0	6.01366	2.67282	8.15262	-4.8934	0.0020102	0.00348839
novel.212	-	0	0	0	2.00455	14.2551	2.03816	-5.03223	0.00203273	0.00352564
108005567	putative polypeptide N-acetylgalactosaminyltransferase 13	0	0	0	4.0091	6.23658	6.11447	-4.85958	0.00205099	0.00355621
108017065	V-type proton ATPase 16 kDa proteolipid subunit	0	0	0	3.00683	8.01847	5.09539	-4.8423	0.00239519	0.00412182
novel.604	-	0	0	0	2.00455	6.23658	8.15262	-4.86184	0.00243784	0.00419134
108018874	ABC transporter F family member 4-like	0	0	0	3.00683	8.90941	4.07631	-4.83287	0.00260403	0.0044642
108013151	uncharacterized LOC108013151	0	0	0	4.0091	8.90941	3.05723	-4.83167	0.00261282	0.00447835
novel.756	PF07253:Gypsy protein	0	0	0	6.01366	4.4547	5.09539	-4.78459	0.00264006	0.0045218
108018879	putative protein TPRXL	0	0	0	4.0091	6.23658	5.09539	-4.76785	0.00285898	0.0048723
novel.55	-	0	0	0	4.0091	2.67282	9.1717	-4.80638	0.00289657	0.00493285
108009880	protein croquemort	0	0	0	6.01366	1.78188	8.15262	-4.8136	0.0029516	0.00502043
108019249	uncharacterized LOC108019249	0	0	0	1.00228	6.23658	9.1717	-4.86299	0.00296906	0.00504909
novel.728	-	0	0	0	5.01138	7.12753	3.05723	-4.75679	0.00315997	0.00535523
108017652	uncharacterized LOC108017652%2C transcript variant X2	0	0	0	2.00455	6.23658	7.13355	-4.77022	0.00328984	0.00556573
108011919	coiled-coil domain-containing protein 40-like	0	0	0	2.00455	8.01847	5.09539	-4.75046	0.00361089	0.00608118
108020109	low molecular weight phosphotyrosine protein phosphatase	0	0	0	2.00455	8.01847	5.09539	-4.75046	0.00361089	0.00608118
108018437	coiled-coil domain-containing protein 40-like	0	0	0	5.01138	8.01847	2.03816	-4.74664	0.00364916	0.00614008
novel.61	-	0	0	0	4.0091	4.4547	6.11447	-4.69042	0.00373688	0.00628198
108019296	-	0	0	0	4.0091	3.56376	7.13355	-4.70063	0.00374798	0.00629939
108011578	calcineurin subunit B-like	0	0	0	5.01138	2.67282	7.13355	-4.70954	0.00375499	0.00630926
108008234	uncharacterized LOC108008234	0	0	0	7.01593	3.56376	4.07631	-4.69672	0.0037885	0.00636173
108016543	histidine-rich glycoprotein	0	0	0	3.00683	3.56376	8.15262	-4.70204	0.00398434	0.00667048
108013210	uncharacterized LOC108013210	0	0	0	7.01593	4.4547	3.05723	-4.68651	0.00399674	0.0066899
108014647	uncharacterized LOC108014647	0	0	0	10.0228	4.4547	1.01908	-4.77973	0.00405328	0.0067798
108015674	uncharacterized LOC108015674	0	0	0	4.0091	1.78188	9.1717	-4.72145	0.00422481	0.00705189
108019970	neuroligin-2-like	0	0	0	2.00455	7.12753	5.09539	-4.66188	0.00473857	0.007853
108006126	pyridoxine/pyridoxamine 5'-phosphate oxidase-like	0	0	0	5.01138	7.12753	2.03816	-4.65783	0.004791	0.0079336
108017087	-	0	0	0	2.00455	10.6913	2.03816	-4.71918	0.00502551	0.00830302
108013926	uncharacterized LOC108013926	0	0	0	4.0091	4.4547	5.09539	-4.58687	0.00524732	0.00864962
108008044	prolyl 4-hydroxylase subunit alpha-2-like	0	0	0	5.01138	4.4547	4.07631	-4.58547	0.00526731	0.00868021
108011418	uncharacterized LOC108011418	0	0	0	5.01138	1.78188	7.13355	-4.61842	0.00550778	0.00905507
108012997	uncharacterized LOC108012997	0	0	0	5.01138	5.34564	3.05723	-4.57445	0.00565332	0.00928339
108009043	uncharacterized LOC108009043	0	0	0	60.1366	8.90941	1.01908	-6.95633	0.00580481	0.00951068
108014596	early nodulin-75-like	0	0	0	4.0091	6.23658	3.05723	-4.56472	0.0059642	0.00975461
novel.755	-	0	0	0	7.01593	4.4547	2.03816	-4.58262	0.00605289	0.00989386
108011341	uncharacterized LOC108011341	0	0	0	6.01366	5.34564	2.03816	-4.57293	0.00613954	0.0100286
novel.427	-	0	0	0	9.02048	1.78188	3.05723	-4.61309	0.00617213	0.0100779
108013349	uncharacterized LOC108013349	0	0	0	5.01138	0.890941	8.15262	-4.62996	0.00632129	0.0103054
108012199	vasotab-like	0	0	0	9.02048	2.67282	2.03816	-4.60203	0.00634544	0.0103427
108005146	uncharacterized LOC108005146	0	0	0	5.01138	6.23658	2.03816	-4.56315	0.00637022	0.0103811
108017184	tolloid-like protein 2	0	0	0	3.00683	7.12753	3.05723	-4.55479	0.00649264	0.0105693
108008258	putative gustatory receptor 59b	0	0	0	2.00455	7.12753	4.07631	-4.55613	0.00671598	0.0109084
108015625	serine/threonine-protein kinase C-like	0	0	0	4.0091	7.12753	2.03816	-4.55322	0.00676785	0.0109873
108014652	anoctamin-4-like	0	0	0	4.0091	3.56376	5.09539	-4.48708	0.00730823	0.0118233
108008876	inactive peptidyl-prolyl cis-trans isomerase shutdown	0	0	0	6.01366	3.56376	3.05723	-4.48409	0.00765008	0.01235
108009335	uncharacterized LOC108009335	0	0	0	3.00683	4.4547	5.09539	-4.47682	0.00767782	0.0123924
108006255	uncharacterized LOC108006255	0	0	0	5.01138	4.4547	3.05723	-4.47379	0.00773934	0.0124857
108014447	dynein heavy chain 3%2C axonemal-like	0	0	0	1.00228	1.78188	11.2099	-4.62529	0.00782216	0.0126071
108016258	circadian clock-controlled protein-like	0	0	0	3.00683	5.34564	4.07631	-4.46493	0.00803814	0.0129266
108008139	serine protease easter-like	0	0	0	8.01821	2.67282	2.03816	-4.49304	0.00856967	0.0137272
108012491	CXXC-type zinc finger protein 1	0	0	0	3.00683	3.56376	5.09539	-4.36882	0.0106986	0.0169362
108012791	uncharacterized LOC108012791	0	0	0	6.01366	1.78188	4.07631	-4.38949	0.0108768	0.0171907
108006599	uncharacterized LOC108006599	0	0	0	6.01366	3.56376	2.03816	-4.36392	0.0115904	0.0182306
108017953	uncharacterized LOC108017953	0	0	0	7.01593	3.56376	1.01908	-4.36225	0.0133672	0.0208722
108018973	chondroadherin	0	0	0	6.01366	4.4547	1.01908	-4.35084	0.0134577	0.0210018
108014952	protein lozenge	0	0	0	4.0091	2.67282	4.07631	-4.2503	0.0150107	0.0232797
novel.283	-	0	0	0	3.00683	2.67282	5.09539	-4.25211	0.0152272	0.0235893
novel.550	-	0	0	0	5.01138	2.67282	3.05723	-4.24856	0.0153601	0.0237753
108009910	uncharacterized LOC108009910	0	0	0	1.00228	7.12753	3.05723	-4.31924	0.0155027	0.023985
108014962	uncharacterized LOC108014962	0	0	0	4.0091	3.56376	3.05723	-4.23642	0.0155248	0.0240147
108015727	-	0	0	0	2.00455	3.56376	5.09539	-4.24	0.0161702	0.0249645
108015685	uncharacterized LOC108015685	0	0	0	6.01366	2.67282	2.03816	-4.24684	0.0163947	0.0252831
108011044	uncharacterized LOC108011044	0	0	0	6.01366	2.67282	2.03816	-4.24684	0.0163947	0.0252831
108006554	uncharacterized LOC108006554	0	0	0	6.01366	2.67282	2.03816	-4.24684	0.0163947	0.0252831
108011191	dynein heavy chain 8%2C axonemal-like	0	0	0	4.0091	0.890941	6.11447	-4.27852	0.0166638	0.0256578
108014082	proteasome subunit alpha type-4-like	0	0	0	2.00455	4.4547	4.07631	-4.22595	0.0167242	0.0257462
108008236	uncharacterized LOC108008236	0	0	0	4.0091	5.34564	1.01908	-4.20771	0.0196657	0.0299513
108012670	putative gustatory receptor 36b	0	0	0	4.0091	5.34564	1.01908	-4.20771	0.0196657	0.0299513
novel.132	-	0	0	0	4.0091	5.34564	1.01908	-4.20771	0.0196657	0.0299513
108019391	uncharacterized LOC108019391	0	0	0	3.00683	2.67282	4.07631	-4.10989	0.0220669	0.0333537
108016993	protein nullo	0	0	0	3.00683	2.67282	4.07631	-4.10989	0.0220669	0.0333537
novel.620	-	0	0	0	3.00683	2.67282	4.07631	-4.10989	0.0220669	0.0333537
novel.312	PF03732:Retrotransposon gag protein	0	0	0	3.00683	2.67282	4.07631	-4.10989	0.0220669	0.0333537
108012357	uncharacterized LOC108012357	0	0	0	3.00683	2.67282	4.07631	-4.10989	0.0220669	0.0333537
108011826	gustatory receptor for sugar taste 64f	0	0	0	4.0091	2.67282	3.05723	-4.10794	0.0221679	0.0334973
108015845	uncharacterized LOC108015845	0	0	0	4.0091	2.67282	3.05723	-4.10794	0.0221679	0.0334973
novel.462	-	0	0	0	3.00683	1.78188	5.09539	-4.12519	0.0222727	0.0336465
108007039	putative odorant receptor 85d	0	0	0	5.01138	1.78188	3.05723	-4.1213	0.0224744	0.0339359
108019487	regulating synaptic membrane exocytosis protein 3-like	0	0	0	5.01138	1.78188	3.05723	-4.1213	0.0224744	0.0339359
108005838	uncharacterized LOC108005838%2C transcript variant X1	0	0	0	2.00455	2.67282	5.09539	-4.11191	0.0229582	0.0346133
108006214	peritrophin-48	0	0	0	2.00455	7.12753	1.01908	-4.18166	0.0230583	0.0347517
108011275	zinc finger protein rotund-like	0	0	0	2.00455	3.56376	4.07631	-4.09654	0.0233985	0.0352295
108015932	protein FAM210B	0	0	0	5.01138	0.890941	4.07631	-4.13682	0.0236051	0.0355244
108007198	-	0	0	0	4.0091	3.56376	2.03816	-4.09259	0.0236141	0.0355316
108005330	potassium voltage-gated channel protein eag	0	0	0	4.0091	3.56376	2.03816	-4.09259	0.0236141	0.0355316
108011068	uncharacterized LOC108011068	0	0	0	6.01366	1.78188	2.03816	-4.11947	0.0238016	0.0357977
108018054	uncharacterized LOC108018054	0	0	0	6.01366	1.78188	2.03816	-4.11947	0.0238016	0.0357977
108011321	trimeric intracellular cation channel type B-like%2C transcript variant X2	0	0	0	3.00683	0.890941	6.11447	-4.14084	0.0239894	0.0360509
108014538	uncharacterized LOC108014538	0	0	0	1.00228	8.01847	1.01908	-4.16777	0.026716	0.0399153
108019683	drosomycin-like	0	0	0	5.01138	5.34564	0	-4.20476	0.0271054	0.0404753
108018859	-	0	0	0	5.01138	0	5.09539	-4.15369	0.0308717	0.045748
108017714	odorant receptor 43a	0	0	0	4.0091	1.78188	3.05723	-3.96694	0.0324651	0.0479097
novel.152	-	0	0	0	3.00683	2.67282	3.05723	-3.95214	0.0327061	0.0482355
108017203	uncharacterized LOC108017203	0	0	0	3.00683	2.67282	3.05723	-3.95214	0.0327061	0.0482355
