# Supplementary material for: Transcriptome analysis of sex-biased gene expression in the spotted-wing Drosophila, Drosophila suzukii (Matsumura)
Source: G3 (Bethesda). 2022 May 19;12(8):jkac127. doi: 10.1093/g3journal/jkac127 (PMC9339319; doi:10.1093/g3journal/jkac127)
Supplement: jkac127_Table_S6 [file jkac127_table_s6.xls]

Category	GOID	Description	GeneRatio	BgRatio	pvalue	padj	geneID	geneName	Count	Up	Up_Gene_id	Down	Down_Gene_id
BP	GO:0006518	peptide metabolic process	168/2967	184/4314	8.09606167165915e-14	3.79705292400814e-11	108012712/108012673/108018043/108006846/108014928/108015173/108012391/108016622/108012898/108021355/108008453/108013609/108018185/108007938/108017771/108019164/108006494/108015837/108021283/108010485/108018225/108021165/108008691/108004978/108021540/108012375/108009151/108016485/108017506/108008534/108013527/108011119/108004706/108008443/108005166/108013323/108019308/108008387/108010193/108008371…	LOC108012712/LOC108012673/LOC108018043/LOC108006846/LOC108014928/LOC108015173/LOC108012391/LOC108016622/LOC108012898/LOC108021355/LOC108008453/LOC108013609/LOC108018185/LOC108007938/LOC108017771/LOC108019164/LOC108006494/LOC108015837/LOC108021283/LOC108010485/LOC108018225/LOC108021165/LOC108008691/LOC108004978/LOC108021540/LOC108012375/LOC108009151/LOC108016485/LOC108017506/LOC108008534/LOC108013…	168	139	108018043/108015173/108012391/108016622/108021355/108008453/108018185/108007938/108017771/108006494/108015837/108021283/108018225/108021165/108004978/108021540/108012375/108009151/108016485/108017506/108008534/108013527/108011119/108004706/108008443/108005166/108019308/108008387/108008371/108005404/108012243/108015851/108007454/108006734/108011934/108008470/108018433/108010120/108008498/108004563…	29	108012712/108012673/108006846/108014928/108012898/108013609/108019164/108010485/108008691/108013323/108010193/108019224/108007860/108019060/108016681/108020626/108017006/108007065/108016900/108005475/108006627/108017469/108014442/108007118/108020627/108019152/108005203/108013031/108018629
BP	GO:0043043	peptide biosynthetic process	160/2967	175/4314	2.42643585530162e-13	5.6899920806823e-11	108012712/108012673/108018043/108006846/108014928/108015173/108012391/108016622/108012898/108021355/108008453/108013609/108018185/108007938/108017771/108019164/108006494/108015837/108021283/108010485/108018225/108021165/108008691/108004978/108021540/108012375/108009151/108016485/108017506/108008534/108013527/108011119/108004706/108008443/108005166/108013323/108019308/108008387/108010193/108008371…	LOC108012712/LOC108012673/LOC108018043/LOC108006846/LOC108014928/LOC108015173/LOC108012391/LOC108016622/LOC108012898/LOC108021355/LOC108008453/LOC108013609/LOC108018185/LOC108007938/LOC108017771/LOC108019164/LOC108006494/LOC108015837/LOC108021283/LOC108010485/LOC108018225/LOC108021165/LOC108008691/LOC108004978/LOC108021540/LOC108012375/LOC108009151/LOC108016485/LOC108017506/LOC108008534/LOC108013…	160	138	108018043/108015173/108012391/108016622/108021355/108008453/108018185/108007938/108017771/108006494/108015837/108021283/108018225/108021165/108004978/108021540/108012375/108009151/108016485/108017506/108008534/108013527/108011119/108004706/108008443/108005166/108019308/108008387/108008371/108005404/108012243/108015851/108007454/108006734/108011934/108008470/108018433/108010120/108008498/108004563…	22	108012712/108012673/108006846/108014928/108012898/108013609/108019164/108010485/108008691/108013323/108010193/108019224/108019060/108007065/108016900/108006627/108017469/108014442/108007118/108019152/108013031/108018629
BP	GO:0006412	translation	158/2967	173/4314	4.41984251701868e-13	6.9096871349392e-11	108012712/108012673/108018043/108006846/108014928/108015173/108012391/108016622/108012898/108021355/108008453/108013609/108018185/108007938/108017771/108019164/108006494/108015837/108021283/108010485/108018225/108021165/108008691/108004978/108021540/108012375/108009151/108016485/108017506/108008534/108013527/108011119/108004706/108008443/108005166/108013323/108019308/108008387/108010193/108008371…	LOC108012712/LOC108012673/LOC108018043/LOC108006846/LOC108014928/LOC108015173/LOC108012391/LOC108016622/LOC108012898/LOC108021355/LOC108008453/LOC108013609/LOC108018185/LOC108007938/LOC108017771/LOC108019164/LOC108006494/LOC108015837/LOC108021283/LOC108010485/LOC108018225/LOC108021165/LOC108008691/LOC108004978/LOC108021540/LOC108012375/LOC108009151/LOC108016485/LOC108017506/LOC108008534/LOC108013…	158	138	108018043/108015173/108012391/108016622/108021355/108008453/108018185/108007938/108017771/108006494/108015837/108021283/108018225/108021165/108004978/108021540/108012375/108009151/108016485/108017506/108008534/108013527/108011119/108004706/108008443/108005166/108019308/108008387/108008371/108005404/108012243/108015851/108007454/108006734/108011934/108008470/108018433/108010120/108008498/108004563…	20	108012712/108012673/108006846/108014928/108012898/108013609/108019164/108010485/108008691/108013323/108010193/108019224/108007065/108006627/108017469/108014442/108007118/108019152/108013031/108018629
BP	GO:0043604	amide biosynthetic process	161/2967	177/4314	6.49928241191367e-13	7.62040862796877e-11	108012712/108012673/108018043/108006846/108014928/108015173/108012391/108016622/108012898/108021355/108008453/108013609/108018185/108007938/108017771/108019164/108006494/108015837/108021283/108010485/108018225/108021165/108008691/108004978/108021540/108012375/108009151/108016485/108017506/108008534/108013527/108011119/108004706/108008443/108005166/108013323/108019308/108008387/108010193/108008371…	LOC108012712/LOC108012673/LOC108018043/LOC108006846/LOC108014928/LOC108015173/LOC108012391/LOC108016622/LOC108012898/LOC108021355/LOC108008453/LOC108013609/LOC108018185/LOC108007938/LOC108017771/LOC108019164/LOC108006494/LOC108015837/LOC108021283/LOC108010485/LOC108018225/LOC108021165/LOC108008691/LOC108004978/LOC108021540/LOC108012375/LOC108009151/LOC108016485/LOC108017506/LOC108008534/LOC108013…	161	139	108018043/108015173/108012391/108016622/108021355/108008453/108018185/108007938/108017771/108006494/108015837/108021283/108018225/108021165/108004978/108021540/108012375/108009151/108016485/108017506/108008534/108013527/108011119/108004706/108008443/108005166/108019308/108008387/108008371/108005404/108012243/108015851/108007454/108006734/108011934/108008470/108018433/108010120/108008498/108004563…	22	108012712/108012673/108006846/108014928/108012898/108013609/108019164/108010485/108008691/108013323/108010193/108019224/108019060/108007065/108016900/108006627/108017469/108014442/108007118/108019152/108013031/108018629
BP	GO:0043603	cellular amide metabolic process	170/2967	189/4314	1.77890182881025e-12	1.66860991542402e-10	108012712/108012673/108018043/108006846/108014928/108015173/108012391/108016622/108012898/108021355/108008453/108013609/108018185/108007938/108017771/108019164/108006494/108015837/108021283/108010485/108018225/108021165/108008691/108004978/108021540/108012375/108009151/108016485/108017506/108008534/108013527/108011119/108004706/108008443/108005166/108013323/108019308/108008387/108010193/108008371…	LOC108012712/LOC108012673/LOC108018043/LOC108006846/LOC108014928/LOC108015173/LOC108012391/LOC108016622/LOC108012898/LOC108021355/LOC108008453/LOC108013609/LOC108018185/LOC108007938/LOC108017771/LOC108019164/LOC108006494/LOC108015837/LOC108021283/LOC108010485/LOC108018225/LOC108021165/LOC108008691/LOC108004978/LOC108021540/LOC108012375/LOC108009151/LOC108016485/LOC108017506/LOC108008534/LOC108013…	170	140	108018043/108015173/108012391/108016622/108021355/108008453/108018185/108007938/108017771/108006494/108015837/108021283/108018225/108021165/108004978/108021540/108012375/108009151/108016485/108017506/108008534/108013527/108011119/108004706/108008443/108005166/108019308/108008387/108008371/108005404/108012243/108015851/108007454/108006734/108011934/108008470/108018433/108010120/108008498/108004563…	30	108012712/108012673/108006846/108014928/108012898/108013609/108019164/108010485/108008691/108013323/108010193/108019224/108007860/108019060/108016681/108020626/108008895/108017006/108007065/108016900/108005475/108006627/108017469/108014442/108007118/108020627/108019152/108005203/108013031/108018629
BP	GO:1901566	organonitrogen compound biosynthetic process	200/2967	245/4314	2.17565418420854e-06	0.000170063635398968	108012712/108012673/108018043/108006846/108014928/108015173/108012391/108016622/108012898/108021355/108008453/108013609/108018185/108007938/108017771/108019164/108006494/108015837/108021283/108010485/108018225/108021165/108008691/108004978/108021540/108012375/108009151/108016485/108017506/108008534/108013527/108011119/108004706/108008443/108005166/108006301/108013323/108019308/108008387/108010193…	LOC108012712/LOC108012673/LOC108018043/LOC108006846/LOC108014928/LOC108015173/LOC108012391/LOC108016622/LOC108012898/LOC108021355/LOC108008453/LOC108013609/LOC108018185/LOC108007938/LOC108017771/LOC108019164/LOC108006494/LOC108015837/LOC108021283/LOC108010485/LOC108018225/LOC108021165/LOC108008691/LOC108004978/LOC108021540/LOC108012375/LOC108009151/LOC108016485/LOC108017506/LOC108008534/LOC108013…	200	161	108018043/108015173/108012391/108016622/108021355/108008453/108018185/108007938/108017771/108006494/108015837/108021283/108018225/108021165/108004978/108021540/108012375/108009151/108016485/108017506/108008534/108013527/108011119/108004706/108008443/108005166/108019308/108008387/108008371/108005404/108012243/108015851/108007454/108006734/108011934/108008470/108018433/108010120/108008498/108004563…	39	108012712/108012673/108006846/108014928/108012898/108013609/108019164/108010485/108008691/108006301/108013323/108010193/108007022/108019224/108008611/108021424/108019060/108021009/108006666/108007065/108016900/108014475/108006627/108017469/108014442/108007249/108007118/108005621/108004915/108019152/108005820/108017311/108013031/108009960/108013541/108018629/108019780/108017081/108007733
BP	GO:0006323	DNA packaging	28/2967	28/4314	2.69699797677874e-05	0.00180698864444175	108009171/108012022/108017941/108016888/108012721/108016323/108008902/108015027/108016712/108016717/108015512/108014624/108021713/108005265/108016711/108016722/108016720/108005371/108005260/108016324/108016709/108013698/108004899/108006765/108013699/108016714/108011494/108004919	LOC108009171/LOC108012022/LOC108017941/LOC108016888/LOC108012721/LOC108016323/LOC108008902/LOC108015027/LOC108016712/LOC108016717/LOC108015512/LOC108014624/LOC108021713/LOC108005265/LOC108016711/LOC108016722/LOC108016720/LOC108005371/LOC108005260/LOC108016324/LOC108016709/LOC108013698/LOC108004899/LOC108006765/LOC108013699/LOC108016714/LOC108011494/LOC108004919	28	9	108017941/108016323/108014624/108021713/108016324/108004899/108006765/108011494/108004919	19	108009171/108012022/108016888/108012721/108008902/108015027/108016712/108016717/108015512/108005265/108016711/108016722/108016720/108005371/108005260/108016709/108013698/108013699/108016714
BP	GO:0071103	DNA conformation change	31/2967	32/4314	9.34481547558093e-05	0.00547839807255932	108009171/108012022/108017941/108016888/108020395/108012721/108016323/108008902/108015027/108016712/108016717/108015512/108021780/108021588/108014624/108021713/108005265/108016711/108016722/108016720/108005371/108005260/108016324/108016709/108013698/108004899/108006765/108013699/108016714/108011494/108004919	LOC108009171/LOC108012022/LOC108017941/LOC108016888/LOC108020395/LOC108012721/LOC108016323/LOC108008902/LOC108015027/LOC108016712/LOC108016717/LOC108015512/LOC108021780/LOC108021588/LOC108014624/LOC108021713/LOC108005265/LOC108016711/LOC108016722/LOC108016720/LOC108005371/LOC108005260/LOC108016324/LOC108016709/LOC108013698/LOC108004899/LOC108006765/LOC108013699/LOC108016714/LOC108011494/LOC108004…	31	12	108017941/108020395/108016323/108021780/108021588/108014624/108021713/108016324/108004899/108006765/108011494/108004919	19	108009171/108012022/108016888/108012721/108008902/108015027/108016712/108016717/108015512/108005265/108016711/108016722/108016720/108005371/108005260/108016709/108013698/108013699/108016714
BP	GO:0051276	chromosome organization	57/2967	64/4314	0.000118864909984425	0.0061941825314106	108009171/108012022/108017941/108016888/108020395/108012721/108019888/108016323/108021506/108008902/108021126/108010659/108011149/108015027/108016712/108016717/108015512/108016262/108021780/108021588/108014624/108021713/108010061/108018802/108016687/108005265/108016711/108010192/108013267/108016722/108016720/108005371/108021456/108005260/108016324/108013995/108009892/108016228/108015749/108016709…	LOC108009171/LOC108012022/LOC108017941/LOC108016888/LOC108020395/LOC108012721/LOC108019888/LOC108016323/LOC108021506/LOC108008902/LOC108021126/LOC108010659/LOC108011149/LOC108015027/LOC108016712/LOC108016717/LOC108015512/LOC108016262/LOC108021780/LOC108021588/LOC108014624/LOC108021713/LOC108010061/LOC108018802/LOC108016687/LOC108005265/LOC108016711/LOC108010192/LOC108013267/LOC108016722/LOC108016…	57	34	108017941/108020395/108019888/108016323/108021506/108021126/108010659/108011149/108016262/108021780/108021588/108014624/108021713/108010061/108018802/108016687/108010192/108013267/108016324/108009892/108016228/108015749/108016862/108004899/108006765/108014379/108010337/108004874/108005955/108010230/108004891/108011494/108017790/108004919	23	108009171/108012022/108016888/108012721/108008902/108015027/108016712/108016717/108015512/108005265/108016711/108016722/108016720/108005371/108021456/108005260/108013995/108016709/108005021/108013698/108013699/108005019/108016714
BP	GO:0030163	protein catabolic process	55/2967	62/4314	0.000202943444588651	0.00951804755120773	108020004/108020993/108006275/108008719/108006874/108020003/108011125/108015762/108010719/108021197/108009906/108008531/108010589/108008401/108010228/108013432/108008618/108005334/108018673/108005629/108008552/108008553/108008866/108014699/108009206/108008756/108016687/108013088/108010988/108011553/108005332/108016820/108005233/108010582/108011846/108007265/108012501/108011238/108007237/108010970…	LOC108020004/LOC108020993/LOC108006275/LOC108008719/LOC108006874/LOC108020003/LOC108011125/LOC108015762/LOC108010719/LOC108021197/LOC108009906/LOC108008531/LOC108010589/LOC108008401/LOC108010228/LOC108013432/LOC108008618/LOC108005334/LOC108018673/LOC108005629/LOC108008552/LOC108008553/LOC108008866/LOC108014699/LOC108009206/LOC108008756/LOC108016687/LOC108013088/LOC108010988/LOC108011553/LOC108005…	55	31	108006275/108006874/108021197/108008531/108008401/108010228/108013432/108018673/108005629/108008552/108008553/108014699/108009206/108016687/108013088/108011553/108016820/108007265/108011238/108007237/108010970/108011970/108013485/108013378/108018166/108009097/108019708/108009446/108016284/108008505/108020423	24	108020004/108020993/108008719/108020003/108011125/108015762/108010719/108009906/108010589/108008618/108005334/108008866/108008756/108010988/108005332/108005233/108010582/108011846/108012501/108019442/108020005/108017086/108014082/108018067
BP	GO:0006325	chromatin organization	38/2967	41/4314	0.000243604996017119	0.00973135929726304	108009171/108012022/108017941/108016888/108012721/108019888/108016323/108010659/108015027/108016712/108016717/108015512/108016262/108014624/108010061/108018802/108005265/108016711/108016722/108016720/108005371/108021456/108005260/108016324/108013995/108016228/108016709/108005021/108013698/108016862/108004899/108006765/108013699/108014379/108005019/108016714/108011494/108004919	LOC108009171/LOC108012022/LOC108017941/LOC108016888/LOC108012721/LOC108019888/LOC108016323/LOC108010659/LOC108015027/LOC108016712/LOC108016717/LOC108015512/LOC108016262/LOC108014624/LOC108010061/LOC108018802/LOC108005265/LOC108016711/LOC108016722/LOC108016720/LOC108005371/LOC108021456/LOC108005260/LOC108016324/LOC108013995/LOC108016228/LOC108016709/LOC108005021/LOC108013698/LOC108016862/LOC108004…	38	16	108017941/108019888/108016323/108010659/108016262/108014624/108010061/108018802/108016324/108016228/108016862/108004899/108006765/108014379/108011494/108004919	22	108009171/108012022/108016888/108012721/108015027/108016712/108016717/108015512/108005265/108016711/108016722/108016720/108005371/108021456/108005260/108013995/108016709/108005021/108013698/108013699/108005019/108016714
BP	GO:0006259	DNA metabolic process	79/2967	93/4314	0.000248990003341485	0.00973135929726304	108018138/108021425/108006112/108017778/108004747/108020395/108015253/108014321/108006462/108020150/108010093/108009244/108012122/108016669/108012450/108013521/108005655/108015296/108006084/108021137/108014003/108010940/108014873/108013930/108005067/108015762/108010040/108008352/108021506/108009762/108005796/novel.342/108014812/108018099/108005231/108017045/108007768/108021555/108021780/108021822…	LOC108018138/LOC108021425/LOC108006112/LOC108017778/LOC108004747/LOC108020395/LOC108015253/LOC108014321/LOC108006462/LOC108020150/LOC108010093/LOC108009244/LOC108012122/LOC108016669/LOC108012450/LOC108013521/LOC108005655/LOC108015296/LOC108006084/LOC108021137/LOC108014003/LOC108010940/LOC108014873/LOC108013930/LOC108005067/LOC108015762/LOC108010040/LOC108008352/LOC108021506/LOC108009762/LOC108005…	79	73	108018138/108021425/108006112/108017778/108004747/108020395/108015253/108014321/108006462/108020150/108010093/108009244/108012122/108016669/108012450/108013521/108005655/108015296/108006084/108021137/108014003/108010940/108014873/108013930/108005067/108010040/108008352/108021506/108009762/108005796/108014812/108018099/108005231/108007768/108021555/108021780/108021822/108021588/108011428/108005483…	6	108015762/novel.342/108017045/novel.204/novel.358/108021488
BP	GO:0006996	organelle organization	110/2967	134/4314	0.000301043658404612	0.0108607289070587	108009171/108012022/108017941/108016888/108020395/108005770/108013224/108021437/108021451/108009468/108011007/108015345/108012721/108019888/108016323/108005245/108021506/108016595/108008902/108012911/108021126/108010659/108011149/108015027/108016712/108005361/108016717/108015512/108016262/108021780/108017244/108021588/108006808/108014624/108005244/108021713/108010061/108018802/108016687/108009086…	LOC108009171/LOC108012022/LOC108017941/LOC108016888/LOC108020395/LOC108005770/LOC108013224/LOC108021437/LOC108021451/LOC108009468/LOC108011007/LOC108015345/LOC108012721/LOC108019888/LOC108016323/LOC108005245/LOC108021506/LOC108016595/LOC108008902/LOC108012911/LOC108021126/LOC108010659/LOC108011149/LOC108015027/LOC108016712/LOC108005361/LOC108016717/LOC108015512/LOC108016262/LOC108021780/LOC108017…	110	62	108017941/108020395/108021437/108009468/108015345/108019888/108016323/108021506/108021126/108010659/108011149/108005361/108016262/108021780/108021588/108014624/108021713/108010061/108018802/108016687/108009086/108015801/108007755/108018320/108004705/108013730/108010192/108014803/108013267/108019797/108017984/108016324/108005478/108009892/108004602/108016228/108015749/108021034/108021282/108013721…	48	108009171/108012022/108016888/108005770/108013224/108021451/108011007/108012721/108005245/108016595/108008902/108012911/108015027/108016712/108016717/108015512/108017244/108006808/108005244/108005265/108012451/108020086/108016711/108017479/108010559/108009389/108020014/108016722/108016720/108005371/108021456/108005260/108014458/108013995/108005562/108016709/108005021/108013698/108015150/108011861…
BP	GO:0044085	cellular component biogenesis	81/2967	96/4314	0.000333292712744057	0.0110561281253133	108008253/108012022/108017941/108016888/108005770/108016601/108008316/108007432/108009276/108021437/108011422/108009468/108015345/108020354/108015051/108021233/108016323/108006850/108019123/108010794/108015027/108018312/108005361/108005326/108008096/108017244/108021253/108005663/108005454/108006808/108014624/108013144/108012318/108015361/108015801/108021079/108007755/108007655/108018320/108011585…	LOC108008253/LOC108012022/LOC108017941/LOC108016888/LOC108005770/LOC108016601/LOC108008316/LOC108007432/LOC108009276/LOC108021437/LOC108011422/LOC108009468/LOC108015345/LOC108020354/LOC108015051/LOC108021233/LOC108016323/LOC108006850/LOC108019123/LOC108010794/LOC108015027/LOC108018312/LOC108005361/LOC108005326/LOC108008096/LOC108017244/LOC108021253/LOC108005663/LOC108005454/LOC108006808/LOC108014…	81	61	108008253/108017941/108016601/108008316/108007432/108009276/108021437/108011422/108009468/108015345/108020354/108015051/108021233/108016323/108006850/108019123/108010794/108018312/108005361/108008096/108021253/108005663/108005454/108014624/108013144/108015361/108015801/108007755/108007655/108018320/108005258/108013074/108019009/108016324/108004602/108021410/108018980/108021282/108013721/108009319…	20	108012022/108016888/108005770/108015027/108005326/108017244/108006808/108012318/108021079/108011585/108019327/108014458/108010674/108017972/108011031/108009431/108020318/108016087/108008439/108018547
BP	GO:0000003	reproduction	21/2967	21/4314	0.000377181343294271	0.0110561281253133	108009171/108004741/108008565/108012721/108016712/108016717/108015512/108017468/108009086/novel.136/108005265/108016711/108016722/108016720/108005371/108005260/108016709/108013698/108013699/108016714/108005620	LOC108009171/LOC108004741/LOC108008565/LOC108012721/LOC108016712/LOC108016717/LOC108015512/LOC108017468/LOC108009086/-/LOC108005265/LOC108016711/LOC108016722/LOC108016720/LOC108005371/LOC108005260/LOC108016709/LOC108013698/LOC108013699/LOC108016714/LOC108005620	21	3	108004741/108009086/108005620	18	108009171/108008565/108012721/108016712/108016717/108015512/108017468/novel.136/108005265/108016711/108016722/108016720/108005371/108005260/108016709/108013698/108013699/108016714
BP	GO:0022414	reproductive process	21/2967	21/4314	0.000377181343294271	0.0110561281253133	108009171/108004741/108008565/108012721/108016712/108016717/108015512/108017468/108009086/novel.136/108005265/108016711/108016722/108016720/108005371/108005260/108016709/108013698/108013699/108016714/108005620	LOC108009171/LOC108004741/LOC108008565/LOC108012721/LOC108016712/LOC108016717/LOC108015512/LOC108017468/LOC108009086/-/LOC108005265/LOC108016711/LOC108016722/LOC108016720/LOC108005371/LOC108005260/LOC108016709/LOC108013698/LOC108013699/LOC108016714/LOC108005620	21	3	108004741/108009086/108005620	18	108009171/108008565/108012721/108016712/108016717/108015512/108017468/novel.136/108005265/108016711/108016722/108016720/108005371/108005260/108016709/108013698/108013699/108016714
BP	GO:0044257	cellular protein catabolic process	52/2967	59/4314	0.000446278697538047	0.0116280393969635	108020004/108020993/108006275/108008719/108006874/108020003/108011125/108015762/108010719/108009906/108008531/108010589/108008401/108010228/108013432/108008618/108018673/108005629/108008552/108008553/108008866/108014699/108009206/108008756/108016687/108013088/108010988/108011553/108005332/108016820/108005233/108010582/108011846/108007265/108012501/108011238/108007237/108011970/108013485/108013378…	LOC108020004/LOC108020993/LOC108006275/LOC108008719/LOC108006874/LOC108020003/LOC108011125/LOC108015762/LOC108010719/LOC108009906/LOC108008531/LOC108010589/LOC108008401/LOC108010228/LOC108013432/LOC108008618/LOC108018673/LOC108005629/LOC108008552/LOC108008553/LOC108008866/LOC108014699/LOC108009206/LOC108008756/LOC108016687/LOC108013088/LOC108010988/LOC108011553/LOC108005332/LOC108016820/LOC108005…	52	29	108006275/108006874/108008531/108008401/108010228/108013432/108018673/108005629/108008552/108008553/108014699/108009206/108016687/108013088/108011553/108016820/108007265/108011238/108007237/108011970/108013485/108013378/108018166/108009097/108019708/108009446/108016284/108008505/108020423	23	108020004/108020993/108008719/108020003/108011125/108015762/108010719/108009906/108010589/108008618/108008866/108008756/108010988/108005332/108005233/108010582/108011846/108012501/108019442/108020005/108017086/108014082/108018067
BP	GO:0051603	proteolysis involved in cellular protein catabolic process	52/2967	59/4314	0.000446278697538047	0.0116280393969635	108020004/108020993/108006275/108008719/108006874/108020003/108011125/108015762/108010719/108009906/108008531/108010589/108008401/108010228/108013432/108008618/108018673/108005629/108008552/108008553/108008866/108014699/108009206/108008756/108016687/108013088/108010988/108011553/108005332/108016820/108005233/108010582/108011846/108007265/108012501/108011238/108007237/108011970/108013485/108013378…	LOC108020004/LOC108020993/LOC108006275/LOC108008719/LOC108006874/LOC108020003/LOC108011125/LOC108015762/LOC108010719/LOC108009906/LOC108008531/LOC108010589/LOC108008401/LOC108010228/LOC108013432/LOC108008618/LOC108018673/LOC108005629/LOC108008552/LOC108008553/LOC108008866/LOC108014699/LOC108009206/LOC108008756/LOC108016687/LOC108013088/LOC108010988/LOC108011553/LOC108005332/LOC108016820/LOC108005…	52	29	108006275/108006874/108008531/108008401/108010228/108013432/108018673/108005629/108008552/108008553/108014699/108009206/108016687/108013088/108011553/108016820/108007265/108011238/108007237/108011970/108013485/108013378/108018166/108009097/108019708/108009446/108016284/108008505/108020423	23	108020004/108020993/108008719/108020003/108011125/108015762/108010719/108009906/108010589/108008618/108008866/108008756/108010988/108005332/108005233/108010582/108011846/108012501/108019442/108020005/108017086/108014082/108018067
BP	GO:0071840	cellular component organization or biogenesis	171/2967	217/4314	0.000496669608882322	0.0122598971876741	108009171/108008253/108012022/108017941/108016888/108020395/108005770/108012898/108016601/108008316/108007432/108009276/108013224/108021437/108021451/108011422/108009468/108011007/108015345/108020354/108015051/108012721/108005749/108019888/108021233/108016323/108006850/108005245/108019123/108021506/108016595/108008902/108012911/108021126/108010794/108010659/108011149/108015027/108016712/108018312…	LOC108009171/LOC108008253/LOC108012022/LOC108017941/LOC108016888/LOC108020395/LOC108005770/LOC108012898/LOC108016601/LOC108008316/LOC108007432/LOC108009276/LOC108013224/LOC108021437/LOC108021451/LOC108011422/LOC108009468/LOC108011007/LOC108015345/LOC108020354/LOC108015051/LOC108012721/LOC108005749/LOC108019888/LOC108021233/LOC108016323/LOC108006850/LOC108005245/LOC108019123/LOC108021506/LOC108016…	171	103	108008253/108017941/108020395/108016601/108008316/108007432/108009276/108021437/108011422/108009468/108015345/108020354/108015051/108019888/108021233/108016323/108006850/108019123/108021506/108021126/108010794/108010659/108011149/108018312/108005361/108008096/108016262/108021780/108021253/108021588/108005663/108005454/108014624/108008485/108021713/108013144/108010061/108015361/108018802/108016687…	68	108009171/108012022/108016888/108005770/108012898/108013224/108021451/108011007/108012721/108005749/108005245/108016595/108008902/108012911/108015027/108016712/108016717/108005326/108015512/108017244/108006808/108005244/108012318/108017967/108009074/108021079/108013015/108005265/108011585/108012451/108020086/108016711/108017479/108010559/108009389/108020014/108016722/108016720/108019327/108005371…
BP	GO:0006260	DNA replication	35/2967	38/4314	0.000607027080119524	0.0138107958527858	108018138/108021425/108006112/108017778/108004747/108015253/108014321/108006462/108020150/108009244/108016669/108012450/108013521/108005655/108015296/108006084/108021137/108014003/108010940/108014873/108008352/108005796/108005231/108021555/108011428/108020862/108020027/108007248/108013279/108005924/108021025/108007314/108014583/108019849/108005900	LOC108018138/LOC108021425/LOC108006112/LOC108017778/LOC108004747/LOC108015253/LOC108014321/LOC108006462/LOC108020150/LOC108009244/LOC108016669/LOC108012450/LOC108013521/LOC108005655/LOC108015296/LOC108006084/LOC108021137/LOC108014003/LOC108010940/LOC108014873/LOC108008352/LOC108005796/LOC108005231/LOC108021555/LOC108011428/LOC108020862/LOC108020027/LOC108007248/LOC108013279/LOC108005924/LOC108021…	35	35	108018138/108021425/108006112/108017778/108004747/108015253/108014321/108006462/108020150/108009244/108016669/108012450/108013521/108005655/108015296/108006084/108021137/108014003/108010940/108014873/108008352/108005796/108005231/108021555/108011428/108020862/108020027/108007248/108013279/108005924/108021025/108007314/108014583/108019849/108005900	0
BP	GO:0006457	protein folding	47/2967	53/4314	0.000618393844154587	0.0138107958527858	108012106/108010051/108018492/108019809/108013186/108013115/108012385/108015939/108006325/108010794/108007731/108011968/108005326/108020214/108012863/108015425/108007242/108017924/108012618/108014830/108017487/108017777/108019626/108009059/108008807/108017794/108021503/108008416/108014832/108012743/108009536/108005074/108017214/108006718/108012527/108011147/108011489/108018300/108010415/108017435…	LOC108012106/LOC108010051/LOC108018492/LOC108019809/LOC108013186/LOC108013115/LOC108012385/LOC108015939/LOC108006325/LOC108010794/LOC108007731/LOC108011968/LOC108005326/LOC108020214/LOC108012863/LOC108015425/LOC108007242/LOC108017924/LOC108012618/LOC108014830/LOC108017487/LOC108017777/LOC108019626/LOC108009059/LOC108008807/LOC108017794/LOC108021503/LOC108008416/LOC108014832/LOC108012743/LOC108009…	47	21	108006325/108010794/108007731/108017924/108012618/108019626/108009059/108008807/108017794/108008416/108014832/108009536/108006718/108012527/108011489/108018300/108007143/108006714/108008395/108009741/108013155	26	108012106/108010051/108018492/108019809/108013186/108013115/108012385/108015939/108011968/108005326/108020214/108012863/108015425/108007242/108014830/108017487/108017777/108021503/108012743/108005074/108017214/108011147/108010415/108017435/108010015/108016617
BP	GO:0019953	sexual reproduction	19/2967	19/4314	0.000800696252911979	0.0156469392756549	108009171/108004741/108008565/108012721/108016712/108016717/108015512/108017468/novel.136/108005265/108016711/108016722/108016720/108005371/108005260/108016709/108013698/108013699/108016714	LOC108009171/LOC108004741/LOC108008565/LOC108012721/LOC108016712/LOC108016717/LOC108015512/LOC108017468/-/LOC108005265/LOC108016711/LOC108016722/LOC108016720/LOC108005371/LOC108005260/LOC108016709/LOC108013698/LOC108013699/LOC108016714	19	1	108004741	18	108009171/108008565/108012721/108016712/108016717/108015512/108017468/novel.136/108005265/108016711/108016722/108016720/108005371/108005260/108016709/108013698/108013699/108016714
BP	GO:0044703	multi-organism reproductive process	19/2967	19/4314	0.000800696252911979	0.0156469392756549	108009171/108004741/108008565/108012721/108016712/108016717/108015512/108017468/novel.136/108005265/108016711/108016722/108016720/108005371/108005260/108016709/108013698/108013699/108016714	LOC108009171/LOC108004741/LOC108008565/LOC108012721/LOC108016712/LOC108016717/LOC108015512/LOC108017468/-/LOC108005265/LOC108016711/LOC108016722/LOC108016720/LOC108005371/LOC108005260/LOC108016709/LOC108013698/LOC108013699/LOC108016714	19	1	108004741	18	108009171/108008565/108012721/108016712/108016717/108015512/108017468/novel.136/108005265/108016711/108016722/108016720/108005371/108005260/108016709/108013698/108013699/108016714
BP	GO:0097435	supramolecular fiber organization	19/2967	19/4314	0.000800696252911979	0.0156469392756549	108005770/108021437/108015345/108005361/108017244/108006808/108015801/108007755/108018320/108013730/108014458/108004602/108021282/108013721/108005241/108014553/108009769/108014663/108021176	LOC108005770/LOC108021437/LOC108015345/LOC108005361/LOC108017244/LOC108006808/LOC108015801/LOC108007755/LOC108018320/LOC108013730/LOC108014458/LOC108004602/LOC108021282/LOC108013721/LOC108005241/LOC108014553/LOC108009769/LOC108014663/LOC108021176	19	15	108021437/108015345/108005361/108015801/108007755/108018320/108013730/108004602/108021282/108013721/108005241/108014553/108009769/108014663/108021176	4	108005770/108017244/108006808/108014458
BP	GO:0003006	developmental process involved in reproduction	18/2967	18/4314	0.00116642628094604	0.01886392847461	108009171/108004741/108012721/108016712/108016717/108015512/108017468/108005265/108016711/108016722/108016720/108005371/108005260/108016709/108013698/108013699/108016714/108005620	LOC108009171/LOC108004741/LOC108012721/LOC108016712/LOC108016717/LOC108015512/LOC108017468/LOC108005265/LOC108016711/LOC108016722/LOC108016720/LOC108005371/LOC108005260/LOC108016709/LOC108013698/LOC108013699/LOC108016714/LOC108005620	18	2	108004741/108005620	16	108009171/108012721/108016712/108016717/108015512/108017468/108005265/108016711/108016722/108016720/108005371/108005260/108016709/108013698/108013699/108016714
BP	GO:0032504	multicellular organism reproduction	18/2967	18/4314	0.00116642628094604	0.01886392847461	108009171/108004741/108012721/108016712/108016717/108015512/108017468/novel.136/108005265/108016711/108016722/108016720/108005371/108005260/108016709/108013698/108013699/108016714	LOC108009171/LOC108004741/LOC108012721/LOC108016712/LOC108016717/LOC108015512/LOC108017468/-/LOC108005265/LOC108016711/LOC108016722/LOC108016720/LOC108005371/LOC108005260/LOC108016709/LOC108013698/LOC108013699/LOC108016714	18	1	108004741	17	108009171/108012721/108016712/108016717/108015512/108017468/novel.136/108005265/108016711/108016722/108016720/108005371/108005260/108016709/108013698/108013699/108016714
BP	GO:0044702	single organism reproductive process	18/2967	18/4314	0.00116642628094604	0.01886392847461	108009171/108004741/108012721/108016712/108016717/108015512/108017468/108009086/108005265/108016711/108016722/108016720/108005371/108005260/108016709/108013698/108013699/108016714	LOC108009171/LOC108004741/LOC108012721/LOC108016712/LOC108016717/LOC108015512/LOC108017468/LOC108009086/LOC108005265/LOC108016711/LOC108016722/LOC108016720/LOC108005371/LOC108005260/LOC108016709/LOC108013698/LOC108013699/LOC108016714	18	2	108004741/108009086	16	108009171/108012721/108016712/108016717/108015512/108017468/108005265/108016711/108016722/108016720/108005371/108005260/108016709/108013698/108013699/108016714
BP	GO:0048609	multicellular organismal reproductive process	18/2967	18/4314	0.00116642628094604	0.01886392847461	108009171/108004741/108012721/108016712/108016717/108015512/108017468/novel.136/108005265/108016711/108016722/108016720/108005371/108005260/108016709/108013698/108013699/108016714	LOC108009171/LOC108004741/LOC108012721/LOC108016712/LOC108016717/LOC108015512/LOC108017468/-/LOC108005265/LOC108016711/LOC108016722/LOC108016720/LOC108005371/LOC108005260/LOC108016709/LOC108013698/LOC108013699/LOC108016714	18	1	108004741	17	108009171/108012721/108016712/108016717/108015512/108017468/novel.136/108005265/108016711/108016722/108016720/108005371/108005260/108016709/108013698/108013699/108016714
BP	GO:0051258	protein polymerization	18/2967	18/4314	0.00116642628094604	0.01886392847461	108005770/108021437/108015345/108005361/108017244/108006808/108015801/108007755/108018320/108014458/108004602/108021282/108013721/108005241/108014553/108009769/108014663/108021176	LOC108005770/LOC108021437/LOC108015345/LOC108005361/LOC108017244/LOC108006808/LOC108015801/LOC108007755/LOC108018320/LOC108014458/LOC108004602/LOC108021282/LOC108013721/LOC108005241/LOC108014553/LOC108009769/LOC108014663/LOC108021176	18	14	108021437/108015345/108005361/108015801/108007755/108018320/108004602/108021282/108013721/108005241/108014553/108009769/108014663/108021176	4	108005770/108017244/108006808/108014458
BP	GO:0006082	organic acid metabolic process	81/2967	98/4314	0.00126091509965875	0.0190764252174179	108005238/108017623/108017063/108015254/108018043/108015173/108014070/108018928/108014860/108013609/108007938/108017771/108013599/108021283/108016987/108010485/108009128/108021540/108012375/108021458/108010193/108020495/108011828/108007454/108021394/novel.386/108019720/108018946/108011218/108006984/108009662/108018420/108019863/108012413/108018056/108020602/108018922/108005627/108019848/108015755…	LOC108005238/LOC108017623/LOC108017063/LOC108015254/LOC108018043/LOC108015173/LOC108014070/LOC108018928/LOC108014860/LOC108013609/LOC108007938/LOC108017771/LOC108013599/LOC108021283/LOC108016987/LOC108010485/LOC108009128/LOC108021540/LOC108012375/LOC108021458/LOC108010193/LOC108020495/LOC108011828/LOC108007454/LOC108021394/-/LOC108019720/LOC108018946/LOC108011218/LOC108006984/LOC108009662/LOC1080…	81	48	108005238/108018043/108015173/108018928/108007938/108017771/108021283/108016987/108021540/108012375/108007454/108021394/108018946/108011218/108006984/108012413/108020602/108018922/108005627/108019848/108015755/108020882/108021182/108012013/108013382/108020606/108009729/108006417/108007429/108018500/108009374/108016413/108014463/108014403/108008718/108009287/108011269/108015983/108005883/108012054…	33	108017623/108017063/108015254/108014070/108014860/108013609/108013599/108010485/108009128/108021458/108010193/108020495/108011828/novel.386/108019720/108009662/108018420/108019863/108018056/108016583/108006666/108017955/108009956/108015886/108021566/108012018/108007865/108020525/108021836/108019152/108015229/108018055/108008338
BP	GO:0043436	oxoacid metabolic process	81/2967	98/4314	0.00126091509965875	0.0190764252174179	108005238/108017623/108017063/108015254/108018043/108015173/108014070/108018928/108014860/108013609/108007938/108017771/108013599/108021283/108016987/108010485/108009128/108021540/108012375/108021458/108010193/108020495/108011828/108007454/108021394/novel.386/108019720/108018946/108011218/108006984/108009662/108018420/108019863/108012413/108018056/108020602/108018922/108005627/108019848/108015755…	LOC108005238/LOC108017623/LOC108017063/LOC108015254/LOC108018043/LOC108015173/LOC108014070/LOC108018928/LOC108014860/LOC108013609/LOC108007938/LOC108017771/LOC108013599/LOC108021283/LOC108016987/LOC108010485/LOC108009128/LOC108021540/LOC108012375/LOC108021458/LOC108010193/LOC108020495/LOC108011828/LOC108007454/LOC108021394/-/LOC108019720/LOC108018946/LOC108011218/LOC108006984/LOC108009662/LOC1080…	81	48	108005238/108018043/108015173/108018928/108007938/108017771/108021283/108016987/108021540/108012375/108007454/108021394/108018946/108011218/108006984/108012413/108020602/108018922/108005627/108019848/108015755/108020882/108021182/108012013/108013382/108020606/108009729/108006417/108007429/108018500/108009374/108016413/108014463/108014403/108008718/108009287/108011269/108015983/108005883/108012054…	33	108017623/108017063/108015254/108014070/108014860/108013609/108013599/108010485/108009128/108021458/108010193/108020495/108011828/novel.386/108019720/108009662/108018420/108019863/108018056/108016583/108006666/108017955/108009956/108015886/108021566/108012018/108007865/108020525/108021836/108019152/108015229/108018055/108008338
BP	GO:0044265	cellular macromolecule catabolic process	58/2967	68/4314	0.00137339446510681	0.0201288126292217	108020004/108020993/108006275/108008719/108006874/108020003/108011125/108015762/108010719/108009906/108008531/108010589/108008401/108010228/108013432/108008618/108018673/108005629/108008552/108008553/108008866/108014699/108009206/108008756/108016687/108013088/108008489/108010988/108011553/108005332/108016820/108005233/108010582/108004871/108011846/108010223/108007265/108012501/108011238/108007237…	LOC108020004/LOC108020993/LOC108006275/LOC108008719/LOC108006874/LOC108020003/LOC108011125/LOC108015762/LOC108010719/LOC108009906/LOC108008531/LOC108010589/LOC108008401/LOC108010228/LOC108013432/LOC108008618/LOC108018673/LOC108005629/LOC108008552/LOC108008553/LOC108008866/LOC108014699/LOC108009206/LOC108008756/LOC108016687/LOC108013088/LOC108008489/LOC108010988/LOC108011553/LOC108005332/LOC108016…	58	35	108006275/108006874/108008531/108008401/108010228/108013432/108018673/108005629/108008552/108008553/108014699/108009206/108016687/108013088/108008489/108011553/108016820/108004871/108010223/108007265/108011238/108007237/108010970/108011970/108013485/108013378/108018166/108009097/108019708/108009446/108020885/108016284/108006089/108008505/108020423	23	108020004/108020993/108008719/108020003/108011125/108015762/108010719/108009906/108010589/108008618/108008866/108008756/108010988/108005332/108005233/108010582/108011846/108012501/108019442/108020005/108017086/108014082/108018067
BP	GO:0019752	carboxylic acid metabolic process	80/2967	97/4314	0.00153568604690499	0.0209695871454646	108005238/108017623/108017063/108015254/108018043/108015173/108014070/108018928/108014860/108013609/108007938/108017771/108013599/108021283/108016987/108010485/108009128/108021540/108012375/108021458/108010193/108020495/108011828/108007454/108021394/novel.386/108019720/108018946/108006984/108009662/108018420/108019863/108012413/108018056/108020602/108018922/108005627/108019848/108015755/108020882…	LOC108005238/LOC108017623/LOC108017063/LOC108015254/LOC108018043/LOC108015173/LOC108014070/LOC108018928/LOC108014860/LOC108013609/LOC108007938/LOC108017771/LOC108013599/LOC108021283/LOC108016987/LOC108010485/LOC108009128/LOC108021540/LOC108012375/LOC108021458/LOC108010193/LOC108020495/LOC108011828/LOC108007454/LOC108021394/-/LOC108019720/LOC108018946/LOC108006984/LOC108009662/LOC108018420/LOC1080…	80	47	108005238/108018043/108015173/108018928/108007938/108017771/108021283/108016987/108021540/108012375/108007454/108021394/108018946/108006984/108012413/108020602/108018922/108005627/108019848/108015755/108020882/108021182/108012013/108013382/108020606/108009729/108006417/108007429/108018500/108009374/108016413/108014463/108014403/108008718/108009287/108011269/108015983/108005883/108012054/108015255…	33	108017623/108017063/108015254/108014070/108014860/108013609/108013599/108010485/108009128/108021458/108010193/108020495/108011828/novel.386/108019720/108009662/108018420/108019863/108018056/108016583/108006666/108017955/108009956/108015886/108021566/108012018/108007865/108020525/108021836/108019152/108015229/108018055/108008338
BP	GO:0006464	cellular protein modification process	314/2967	418/4314	0.0016579760693658	0.0209695871454646	108012106/108020302/108018970/108021736/108007449/108021335/108015431/108021570/108010051/108009615/108007531/108010780/108020143/108009180/108014894/108021109/108005850/108014998/108006054/108005079/108007318/108019809/108011102/108014722/108012597/108007726/108015099/108005375/108011679/108011965/108020545/108010630/108005682/108013115/108021060/108020372/108009633/108014149/108021829/108006411…	LOC108012106/LOC108020302/LOC108018970/LOC108021736/LOC108007449/LOC108021335/LOC108015431/LOC108021570/LOC108010051/LOC108009615/LOC108007531/LOC108010780/LOC108020143/LOC108009180/LOC108014894/LOC108021109/LOC108005850/LOC108014998/LOC108006054/LOC108005079/LOC108007318/LOC108019809/LOC108011102/LOC108014722/LOC108012597/LOC108007726/LOC108015099/LOC108005375/LOC108011679/LOC108011965/LOC108020…	314	114	108021335/108014894/108021109/108005850/108014998/108007318/108007726/108005682/108021060/108021829/108017962/108020117/108010575/108015249/108014437/108006325/108011225/108019866/108019854/108015167/108010546/108021820/108011141/108014895/108007098/108016603/108007895/108016634/108009049/108005589/108010061/108015562/108016903/108018802/108005978/108020158/108020469/108016393/108016954/108005888…	200	108012106/108020302/108018970/108021736/108007449/108015431/108021570/108010051/108009615/108007531/108010780/108020143/108009180/108006054/108005079/108019809/108011102/108014722/108012597/108015099/108005375/108011679/108011965/108020545/108010630/108013115/108020372/108009633/108014149/108006411/108007729/108011441/108008424/108005298/108005367/108008048/108008047/108009526/108010453/108010121…
BP	GO:0036211	protein modification process	314/2967	418/4314	0.0016579760693658	0.0209695871454646	108012106/108020302/108018970/108021736/108007449/108021335/108015431/108021570/108010051/108009615/108007531/108010780/108020143/108009180/108014894/108021109/108005850/108014998/108006054/108005079/108007318/108019809/108011102/108014722/108012597/108007726/108015099/108005375/108011679/108011965/108020545/108010630/108005682/108013115/108021060/108020372/108009633/108014149/108021829/108006411…	LOC108012106/LOC108020302/LOC108018970/LOC108021736/LOC108007449/LOC108021335/LOC108015431/LOC108021570/LOC108010051/LOC108009615/LOC108007531/LOC108010780/LOC108020143/LOC108009180/LOC108014894/LOC108021109/LOC108005850/LOC108014998/LOC108006054/LOC108005079/LOC108007318/LOC108019809/LOC108011102/LOC108014722/LOC108012597/LOC108007726/LOC108015099/LOC108005375/LOC108011679/LOC108011965/LOC108020…	314	114	108021335/108014894/108021109/108005850/108014998/108007318/108007726/108005682/108021060/108021829/108017962/108020117/108010575/108015249/108014437/108006325/108011225/108019866/108019854/108015167/108010546/108021820/108011141/108014895/108007098/108016603/108007895/108016634/108009049/108005589/108010061/108015562/108016903/108018802/108005978/108020158/108020469/108016393/108016954/108005888…	200	108012106/108020302/108018970/108021736/108007449/108015431/108021570/108010051/108009615/108007531/108010780/108020143/108009180/108006054/108005079/108019809/108011102/108014722/108012597/108015099/108005375/108011679/108011965/108020545/108010630/108013115/108020372/108009633/108014149/108006411/108007729/108011441/108008424/108005298/108005367/108008048/108008047/108009526/108010453/108010121…
BP	GO:0007276	gamete generation	17/2967	17/4314	0.00169902838278817	0.0209695871454646	108009171/108004741/108012721/108016712/108016717/108015512/108017468/108005265/108016711/108016722/108016720/108005371/108005260/108016709/108013698/108013699/108016714	LOC108009171/LOC108004741/LOC108012721/LOC108016712/LOC108016717/LOC108015512/LOC108017468/LOC108005265/LOC108016711/LOC108016722/LOC108016720/LOC108005371/LOC108005260/LOC108016709/LOC108013698/LOC108013699/LOC108016714	17	1	108004741	16	108009171/108012721/108016712/108016717/108015512/108017468/108005265/108016711/108016722/108016720/108005371/108005260/108016709/108013698/108013699/108016714
BP	GO:0007281	germ cell development	17/2967	17/4314	0.00169902838278817	0.0209695871454646	108009171/108004741/108012721/108016712/108016717/108015512/108017468/108005265/108016711/108016722/108016720/108005371/108005260/108016709/108013698/108013699/108016714	LOC108009171/LOC108004741/LOC108012721/LOC108016712/LOC108016717/LOC108015512/LOC108017468/LOC108005265/LOC108016711/LOC108016722/LOC108016720/LOC108005371/LOC108005260/LOC108016709/LOC108013698/LOC108013699/LOC108016714	17	1	108004741	16	108009171/108012721/108016712/108016717/108015512/108017468/108005265/108016711/108016722/108016720/108005371/108005260/108016709/108013698/108013699/108016714
BP	GO:0022412	cellular process involved in reproduction in multicellular organism	17/2967	17/4314	0.00169902838278817	0.0209695871454646	108009171/108004741/108012721/108016712/108016717/108015512/108017468/108005265/108016711/108016722/108016720/108005371/108005260/108016709/108013698/108013699/108016714	LOC108009171/LOC108004741/LOC108012721/LOC108016712/LOC108016717/LOC108015512/LOC108017468/LOC108005265/LOC108016711/LOC108016722/LOC108016720/LOC108005371/LOC108005260/LOC108016709/LOC108013698/LOC108013699/LOC108016714	17	1	108004741	16	108009171/108012721/108016712/108016717/108015512/108017468/108005265/108016711/108016722/108016720/108005371/108005260/108016709/108013698/108013699/108016714
BP	GO:1901575	organic substance catabolic process	103/2967	128/4314	0.00185170322471801	0.0217439554915562	108020514/108020004/108017623/108020993/108006275/108014070/108008719/108006874/108008262/108013599/108006672/108016987/108009128/108020003/108011125/108015762/108010719/108021197/108009906/108008531/108010589/108020495/108008401/108010228/108013432/108010185/108008618/108005334/108018673/108005629/108008552/108008553/108008866/108012469/108007860/108014699/108004667/108009206/108006868/108009662…	LOC108020514/LOC108020004/LOC108017623/LOC108020993/LOC108006275/LOC108014070/LOC108008719/LOC108006874/LOC108008262/LOC108013599/LOC108006672/LOC108016987/LOC108009128/LOC108020003/LOC108011125/LOC108015762/LOC108010719/LOC108021197/LOC108009906/LOC108008531/LOC108010589/LOC108020495/LOC108008401/LOC108010228/LOC108013432/LOC108010185/LOC108008618/LOC108005334/LOC108018673/LOC108005629/LOC108008…	103	51	108006275/108006874/108006672/108016987/108021197/108008531/108008401/108010228/108013432/108018673/108005629/108008552/108008553/108014699/108004667/108009206/108006868/108016687/108013088/108008489/108008429/108021226/108011553/108010424/108016820/108004871/108010223/108007265/108011238/108014729/108007237/108010970/108011970/108013485/108013378/108018166/108009097/108019708/108019660/108012054…	52	108020514/108020004/108017623/108020993/108014070/108008719/108008262/108013599/108009128/108020003/108011125/108015762/108010719/108009906/108010589/108020495/108010185/108008618/108005334/108008866/108012469/108007860/108009662/108018420/108008756/108016681/108008895/108010988/108016583/108005332/108005233/108010582/108017955/108011846/108012501/108009480/108019442/108005475/108021566/108020249…
BP	GO:0043038	amino acid activation	39/2967	44/4314	0.00190085751631941	0.0217439554915562	108018043/108015173/108018928/108013609/108007938/108017771/108021283/108010485/108021540/108012375/108010193/108007454/108021394/108018946/108006984/108020602/108018922/108005627/108019848/108015755/108021182/108012013/108020606/108009729/108006417/108007429/108018500/108009374/108016413/108014463/108014403/108009287/108011269/108016088/108019152/108013603/108014334/novel.424/108018197	LOC108018043/LOC108015173/LOC108018928/LOC108013609/LOC108007938/LOC108017771/LOC108021283/LOC108010485/LOC108021540/LOC108012375/LOC108010193/LOC108007454/LOC108021394/LOC108018946/LOC108006984/LOC108020602/LOC108018922/LOC108005627/LOC108019848/LOC108015755/LOC108021182/LOC108012013/LOC108020606/LOC108009729/LOC108006417/LOC108007429/LOC108018500/LOC108009374/LOC108016413/LOC108014463/LOC108014…	39	35	108018043/108015173/108018928/108007938/108017771/108021283/108021540/108012375/108007454/108021394/108018946/108006984/108020602/108018922/108005627/108019848/108015755/108021182/108012013/108020606/108009729/108006417/108007429/108018500/108009374/108016413/108014463/108014403/108009287/108011269/108016088/108013603/108014334/novel.424/108018197	4	108013609/108010485/108010193/108019152
BP	GO:0043039	tRNA aminoacylation	39/2967	44/4314	0.00190085751631941	0.0217439554915562	108018043/108015173/108018928/108013609/108007938/108017771/108021283/108010485/108021540/108012375/108010193/108007454/108021394/108018946/108006984/108020602/108018922/108005627/108019848/108015755/108021182/108012013/108020606/108009729/108006417/108007429/108018500/108009374/108016413/108014463/108014403/108009287/108011269/108016088/108019152/108013603/108014334/novel.424/108018197	LOC108018043/LOC108015173/LOC108018928/LOC108013609/LOC108007938/LOC108017771/LOC108021283/LOC108010485/LOC108021540/LOC108012375/LOC108010193/LOC108007454/LOC108021394/LOC108018946/LOC108006984/LOC108020602/LOC108018922/LOC108005627/LOC108019848/LOC108015755/LOC108021182/LOC108012013/LOC108020606/LOC108009729/LOC108006417/LOC108007429/LOC108018500/LOC108009374/LOC108016413/LOC108014463/LOC108014…	39	35	108018043/108015173/108018928/108007938/108017771/108021283/108021540/108012375/108007454/108021394/108018946/108006984/108020602/108018922/108005627/108019848/108015755/108021182/108012013/108020606/108009729/108006417/108007429/108018500/108009374/108016413/108014463/108014403/108009287/108011269/108016088/108013603/108014334/novel.424/108018197	4	108013609/108010485/108010193/108019152
BP	GO:0006418	tRNA aminoacylation for protein translation	35/2967	39/4314	0.00199331967676085	0.0222587363904962	108018043/108015173/108013609/108007938/108017771/108021283/108010485/108021540/108012375/108010193/108007454/108021394/108006984/108020602/108018922/108005627/108019848/108015755/108021182/108012013/108020606/108009729/108006417/108007429/108018500/108009374/108016413/108014463/108014403/108009287/108011269/108016088/108019152/108013603/108018197	LOC108018043/LOC108015173/LOC108013609/LOC108007938/LOC108017771/LOC108021283/LOC108010485/LOC108021540/LOC108012375/LOC108010193/LOC108007454/LOC108021394/LOC108006984/LOC108020602/LOC108018922/LOC108005627/LOC108019848/LOC108015755/LOC108021182/LOC108012013/LOC108020606/LOC108009729/LOC108006417/LOC108007429/LOC108018500/LOC108009374/LOC108016413/LOC108014463/LOC108014403/LOC108009287/LOC108011…	35	31	108018043/108015173/108007938/108017771/108021283/108021540/108012375/108007454/108021394/108006984/108020602/108018922/108005627/108019848/108015755/108021182/108012013/108020606/108009729/108006417/108007429/108018500/108009374/108016413/108014463/108014403/108009287/108011269/108016088/108013603/108018197	4	108013609/108010485/108010193/108019152
BP	GO:0007283	spermatogenesis	16/2967	16/4314	0.00247455912884567	0.0252297441614917	108009171/108012721/108016712/108016717/108015512/108017468/108005265/108016711/108016722/108016720/108005371/108005260/108016709/108013698/108013699/108016714	LOC108009171/LOC108012721/LOC108016712/LOC108016717/LOC108015512/LOC108017468/LOC108005265/LOC108016711/LOC108016722/LOC108016720/LOC108005371/LOC108005260/LOC108016709/LOC108013698/LOC108013699/LOC108016714	16	0		16	108009171/108012721/108016712/108016717/108015512/108017468/108005265/108016711/108016722/108016720/108005371/108005260/108016709/108013698/108013699/108016714
BP	GO:0007286	spermatid development	16/2967	16/4314	0.00247455912884567	0.0252297441614917	108009171/108012721/108016712/108016717/108015512/108017468/108005265/108016711/108016722/108016720/108005371/108005260/108016709/108013698/108013699/108016714	LOC108009171/LOC108012721/LOC108016712/LOC108016717/LOC108015512/LOC108017468/LOC108005265/LOC108016711/LOC108016722/LOC108016720/LOC108005371/LOC108005260/LOC108016709/LOC108013698/LOC108013699/LOC108016714	16	0		16	108009171/108012721/108016712/108016717/108015512/108017468/108005265/108016711/108016722/108016720/108005371/108005260/108016709/108013698/108013699/108016714
BP	GO:0048232	male gamete generation	16/2967	16/4314	0.00247455912884567	0.0252297441614917	108009171/108012721/108016712/108016717/108015512/108017468/108005265/108016711/108016722/108016720/108005371/108005260/108016709/108013698/108013699/108016714	LOC108009171/LOC108012721/LOC108016712/LOC108016717/LOC108015512/LOC108017468/LOC108005265/LOC108016711/LOC108016722/LOC108016720/LOC108005371/LOC108005260/LOC108016709/LOC108013698/LOC108013699/LOC108016714	16	0		16	108009171/108012721/108016712/108016717/108015512/108017468/108005265/108016711/108016722/108016720/108005371/108005260/108016709/108013698/108013699/108016714
BP	GO:0048515	spermatid differentiation	16/2967	16/4314	0.00247455912884567	0.0252297441614917	108009171/108012721/108016712/108016717/108015512/108017468/108005265/108016711/108016722/108016720/108005371/108005260/108016709/108013698/108013699/108016714	LOC108009171/LOC108012721/LOC108016712/LOC108016717/LOC108015512/LOC108017468/LOC108005265/LOC108016711/LOC108016722/LOC108016720/LOC108005371/LOC108005260/LOC108016709/LOC108013698/LOC108013699/LOC108016714	16	0		16	108009171/108012721/108016712/108016717/108015512/108017468/108005265/108016711/108016722/108016720/108005371/108005260/108016709/108013698/108013699/108016714
BP	GO:0043412	macromolecule modification	334/2967	448/4314	0.00277739329031476	0.0277148394288856	108010208/108012106/108020302/108018970/108021736/108007449/108021335/108015431/108021570/108010051/108009615/108007531/108010780/108020143/108009180/108014894/108021109/108005850/108014998/108006054/108005079/108007318/108019809/108011102/108014722/108012597/108007726/108015099/108005375/108011679/108011965/108020545/108010630/108005682/108013115/108021060/108020372/108009633/108014149/108021829…	LOC108010208/LOC108012106/LOC108020302/LOC108018970/LOC108021736/LOC108007449/LOC108021335/LOC108015431/LOC108021570/LOC108010051/LOC108009615/LOC108007531/LOC108010780/LOC108020143/LOC108009180/LOC108014894/LOC108021109/LOC108005850/LOC108014998/LOC108006054/LOC108005079/LOC108007318/LOC108019809/LOC108011102/LOC108014722/LOC108012597/LOC108007726/LOC108015099/LOC108005375/LOC108011679/LOC108011…	334	133	108010208/108021335/108014894/108021109/108005850/108014998/108007318/108007726/108005682/108021060/108021829/108017962/108020117/108010575/108015249/108014437/108006325/108011225/108019866/108019854/108015167/108013309/108010546/108021820/108008096/108011141/108014895/108007098/108021091/108016603/108007895/108007085/108016634/108021253/108009049/108005589/108021693/108010061/108015562/108016903…	201	108012106/108020302/108018970/108021736/108007449/108015431/108021570/108010051/108009615/108007531/108010780/108020143/108009180/108006054/108005079/108019809/108011102/108014722/108012597/108015099/108005375/108011679/108011965/108020545/108010630/108013115/108020372/108009633/108014149/108006411/108007729/108011441/108008424/108005298/108005367/108008048/108008047/108009526/108010453/108010121…
BP	GO:0007017	microtubule-based process	58/2967	69/4314	0.00286072990823653	0.0279517151450611	108008264/108013006/108019204/108005770/108009295/108007399/108008576/108016798/108005354/108015691/108015345/108010455/108013271/108016595/108009105/108014450/108008428/108005361/108020070/108015487/108004701/108013528/108006808/108015801/108007755/108014453/novel.675/108020086/108009389/108016428/108020014/108009344/108020942/108014458/108019019/108021282/108013721/108019102/108020350/108014811…	LOC108008264/LOC108013006/LOC108019204/LOC108005770/LOC108009295/LOC108007399/LOC108008576/LOC108016798/LOC108005354/LOC108015691/LOC108015345/LOC108010455/LOC108013271/LOC108016595/LOC108009105/LOC108014450/LOC108008428/LOC108005361/LOC108020070/LOC108015487/LOC108004701/LOC108013528/LOC108006808/LOC108015801/LOC108007755/LOC108014453/-/LOC108020086/LOC108009389/LOC108016428/LOC108020014/LOC1080…	58	18	108015345/108010455/108013271/108008428/108005361/108020070/108015487/108013528/108015801/108007755/novel.675/108009344/108021282/108013721/108014811/108019630/108014663/108021162	40	108008264/108013006/108019204/108005770/108009295/108007399/108008576/108016798/108005354/108015691/108016595/108009105/108014450/108004701/108006808/108014453/108020086/108009389/108016428/108020014/108020942/108014458/108019019/108019102/108020350/108014451/108016087/108010561/108018365/108021122/108011830/108016394/108019216/108017978/108014444/108018660/108010883/108014548/108016966/108012392
BP	GO:0006813	potassium ion transport	15/2967	15/4314	0.00360370247117464	0.0325026242111713	108020994/108010749/108009497/108010747/108005228/108011506/108004604/108021505/108021514/108020696/108011101/108008193/108011028/108007785/108004656	LOC108020994/LOC108010749/LOC108009497/LOC108010747/LOC108005228/LOC108011506/LOC108004604/LOC108021505/LOC108021514/LOC108020696/LOC108011101/LOC108008193/LOC108011028/LOC108007785/LOC108004656	15	4	108005228/108004604/108011101/108007785	11	108020994/108010749/108009497/108010747/108011506/108021505/108021514/108020696/108008193/108011028/108004656
BP	GO:0006997	nucleus organization	15/2967	15/4314	0.00360370247117464	0.0325026242111713	108009171/108012721/108016712/108016717/108015512/108005265/108016711/108016722/108016720/108005371/108005260/108016709/108013698/108013699/108016714	LOC108009171/LOC108012721/LOC108016712/LOC108016717/LOC108015512/LOC108005265/LOC108016711/LOC108016722/LOC108016720/LOC108005371/LOC108005260/LOC108016709/LOC108013698/LOC108013699/LOC108016714	15	0		15	108009171/108012721/108016712/108016717/108015512/108005265/108016711/108016722/108016720/108005371/108005260/108016709/108013698/108013699/108016714
BP	GO:0007289	spermatid nucleus differentiation	15/2967	15/4314	0.00360370247117464	0.0325026242111713	108009171/108012721/108016712/108016717/108015512/108005265/108016711/108016722/108016720/108005371/108005260/108016709/108013698/108013699/108016714	LOC108009171/LOC108012721/LOC108016712/LOC108016717/LOC108015512/LOC108005265/LOC108016711/LOC108016722/LOC108016720/LOC108005371/LOC108005260/LOC108016709/LOC108013698/LOC108013699/LOC108016714	15	0		15	108009171/108012721/108016712/108016717/108015512/108005265/108016711/108016722/108016720/108005371/108005260/108016709/108013698/108013699/108016714
BP	GO:0035092	sperm chromatin condensation	15/2967	15/4314	0.00360370247117464	0.0325026242111713	108009171/108012721/108016712/108016717/108015512/108005265/108016711/108016722/108016720/108005371/108005260/108016709/108013698/108013699/108016714	LOC108009171/LOC108012721/LOC108016712/LOC108016717/LOC108015512/LOC108005265/LOC108016711/LOC108016722/LOC108016720/LOC108005371/LOC108005260/LOC108016709/LOC108013698/LOC108013699/LOC108016714	15	0		15	108009171/108012721/108016712/108016717/108015512/108005265/108016711/108016722/108016720/108005371/108005260/108016709/108013698/108013699/108016714
BP	GO:0009057	macromolecule catabolic process	68/2967	83/4314	0.00477452966098554	0.0422500832264569	108020004/108020993/108006275/108008719/108006874/108006672/108020003/108011125/108015762/108010719/108021197/108009906/108008531/108010589/108008401/108010228/108013432/108008618/108005334/108018673/108005629/108008552/108008553/108008866/108014699/108009206/108006868/108008756/108016687/108013088/108008489/108010988/108011553/108005332/108016820/108005233/108010582/108004871/108011846/108010223…	LOC108020004/LOC108020993/LOC108006275/LOC108008719/LOC108006874/LOC108006672/LOC108020003/LOC108011125/LOC108015762/LOC108010719/LOC108021197/LOC108009906/LOC108008531/LOC108010589/LOC108008401/LOC108010228/LOC108013432/LOC108008618/LOC108005334/LOC108018673/LOC108005629/LOC108008552/LOC108008553/LOC108008866/LOC108014699/LOC108009206/LOC108006868/LOC108008756/LOC108016687/LOC108013088/LOC108008…	68	42	108006275/108006874/108006672/108021197/108008531/108008401/108010228/108013432/108018673/108005629/108008552/108008553/108014699/108009206/108006868/108016687/108013088/108008489/108011553/108016820/108004871/108010223/108007265/108011238/108007237/108010970/108011970/108013485/108013378/108018166/108009097/108019708/108019660/108019672/108009446/108020885/108016284/108006089/108008505/108012424…	26	108020004/108020993/108008719/108020003/108011125/108015762/108010719/108009906/108010589/108008618/108005334/108008866/108008756/108010988/108005332/108005233/108010582/108011846/108012501/108019442/108020005/108017086/108013206/108010615/108014082/108018067
BP	GO:0016043	cellular component organization	146/2967	189/4314	0.00542305719822793	0.0471002560364611	108009171/108012022/108017941/108016888/108020395/108005770/108012898/108013224/108021437/108021451/108009468/108011007/108015345/108012721/108005749/108019888/108016323/108005245/108021506/108016595/108008902/108012911/108021126/108010794/108010659/108011149/108015027/108016712/108005361/108016717/108005326/108015512/108016262/108021780/108017244/108021588/108005663/108005454/108006808/108014624…	LOC108009171/LOC108012022/LOC108017941/LOC108016888/LOC108020395/LOC108005770/LOC108012898/LOC108013224/LOC108021437/LOC108021451/LOC108009468/LOC108011007/LOC108015345/LOC108012721/LOC108005749/LOC108019888/LOC108016323/LOC108005245/LOC108021506/LOC108016595/LOC108008902/LOC108012911/LOC108021126/LOC108010794/LOC108010659/LOC108011149/LOC108015027/LOC108016712/LOC108005361/LOC108016717/LOC108005…	146	79	108017941/108020395/108021437/108009468/108015345/108019888/108016323/108021506/108021126/108010794/108010659/108011149/108005361/108016262/108021780/108021588/108005663/108005454/108014624/108008485/108021713/108010061/108018802/108016687/108009086/108015801/108007755/108018320/108004705/108013730/108010192/108014803/108013074/108013267/108019797/108017984/108016324/108005478/108009892/108004602…	67	108009171/108012022/108016888/108005770/108012898/108013224/108021451/108011007/108012721/108005749/108005245/108016595/108008902/108012911/108015027/108016712/108016717/108005326/108015512/108017244/108006808/108005244/108012318/108017967/108009074/108021079/108013015/108005265/108012451/108020086/108016711/108017479/108010559/108009389/108020014/108016722/108016720/108019327/108005371/108021456…
BP	GO:0065003	macromolecular complex assembly	51/2967	61/4314	0.0064183587171316	0.0547310952424494	108012022/108017941/108016888/108005770/108021437/108009468/108015345/108016323/108010794/108015027/108005361/108005326/108017244/108005663/108005454/108006808/108014624/108012318/108015801/108021079/108007755/108018320/108013074/108019327/108016324/108014458/108004602/108010674/108017972/108021282/108013721/108017864/108011031/108009431/108004899/108006765/108021047/108016215/108020318/108015670…	LOC108012022/LOC108017941/LOC108016888/LOC108005770/LOC108021437/LOC108009468/LOC108015345/LOC108016323/LOC108010794/LOC108015027/LOC108005361/LOC108005326/LOC108017244/LOC108005663/LOC108005454/LOC108006808/LOC108014624/LOC108012318/LOC108015801/LOC108021079/LOC108007755/LOC108018320/LOC108013074/LOC108019327/LOC108016324/LOC108014458/LOC108004602/LOC108010674/LOC108017972/LOC108021282/LOC108013…	51	34	108017941/108021437/108009468/108015345/108016323/108010794/108005361/108005663/108005454/108014624/108015801/108007755/108018320/108013074/108016324/108004602/108021282/108013721/108017864/108004899/108006765/108021047/108016215/108015670/108005241/108014553/108009769/108014663/108011665/108016939/108011494/108021176/108004919/108004809	17	108012022/108016888/108005770/108015027/108005326/108017244/108006808/108012318/108021079/108019327/108014458/108010674/108017972/108011031/108009431/108020318/108008439
BP	GO:0033554	cellular response to stress	41/2967	48/4314	0.00673498209671969	0.0561308017563837	108010093/108014003/108013930/108005067/108015762/108010040/108021506/108009762/108018099/108005231/108007768/108021822/108005483/108018693/108004658/108014253/108015980/108007248/108020730/108013485/108013378/108020454/108006057/108010549/108021560/108010624/108011379/108005936/108006024/108008334/108011372/108019891/108013678/108014474/108007703/108019428/108005900/108021488/108020423/108012229…	LOC108010093/LOC108014003/LOC108013930/LOC108005067/LOC108015762/LOC108010040/LOC108021506/LOC108009762/LOC108018099/LOC108005231/LOC108007768/LOC108021822/LOC108005483/LOC108018693/LOC108004658/LOC108014253/LOC108015980/LOC108007248/LOC108020730/LOC108013485/LOC108013378/LOC108020454/LOC108006057/LOC108010549/LOC108021560/LOC108010624/LOC108011379/LOC108005936/LOC108006024/LOC108008334/LOC108011…	41	39	108010093/108014003/108013930/108005067/108010040/108021506/108009762/108018099/108005231/108007768/108021822/108005483/108018693/108004658/108014253/108015980/108007248/108020730/108013485/108013378/108020454/108006057/108010549/108021560/108010624/108011379/108005936/108006024/108008334/108011372/108019891/108013678/108014474/108007703/108019428/108005900/108020423/108012229/108013576	2	108015762/108021488
BP	GO:0034660	ncRNA metabolic process	75/2967	93/4314	0.0068218671644219	0.0561308017563837	108008253/108018043/108015173/108016601/108008316/108018928/108009276/108013609/108007938/108017771/108021283/108015051/108010485/108021540/108012375/108021233/108010193/108019123/108007454/108021394/108018312/108018946/108014273/108007085/108006984/108021693/108015361/108015308/108020602/108018922/108007655/108005627/108019848/108016754/108015755/108011585/108012382/108005258/108021182/108012013…	LOC108008253/LOC108018043/LOC108015173/LOC108016601/LOC108008316/LOC108018928/LOC108009276/LOC108013609/LOC108007938/LOC108017771/LOC108021283/LOC108015051/LOC108010485/LOC108021540/LOC108012375/LOC108021233/LOC108010193/LOC108019123/LOC108007454/LOC108021394/LOC108018312/LOC108018946/LOC108014273/LOC108007085/LOC108006984/LOC108021693/LOC108015361/LOC108015308/LOC108020602/LOC108018922/LOC108007…	75	70	108008253/108018043/108015173/108016601/108008316/108018928/108009276/108007938/108017771/108021283/108015051/108021540/108012375/108021233/108019123/108007454/108021394/108018312/108018946/108014273/108007085/108006984/108021693/108015361/108015308/108020602/108018922/108007655/108005627/108019848/108016754/108015755/108012382/108005258/108021182/108012013/108020606/108011669/108019302/108009729…	5	108013609/108010485/108010193/108011585/108019152
BP	GO:0051128	regulation of cellular component organization	18/2967	19/4314	0.00774956678555907	0.0626646003866759	108012898/108021437/108017244/108008485/108016687/108018320/108020086/108009389/108009892/108004602/108012437/108016087/108005241/108005955/108014553/108009769/108017790/108021176	LOC108012898/LOC108021437/LOC108017244/LOC108008485/LOC108016687/LOC108018320/LOC108020086/LOC108009389/LOC108009892/LOC108004602/LOC108012437/LOC108016087/LOC108005241/LOC108005955/LOC108014553/LOC108009769/LOC108017790/LOC108021176	18	12	108021437/108008485/108016687/108018320/108009892/108004602/108005241/108005955/108014553/108009769/108017790/108021176	6	108012898/108017244/108020086/108009389/108012437/108016087
BP	GO:0022607	cellular component assembly	56/2967	68/4314	0.00827458449801694	0.065069851655682	108012022/108017941/108016888/108005770/108021437/108009468/108015345/108016323/108010794/108015027/108005361/108005326/108017244/108005663/108005454/108006808/108014624/108012318/108015801/108021079/108007755/108018320/108013074/108019327/108016324/108014458/108004602/108021410/108010674/108017972/108021282/108013721/108017864/108011031/108009431/108004899/108006765/108021047/108016215/108020318…	LOC108012022/LOC108017941/LOC108016888/LOC108005770/LOC108021437/LOC108009468/LOC108015345/LOC108016323/LOC108010794/LOC108015027/LOC108005361/LOC108005326/LOC108017244/LOC108005663/LOC108005454/LOC108006808/LOC108014624/LOC108012318/LOC108015801/LOC108021079/LOC108007755/LOC108018320/LOC108013074/LOC108019327/LOC108016324/LOC108014458/LOC108004602/LOC108021410/LOC108010674/LOC108017972/LOC108021…	56	37	108017941/108021437/108009468/108015345/108016323/108010794/108005361/108005663/108005454/108014624/108015801/108007755/108018320/108013074/108016324/108004602/108021410/108021282/108013721/108017864/108004899/108006765/108021047/108016215/108015670/108016761/108005241/108014553/108009769/108014663/108011665/108013840/108016939/108011494/108021176/108004919/108004809	19	108012022/108016888/108005770/108015027/108005326/108017244/108006808/108012318/108021079/108019327/108014458/108010674/108017972/108011031/108009431/108020318/108016087/108008439/108018547
BP	GO:0042254	ribosome biogenesis	26/2967	29/4314	0.00832450127791241	0.065069851655682	108008253/108016601/108008316/108007432/108009276/108011422/108009468/108020354/108015051/108021233/108006850/108019123/108018312/108008096/108021253/108013144/108015361/108007655/108011585/108005258/108019009/108018980/108009319/108005669/108013469/108011356	LOC108008253/LOC108016601/LOC108008316/LOC108007432/LOC108009276/LOC108011422/LOC108009468/LOC108020354/LOC108015051/LOC108021233/LOC108006850/LOC108019123/LOC108018312/LOC108008096/LOC108021253/LOC108013144/LOC108015361/LOC108007655/LOC108011585/LOC108005258/LOC108019009/LOC108018980/LOC108009319/LOC108005669/LOC108013469/LOC108011356	26	25	108008253/108016601/108008316/108007432/108009276/108011422/108009468/108020354/108015051/108021233/108006850/108019123/108018312/108008096/108021253/108013144/108015361/108007655/108005258/108019009/108018980/108009319/108005669/108013469/108011356	1	108011585
BP	GO:0005975	carbohydrate metabolic process	110/2967	141/4314	0.00884278725478873	0.0679879872540314	108020514/108010310/108015649/108018062/108017623/108014576/108021349/108008636/108014070/108019670/108015632/108006691/108007398/108008262/108013599/108006656/108009128/108011065/108020321/108010899/108018957/108010900/108020495/108019581/108007425/108019857/108019595/108013525/108007881/108012469/108010150/108013251/108015846/108013712/108011745/108020907/108009242/108008656/108009662/108007421…	LOC108020514/LOC108010310/LOC108015649/LOC108018062/LOC108017623/LOC108014576/LOC108021349/LOC108008636/LOC108014070/LOC108019670/LOC108015632/LOC108006691/LOC108007398/LOC108008262/LOC108013599/LOC108006656/LOC108009128/LOC108011065/LOC108020321/LOC108010899/LOC108018957/LOC108010900/LOC108020495/LOC108019581/LOC108007425/LOC108019857/LOC108019595/LOC108013525/LOC108007881/LOC108012469/LOC108010…	110	42	108015649/108015632/108011065/108020321/108019581/108019857/108019595/108007881/108013251/108011745/108020907/108019583/108009387/108015400/108012105/108019587/108017795/108009093/108020908/108014973/108021509/108020055/108020054/108004736/108019580/108008481/108017059/108019665/108011048/108006131/108012927/108013450/108021534/108006687/108012439/108009767/108019210/108018232/108004926/108006069…	68	108020514/108010310/108018062/108017623/108014576/108021349/108008636/108014070/108019670/108006691/108007398/108008262/108013599/108006656/108009128/108010899/108018957/108010900/108020495/108007425/108013525/108012469/108010150/108015846/108013712/108009242/108008656/108009662/108007421/108018420/108015366/108019724/108010867/108009347/108018126/108020215/108016583/108004970/108009768/108017955…
BP	GO:0043933	macromolecular complex subunit organization	55/2967	67/4314	0.0100607545350402	0.0761047399505458	108012022/108017941/108016888/108005770/108012898/108021437/108009468/108015345/108016323/108010794/108015027/108005361/108005326/108017244/108005663/108005454/108006808/108014624/108008485/108012318/108015801/108021079/108007755/108018320/108013074/108019327/108016324/108014458/108004602/108010674/108017972/108021282/108013721/108017864/108011031/108009431/108004899/108006765/108021047/108016215…	LOC108012022/LOC108017941/LOC108016888/LOC108005770/LOC108012898/LOC108021437/LOC108009468/LOC108015345/LOC108016323/LOC108010794/LOC108015027/LOC108005361/LOC108005326/LOC108017244/LOC108005663/LOC108005454/LOC108006808/LOC108014624/LOC108008485/LOC108012318/LOC108015801/LOC108021079/LOC108007755/LOC108018320/LOC108013074/LOC108019327/LOC108016324/LOC108014458/LOC108004602/LOC108010674/LOC108017…	55	37	108017941/108021437/108009468/108015345/108016323/108010794/108005361/108005663/108005454/108014624/108008485/108015801/108007755/108018320/108013074/108016324/108004602/108021282/108013721/108017864/108004899/108006765/108021047/108016215/108015670/108021613/108005241/108014553/108009769/108014663/108011665/108016939/108011494/108020925/108021176/108004919/108004809	18	108012022/108016888/108005770/108012898/108015027/108005326/108017244/108006808/108012318/108021079/108019327/108014458/108010674/108017972/108011031/108009431/108020318/108008439
BP	GO:0009056	catabolic process	106/2967	136/4314	0.0105987651315284	0.0763168830980603	108020514/108020004/108017623/108020993/108006275/108014070/108008719/108006874/108008262/108013599/108006672/108016987/108009128/108020003/108011125/108015762/108010719/108021197/108009906/108008531/108010589/108020495/108008401/108010228/108013432/108010185/108008618/108005334/108018673/108005629/108008552/108008553/108008866/108012469/108007860/108014699/108004667/108009206/108006868/108009662…	LOC108020514/LOC108020004/LOC108017623/LOC108020993/LOC108006275/LOC108014070/LOC108008719/LOC108006874/LOC108008262/LOC108013599/LOC108006672/LOC108016987/LOC108009128/LOC108020003/LOC108011125/LOC108015762/LOC108010719/LOC108021197/LOC108009906/LOC108008531/LOC108010589/LOC108020495/LOC108008401/LOC108010228/LOC108013432/LOC108010185/LOC108008618/LOC108005334/LOC108018673/LOC108005629/LOC108008…	106	53	108006275/108006874/108006672/108016987/108021197/108008531/108008401/108010228/108013432/108018673/108005629/108008552/108008553/108014699/108004667/108009206/108006868/108016687/108013088/108008489/108008429/108021226/108011553/108010424/108016820/108004871/108010223/108007265/108011238/108014729/108007237/108010970/108011970/108013485/108013378/108018166/108009097/108019708/108019660/108012054…	53	108020514/108020004/108017623/108020993/108014070/108008719/108008262/108013599/108009128/108020003/108011125/108015762/108010719/108009906/108010589/108020495/108010185/108008618/108005334/108008866/108012469/108007860/108009662/108018420/108008756/108016681/108008895/108010988/108016583/108005332/108005233/108010582/108017955/108011846/108012501/108009480/108019442/108005475/108004843/108021566…
BP	GO:0006974	cellular response to DNA damage stimulus	39/2967	46/4314	0.0106482151269512	0.0763168830980603	108010093/108014003/108013930/108005067/108015762/108010040/108021506/108009762/108018099/108005231/108007768/108021822/108005483/108018693/108004658/108014253/108015980/108007248/108020730/108020454/108006057/108010549/108021560/108010624/108011379/108005936/108006024/108008334/108011372/108019891/108013678/108014474/108007703/108019428/108005900/108021488/108020423/108012229/108013576	LOC108010093/LOC108014003/LOC108013930/LOC108005067/LOC108015762/LOC108010040/LOC108021506/LOC108009762/LOC108018099/LOC108005231/LOC108007768/LOC108021822/LOC108005483/LOC108018693/LOC108004658/LOC108014253/LOC108015980/LOC108007248/LOC108020730/LOC108020454/LOC108006057/LOC108010549/LOC108021560/LOC108010624/LOC108011379/LOC108005936/LOC108006024/LOC108008334/LOC108011372/LOC108019891/LOC108013…	39	37	108010093/108014003/108013930/108005067/108010040/108021506/108009762/108018099/108005231/108007768/108021822/108005483/108018693/108004658/108014253/108015980/108007248/108020730/108020454/108006057/108010549/108021560/108010624/108011379/108005936/108006024/108008334/108011372/108019891/108013678/108014474/108007703/108019428/108005900/108020423/108012229/108013576	2	108015762/108021488
BP	GO:0034622	cellular macromolecular complex assembly	39/2967	46/4314	0.0106482151269512	0.0763168830980603	108012022/108017941/108016888/108005770/108021437/108009468/108015345/108016323/108010794/108015027/108005361/108005326/108017244/108005454/108006808/108014624/108015801/108007755/108018320/108013074/108016324/108014458/108004602/108021282/108013721/108017864/108011031/108009431/108004899/108006765/108021047/108005241/108014553/108009769/108014663/108011494/108021176/108004919/108004809	LOC108012022/LOC108017941/LOC108016888/LOC108005770/LOC108021437/LOC108009468/LOC108015345/LOC108016323/LOC108010794/LOC108015027/LOC108005361/LOC108005326/LOC108017244/LOC108005454/LOC108006808/LOC108014624/LOC108015801/LOC108007755/LOC108018320/LOC108013074/LOC108016324/LOC108014458/LOC108004602/LOC108021282/LOC108013721/LOC108017864/LOC108011031/LOC108009431/LOC108004899/LOC108006765/LOC108021…	39	29	108017941/108021437/108009468/108015345/108016323/108010794/108005361/108005454/108014624/108015801/108007755/108018320/108013074/108016324/108004602/108021282/108013721/108017864/108004899/108006765/108021047/108005241/108014553/108009769/108014663/108011494/108021176/108004919/108004809	10	108012022/108016888/108005770/108015027/108005326/108017244/108006808/108014458/108011031/108009431
BP	GO:0006261	DNA-dependent DNA replication	12/2967	12/4314	0.0111230991528437	0.0763168830980603	108006112/108017778/108004747/108015253/108006462/108012450/108015296/108014003/108010940/108005796/108013279/108014583	LOC108006112/LOC108017778/LOC108004747/LOC108015253/LOC108006462/LOC108012450/LOC108015296/LOC108014003/LOC108010940/LOC108005796/LOC108013279/LOC108014583	12	12	108006112/108017778/108004747/108015253/108006462/108012450/108015296/108014003/108010940/108005796/108013279/108014583	0
BP	GO:0006333	chromatin assembly or disassembly	12/2967	12/4314	0.0111230991528437	0.0763168830980603	108012022/108017941/108016888/108016323/108010659/108015027/108014624/108016324/108004899/108006765/108011494/108004919	LOC108012022/LOC108017941/LOC108016888/LOC108016323/LOC108010659/LOC108015027/LOC108014624/LOC108016324/LOC108004899/LOC108006765/LOC108011494/LOC108004919	12	9	108017941/108016323/108010659/108014624/108016324/108004899/108006765/108011494/108004919	3	108012022/108016888/108015027
BP	GO:0031109	microtubule polymerization or depolymerization	12/2967	12/4314	0.0111230991528437	0.0763168830980603	108005770/108015345/108005361/108006808/108015801/108007755/108020086/108009389/108014458/108021282/108013721/108014663	LOC108005770/LOC108015345/LOC108005361/LOC108006808/LOC108015801/LOC108007755/LOC108020086/LOC108009389/LOC108014458/LOC108021282/LOC108013721/LOC108014663	12	7	108015345/108005361/108015801/108007755/108021282/108013721/108014663	5	108005770/108006808/108020086/108009389/108014458
BP	GO:0071822	protein complex subunit organization	42/2967	50/4314	0.0112278570016336	0.0763168830980603	108005770/108012898/108021437/108015345/108010794/108005361/108005326/108017244/108005663/108005454/108006808/108008485/108012318/108015801/108021079/108007755/108018320/108013074/108019327/108014458/108004602/108010674/108017972/108021282/108013721/108017864/108011031/108009431/108021047/108016215/108020318/108015670/108021613/108008439/108005241/108014553/108009769/108014663/108011665/108016939…	LOC108005770/LOC108012898/LOC108021437/LOC108015345/LOC108010794/LOC108005361/LOC108005326/LOC108017244/LOC108005663/LOC108005454/LOC108006808/LOC108008485/LOC108012318/LOC108015801/LOC108021079/LOC108007755/LOC108018320/LOC108013074/LOC108019327/LOC108014458/LOC108004602/LOC108010674/LOC108017972/LOC108021282/LOC108013721/LOC108017864/LOC108011031/LOC108009431/LOC108021047/LOC108016215/LOC108020…	42	27	108021437/108015345/108010794/108005361/108005663/108005454/108008485/108015801/108007755/108018320/108013074/108004602/108021282/108013721/108017864/108021047/108016215/108015670/108021613/108005241/108014553/108009769/108014663/108011665/108016939/108020925/108021176	15	108005770/108012898/108005326/108017244/108006808/108012318/108021079/108019327/108014458/108010674/108017972/108011031/108009431/108020318/108008439
BP	GO:0006520	cellular amino acid metabolic process	51/2967	62/4314	0.0121167010074718	0.0811818967500613	108005238/108018043/108015173/108018928/108014860/108013609/108007938/108017771/108021283/108010485/108021540/108012375/108010193/108007454/108021394/novel.386/108018946/108006984/108019863/108012413/108020602/108018922/108005627/108019848/108015755/108021182/108006666/108012013/108020606/108009729/108006417/108007429/108018500/108009374/108016413/108014463/108014403/108012018/108009287/108011269…	LOC108005238/LOC108018043/LOC108015173/LOC108018928/LOC108014860/LOC108013609/LOC108007938/LOC108017771/LOC108021283/LOC108010485/LOC108021540/LOC108012375/LOC108010193/LOC108007454/LOC108021394/-/LOC108018946/LOC108006984/LOC108019863/LOC108012413/LOC108020602/LOC108018922/LOC108005627/LOC108019848/LOC108015755/LOC108021182/LOC108006666/LOC108012013/LOC108020606/LOC108009729/LOC108006417/LOC1080…	51	41	108005238/108018043/108015173/108018928/108007938/108017771/108021283/108021540/108012375/108007454/108021394/108018946/108006984/108012413/108020602/108018922/108005627/108019848/108015755/108021182/108012013/108020606/108009729/108006417/108007429/108018500/108009374/108016413/108014463/108014403/108009287/108011269/108015983/108012054/108016088/108011094/108013603/108014334/novel.424/108007395…	10	108014860/108013609/108010485/108010193/novel.386/108019863/108006666/108012018/108021836/108019152
BP	GO:0006461	protein complex assembly	38/2967	45/4314	0.0133246844452236	0.0867955139556924	108005770/108021437/108015345/108010794/108005361/108005326/108017244/108005663/108005454/108006808/108012318/108015801/108021079/108007755/108018320/108013074/108019327/108014458/108004602/108010674/108017972/108021282/108013721/108017864/108011031/108009431/108021047/108016215/108020318/108015670/108008439/108005241/108014553/108009769/108014663/108011665/108016939/108021176	LOC108005770/LOC108021437/LOC108015345/LOC108010794/LOC108005361/LOC108005326/LOC108017244/LOC108005663/LOC108005454/LOC108006808/LOC108012318/LOC108015801/LOC108021079/LOC108007755/LOC108018320/LOC108013074/LOC108019327/LOC108014458/LOC108004602/LOC108010674/LOC108017972/LOC108021282/LOC108013721/LOC108017864/LOC108011031/LOC108009431/LOC108021047/LOC108016215/LOC108020318/LOC108015670/LOC108008…	38	24	108021437/108015345/108010794/108005361/108005663/108005454/108015801/108007755/108018320/108013074/108004602/108021282/108013721/108017864/108021047/108016215/108015670/108005241/108014553/108009769/108014663/108011665/108016939/108021176	14	108005770/108005326/108017244/108006808/108012318/108021079/108019327/108014458/108010674/108017972/108011031/108009431/108020318/108008439
BP	GO:0070271	protein complex biogenesis	38/2967	45/4314	0.0133246844452236	0.0867955139556924	108005770/108021437/108015345/108010794/108005361/108005326/108017244/108005663/108005454/108006808/108012318/108015801/108021079/108007755/108018320/108013074/108019327/108014458/108004602/108010674/108017972/108021282/108013721/108017864/108011031/108009431/108021047/108016215/108020318/108015670/108008439/108005241/108014553/108009769/108014663/108011665/108016939/108021176	LOC108005770/LOC108021437/LOC108015345/LOC108010794/LOC108005361/LOC108005326/LOC108017244/LOC108005663/LOC108005454/LOC108006808/LOC108012318/LOC108015801/LOC108021079/LOC108007755/LOC108018320/LOC108013074/LOC108019327/LOC108014458/LOC108004602/LOC108010674/LOC108017972/LOC108021282/LOC108013721/LOC108017864/LOC108011031/LOC108009431/LOC108021047/LOC108016215/LOC108020318/LOC108015670/LOC108008…	38	24	108021437/108015345/108010794/108005361/108005663/108005454/108015801/108007755/108018320/108013074/108004602/108021282/108013721/108017864/108021047/108016215/108015670/108005241/108014553/108009769/108014663/108011665/108016939/108021176	14	108005770/108005326/108017244/108006808/108012318/108021079/108019327/108014458/108010674/108017972/108011031/108009431/108020318/108008439
BP	GO:0006357	regulation of transcription from RNA polymerase II promoter	20/2967	22/4314	0.0153487677826342	0.0927820780811866	108010488/108021154/108017620/108008598/108009712/108013720/108009430/108014619/108016780/108010586/108005879/108016017/108015028/108014618/108013040/108020749/108005869/108010922/108007505/108012969	LOC108010488/LOC108021154/LOC108017620/LOC108008598/LOC108009712/LOC108013720/LOC108009430/LOC108014619/LOC108016780/LOC108010586/LOC108005879/LOC108016017/LOC108015028/LOC108014618/LOC108013040/LOC108020749/LOC108005869/LOC108010922/LOC108007505/LOC108012969	20	15	108010488/108017620/108013720/108009430/108014619/108016780/108010586/108005879/108016017/108015028/108014618/108013040/108020749/108010922/108007505	5	108021154/108008598/108009712/108005869/108012969
BP	GO:0006796	phosphate-containing compound metabolic process	327/2967	446/4314	0.0156517194026815	0.0927820780811866	108013099/108020514/108020302/108018970/108007449/108021335/108015431/108011983/108017623/108007531/108010780/108013260/108014894/108021109/108005850/108014998/108006054/108007318/108011102/108014722/108014070/108015212/108007726/108015099/108011679/108020545/108010630/108005682/108008262/108013599/108015325/108021060/108020372/108009633/108014149/108021829/108007729/108017962/108020117/108018753…	LOC108013099/LOC108020514/LOC108020302/LOC108018970/LOC108007449/LOC108021335/LOC108015431/LOC108011983/LOC108017623/LOC108007531/LOC108010780/LOC108013260/LOC108014894/LOC108021109/LOC108005850/LOC108014998/LOC108006054/LOC108007318/LOC108011102/LOC108014722/LOC108014070/LOC108015212/LOC108007726/LOC108015099/LOC108011679/LOC108020545/LOC108010630/LOC108005682/LOC108008262/LOC108013599/LOC108015…	327	111	108021335/108014894/108021109/108005850/108014998/108007318/108007726/108005682/108021060/108021829/108017962/108020117/108010575/108015249/108014437/108019866/108010546/108021820/108005479/108011141/108014895/108016804/108007895/108004667/108019781/108009049/108021530/108015562/108016903/108013361/108005407/108020158/108008429/108021226/108015758/108016954/108005888/108008007/108021444/108006563…	216	108013099/108020514/108020302/108018970/108007449/108015431/108011983/108017623/108007531/108010780/108013260/108006054/108011102/108014722/108014070/108015212/108015099/108011679/108020545/108010630/108008262/108013599/108015325/108020372/108009633/108014149/108007729/108018753/108009128/108008424/108011980/108005298/108021546/108011925/108005367/108008048/108006301/108008047/108009526/108007219…
BP	GO:0006334	nucleosome assembly	11/2967	11/4314	0.0161917103026679	0.0927820780811866	108012022/108017941/108016888/108016323/108015027/108014624/108016324/108004899/108006765/108011494/108004919	LOC108012022/LOC108017941/LOC108016888/LOC108016323/LOC108015027/LOC108014624/LOC108016324/LOC108004899/LOC108006765/LOC108011494/LOC108004919	11	8	108017941/108016323/108014624/108016324/108004899/108006765/108011494/108004919	3	108012022/108016888/108015027
BP	GO:0031497	chromatin assembly	11/2967	11/4314	0.0161917103026679	0.0927820780811866	108012022/108017941/108016888/108016323/108015027/108014624/108016324/108004899/108006765/108011494/108004919	LOC108012022/LOC108017941/LOC108016888/LOC108016323/LOC108015027/LOC108014624/LOC108016324/LOC108004899/LOC108006765/LOC108011494/LOC108004919	11	8	108017941/108016323/108014624/108016324/108004899/108006765/108011494/108004919	3	108012022/108016888/108015027
BP	GO:0034728	nucleosome organization	11/2967	11/4314	0.0161917103026679	0.0927820780811866	108012022/108017941/108016888/108016323/108015027/108014624/108016324/108004899/108006765/108011494/108004919	LOC108012022/LOC108017941/LOC108016888/LOC108016323/LOC108015027/LOC108014624/LOC108016324/LOC108004899/LOC108006765/LOC108011494/LOC108004919	11	8	108017941/108016323/108014624/108016324/108004899/108006765/108011494/108004919	3	108012022/108016888/108015027
BP	GO:0065004	protein-DNA complex assembly	11/2967	11/4314	0.0161917103026679	0.0927820780811866	108012022/108017941/108016888/108016323/108015027/108014624/108016324/108004899/108006765/108011494/108004919	LOC108012022/LOC108017941/LOC108016888/LOC108016323/LOC108015027/LOC108014624/LOC108016324/LOC108004899/LOC108006765/LOC108011494/LOC108004919	11	8	108017941/108016323/108014624/108016324/108004899/108006765/108011494/108004919	3	108012022/108016888/108015027
BP	GO:0071824	protein-DNA complex subunit organization	11/2967	11/4314	0.0161917103026679	0.0927820780811866	108012022/108017941/108016888/108016323/108015027/108014624/108016324/108004899/108006765/108011494/108004919	LOC108012022/LOC108017941/LOC108016888/LOC108016323/LOC108015027/LOC108014624/LOC108016324/LOC108004899/LOC108006765/LOC108011494/LOC108004919	11	8	108017941/108016323/108014624/108016324/108004899/108006765/108011494/108004919	3	108012022/108016888/108015027
BP	GO:0006468	protein phosphorylation	186/2967	248/4314	0.0162207344911797	0.0927820780811866	108020302/108018970/108007449/108021335/108015431/108007531/108010780/108014894/108021109/108005850/108014998/108006054/108007318/108011102/108014722/108007726/108015099/108020545/108005682/108021060/108020372/108009633/108014149/108021829/108007729/108017962/108020117/108010575/108015249/108005298/108005367/108008048/108008047/108014437/108009039/108007342/108019866/108005376/108005229/108011241…	LOC108020302/LOC108018970/LOC108007449/LOC108021335/LOC108015431/LOC108007531/LOC108010780/LOC108014894/LOC108021109/LOC108005850/LOC108014998/LOC108006054/LOC108007318/LOC108011102/LOC108014722/LOC108007726/LOC108015099/LOC108020545/LOC108005682/LOC108021060/LOC108020372/LOC108009633/LOC108014149/LOC108021829/LOC108007729/LOC108017962/LOC108020117/LOC108010575/LOC108015249/LOC108005298/LOC108005…	186	68	108021335/108014894/108021109/108005850/108014998/108007318/108007726/108005682/108021060/108021829/108017962/108020117/108010575/108015249/108014437/108019866/108010546/108021820/108011141/108014895/108007895/108009049/108015562/108016903/108020158/108016954/108005888/108008007/108021444/108009850/108008431/108012524/108011162/108007369/108004842/108015584/108012147/108016890/108013238/108009096…	118	108020302/108018970/108007449/108015431/108007531/108010780/108006054/108011102/108014722/108015099/108020545/108020372/108009633/108014149/108007729/108005298/108005367/108008048/108008047/108009039/108007342/108005376/108005229/108011241/108009243/108009162/108020386/108013779/108012158/108020414/108004681/108013153/108017333/108010847/108005428/108020375/108009329/108005224/108005880/108008963…
BP	GO:0044248	cellular catabolic process	81/2967	103/4314	0.0165011187423733	0.0927820780811866	108020004/108020993/108006275/108008719/108006874/108016987/108020003/108011125/108015762/108010719/108009906/108008531/108010589/108008401/108010228/108013432/108010185/108008618/108018673/108005629/108008552/108008553/108008866/108012469/108007860/108014699/108004667/108009206/108008756/108016681/108016687/108013088/108008895/108008489/108010988/108008429/108021226/108011553/108005332/108010424…	LOC108020004/LOC108020993/LOC108006275/LOC108008719/LOC108006874/LOC108016987/LOC108020003/LOC108011125/LOC108015762/LOC108010719/LOC108009906/LOC108008531/LOC108010589/LOC108008401/LOC108010228/LOC108013432/LOC108010185/LOC108008618/LOC108018673/LOC108005629/LOC108008552/LOC108008553/LOC108008866/LOC108012469/LOC108007860/LOC108014699/LOC108004667/LOC108009206/LOC108008756/LOC108016681/LOC108016…	81	46	108006275/108006874/108016987/108008531/108008401/108010228/108013432/108018673/108005629/108008552/108008553/108014699/108004667/108009206/108016687/108013088/108008489/108008429/108021226/108011553/108010424/108016820/108004871/108010223/108007265/108011238/108014729/108007237/108010970/108011970/108013485/108013378/108018166/108009097/108019708/108012054/108009446/108020885/108021826/108007207…	35	108020004/108020993/108008719/108020003/108011125/108015762/108010719/108009906/108010589/108010185/108008618/108008866/108012469/108007860/108008756/108016681/108008895/108010988/108005332/108005233/108010582/108011846/108012501/108009480/108019442/108005475/108004843/108021566/108020005/108017086/108021836/108005203/108008338/108014082/108018067
BP	GO:0006511	ubiquitin-dependent protein catabolic process	37/2967	44/4314	0.0166176856264812	0.0927820780811866	108020004/108020993/108006275/108008719/108006874/108020003/108015762/108009906/108008531/108010589/108010228/108008618/108018673/108008552/108008553/108016687/108013088/108005332/108016820/108005233/108010582/108011846/108007265/108007237/108011970/108013485/108013378/108018166/108009097/108019708/108020005/108017086/108009446/108008505/108020423/108014082/108018067	LOC108020004/LOC108020993/LOC108006275/LOC108008719/LOC108006874/LOC108020003/LOC108015762/LOC108009906/LOC108008531/LOC108010589/LOC108010228/LOC108008618/LOC108018673/LOC108008552/LOC108008553/LOC108016687/LOC108013088/LOC108005332/LOC108016820/LOC108005233/LOC108010582/LOC108011846/LOC108007265/LOC108007237/LOC108011970/LOC108013485/LOC108013378/LOC108018166/LOC108009097/LOC108019708/LOC108020…	37	21	108006275/108006874/108008531/108010228/108018673/108008552/108008553/108016687/108013088/108016820/108007265/108007237/108011970/108013485/108013378/108018166/108009097/108019708/108009446/108008505/108020423	16	108020004/108020993/108008719/108020003/108015762/108009906/108010589/108008618/108005332/108005233/108010582/108011846/108020005/108017086/108014082/108018067
BP	GO:0019941	modification-dependent protein catabolic process	37/2967	44/4314	0.0166176856264812	0.0927820780811866	108020004/108020993/108006275/108008719/108006874/108020003/108015762/108009906/108008531/108010589/108010228/108008618/108018673/108008552/108008553/108016687/108013088/108005332/108016820/108005233/108010582/108011846/108007265/108007237/108011970/108013485/108013378/108018166/108009097/108019708/108020005/108017086/108009446/108008505/108020423/108014082/108018067	LOC108020004/LOC108020993/LOC108006275/LOC108008719/LOC108006874/LOC108020003/LOC108015762/LOC108009906/LOC108008531/LOC108010589/LOC108010228/LOC108008618/LOC108018673/LOC108008552/LOC108008553/LOC108016687/LOC108013088/LOC108005332/LOC108016820/LOC108005233/LOC108010582/LOC108011846/LOC108007265/LOC108007237/LOC108011970/LOC108013485/LOC108013378/LOC108018166/LOC108009097/LOC108019708/LOC108020…	37	21	108006275/108006874/108008531/108010228/108018673/108008552/108008553/108016687/108013088/108016820/108007265/108007237/108011970/108013485/108013378/108018166/108009097/108019708/108009446/108008505/108020423	16	108020004/108020993/108008719/108020003/108015762/108009906/108010589/108008618/108005332/108005233/108010582/108011846/108020005/108017086/108014082/108018067
BP	GO:0043632	modification-dependent macromolecule catabolic process	37/2967	44/4314	0.0166176856264812	0.0927820780811866	108020004/108020993/108006275/108008719/108006874/108020003/108015762/108009906/108008531/108010589/108010228/108008618/108018673/108008552/108008553/108016687/108013088/108005332/108016820/108005233/108010582/108011846/108007265/108007237/108011970/108013485/108013378/108018166/108009097/108019708/108020005/108017086/108009446/108008505/108020423/108014082/108018067	LOC108020004/LOC108020993/LOC108006275/LOC108008719/LOC108006874/LOC108020003/LOC108015762/LOC108009906/LOC108008531/LOC108010589/LOC108010228/LOC108008618/LOC108018673/LOC108008552/LOC108008553/LOC108016687/LOC108013088/LOC108005332/LOC108016820/LOC108005233/LOC108010582/LOC108011846/LOC108007265/LOC108007237/LOC108011970/LOC108013485/LOC108013378/LOC108018166/LOC108009097/LOC108019708/LOC108020…	37	21	108006275/108006874/108008531/108010228/108018673/108008552/108008553/108016687/108013088/108016820/108007265/108007237/108011970/108013485/108013378/108018166/108009097/108019708/108009446/108008505/108020423	16	108020004/108020993/108008719/108020003/108015762/108009906/108010589/108008618/108005332/108005233/108010582/108011846/108020005/108017086/108014082/108018067
BP	GO:0006399	tRNA metabolic process	61/2967	76/4314	0.0170825166803862	0.0939996488153137	108008253/108018043/108015173/108018928/108013609/108007938/108017771/108021283/108010485/108021540/108012375/108010193/108007454/108021394/108018946/108014273/108007085/108006984/108021693/108015308/108020602/108018922/108005627/108019848/108016754/108015755/108011585/108012382/108021182/108012013/108020606/108011669/108019302/108009729/108006417/108007429/108018500/108009374/108014062/108016742…	LOC108008253/LOC108018043/LOC108015173/LOC108018928/LOC108013609/LOC108007938/LOC108017771/LOC108021283/LOC108010485/LOC108021540/LOC108012375/LOC108010193/LOC108007454/LOC108021394/LOC108018946/LOC108014273/LOC108007085/LOC108006984/LOC108021693/LOC108015308/LOC108020602/LOC108018922/LOC108005627/LOC108019848/LOC108016754/LOC108015755/LOC108011585/LOC108012382/LOC108021182/LOC108012013/LOC108020…	61	56	108008253/108018043/108015173/108018928/108007938/108017771/108021283/108021540/108012375/108007454/108021394/108018946/108014273/108007085/108006984/108021693/108015308/108020602/108018922/108005627/108019848/108016754/108015755/108012382/108021182/108012013/108020606/108011669/108019302/108009729/108006417/108007429/108018500/108009374/108014062/108016742/108016413/108014463/108016756/108014403…	5	108013609/108010485/108010193/108011585/108019152
BP	GO:1901564	organonitrogen compound metabolic process	304/2967	414/4314	0.0172366093776481	0.0939996488153137	108015649/108012712/108013380/108011983/108005238/108017623/108008568/108012673/108018043/108006846/108014928/108015173/108012391/108014670/108014070/108016622/108012898/108021355/108018928/108008453/108014860/108013562/108013609/108018185/108007938/108017771/108010694/108013599/108019164/108006494/108015837/108006672/108006631/108021283/108010485/108016136/108009128/108018225/108021165/108008691…	LOC108015649/LOC108012712/LOC108013380/LOC108011983/LOC108005238/LOC108017623/LOC108008568/LOC108012673/LOC108018043/LOC108006846/LOC108014928/LOC108015173/LOC108012391/LOC108014670/LOC108014070/LOC108016622/LOC108012898/LOC108021355/LOC108018928/LOC108008453/LOC108014860/LOC108013562/LOC108013609/LOC108018185/LOC108007938/LOC108017771/LOC108010694/LOC108013599/LOC108019164/LOC108006494/LOC108015…	304	204	108015649/108005238/108018043/108015173/108012391/108014670/108016622/108021355/108018928/108008453/108018185/108007938/108017771/108006494/108015837/108006672/108021283/108018225/108021165/108011065/108004978/108021540/108012375/108020321/108009151/108016485/108017506/108008534/108013527/108011119/108004706/108008443/108005166/108019308/108008387/108008371/108005404/108012243/108015851/108007454…	100	108012712/108013380/108011983/108017623/108008568/108012673/108006846/108014928/108014070/108012898/108014860/108013562/108013609/108010694/108013599/108019164/108006631/108010485/108016136/108009128/108008691/108005487/108006301/108013323/108010193/108020495/108007022/108011975/108007447/novel.386/108019224/108008611/108007860/108021424/108019060/108009662/108018420/108019863/108021009/108016681…
BP	GO:0072594	establishment of protein localization to organelle	23/2967	26/4314	0.0189042252669723	0.101237091205224	108021467/108005245/108005244/108004726/108013405/108012000/108017479/108017475/108021640/108019797/108021248/108006035/108005562/108009373/108012007/108005783/108011987/108019285/108007247/108005857/108011989/108009031/108007814	LOC108021467/LOC108005245/LOC108005244/LOC108004726/LOC108013405/LOC108012000/LOC108017479/LOC108017475/LOC108021640/LOC108019797/LOC108021248/LOC108006035/LOC108005562/LOC108009373/LOC108012007/LOC108005783/LOC108011987/LOC108019285/LOC108007247/LOC108005857/LOC108011989/LOC108009031/LOC108007814	23	15	108021467/108004726/108013405/108012000/108017475/108019797/108006035/108009373/108012007/108005783/108011987/108007247/108005857/108011989/108007814	8	108005245/108005244/108017479/108021640/108021248/108005562/108019285/108009031
BP	GO:0006793	phosphorus metabolic process	327/2967	447/4314	0.0189954456845622	0.101237091205224	108013099/108020514/108020302/108018970/108007449/108021335/108015431/108011983/108017623/108007531/108010780/108013260/108014894/108021109/108005850/108014998/108006054/108007318/108011102/108014722/108014070/108015212/108007726/108015099/108011679/108020545/108010630/108005682/108008262/108013599/108015325/108021060/108020372/108009633/108014149/108021829/108007729/108017962/108020117/108018753…	LOC108013099/LOC108020514/LOC108020302/LOC108018970/LOC108007449/LOC108021335/LOC108015431/LOC108011983/LOC108017623/LOC108007531/LOC108010780/LOC108013260/LOC108014894/LOC108021109/LOC108005850/LOC108014998/LOC108006054/LOC108007318/LOC108011102/LOC108014722/LOC108014070/LOC108015212/LOC108007726/LOC108015099/LOC108011679/LOC108020545/LOC108010630/LOC108005682/LOC108008262/LOC108013599/LOC108015…	327	111	108021335/108014894/108021109/108005850/108014998/108007318/108007726/108005682/108021060/108021829/108017962/108020117/108010575/108015249/108014437/108019866/108010546/108021820/108005479/108011141/108014895/108016804/108007895/108004667/108019781/108009049/108021530/108015562/108016903/108013361/108005407/108020158/108008429/108021226/108015758/108016954/108005888/108008007/108021444/108006563…	216	108013099/108020514/108020302/108018970/108007449/108015431/108011983/108017623/108007531/108010780/108013260/108006054/108011102/108014722/108014070/108015212/108015099/108011679/108020545/108010630/108008262/108013599/108015325/108020372/108009633/108014149/108007729/108018753/108009128/108008424/108011980/108005298/108021546/108011925/108005367/108008048/108006301/108008047/108009526/108007219…
BP	GO:0006366	transcription from RNA polymerase II promoter	33/2967	39/4314	0.0197777113724515	0.104221872288537	108005788/108010488/108018802/108021154/108017620/108020159/108021456/108013995/108009116/108016228/108008598/108005021/108009712/108013720/108011893/108009430/108014619/108016780/108007299/108005019/108010586/108019250/108005879/108016017/108015028/108014618/108020040/108013040/108020749/108005869/108010922/108007505/108012969	LOC108005788/LOC108010488/LOC108018802/LOC108021154/LOC108017620/LOC108020159/LOC108021456/LOC108013995/LOC108009116/LOC108016228/LOC108008598/LOC108005021/LOC108009712/LOC108013720/LOC108011893/LOC108009430/LOC108014619/LOC108016780/LOC108007299/LOC108005019/LOC108010586/LOC108019250/LOC108005879/LOC108016017/LOC108015028/LOC108014618/LOC108020040/LOC108013040/LOC108020749/LOC108005869/LOC108010…	33	22	108010488/108018802/108017620/108020159/108009116/108016228/108013720/108011893/108009430/108014619/108016780/108010586/108019250/108005879/108016017/108015028/108014618/108020040/108013040/108020749/108010922/108007505	11	108005788/108021154/108021456/108013995/108008598/108005021/108009712/108007299/108005019/108005869/108012969
BP	GO:0051704	multi-organism process	19/2967	21/4314	0.02052764880769	0.105279511306291	108009171/108004741/108008565/108012721/108016712/108016717/108015512/108017468/novel.136/108005265/108016711/108016722/108016720/108005371/108005260/108016709/108013698/108013699/108016714	LOC108009171/LOC108004741/LOC108008565/LOC108012721/LOC108016712/LOC108016717/LOC108015512/LOC108017468/-/LOC108005265/LOC108016711/LOC108016722/LOC108016720/LOC108005371/LOC108005260/LOC108016709/LOC108013698/LOC108013699/LOC108016714	19	1	108004741	18	108009171/108008565/108012721/108016712/108016717/108015512/108017468/novel.136/108005265/108016711/108016722/108016720/108005371/108005260/108016709/108013698/108013699/108016714
BP	GO:0033043	regulation of organelle organization	15/2967	16/4314	0.0205408526061092	0.105279511306291	108021437/108017244/108016687/108018320/108020086/108009389/108009892/108004602/108016087/108005241/108005955/108014553/108009769/108017790/108021176	LOC108021437/LOC108017244/LOC108016687/LOC108018320/LOC108020086/LOC108009389/LOC108009892/LOC108004602/LOC108016087/LOC108005241/LOC108005955/LOC108014553/LOC108009769/LOC108017790/LOC108021176	15	11	108021437/108016687/108018320/108009892/108004602/108005241/108005955/108014553/108009769/108017790/108021176	4	108017244/108020086/108009389/108016087
BP	GO:0006281	DNA repair	36/2967	43/4314	0.0206518444353493	0.105279511306291	108010093/108013930/108005067/108015762/108010040/108021506/108009762/108018099/108005231/108007768/108021822/108005483/108018693/108004658/108014253/108015980/108007248/108020454/108006057/108010549/108021560/108010624/108011379/108006024/108008334/108011372/108019891/108013678/108014474/108007703/108019428/108005900/108021488/108020423/108012229/108013576	LOC108010093/LOC108013930/LOC108005067/LOC108015762/LOC108010040/LOC108021506/LOC108009762/LOC108018099/LOC108005231/LOC108007768/LOC108021822/LOC108005483/LOC108018693/LOC108004658/LOC108014253/LOC108015980/LOC108007248/LOC108020454/LOC108006057/LOC108010549/LOC108021560/LOC108010624/LOC108011379/LOC108006024/LOC108008334/LOC108011372/LOC108019891/LOC108013678/LOC108014474/LOC108007703/LOC108019…	36	34	108010093/108013930/108005067/108010040/108021506/108009762/108018099/108005231/108007768/108021822/108005483/108018693/108004658/108014253/108015980/108007248/108020454/108006057/108010549/108021560/108010624/108011379/108006024/108008334/108011372/108019891/108013678/108014474/108007703/108019428/108005900/108020423/108012229/108013576	2	108015762/108021488
BP	GO:0043623	cellular protein complex assembly	26/2967	30/4314	0.0215451078411911	0.108652210510953	108005770/108021437/108015345/108010794/108005361/108005326/108017244/108005454/108006808/108015801/108007755/108018320/108013074/108014458/108004602/108021282/108013721/108017864/108011031/108009431/108021047/108005241/108014553/108009769/108014663/108021176	LOC108005770/LOC108021437/LOC108015345/LOC108010794/LOC108005361/LOC108005326/LOC108017244/LOC108005454/LOC108006808/LOC108015801/LOC108007755/LOC108018320/LOC108013074/LOC108014458/LOC108004602/LOC108021282/LOC108013721/LOC108017864/LOC108011031/LOC108009431/LOC108021047/LOC108005241/LOC108014553/LOC108009769/LOC108014663/LOC108021176	26	19	108021437/108015345/108010794/108005361/108005454/108015801/108007755/108018320/108013074/108004602/108021282/108013721/108017864/108021047/108005241/108014553/108009769/108014663/108021176	7	108005770/108005326/108017244/108006808/108014458/108011031/108009431
BP	GO:0007020	microtubule nucleation	10/2967	10/4314	0.0235675079954963	0.116349065788292	108005770/108015345/108005361/108006808/108015801/108007755/108014458/108021282/108013721/108014663	LOC108005770/LOC108015345/LOC108005361/LOC108006808/LOC108015801/LOC108007755/LOC108014458/LOC108021282/LOC108013721/LOC108014663	10	7	108015345/108005361/108015801/108007755/108021282/108013721/108014663	3	108005770/108006808/108014458
BP	GO:0046785	microtubule polymerization	10/2967	10/4314	0.0235675079954963	0.116349065788292	108005770/108015345/108005361/108006808/108015801/108007755/108014458/108021282/108013721/108014663	LOC108005770/LOC108015345/LOC108005361/LOC108006808/LOC108015801/LOC108007755/LOC108014458/LOC108021282/LOC108013721/LOC108014663	10	7	108015345/108005361/108015801/108007755/108021282/108013721/108014663	3	108005770/108006808/108014458
BP	GO:0007018	microtubule-based movement	38/2967	46/4314	0.026037913707018	0.125894654933933	108008264/108013006/108019204/108009295/108007399/108008576/108016798/108005354/108015691/108010455/108013271/108014450/108008428/108020070/108015487/108004701/108013528/108014453/novel.675/108016428/108009344/108020942/108019019/108019102/108020350/108014451/108010561/108018365/108021122/108016394/108019216/108021162/108017978/108014444/108018660/108010883/108016966/108012392	LOC108008264/LOC108013006/LOC108019204/LOC108009295/LOC108007399/LOC108008576/LOC108016798/LOC108005354/LOC108015691/LOC108010455/LOC108013271/LOC108014450/LOC108008428/LOC108020070/LOC108015487/LOC108004701/LOC108013528/LOC108014453/-/LOC108016428/LOC108009344/LOC108020942/LOC108019019/LOC108019102/LOC108020350/LOC108014451/LOC108010561/LOC108018365/LOC108021122/LOC108016394/LOC108019216/LOC1080…	38	9	108010455/108013271/108008428/108020070/108015487/108013528/novel.675/108009344/108021162	29	108008264/108013006/108019204/108009295/108007399/108008576/108016798/108005354/108015691/108014450/108004701/108014453/108016428/108020942/108019019/108019102/108020350/108014451/108010561/108018365/108021122/108016394/108019216/108017978/108014444/108018660/108010883/108016966/108012392
BP	GO:1902589	single-organism organelle organization	38/2967	46/4314	0.026037913707018	0.125894654933933	108005770/108013224/108021437/108011007/108015345/108008902/108012911/108005361/108017244/108006808/108021713/108016687/108015801/108007755/108018320/108004705/108013730/108014803/108013267/108019797/108014458/108005478/108009892/108004602/108021282/108013721/108015150/108004874/108005241/108005955/108014553/108009769/108014663/108010230/108004891/108010883/108017790/108021176	LOC108005770/LOC108013224/LOC108021437/LOC108011007/LOC108015345/LOC108008902/LOC108012911/LOC108005361/LOC108017244/LOC108006808/LOC108021713/LOC108016687/LOC108015801/LOC108007755/LOC108018320/LOC108004705/LOC108013730/LOC108014803/LOC108013267/LOC108019797/LOC108014458/LOC108005478/LOC108009892/LOC108004602/LOC108021282/LOC108013721/LOC108015150/LOC108004874/LOC108005241/LOC108005955/LOC108014…	38	28	108021437/108015345/108005361/108021713/108016687/108015801/108007755/108018320/108004705/108013730/108014803/108013267/108019797/108005478/108009892/108004602/108021282/108013721/108004874/108005241/108005955/108014553/108009769/108014663/108010230/108004891/108017790/108021176	10	108005770/108013224/108011007/108008902/108012911/108017244/108006808/108014458/108015150/108010883
BP	GO:0071702	organic substance transport	91/2967	118/4314	0.0275162091778293	0.130657769068155	108018611/108017840/108006565/108018321/108013315/108020355/108017038/108013624/108019511/108021467/108005245/108007219/108007702/108005479/108005643/108013726/108005244/108021125/108011602/108004726/108016908/108013405/108016961/108004705/108006745/108018068/108021120/108010853/108012000/108013733/108016964/108017479/108015172/108017475/108021640/108019797/108021248/108009239/108021617/108006035…	LOC108018611/LOC108017840/LOC108006565/LOC108018321/LOC108013315/LOC108020355/LOC108017038/LOC108013624/LOC108019511/LOC108021467/LOC108005245/LOC108007219/LOC108007702/LOC108005479/LOC108005643/LOC108013726/LOC108005244/LOC108021125/LOC108011602/LOC108004726/LOC108016908/LOC108013405/LOC108016961/LOC108004705/LOC108006745/LOC108018068/LOC108021120/LOC108010853/LOC108012000/LOC108013733/LOC108016…	91	59	108018321/108013315/108019511/108021467/108007702/108005479/108005643/108004726/108016908/108013405/108016961/108004705/108006745/108018068/108021120/108012000/108013733/108015172/108017475/108019797/108009239/108021617/108006035/108015481/108010641/108018933/108009373/108008027/108021459/108012007/108006983/108017482/108005783/108006807/108013482/108016940/108011987/108016877/108019889/108010819…	32	108018611/108017840/108006565/108020355/108017038/108013624/108005245/108007219/108013726/108005244/108021125/108011602/108010853/108016964/108017479/108021640/108021248/108016977/108018273/108006670/108005562/108008907/108005777/108018921/108009392/108019285/108005470/108016997/108010883/108005445/108020874/108009031
BP	GO:0006605	protein targeting	25/2967	29/4314	0.0275802113811243	0.130657769068155	108017038/108021467/108005245/108005244/108004726/108013405/108012000/108017479/108017475/108021640/108019797/108021248/108006035/108005562/108008907/108009373/108012007/108005783/108011987/108019285/108007247/108005857/108011989/108009031/108007814	LOC108017038/LOC108021467/LOC108005245/LOC108005244/LOC108004726/LOC108013405/LOC108012000/LOC108017479/LOC108017475/LOC108021640/LOC108019797/LOC108021248/LOC108006035/LOC108005562/LOC108008907/LOC108009373/LOC108012007/LOC108005783/LOC108011987/LOC108019285/LOC108007247/LOC108005857/LOC108011989/LOC108009031/LOC108007814	25	15	108021467/108004726/108013405/108012000/108017475/108019797/108006035/108009373/108012007/108005783/108011987/108007247/108005857/108011989/108007814	10	108017038/108005245/108005244/108017479/108021640/108021248/108005562/108008907/108019285/108009031
BP	GO:0048523	negative regulation of cellular process	28/2967	33/4314	0.0295599594042304	0.138636209605841	108014003/108018753/108010862/108008329/108007671/108004711/108017244/108010917/108010924/108017411/108020730/108009892/108004602/108019255/108008541/108014619/108006627/108010105/108014442/108005936/108016087/108009695/108019341/108016114/108014618/108009769/108006274/108017790	LOC108014003/LOC108018753/LOC108010862/LOC108008329/LOC108007671/LOC108004711/LOC108017244/LOC108010917/LOC108010924/LOC108017411/LOC108020730/LOC108009892/LOC108004602/LOC108019255/LOC108008541/LOC108014619/LOC108006627/LOC108010105/LOC108014442/LOC108005936/LOC108016087/LOC108009695/LOC108019341/LOC108016114/LOC108014618/LOC108009769/LOC108006274/LOC108017790	28	17	108014003/108010862/108008329/108007671/108004711/108020730/108009892/108004602/108008541/108014619/108010105/108005936/108016114/108014618/108009769/108006274/108017790	11	108018753/108017244/108010917/108010924/108017411/108019255/108006627/108014442/108016087/108009695/108019341
BP	GO:0006733	oxidoreduction coenzyme metabolic process	17/2967	19/4314	0.036284691406741	0.168490299700609	108017623/108014070/108013599/108009128/108020495/108019781/108009662/108018420/108021009/108016583/108017955/108015047/108008318/108020525/108013493/108019780/108016847	LOC108017623/LOC108014070/LOC108013599/LOC108009128/LOC108020495/LOC108019781/LOC108009662/LOC108018420/LOC108021009/LOC108016583/LOC108017955/LOC108015047/LOC108008318/LOC108020525/LOC108013493/LOC108019780/LOC108016847	17	5	108019781/108015047/108008318/108013493/108016847	12	108017623/108014070/108013599/108009128/108020495/108009662/108018420/108021009/108016583/108017955/108020525/108019780
BP	GO:0007049	cell cycle	30/2967	36/4314	0.0382481285473272	0.174771705927894	108015322/108014003/108010862/108008329/108008902/108020543/108021713/108014581/108016687/108009086/108007709/108016922/108006892/108013267/108020730/108009892/108019702/108015025/108008622/108011154/108014811/108005936/108019630/108016087/108004874/108005955/108010230/108004891/108014548/108017790	LOC108015322/LOC108014003/LOC108010862/LOC108008329/LOC108008902/LOC108020543/LOC108021713/LOC108014581/LOC108016687/LOC108009086/LOC108007709/LOC108016922/LOC108006892/LOC108013267/LOC108020730/LOC108009892/LOC108019702/LOC108015025/LOC108008622/LOC108011154/LOC108014811/LOC108005936/LOC108019630/LOC108016087/LOC108004874/LOC108005955/LOC108010230/LOC108004891/LOC108014548/LOC108017790	30	25	108015322/108014003/108010862/108008329/108021713/108014581/108016687/108009086/108007709/108016922/108006892/108013267/108020730/108009892/108015025/108008622/108011154/108014811/108005936/108019630/108004874/108005955/108010230/108004891/108017790	5	108008902/108020543/108019702/108016087/108014548
BP	GO:0007010	cytoskeleton organization	33/2967	40/4314	0.0387553463038401	0.174771705927894	108005770/108013224/108021437/108021451/108015345/108016595/108012911/108005361/108017244/108006808/108015801/108007755/108018320/108013730/108012451/108020086/108010559/108009389/108020014/108014458/108004602/108021034/108021282/108013721/108014811/108016087/108005241/108011830/108014553/108009769/108014663/108014548/108021176	LOC108005770/LOC108013224/LOC108021437/LOC108021451/LOC108015345/LOC108016595/LOC108012911/LOC108005361/LOC108017244/LOC108006808/LOC108015801/LOC108007755/LOC108018320/LOC108013730/LOC108012451/LOC108020086/LOC108010559/LOC108009389/LOC108020014/LOC108014458/LOC108004602/LOC108021034/LOC108021282/LOC108013721/LOC108014811/LOC108016087/LOC108005241/LOC108011830/LOC108014553/LOC108009769/LOC108014…	33	17	108021437/108015345/108005361/108015801/108007755/108018320/108013730/108004602/108021034/108021282/108013721/108014811/108005241/108014553/108009769/108014663/108021176	16	108005770/108013224/108021451/108016595/108012911/108017244/108006808/108012451/108020086/108010559/108009389/108020014/108014458/108016087/108011830/108014548
BP	GO:0051186	cofactor metabolic process	33/2967	40/4314	0.0387553463038401	0.174771705927894	108017623/108014070/108013599/108009128/108020495/108016804/108019781/108009662/108018420/108021009/108016583/108017955/108007562/108014729/108021410/108010779/108010063/108015047/108008318/108007833/108007249/108020525/108016761/108017666/108005820/108011722/108013493/108006176/108019780/108013840/108016847/108007733/108018547	LOC108017623/LOC108014070/LOC108013599/LOC108009128/LOC108020495/LOC108016804/LOC108019781/LOC108009662/LOC108018420/LOC108021009/LOC108016583/LOC108017955/LOC108007562/LOC108014729/LOC108021410/LOC108010779/LOC108010063/LOC108015047/LOC108008318/LOC108007833/LOC108007249/LOC108020525/LOC108016761/LOC108017666/LOC108005820/LOC108011722/LOC108013493/LOC108006176/LOC108019780/LOC108013840/LOC108016…	33	16	108016804/108019781/108007562/108014729/108021410/108010779/108010063/108015047/108008318/108016761/108017666/108011722/108013493/108006176/108013840/108016847	17	108017623/108014070/108013599/108009128/108020495/108009662/108018420/108021009/108016583/108017955/108007833/108007249/108020525/108005820/108019780/108007733/108018547
BP	GO:0016310	phosphorylation	206/2967	280/4314	0.0409370677287041	0.182852235854878	108013099/108020302/108018970/108007449/108021335/108015431/108017623/108007531/108010780/108014894/108021109/108005850/108014998/108006054/108007318/108011102/108014722/108014070/108007726/108015099/108020545/108005682/108013599/108021060/108020372/108009633/108014149/108021829/108007729/108017962/108020117/108009128/108010575/108015249/108005298/108005367/108008048/108008047/108020495/108014437…	LOC108013099/LOC108020302/LOC108018970/LOC108007449/LOC108021335/LOC108015431/LOC108017623/LOC108007531/LOC108010780/LOC108014894/LOC108021109/LOC108005850/LOC108014998/LOC108006054/LOC108007318/LOC108011102/LOC108014722/LOC108014070/LOC108007726/LOC108015099/LOC108020545/LOC108005682/LOC108013599/LOC108021060/LOC108020372/LOC108009633/LOC108014149/LOC108021829/LOC108007729/LOC108017962/LOC108020…	206	72	108021335/108014894/108021109/108005850/108014998/108007318/108007726/108005682/108021060/108021829/108017962/108020117/108010575/108015249/108014437/108019866/108010546/108021820/108011141/108014895/108007895/108009049/108015562/108016903/108020158/108016954/108005888/108008007/108021444/108009850/108008431/108012524/108011162/108007369/108004842/108015584/108012147/108016890/108013238/108009096…	134	108013099/108020302/108018970/108007449/108015431/108017623/108007531/108010780/108006054/108011102/108014722/108014070/108015099/108020545/108013599/108020372/108009633/108014149/108007729/108009128/108005298/108005367/108008048/108008047/108020495/108009039/108007342/108005376/108005229/108007447/108011241/108009243/108009162/108020386/108013779/108012158/108020414/108004681/108013153/108017333…
BP	GO:0010646	regulation of cell communication	43/2967	54/4314	0.0527348349186487	0.219390089727169	108009497/108009526/108010453/108020030/108009209/108009162/108005913/108006251/108013321/108005978/108006353/108006869/108004604/108016541/108012961/108012036/108015211/108012888/108018821/108015025/108016849/108011409/108009431/108011386/108012943/108010105/108016071/108021050/108020944/108006825/108006809/108005135/108007183/108005926/108021422/108009115/108016154/108015225/108020047/108007553…	LOC108009497/LOC108009526/LOC108010453/LOC108020030/LOC108009209/LOC108009162/LOC108005913/LOC108006251/LOC108013321/LOC108005978/LOC108006353/LOC108006869/LOC108004604/LOC108016541/LOC108012961/LOC108012036/LOC108015211/LOC108012888/LOC108018821/LOC108015025/LOC108016849/LOC108011409/LOC108009431/LOC108011386/LOC108012943/LOC108010105/LOC108016071/LOC108021050/LOC108020944/LOC108006825/LOC108006…	43	11	108005913/108005978/108006353/108006869/108004604/108015211/108015025/108010105/108006825/108021422/108004815	32	108009497/108009526/108010453/108020030/108009209/108009162/108006251/108013321/108016541/108012961/108012036/108012888/108018821/108016849/108011409/108009431/108011386/108012943/108016071/108021050/108020944/108006809/108005135/108007183/108005926/108009115/108016154/108015225/108020047/108007553/108016794/108011060
BP	GO:0023051	regulation of signaling	43/2967	54/4314	0.0527348349186487	0.219390089727169	108009497/108009526/108010453/108020030/108009209/108009162/108005913/108006251/108013321/108005978/108006353/108006869/108004604/108016541/108012961/108012036/108015211/108012888/108018821/108015025/108016849/108011409/108009431/108011386/108012943/108010105/108016071/108021050/108020944/108006825/108006809/108005135/108007183/108005926/108021422/108009115/108016154/108015225/108020047/108007553…	LOC108009497/LOC108009526/LOC108010453/LOC108020030/LOC108009209/LOC108009162/LOC108005913/LOC108006251/LOC108013321/LOC108005978/LOC108006353/LOC108006869/LOC108004604/LOC108016541/LOC108012961/LOC108012036/LOC108015211/LOC108012888/LOC108018821/LOC108015025/LOC108016849/LOC108011409/LOC108009431/LOC108011386/LOC108012943/LOC108010105/LOC108016071/LOC108021050/LOC108020944/LOC108006825/LOC108006…	43	11	108005913/108005978/108006353/108006869/108004604/108015211/108015025/108010105/108006825/108021422/108004815	32	108009497/108009526/108010453/108020030/108009209/108009162/108006251/108013321/108016541/108012961/108012036/108012888/108018821/108016849/108011409/108009431/108011386/108012943/108016071/108021050/108020944/108006809/108005135/108007183/108005926/108009115/108016154/108015225/108020047/108007553/108016794/108011060
BP	GO:0048583	regulation of response to stimulus	43/2967	54/4314	0.0527348349186487	0.219390089727169	108009526/108010453/108020030/108009209/108009162/108005913/108006251/108009660/108013321/108005978/108006353/108006869/108016541/108012961/108012036/108015211/108012888/108018821/108015025/108016849/108011409/108009431/108011386/108012943/108010105/108016071/108021050/108020944/108006825/108006809/108005135/108008351/108007183/108005926/108021422/108009115/108016154/108015225/108020047/108007553…	LOC108009526/LOC108010453/LOC108020030/LOC108009209/LOC108009162/LOC108005913/LOC108006251/LOC108009660/LOC108013321/LOC108005978/LOC108006353/LOC108006869/LOC108016541/LOC108012961/LOC108012036/LOC108015211/LOC108012888/LOC108018821/LOC108015025/LOC108016849/LOC108011409/LOC108009431/LOC108011386/LOC108012943/LOC108010105/LOC108016071/LOC108021050/LOC108020944/LOC108006825/LOC108006809/LOC108005…	43	11	108005913/108005978/108006353/108006869/108015211/108015025/108010105/108006825/108008351/108021422/108004815	32	108009526/108010453/108020030/108009209/108009162/108006251/108009660/108013321/108016541/108012961/108012036/108012888/108018821/108016849/108011409/108009431/108011386/108012943/108016071/108021050/108020944/108006809/108005135/108007183/108005926/108009115/108016154/108015225/108020047/108007553/108016794/108011060
BP	GO:0019220	regulation of phosphate metabolic process	12/2967	13/4314	0.0529161662626914	0.219390089727169	108018753/108009526/108010453/108010917/108010924/108017411/108020473/108019255/108021315/108012943/108021050/108004815	LOC108018753/LOC108009526/LOC108010453/LOC108010917/LOC108010924/LOC108017411/LOC108020473/LOC108019255/LOC108021315/LOC108012943/LOC108021050/LOC108004815	12	1	108004815	11	108018753/108009526/108010453/108010917/108010924/108017411/108020473/108019255/108021315/108012943/108021050
BP	GO:0051174	regulation of phosphorus metabolic process	12/2967	13/4314	0.0529161662626914	0.219390089727169	108018753/108009526/108010453/108010917/108010924/108017411/108020473/108019255/108021315/108012943/108021050/108004815	LOC108018753/LOC108009526/LOC108010453/LOC108010917/LOC108010924/LOC108017411/LOC108020473/LOC108019255/LOC108021315/LOC108012943/LOC108021050/LOC108004815	12	1	108004815	11	108018753/108009526/108010453/108010917/108010924/108017411/108020473/108019255/108021315/108012943/108021050
BP	GO:0051726	regulation of cell cycle	12/2967	13/4314	0.0529161662626914	0.219390089727169	108015322/108010862/108008329/108020543/108014581/108016687/108020730/108009892/108005936/108016087/108005955/108017790	LOC108015322/LOC108010862/LOC108008329/LOC108020543/LOC108014581/LOC108016687/LOC108020730/LOC108009892/LOC108005936/LOC108016087/LOC108005955/LOC108017790	12	10	108015322/108010862/108008329/108014581/108016687/108020730/108009892/108005936/108005955/108017790	2	108020543/108016087
BP	GO:0045017	glycerolipid biosynthetic process	19/2967	22/4314	0.0533272286330432	0.219390089727169	108011679/108010630/108008424/108015815/108013162/108005950/108005435/108012591/108008415/108009698/108016438/108010609/108007164/108012311/108010677/108005569/108019817/108007645/108015721	LOC108011679/LOC108010630/LOC108008424/LOC108015815/LOC108013162/LOC108005950/LOC108005435/LOC108012591/LOC108008415/LOC108009698/LOC108016438/LOC108010609/LOC108007164/LOC108012311/LOC108010677/LOC108005569/LOC108019817/LOC108007645/LOC108015721	19	10	108005435/108008415/108016438/108007164/108012311/108010677/108005569/108019817/108007645/108015721	9	108011679/108010630/108008424/108015815/108013162/108005950/108012591/108009698/108010609
BP	GO:0046474	glycerophospholipid biosynthetic process	19/2967	22/4314	0.0533272286330432	0.219390089727169	108011679/108010630/108008424/108015815/108013162/108005950/108005435/108012591/108008415/108009698/108016438/108010609/108007164/108012311/108010677/108005569/108019817/108007645/108015721	LOC108011679/LOC108010630/LOC108008424/LOC108015815/LOC108013162/LOC108005950/LOC108005435/LOC108012591/LOC108008415/LOC108009698/LOC108016438/LOC108010609/LOC108007164/LOC108012311/LOC108010677/LOC108005569/LOC108019817/LOC108007645/LOC108015721	19	10	108005435/108008415/108016438/108007164/108012311/108010677/108005569/108019817/108007645/108015721	9	108011679/108010630/108008424/108015815/108013162/108005950/108012591/108009698/108010609
BP	GO:0048522	positive regulation of cellular process	19/2967	22/4314	0.0533272286330432	0.219390089727169	108012898/108021437/108009497/108008485/108005978/108018320/108016961/108004604/108020473/108015025/108009712/108013467/108016017/108005241/108014553/108007207/108004815/108021176/108011060	LOC108012898/LOC108021437/LOC108009497/LOC108008485/LOC108005978/LOC108018320/LOC108016961/LOC108004604/LOC108020473/LOC108015025/LOC108009712/LOC108013467/LOC108016017/LOC108005241/LOC108014553/LOC108007207/LOC108004815/LOC108021176/LOC108011060	19	13	108021437/108008485/108005978/108018320/108016961/108004604/108015025/108016017/108005241/108014553/108007207/108004815/108021176	6	108012898/108009497/108020473/108009712/108013467/108011060
BP	GO:0048519	negative regulation of biological process	31/2967	38/4314	0.0577712742780543	0.235606327273109	108014003/108018753/108010862/108008329/108007671/108004711/108017244/108010917/108010924/108017411/108004871/108020730/108010223/108009892/108004602/108019255/108008541/108014619/108006627/108010105/108014442/108005936/108016087/108009695/108019341/108016114/108020885/108014618/108009769/108006274/108017790	LOC108014003/LOC108018753/LOC108010862/LOC108008329/LOC108007671/LOC108004711/LOC108017244/LOC108010917/LOC108010924/LOC108017411/LOC108004871/LOC108020730/LOC108010223/LOC108009892/LOC108004602/LOC108019255/LOC108008541/LOC108014619/LOC108006627/LOC108010105/LOC108014442/LOC108005936/LOC108016087/LOC108009695/LOC108019341/LOC108016114/LOC108020885/LOC108014618/LOC108009769/LOC108006274/LOC108017…	31	20	108014003/108010862/108008329/108007671/108004711/108004871/108020730/108010223/108009892/108004602/108008541/108014619/108010105/108005936/108016114/108020885/108014618/108009769/108006274/108017790	11	108018753/108017244/108010917/108010924/108017411/108019255/108006627/108014442/108016087/108009695/108019341
BP	GO:0071705	nitrogen compound transport	77/2967	101/4314	0.0606477600050068	0.24520516760645	108018611/108017840/108006565/108018321/108013315/108017038/108013624/108019511/108021467/108005245/108007702/108005643/108013726/108005244/108021125/108004726/108016908/108013405/108016961/108004705/108006745/108018068/108021120/108010853/108012000/108013733/108016964/108017479/108015172/108017475/108021640/108019797/108021248/108006035/108018273/108015481/108010641/108006670/108005562/108008907…	LOC108018611/LOC108017840/LOC108006565/LOC108018321/LOC108013315/LOC108017038/LOC108013624/LOC108019511/LOC108021467/LOC108005245/LOC108007702/LOC108005643/LOC108013726/LOC108005244/LOC108021125/LOC108004726/LOC108016908/LOC108013405/LOC108016961/LOC108004705/LOC108006745/LOC108018068/LOC108021120/LOC108010853/LOC108012000/LOC108013733/LOC108016964/LOC108017479/LOC108015172/LOC108017475/LOC108021…	77	52	108018321/108013315/108019511/108021467/108007702/108005643/108004726/108016908/108013405/108016961/108004705/108006745/108018068/108021120/108012000/108013733/108015172/108017475/108019797/108006035/108015481/108010641/108009373/108008027/108021459/108012007/108006983/108005783/108006807/108013482/108016940/108011987/108016877/108019889/108010819/108021258/108018111/108007996/108011457/108013305…	25	108018611/108017840/108006565/108017038/108013624/108005245/108013726/108005244/108021125/108010853/108016964/108017479/108021640/108021248/108018273/108006670/108005562/108008907/108005777/108009392/108019285/108005470/108010883/108020874/108009031
BP	GO:0006413	translational initiation	15/2967	17/4314	0.062974364158686	0.246124806586865	108012712/108012673/108006846/108014928/108019164/108011733/108005380/108012363/108009885/108014783/108006627/108007118/108018629/108006120/108009211	LOC108012712/LOC108012673/LOC108006846/LOC108014928/LOC108019164/LOC108011733/LOC108005380/LOC108012363/LOC108009885/LOC108014783/LOC108006627/LOC108007118/LOC108018629/LOC108006120/LOC108009211	15	7	108011733/108005380/108012363/108009885/108014783/108006120/108009211	8	108012712/108012673/108006846/108014928/108019164/108006627/108007118/108018629
BP	GO:0019362	pyridine nucleotide metabolic process	15/2967	17/4314	0.062974364158686	0.246124806586865	108017623/108014070/108013599/108009128/108020495/108019781/108009662/108018420/108021009/108016583/108017955/108008318/108020525/108019780/108016847	LOC108017623/LOC108014070/LOC108013599/LOC108009128/LOC108020495/LOC108019781/LOC108009662/LOC108018420/LOC108021009/LOC108016583/LOC108017955/LOC108008318/LOC108020525/LOC108019780/LOC108016847	15	3	108019781/108008318/108016847	12	108017623/108014070/108013599/108009128/108020495/108009662/108018420/108021009/108016583/108017955/108020525/108019780
BP	GO:0046496	nicotinamide nucleotide metabolic process	15/2967	17/4314	0.062974364158686	0.246124806586865	108017623/108014070/108013599/108009128/108020495/108019781/108009662/108018420/108021009/108016583/108017955/108008318/108020525/108019780/108016847	LOC108017623/LOC108014070/LOC108013599/LOC108009128/LOC108020495/LOC108019781/LOC108009662/LOC108018420/LOC108021009/LOC108016583/LOC108017955/LOC108008318/LOC108020525/LOC108019780/LOC108016847	15	3	108019781/108008318/108016847	12	108017623/108014070/108013599/108009128/108020495/108009662/108018420/108021009/108016583/108017955/108020525/108019780
BP	GO:0072524	pyridine-containing compound metabolic process	15/2967	17/4314	0.062974364158686	0.246124806586865	108017623/108014070/108013599/108009128/108020495/108019781/108009662/108018420/108021009/108016583/108017955/108008318/108020525/108019780/108016847	LOC108017623/LOC108014070/LOC108013599/LOC108009128/LOC108020495/LOC108019781/LOC108009662/LOC108018420/LOC108021009/LOC108016583/LOC108017955/LOC108008318/LOC108020525/LOC108019780/LOC108016847	15	3	108019781/108008318/108016847	12	108017623/108014070/108013599/108009128/108020495/108009662/108018420/108021009/108016583/108017955/108020525/108019780
BP	GO:0000226	microtubule cytoskeleton organization	18/2967	21/4314	0.0682755620631127	0.262509276884836	108005770/108015345/108016595/108005361/108006808/108015801/108007755/108020086/108009389/108020014/108014458/108021282/108013721/108014811/108016087/108011830/108014663/108014548	LOC108005770/LOC108015345/LOC108016595/LOC108005361/LOC108006808/LOC108015801/LOC108007755/LOC108020086/LOC108009389/LOC108020014/LOC108014458/LOC108021282/LOC108013721/LOC108014811/LOC108016087/LOC108011830/LOC108014663/LOC108014548	18	8	108015345/108005361/108015801/108007755/108021282/108013721/108014811/108014663	10	108005770/108016595/108006808/108020086/108009389/108020014/108014458/108016087/108011830/108014548
BP	GO:0046907	intracellular transport	63/2967	82/4314	0.0682859952664179	0.262509276884836	108018611/108018321/108013315/108017038/108013624/108019711/108019511/108021467/108005245/108005244/108007851/108004726/108016908/108013405/108016961/108004705/108006745/108018068/108007928/108012000/108013733/108014676/108017479/108015172/108017475/108021640/108019797/108021248/108006035/108018273/108015481/108010641/108007493/108005562/108008907/108009373/108012007/108021484/108006983/108005783…	LOC108018611/LOC108018321/LOC108013315/LOC108017038/LOC108013624/LOC108019711/LOC108019511/LOC108021467/LOC108005245/LOC108005244/LOC108007851/LOC108004726/LOC108016908/LOC108013405/LOC108016961/LOC108004705/LOC108006745/LOC108018068/LOC108007928/LOC108012000/LOC108013733/LOC108014676/LOC108017479/LOC108015172/LOC108017475/LOC108021640/LOC108019797/LOC108021248/LOC108006035/LOC108018273/LOC108015…	63	46	108018321/108013315/108019711/108019511/108021467/108007851/108004726/108016908/108013405/108016961/108004705/108006745/108018068/108007928/108012000/108013733/108015172/108017475/108019797/108006035/108015481/108010641/108007493/108009373/108012007/108021484/108006983/108005783/108006807/108013482/108016940/108011987/108016877/108019889/108021258/108018111/108011457/108013305/108007247/108005857…	17	108018611/108017038/108013624/108005245/108005244/108014676/108017479/108021640/108021248/108018273/108005562/108008907/108009392/108019285/108010883/108020874/108009031
BP	GO:0048518	positive regulation of biological process	21/2967	25/4314	0.0707659634237895	0.26361622698355	108012898/108021437/108009497/108008485/108005978/108018320/108016961/108004604/108020473/108015025/108009712/108013467/108016017/108005241/108008351/108014553/108007207/108004815/108010571/108021176/108011060	LOC108012898/LOC108021437/LOC108009497/LOC108008485/LOC108005978/LOC108018320/LOC108016961/LOC108004604/LOC108020473/LOC108015025/LOC108009712/LOC108013467/LOC108016017/LOC108005241/LOC108008351/LOC108014553/LOC108007207/LOC108004815/LOC108010571/LOC108021176/LOC108011060	21	14	108021437/108008485/108005978/108018320/108016961/108004604/108015025/108016017/108005241/108008351/108014553/108007207/108004815/108021176	7	108012898/108009497/108020473/108009712/108013467/108010571/108011060
BP	GO:0022613	ribonucleoprotein complex biogenesis	27/2967	33/4314	0.0711528625234382	0.26361622698355	108008253/108016601/108008316/108007432/108009276/108011422/108009468/108020354/108015051/108021233/108006850/108019123/108018312/108008096/108021253/108013144/108015361/108007655/108011585/108005258/108019009/108018980/108009319/108005669/108013469/108011356/108004809	LOC108008253/LOC108016601/LOC108008316/LOC108007432/LOC108009276/LOC108011422/LOC108009468/LOC108020354/LOC108015051/LOC108021233/LOC108006850/LOC108019123/LOC108018312/LOC108008096/LOC108021253/LOC108013144/LOC108015361/LOC108007655/LOC108011585/LOC108005258/LOC108019009/LOC108018980/LOC108009319/LOC108005669/LOC108013469/LOC108011356/LOC108004809	27	26	108008253/108016601/108008316/108007432/108009276/108011422/108009468/108020354/108015051/108021233/108006850/108019123/108018312/108008096/108021253/108013144/108015361/108007655/108005258/108019009/108018980/108009319/108005669/108013469/108011356/108004809	1	108011585
BP	GO:0016052	carbohydrate catabolic process	11/2967	12/4314	0.0719464329507342	0.26361622698355	108017623/108014070/108013599/108009128/108020495/108012469/108009662/108018420/108016583/108017955/108020525	LOC108017623/LOC108014070/LOC108013599/LOC108009128/LOC108020495/LOC108012469/LOC108009662/LOC108018420/LOC108016583/LOC108017955/LOC108020525	11	0		11	108017623/108014070/108013599/108009128/108020495/108012469/108009662/108018420/108016583/108017955/108020525
BP	GO:0033013	tetrapyrrole metabolic process	11/2967	12/4314	0.0719464329507342	0.26361622698355	108013562/108007022/108013223/108014994/108015010/108014729/108010779/108010063/108013466/108011722/108006176	LOC108013562/LOC108007022/LOC108013223/LOC108014994/LOC108015010/LOC108014729/LOC108010779/LOC108010063/LOC108013466/LOC108011722/LOC108006176	11	8	108013223/108015010/108014729/108010779/108010063/108013466/108011722/108006176	3	108013562/108007022/108014994
BP	GO:0044724	single-organism carbohydrate catabolic process	11/2967	12/4314	0.0719464329507342	0.26361622698355	108017623/108014070/108013599/108009128/108020495/108012469/108009662/108018420/108016583/108017955/108020525	LOC108017623/LOC108014070/LOC108013599/LOC108009128/LOC108020495/LOC108012469/LOC108009662/LOC108018420/LOC108016583/LOC108017955/LOC108020525	11	0		11	108017623/108014070/108013599/108009128/108020495/108012469/108009662/108018420/108016583/108017955/108020525
BP	GO:0051493	regulation of cytoskeleton organization	11/2967	12/4314	0.0719464329507342	0.26361622698355	108021437/108017244/108018320/108020086/108009389/108004602/108016087/108005241/108014553/108009769/108021176	LOC108021437/LOC108017244/LOC108018320/LOC108020086/LOC108009389/LOC108004602/LOC108016087/LOC108005241/LOC108014553/LOC108009769/LOC108021176	11	7	108021437/108018320/108004602/108005241/108014553/108009769/108021176	4	108017244/108020086/108009389/108016087
BP	GO:0009966	regulation of signal transduction	41/2967	52/4314	0.0735441421449919	0.267381416015513	108009526/108010453/108020030/108009209/108009162/108005913/108006251/108013321/108005978/108006353/108006869/108016541/108012961/108012036/108015211/108012888/108018821/108015025/108016849/108011409/108009431/108011386/108012943/108010105/108016071/108021050/108020944/108006825/108006809/108005135/108007183/108005926/108021422/108009115/108016154/108015225/108020047/108007553/108004815/108016794…	LOC108009526/LOC108010453/LOC108020030/LOC108009209/LOC108009162/LOC108005913/LOC108006251/LOC108013321/LOC108005978/LOC108006353/LOC108006869/LOC108016541/LOC108012961/LOC108012036/LOC108015211/LOC108012888/LOC108018821/LOC108015025/LOC108016849/LOC108011409/LOC108009431/LOC108011386/LOC108012943/LOC108010105/LOC108016071/LOC108021050/LOC108020944/LOC108006825/LOC108006809/LOC108005135/LOC108007…	41	10	108005913/108005978/108006353/108006869/108015211/108015025/108010105/108006825/108021422/108004815	31	108009526/108010453/108020030/108009209/108009162/108006251/108013321/108016541/108012961/108012036/108012888/108018821/108016849/108011409/108009431/108011386/108012943/108016071/108021050/108020944/108006809/108005135/108007183/108005926/108009115/108016154/108015225/108020047/108007553/108016794/108011060
BP	GO:0006396	RNA processing	83/2967	110/4314	0.0746614419221518	0.269355509703763	108010208/108008253/108016601/108008316/108009276/108016972/108015051/108021233/108019123/108016599/108013069/108018312/108015037/108009102/108005630/108014273/108007085/108016265/108005306/108021693/108015361/108010660/108015308/108020733/108007655/108013048/108016754/108011585/108014695/108012382/108010834/108005258/108009471/108006563/108010959/108011669/108015290/108019169/108021038/108015722…	LOC108010208/LOC108008253/LOC108016601/LOC108008316/LOC108009276/LOC108016972/LOC108015051/LOC108021233/LOC108019123/LOC108016599/LOC108013069/LOC108018312/LOC108015037/LOC108009102/LOC108005630/LOC108014273/LOC108007085/LOC108016265/LOC108005306/LOC108021693/LOC108015361/LOC108010660/LOC108015308/LOC108020733/LOC108007655/LOC108013048/LOC108016754/LOC108011585/LOC108014695/LOC108012382/LOC108010…	83	73	108010208/108008253/108016601/108008316/108009276/108016972/108015051/108021233/108019123/108016599/108013069/108018312/108015037/108009102/108005630/108014273/108007085/108016265/108005306/108021693/108015361/108010660/108015308/108020733/108007655/108013048/108016754/108014695/108012382/108010834/108005258/108009471/108006563/108010959/108011669/108015290/108019169/108019302/108011258/108018980…	10	108011585/108021038/108015722/108009339/108020998/108017580/108015197/108015590/108009884/108019635
BP	GO:0006886	intracellular protein transport	57/2967	74/4314	0.0753375883730835	0.269720068297528	108018611/108018321/108013315/108017038/108013624/108019511/108021467/108005245/108005244/108004726/108016908/108013405/108016961/108004705/108006745/108018068/108012000/108013733/108017479/108015172/108017475/108021640/108019797/108021248/108006035/108018273/108015481/108010641/108005562/108008907/108009373/108012007/108006983/108005783/108006807/108013482/108016940/108011987/108009392/108019285…	LOC108018611/LOC108018321/LOC108013315/LOC108017038/LOC108013624/LOC108019511/LOC108021467/LOC108005245/LOC108005244/LOC108004726/LOC108016908/LOC108013405/LOC108016961/LOC108004705/LOC108006745/LOC108018068/LOC108012000/LOC108013733/LOC108017479/LOC108015172/LOC108017475/LOC108021640/LOC108019797/LOC108021248/LOC108006035/LOC108018273/LOC108015481/LOC108010641/LOC108005562/LOC108008907/LOC108009…	57	41	108018321/108013315/108019511/108021467/108004726/108016908/108013405/108016961/108004705/108006745/108018068/108012000/108013733/108015172/108017475/108019797/108006035/108015481/108010641/108009373/108012007/108006983/108005783/108006807/108013482/108016940/108011987/108016877/108019889/108021258/108018111/108011457/108013305/108007247/108005857/108011989/108019177/108007814/108012904/108013157…	16	108018611/108017038/108013624/108005245/108005244/108017479/108021640/108021248/108018273/108005562/108008907/108009392/108019285/108010883/108020874/108009031
BP	GO:0006950	response to stress	62/2967	81/4314	0.0779968914156197	0.277125318741861	108012053/108017866/108010093/108007725/108014750/108014003/108013930/108005067/108015762/108021140/108010040/108021506/108009762/108018099/108005231/108007768/108021822/108009660/108005483/108018693/108004658/108021522/108014253/108015980/108014830/108007248/108020730/108017777/108021574/108013485/108013378/108020229/108020454/108006057/108011082/108010549/108012631/108021560/108010624/108013252…	LOC108012053/LOC108017866/LOC108010093/LOC108007725/LOC108014750/LOC108014003/LOC108013930/LOC108005067/LOC108015762/LOC108021140/LOC108010040/LOC108021506/LOC108009762/LOC108018099/LOC108005231/LOC108007768/LOC108021822/LOC108009660/LOC108005483/LOC108018693/LOC108004658/LOC108021522/LOC108014253/LOC108015980/LOC108014830/LOC108007248/LOC108020730/LOC108017777/LOC108021574/LOC108013485/LOC108013…	62	52	108012053/108010093/108007725/108014750/108014003/108013930/108005067/108021140/108010040/108021506/108009762/108018099/108005231/108007768/108021822/108005483/108018693/108004658/108021522/108014253/108015980/108007248/108020730/108021574/108013485/108013378/108020229/108020454/108006057/108010549/108012631/108021560/108010624/108013252/108011379/108005936/108006024/108008334/108007143/108008351…	10	108017866/108015762/108009660/108014830/108017777/108011082/108020542/108021488/108008094/108008199
BP	GO:0015031	protein transport	64/2967	84/4314	0.084323254101311	0.28889653436236	108018611/108017840/108018321/108013315/108017038/108013624/108019511/108021467/108005245/108005244/108021125/108004726/108016908/108013405/108016961/108004705/108006745/108018068/108012000/108013733/108017479/108015172/108017475/108021640/108019797/108021248/108006035/108018273/108015481/108010641/108006670/108005562/108008907/108009373/108021459/108012007/108006983/108005783/108006807/108013482…	LOC108018611/LOC108017840/LOC108018321/LOC108013315/LOC108017038/LOC108013624/LOC108019511/LOC108021467/LOC108005245/LOC108005244/LOC108021125/LOC108004726/LOC108016908/LOC108013405/LOC108016961/LOC108004705/LOC108006745/LOC108018068/LOC108012000/LOC108013733/LOC108017479/LOC108015172/LOC108017475/LOC108021640/LOC108019797/LOC108021248/LOC108006035/LOC108018273/LOC108015481/LOC108010641/LOC108006…	64	44	108018321/108013315/108019511/108021467/108004726/108016908/108013405/108016961/108004705/108006745/108018068/108012000/108013733/108015172/108017475/108019797/108006035/108015481/108010641/108009373/108021459/108012007/108006983/108005783/108006807/108013482/108016940/108011987/108016877/108019889/108021258/108018111/108011457/108013305/108007247/108005857/108021639/108013468/108011989/108019177…	20	108018611/108017840/108017038/108013624/108005245/108005244/108021125/108017479/108021640/108021248/108018273/108006670/108005562/108008907/108009392/108019285/108005470/108010883/108020874/108009031
BP	GO:0015833	peptide transport	64/2967	84/4314	0.084323254101311	0.28889653436236	108018611/108017840/108018321/108013315/108017038/108013624/108019511/108021467/108005245/108005244/108021125/108004726/108016908/108013405/108016961/108004705/108006745/108018068/108012000/108013733/108017479/108015172/108017475/108021640/108019797/108021248/108006035/108018273/108015481/108010641/108006670/108005562/108008907/108009373/108021459/108012007/108006983/108005783/108006807/108013482…	LOC108018611/LOC108017840/LOC108018321/LOC108013315/LOC108017038/LOC108013624/LOC108019511/LOC108021467/LOC108005245/LOC108005244/LOC108021125/LOC108004726/LOC108016908/LOC108013405/LOC108016961/LOC108004705/LOC108006745/LOC108018068/LOC108012000/LOC108013733/LOC108017479/LOC108015172/LOC108017475/LOC108021640/LOC108019797/LOC108021248/LOC108006035/LOC108018273/LOC108015481/LOC108010641/LOC108006…	64	44	108018321/108013315/108019511/108021467/108004726/108016908/108013405/108016961/108004705/108006745/108018068/108012000/108013733/108015172/108017475/108019797/108006035/108015481/108010641/108009373/108021459/108012007/108006983/108005783/108006807/108013482/108016940/108011987/108016877/108019889/108021258/108018111/108011457/108013305/108007247/108005857/108021639/108013468/108011989/108019177…	20	108018611/108017840/108017038/108013624/108005245/108005244/108021125/108017479/108021640/108021248/108018273/108006670/108005562/108008907/108009392/108019285/108005470/108010883/108020874/108009031
BP	GO:0042886	amide transport	64/2967	84/4314	0.084323254101311	0.28889653436236	108018611/108017840/108018321/108013315/108017038/108013624/108019511/108021467/108005245/108005244/108021125/108004726/108016908/108013405/108016961/108004705/108006745/108018068/108012000/108013733/108017479/108015172/108017475/108021640/108019797/108021248/108006035/108018273/108015481/108010641/108006670/108005562/108008907/108009373/108021459/108012007/108006983/108005783/108006807/108013482…	LOC108018611/LOC108017840/LOC108018321/LOC108013315/LOC108017038/LOC108013624/LOC108019511/LOC108021467/LOC108005245/LOC108005244/LOC108021125/LOC108004726/LOC108016908/LOC108013405/LOC108016961/LOC108004705/LOC108006745/LOC108018068/LOC108012000/LOC108013733/LOC108017479/LOC108015172/LOC108017475/LOC108021640/LOC108019797/LOC108021248/LOC108006035/LOC108018273/LOC108015481/LOC108010641/LOC108006…	64	44	108018321/108013315/108019511/108021467/108004726/108016908/108013405/108016961/108004705/108006745/108018068/108012000/108013733/108015172/108017475/108019797/108006035/108015481/108010641/108009373/108021459/108012007/108006983/108005783/108006807/108013482/108016940/108011987/108016877/108019889/108021258/108018111/108011457/108013305/108007247/108005857/108021639/108013468/108011989/108019177…	20	108018611/108017840/108017038/108013624/108005245/108005244/108021125/108017479/108021640/108021248/108018273/108006670/108005562/108008907/108009392/108019285/108005470/108010883/108020874/108009031
BP	GO:0051649	establishment of localization in cell	64/2967	84/4314	0.084323254101311	0.28889653436236	108018611/108018321/108013315/108017038/108013624/108019711/108019511/108021467/108005245/108005244/108007851/108004726/108016908/108013405/108016961/108004705/108006745/108018068/108007928/108012000/108013733/108014676/108017479/108015172/108017475/108021640/108019797/108021248/108006035/108018273/108015481/108010641/108007493/108005562/108008907/108009373/108012007/108021484/108006983/108005783…	LOC108018611/LOC108018321/LOC108013315/LOC108017038/LOC108013624/LOC108019711/LOC108019511/LOC108021467/LOC108005245/LOC108005244/LOC108007851/LOC108004726/LOC108016908/LOC108013405/LOC108016961/LOC108004705/LOC108006745/LOC108018068/LOC108007928/LOC108012000/LOC108013733/LOC108014676/LOC108017479/LOC108015172/LOC108017475/LOC108021640/LOC108019797/LOC108021248/LOC108006035/LOC108018273/LOC108015…	64	47	108018321/108013315/108019711/108019511/108021467/108007851/108004726/108016908/108013405/108016961/108004705/108006745/108018068/108007928/108012000/108013733/108015172/108017475/108019797/108006035/108015481/108010641/108007493/108009373/108012007/108021484/108006983/108005783/108006807/108013482/108014811/108016940/108011987/108016877/108019889/108021258/108018111/108011457/108013305/108007247…	17	108018611/108017038/108013624/108005245/108005244/108014676/108017479/108021640/108021248/108018273/108005562/108008907/108009392/108019285/108010883/108020874/108009031
BP	GO:0000413	protein peptidyl-prolyl isomerization	17/2967	20/4314	0.0869215268326878	0.28889653436236	108012106/108010051/108019809/108013115/108006325/108012863/108015425/108009059/108017794/108008416/108014832/108009536/108011147/108011489/108008395/108009741/108013155	LOC108012106/LOC108010051/LOC108019809/LOC108013115/LOC108006325/LOC108012863/LOC108015425/LOC108009059/LOC108017794/LOC108008416/LOC108014832/LOC108009536/LOC108011147/LOC108011489/LOC108008395/LOC108009741/LOC108013155	17	10	108006325/108009059/108017794/108008416/108014832/108009536/108011489/108008395/108009741/108013155	7	108012106/108010051/108019809/108013115/108012863/108015425/108011147
BP	GO:0018208	peptidyl-proline modification	17/2967	20/4314	0.0869215268326878	0.28889653436236	108012106/108010051/108019809/108013115/108006325/108012863/108015425/108009059/108017794/108008416/108014832/108009536/108011147/108011489/108008395/108009741/108013155	LOC108012106/LOC108010051/LOC108019809/LOC108013115/LOC108006325/LOC108012863/LOC108015425/LOC108009059/LOC108017794/LOC108008416/LOC108014832/LOC108009536/LOC108011147/LOC108011489/LOC108008395/LOC108009741/LOC108013155	17	10	108006325/108009059/108017794/108008416/108014832/108009536/108011489/108008395/108009741/108013155	7	108012106/108010051/108019809/108013115/108012863/108015425/108011147
BP	GO:0008654	phospholipid biosynthetic process	23/2967	28/4314	0.088090290438067	0.28889653436236	108011679/108010630/108008424/108019846/108021530/108015815/108015758/108013162/108005950/108005435/108012591/108008415/108009698/108019143/108016438/108010609/108007164/108012311/108010677/108005569/108019817/108007645/108015721	LOC108011679/LOC108010630/LOC108008424/LOC108019846/LOC108021530/LOC108015815/LOC108015758/LOC108013162/LOC108005950/LOC108005435/LOC108012591/LOC108008415/LOC108009698/LOC108019143/LOC108016438/LOC108010609/LOC108007164/LOC108012311/LOC108010677/LOC108005569/LOC108019817/LOC108007645/LOC108015721	23	12	108021530/108015758/108005435/108008415/108016438/108007164/108012311/108010677/108005569/108019817/108007645/108015721	11	108011679/108010630/108008424/108019846/108015815/108013162/108005950/108012591/108009698/108019143/108010609
BP	GO:0033365	protein localization to organelle	23/2967	28/4314	0.088090290438067	0.28889653436236	108021467/108005245/108005244/108004726/108013405/108012000/108017479/108017475/108021640/108019797/108021248/108006035/108005562/108009373/108012007/108005783/108011987/108019285/108007247/108005857/108011989/108009031/108007814	LOC108021467/LOC108005245/LOC108005244/LOC108004726/LOC108013405/LOC108012000/LOC108017479/LOC108017475/LOC108021640/LOC108019797/LOC108021248/LOC108006035/LOC108005562/LOC108009373/LOC108012007/LOC108005783/LOC108011987/LOC108019285/LOC108007247/LOC108005857/LOC108011989/LOC108009031/LOC108007814	23	15	108021467/108004726/108013405/108012000/108017475/108019797/108006035/108009373/108012007/108005783/108011987/108007247/108005857/108011989/108007814	8	108005245/108005244/108017479/108021640/108021248/108005562/108019285/108009031
BP	GO:0044281	small molecule metabolic process	170/2967	233/4314	0.0881860521912554	0.28889653436236	108013380/108011983/108005238/108017623/108008568/108017063/108014576/108015254/108018043/108015173/108014070/108018928/108014860/108013562/108013609/108007938/108017771/108013599/108006631/108021283/108016987/108010485/108016136/108009128/108021540/108011980/108012375/108021458/108018957/108011925/108006301/108010193/108020495/108011828/108007454/108005554/108007425/108021394/108011975/108007447…	LOC108013380/LOC108011983/LOC108005238/LOC108017623/LOC108008568/LOC108017063/LOC108014576/LOC108015254/LOC108018043/LOC108015173/LOC108014070/LOC108018928/LOC108014860/LOC108013562/LOC108013609/LOC108007938/LOC108017771/LOC108013599/LOC108006631/LOC108021283/LOC108016987/LOC108010485/LOC108016136/LOC108009128/LOC108021540/LOC108011980/LOC108012375/LOC108021458/LOC108018957/LOC108011925/LOC108006…	170	74	108005238/108018043/108015173/108018928/108007938/108017771/108021283/108016987/108021540/108012375/108007454/108021394/108006139/108018946/108016804/108011218/108004667/108019781/108006984/108012413/108017377/108013361/108020602/108005407/108018922/108005627/108019848/108018366/108008429/108015755/108020882/108021226/108021182/108012013/108013382/108020606/108009729/108006417/108007429/108018500…	96	108013380/108011983/108017623/108008568/108017063/108014576/108015254/108014070/108014860/108013562/108013609/108013599/108006631/108010485/108016136/108009128/108011980/108021458/108018957/108011925/108006301/108010193/108020495/108011828/108005554/108007425/108011975/108007447/novel.386/108010185/108008611/108011978/108019720/108012469/108015846/108011923/108021424/108011924/108009662/108007421…
BP	GO:0065009	regulation of molecular function	20/2967	24/4314	0.0884147028664919	0.28889653436236	108018753/108009497/108009526/108010453/108010917/108016254/108016305/108013741/108010924/108004604/108017411/108010223/108019255/108019122/108010681/108012943/108021050/108009036/108005517/108013262	LOC108018753/LOC108009497/LOC108009526/LOC108010453/LOC108010917/LOC108016254/LOC108016305/LOC108013741/LOC108010924/LOC108004604/LOC108017411/LOC108010223/LOC108019255/LOC108019122/LOC108010681/LOC108012943/LOC108021050/LOC108009036/LOC108005517/LOC108013262	20	7	108013741/108004604/108010223/108019122/108010681/108009036/108005517	13	108018753/108009497/108009526/108010453/108010917/108016254/108016305/108010924/108017411/108019255/108012943/108021050/108013262
BP	GO:0003333	amino acid transmembrane transport	10/2967	11/4314	0.0973254849237803	0.28889653436236	108006565/108007702/108013726/108021120/108010853/108005777/108008027/108007996/108016128/108016152	LOC108006565/LOC108007702/LOC108013726/LOC108021120/LOC108010853/LOC108005777/LOC108008027/LOC108007996/LOC108016128/LOC108016152	10	6	108007702/108021120/108008027/108007996/108016128/108016152	4	108006565/108013726/108010853/108005777
BP	GO:0006090	pyruvate metabolic process	10/2967	11/4314	0.0973254849237803	0.28889653436236	108017623/108014070/108013599/108009128/108020495/108009662/108018420/108016583/108017955/108020525	LOC108017623/LOC108014070/LOC108013599/LOC108009128/LOC108020495/LOC108009662/LOC108018420/LOC108016583/LOC108017955/LOC108020525	10	0		10	108017623/108014070/108013599/108009128/108020495/108009662/108018420/108016583/108017955/108020525
BP	GO:0006096	glycolytic process	10/2967	11/4314	0.0973254849237803	0.28889653436236	108017623/108014070/108013599/108009128/108020495/108009662/108018420/108016583/108017955/108020525	LOC108017623/LOC108014070/LOC108013599/LOC108009128/LOC108020495/LOC108009662/LOC108018420/LOC108016583/LOC108017955/LOC108020525	10	0		10	108017623/108014070/108013599/108009128/108020495/108009662/108018420/108016583/108017955/108020525
BP	GO:0006165	nucleoside diphosphate phosphorylation	10/2967	11/4314	0.0973254849237803	0.28889653436236	108017623/108014070/108013599/108009128/108020495/108009662/108018420/108016583/108017955/108020525	LOC108017623/LOC108014070/LOC108013599/LOC108009128/LOC108020495/LOC108009662/LOC108018420/LOC108016583/LOC108017955/LOC108020525	10	0		10	108017623/108014070/108013599/108009128/108020495/108009662/108018420/108016583/108017955/108020525
BP	GO:0006757	ATP generation from ADP	10/2967	11/4314	0.0973254849237803	0.28889653436236	108017623/108014070/108013599/108009128/108020495/108009662/108018420/108016583/108017955/108020525	LOC108017623/LOC108014070/LOC108013599/LOC108009128/LOC108020495/LOC108009662/LOC108018420/LOC108016583/LOC108017955/LOC108020525	10	0		10	108017623/108014070/108013599/108009128/108020495/108009662/108018420/108016583/108017955/108020525
BP	GO:0006865	amino acid transport	10/2967	11/4314	0.0973254849237803	0.28889653436236	108006565/108007702/108013726/108021120/108010853/108005777/108008027/108007996/108016128/108016152	LOC108006565/LOC108007702/LOC108013726/LOC108021120/LOC108010853/LOC108005777/LOC108008027/LOC108007996/LOC108016128/LOC108016152	10	6	108007702/108021120/108008027/108007996/108016128/108016152	4	108006565/108013726/108010853/108005777
BP	GO:0009132	nucleoside diphosphate metabolic process	10/2967	11/4314	0.0973254849237803	0.28889653436236	108017623/108014070/108013599/108009128/108020495/108009662/108018420/108016583/108017955/108020525	LOC108017623/LOC108014070/LOC108013599/LOC108009128/LOC108020495/LOC108009662/LOC108018420/LOC108016583/LOC108017955/LOC108020525	10	0		10	108017623/108014070/108013599/108009128/108020495/108009662/108018420/108016583/108017955/108020525
BP	GO:0009135	purine nucleoside diphosphate metabolic process	10/2967	11/4314	0.0973254849237803	0.28889653436236	108017623/108014070/108013599/108009128/108020495/108009662/108018420/108016583/108017955/108020525	LOC108017623/LOC108014070/LOC108013599/LOC108009128/LOC108020495/LOC108009662/LOC108018420/LOC108016583/LOC108017955/LOC108020525	10	0		10	108017623/108014070/108013599/108009128/108020495/108009662/108018420/108016583/108017955/108020525
BP	GO:0009179	purine ribonucleoside diphosphate metabolic process	10/2967	11/4314	0.0973254849237803	0.28889653436236	108017623/108014070/108013599/108009128/108020495/108009662/108018420/108016583/108017955/108020525	LOC108017623/LOC108014070/LOC108013599/LOC108009128/LOC108020495/LOC108009662/LOC108018420/LOC108016583/LOC108017955/LOC108020525	10	0		10	108017623/108014070/108013599/108009128/108020495/108009662/108018420/108016583/108017955/108020525
BP	GO:0009185	ribonucleoside diphosphate metabolic process	10/2967	11/4314	0.0973254849237803	0.28889653436236	108017623/108014070/108013599/108009128/108020495/108009662/108018420/108016583/108017955/108020525	LOC108017623/LOC108014070/LOC108013599/LOC108009128/LOC108020495/LOC108009662/LOC108018420/LOC108016583/LOC108017955/LOC108020525	10	0		10	108017623/108014070/108013599/108009128/108020495/108009662/108018420/108016583/108017955/108020525
BP	GO:0035303	regulation of dephosphorylation	10/2967	11/4314	0.0973254849237803	0.28889653436236	108018753/108009526/108010453/108010917/108010924/108017411/108020473/108019255/108012943/108021050	LOC108018753/LOC108009526/LOC108010453/LOC108010917/LOC108010924/LOC108017411/LOC108020473/LOC108019255/LOC108012943/LOC108021050	10	0		10	108018753/108009526/108010453/108010917/108010924/108017411/108020473/108019255/108012943/108021050
BP	GO:0046031	ADP metabolic process	10/2967	11/4314	0.0973254849237803	0.28889653436236	108017623/108014070/108013599/108009128/108020495/108009662/108018420/108016583/108017955/108020525	LOC108017623/LOC108014070/LOC108013599/LOC108009128/LOC108020495/LOC108009662/LOC108018420/LOC108016583/LOC108017955/LOC108020525	10	0		10	108017623/108014070/108013599/108009128/108020495/108009662/108018420/108016583/108017955/108020525
BP	GO:0046939	nucleotide phosphorylation	10/2967	11/4314	0.0973254849237803	0.28889653436236	108017623/108014070/108013599/108009128/108020495/108009662/108018420/108016583/108017955/108020525	LOC108017623/LOC108014070/LOC108013599/LOC108009128/LOC108020495/LOC108009662/LOC108018420/LOC108016583/LOC108017955/LOC108020525	10	0		10	108017623/108014070/108013599/108009128/108020495/108009662/108018420/108016583/108017955/108020525
BP	GO:0098656	anion transmembrane transport	10/2967	11/4314	0.0973254849237803	0.28889653436236	108006565/108007702/108013726/108021120/108010853/108005777/108008027/108007996/108016128/108016152	LOC108006565/LOC108007702/LOC108013726/LOC108021120/LOC108010853/LOC108005777/LOC108008027/LOC108007996/LOC108016128/LOC108016152	10	6	108007702/108021120/108008027/108007996/108016128/108016152	4	108006565/108013726/108010853/108005777
BP	GO:1903825	organic acid transmembrane transport	10/2967	11/4314	0.0973254849237803	0.28889653436236	108006565/108007702/108013726/108021120/108010853/108005777/108008027/108007996/108016128/108016152	LOC108006565/LOC108007702/LOC108013726/LOC108021120/LOC108010853/LOC108005777/LOC108008027/LOC108007996/LOC108016128/LOC108016152	10	6	108007702/108021120/108008027/108007996/108016128/108016152	4	108006565/108013726/108010853/108005777
BP	GO:1905039	carboxylic acid transmembrane transport	10/2967	11/4314	0.0973254849237803	0.28889653436236	108006565/108007702/108013726/108021120/108010853/108005777/108008027/108007996/108016128/108016152	LOC108006565/LOC108007702/LOC108013726/LOC108021120/LOC108010853/LOC108005777/LOC108008027/LOC108007996/LOC108016128/LOC108016152	10	6	108007702/108021120/108008027/108007996/108016128/108016152	4	108006565/108013726/108010853/108005777
BP	GO:0006397	mRNA processing	25/2967	31/4314	0.105019436775645	0.305220504814334	108016972/108013069/108015037/108009102/108005630/108013048/108014695/108006563/108015290/108021038/108011258/108015142/108012402/108012369/108017462/108009339/108005656/108020998/108019085/108006699/108017580/108015590/108005620/108019635/108004809	LOC108016972/LOC108013069/LOC108015037/LOC108009102/LOC108005630/LOC108013048/LOC108014695/LOC108006563/LOC108015290/LOC108021038/LOC108011258/LOC108015142/LOC108012402/LOC108012369/LOC108017462/LOC108009339/LOC108005656/LOC108020998/LOC108019085/LOC108006699/LOC108017580/LOC108015590/LOC108005620/LOC108019635/LOC108004809	25	19	108016972/108013069/108015037/108009102/108005630/108013048/108014695/108006563/108015290/108011258/108015142/108012402/108012369/108017462/108005656/108019085/108006699/108005620/108004809	6	108021038/108009339/108020998/108017580/108015590/108019635
BP	GO:0006352	DNA-templated transcription, initiation	19/2967	23/4314	0.109817092116038	0.305220504814334	108010977/108011124/108008309/108016656/108005299/108020159/108004552/108009116/108011893/108019029/108005530/108010681/108007299/108019045/108016017/108011937/108020040/108014679/108011705	LOC108010977/LOC108011124/LOC108008309/LOC108016656/LOC108005299/LOC108020159/LOC108004552/LOC108009116/LOC108011893/LOC108019029/LOC108005530/LOC108010681/LOC108007299/LOC108019045/LOC108016017/LOC108011937/LOC108020040/LOC108014679/LOC108011705	19	11	108008309/108016656/108020159/108009116/108011893/108005530/108010681/108016017/108011937/108020040/108014679	8	108010977/108011124/108005299/108004552/108019029/108007299/108019045/108011705
BP	GO:0006497	protein lipidation	16/2967	19/4314	0.109983508131391	0.305220504814334	108011679/108010630/108008424/108015815/108013162/108005950/108005435/108012591/108008415/108009698/108016438/108010609/108007164/108010677/108005569/108019817	LOC108011679/LOC108010630/LOC108008424/LOC108015815/LOC108013162/LOC108005950/LOC108005435/LOC108012591/LOC108008415/LOC108009698/LOC108016438/LOC108010609/LOC108007164/LOC108010677/LOC108005569/LOC108019817	16	7	108005435/108008415/108016438/108007164/108010677/108005569/108019817	9	108011679/108010630/108008424/108015815/108013162/108005950/108012591/108009698/108010609
BP	GO:0006505	GPI anchor metabolic process	16/2967	19/4314	0.109983508131391	0.305220504814334	108011679/108010630/108008424/108015815/108013162/108005950/108005435/108012591/108008415/108009698/108016438/108010609/108007164/108010677/108005569/108019817	LOC108011679/LOC108010630/LOC108008424/LOC108015815/LOC108013162/LOC108005950/LOC108005435/LOC108012591/LOC108008415/LOC108009698/LOC108016438/LOC108010609/LOC108007164/LOC108010677/LOC108005569/LOC108019817	16	7	108005435/108008415/108016438/108007164/108010677/108005569/108019817	9	108011679/108010630/108008424/108015815/108013162/108005950/108012591/108009698/108010609
BP	GO:0006506	GPI anchor biosynthetic process	16/2967	19/4314	0.109983508131391	0.305220504814334	108011679/108010630/108008424/108015815/108013162/108005950/108005435/108012591/108008415/108009698/108016438/108010609/108007164/108010677/108005569/108019817	LOC108011679/LOC108010630/LOC108008424/LOC108015815/LOC108013162/LOC108005950/LOC108005435/LOC108012591/LOC108008415/LOC108009698/LOC108016438/LOC108010609/LOC108007164/LOC108010677/LOC108005569/LOC108019817	16	7	108005435/108008415/108016438/108007164/108010677/108005569/108019817	9	108011679/108010630/108008424/108015815/108013162/108005950/108012591/108009698/108010609
BP	GO:0006661	phosphatidylinositol biosynthetic process	16/2967	19/4314	0.109983508131391	0.305220504814334	108011679/108010630/108008424/108015815/108013162/108005950/108005435/108012591/108008415/108009698/108016438/108010609/108007164/108010677/108005569/108019817	LOC108011679/LOC108010630/LOC108008424/LOC108015815/LOC108013162/LOC108005950/LOC108005435/LOC108012591/LOC108008415/LOC108009698/LOC108016438/LOC108010609/LOC108007164/LOC108010677/LOC108005569/LOC108019817	16	7	108005435/108008415/108016438/108007164/108010677/108005569/108019817	9	108011679/108010630/108008424/108015815/108013162/108005950/108012591/108009698/108010609
BP	GO:0009247	glycolipid biosynthetic process	16/2967	19/4314	0.109983508131391	0.305220504814334	108011679/108010630/108008424/108015815/108013162/108005950/108005435/108012591/108008415/108009698/108016438/108010609/108007164/108010677/108005569/108019817	LOC108011679/LOC108010630/LOC108008424/LOC108015815/LOC108013162/LOC108005950/LOC108005435/LOC108012591/LOC108008415/LOC108009698/LOC108016438/LOC108010609/LOC108007164/LOC108010677/LOC108005569/LOC108019817	16	7	108005435/108008415/108016438/108007164/108010677/108005569/108019817	9	108011679/108010630/108008424/108015815/108013162/108005950/108012591/108009698/108010609
BP	GO:0031324	negative regulation of cellular metabolic process	16/2967	19/4314	0.109983508131391	0.305220504814334	108014003/108018753/108007671/108004711/108010917/108010924/108017411/108019255/108008541/108014619/108006627/108014442/108019341/108016114/108014618/108006274	LOC108014003/LOC108018753/LOC108007671/LOC108004711/LOC108010917/LOC108010924/LOC108017411/LOC108019255/LOC108008541/LOC108014619/LOC108006627/LOC108014442/LOC108019341/LOC108016114/LOC108014618/LOC108006274	16	8	108014003/108007671/108004711/108008541/108014619/108016114/108014618/108006274	8	108018753/108010917/108010924/108017411/108019255/108006627/108014442/108019341
BP	GO:0042157	lipoprotein metabolic process	16/2967	19/4314	0.109983508131391	0.305220504814334	108011679/108010630/108008424/108015815/108013162/108005950/108005435/108012591/108008415/108009698/108016438/108010609/108007164/108010677/108005569/108019817	LOC108011679/LOC108010630/LOC108008424/LOC108015815/LOC108013162/LOC108005950/LOC108005435/LOC108012591/LOC108008415/LOC108009698/LOC108016438/LOC108010609/LOC108007164/LOC108010677/LOC108005569/LOC108019817	16	7	108005435/108008415/108016438/108007164/108010677/108005569/108019817	9	108011679/108010630/108008424/108015815/108013162/108005950/108012591/108009698/108010609
BP	GO:0042158	lipoprotein biosynthetic process	16/2967	19/4314	0.109983508131391	0.305220504814334	108011679/108010630/108008424/108015815/108013162/108005950/108005435/108012591/108008415/108009698/108016438/108010609/108007164/108010677/108005569/108019817	LOC108011679/LOC108010630/LOC108008424/LOC108015815/LOC108013162/LOC108005950/LOC108005435/LOC108012591/LOC108008415/LOC108009698/LOC108016438/LOC108010609/LOC108007164/LOC108010677/LOC108005569/LOC108019817	16	7	108005435/108008415/108016438/108007164/108010677/108005569/108019817	9	108011679/108010630/108008424/108015815/108013162/108005950/108012591/108009698/108010609
BP	GO:0046467	membrane lipid biosynthetic process	16/2967	19/4314	0.109983508131391	0.305220504814334	108011679/108010630/108008424/108015815/108013162/108005950/108005435/108012591/108008415/108009698/108016438/108010609/108007164/108010677/108005569/108019817	LOC108011679/LOC108010630/LOC108008424/LOC108015815/LOC108013162/LOC108005950/LOC108005435/LOC108012591/LOC108008415/LOC108009698/LOC108016438/LOC108010609/LOC108007164/LOC108010677/LOC108005569/LOC108019817	16	7	108005435/108008415/108016438/108007164/108010677/108005569/108019817	9	108011679/108010630/108008424/108015815/108013162/108005950/108012591/108009698/108010609
BP	GO:0006732	coenzyme metabolic process	24/2967	30/4314	0.12655549930327	0.349144289254316	108017623/108014070/108013599/108009128/108020495/108016804/108019781/108009662/108018420/108021009/108016583/108017955/108007562/108015047/108008318/108007833/108007249/108020525/108017666/108005820/108013493/108019780/108016847/108007733	LOC108017623/LOC108014070/LOC108013599/LOC108009128/LOC108020495/LOC108016804/LOC108019781/LOC108009662/LOC108018420/LOC108021009/LOC108016583/LOC108017955/LOC108007562/LOC108015047/LOC108008318/LOC108007833/LOC108007249/LOC108020525/LOC108017666/LOC108005820/LOC108013493/LOC108019780/LOC108016847/LOC108007733	24	8	108016804/108019781/108007562/108015047/108008318/108017666/108013493/108016847	16	108017623/108014070/108013599/108009128/108020495/108009662/108018420/108021009/108016583/108017955/108007833/108007249/108020525/108005820/108019780/108007733
BP	GO:0030154	cell differentiation	21/2967	26/4314	0.13139878592046	0.358290875562184	108009171/108004741/108012721/108016712/108016717/108015512/108017468/108009074/108005265/108016711/108016722/108016720/108005371/108005260/108016709/108013698/108013699/108016714/108007530/108018886/108020460	LOC108009171/LOC108004741/LOC108012721/LOC108016712/LOC108016717/LOC108015512/LOC108017468/LOC108009074/LOC108005265/LOC108016711/LOC108016722/LOC108016720/LOC108005371/LOC108005260/LOC108016709/LOC108013698/LOC108013699/LOC108016714/LOC108007530/LOC108018886/LOC108020460	21	1	108004741	20	108009171/108012721/108016712/108016717/108015512/108017468/108009074/108005265/108016711/108016722/108016720/108005371/108005260/108016709/108013698/108013699/108016714/108007530/108018886/108020460
BP	GO:0048869	cellular developmental process	21/2967	26/4314	0.13139878592046	0.358290875562184	108009171/108004741/108012721/108016712/108016717/108015512/108017468/108009074/108005265/108016711/108016722/108016720/108005371/108005260/108016709/108013698/108013699/108016714/108007530/108018886/108020460	LOC108009171/LOC108004741/LOC108012721/LOC108016712/LOC108016717/LOC108015512/LOC108017468/LOC108009074/LOC108005265/LOC108016711/LOC108016722/LOC108016720/LOC108005371/LOC108005260/LOC108016709/LOC108013698/LOC108013699/LOC108016714/LOC108007530/LOC108018886/LOC108020460	21	1	108004741	20	108009171/108012721/108016712/108016717/108015512/108017468/108009074/108005265/108016711/108016722/108016720/108005371/108005260/108016709/108013698/108013699/108016714/108007530/108018886/108020460
BP	GO:0015711	organic anion transport	18/2967	22/4314	0.135543062498425	0.3674548919755	108006565/108007219/108007702/108005479/108013726/108011602/108021120/108010853/108005777/108008027/108017482/108010819/108016997/108018218/108018217/108007996/108016128/108016152	LOC108006565/LOC108007219/LOC108007702/LOC108005479/LOC108013726/LOC108011602/LOC108021120/LOC108010853/LOC108005777/LOC108008027/LOC108017482/LOC108010819/LOC108016997/LOC108018218/LOC108018217/LOC108007996/LOC108016128/LOC108016152	18	11	108007702/108005479/108021120/108008027/108017482/108010819/108018218/108018217/108007996/108016128/108016152	7	108006565/108007219/108013726/108011602/108010853/108005777/108016997
BP	GO:0006364	rRNA processing	15/2967	18/4314	0.138239451556845	0.370481730172345	108008253/108016601/108008316/108009276/108015051/108021233/108019123/108018312/108015361/108007655/108011585/108005258/108018980/108005669/108011356	LOC108008253/LOC108016601/LOC108008316/LOC108009276/LOC108015051/LOC108021233/LOC108019123/LOC108018312/LOC108015361/LOC108007655/LOC108011585/LOC108005258/LOC108018980/LOC108005669/LOC108011356	15	14	108008253/108016601/108008316/108009276/108015051/108021233/108019123/108018312/108015361/108007655/108005258/108018980/108005669/108011356	1	108011585
BP	GO:0016072	rRNA metabolic process	15/2967	18/4314	0.138239451556845	0.370481730172345	108008253/108016601/108008316/108009276/108015051/108021233/108019123/108018312/108015361/108007655/108011585/108005258/108018980/108005669/108011356	LOC108008253/LOC108016601/LOC108008316/LOC108009276/LOC108015051/LOC108021233/LOC108019123/LOC108018312/LOC108015361/LOC108007655/LOC108011585/LOC108005258/LOC108018980/LOC108005669/LOC108011356	15	14	108008253/108016601/108008316/108009276/108015051/108021233/108019123/108018312/108015361/108007655/108005258/108018980/108005669/108011356	1	108011585
BP	GO:0006928	movement of cell or subcellular component	42/2967	55/4314	0.140222932648003	0.373662246658599	108008264/108013006/108019204/108009295/108007399/108008576/108016798/108005354/108015691/108010455/108013271/108014450/108008428/108020070/108015487/108004701/108013528/108013119/108014453/novel.675/108018986/108016428/108009344/108020942/108019019/108019102/108020350/108014451/108010561/108018365/108021122/108016394/108007530/108019216/108021162/108017978/108014444/108018660/108010883/108016966…	LOC108008264/LOC108013006/LOC108019204/LOC108009295/LOC108007399/LOC108008576/LOC108016798/LOC108005354/LOC108015691/LOC108010455/LOC108013271/LOC108014450/LOC108008428/LOC108020070/LOC108015487/LOC108004701/LOC108013528/LOC108013119/LOC108014453/-/LOC108018986/LOC108016428/LOC108009344/LOC108020942/LOC108019019/LOC108019102/LOC108020350/LOC108014451/LOC108010561/LOC108018365/LOC108021122/LOC1080…	42	10	108010455/108013271/108008428/108020070/108015487/108013528/108013119/novel.675/108009344/108021162	32	108008264/108013006/108019204/108009295/108007399/108008576/108016798/108005354/108015691/108014450/108004701/108014453/108018986/108016428/108020942/108019019/108019102/108020350/108014451/108010561/108018365/108021122/108016394/108007530/108019216/108017978/108014444/108018660/108010883/108016966/108020460/108012392
BP	GO:1902531	regulation of intracellular signal transduction	31/2967	40/4314	0.152326477378733	0.403622134975288	108020030/108009209/108009162/108005913/108006251/108013321/108006869/108016541/108012961/108012036/108015211/108012888/108018821/108016849/108011409/108011386/108010105/108016071/108020944/108006825/108006809/108005135/108005926/108021422/108009115/108016154/108015225/108020047/108007553/108004815/108016794	LOC108020030/LOC108009209/LOC108009162/LOC108005913/LOC108006251/LOC108013321/LOC108006869/LOC108016541/LOC108012961/LOC108012036/LOC108015211/LOC108012888/LOC108018821/LOC108016849/LOC108011409/LOC108011386/LOC108010105/LOC108016071/LOC108020944/LOC108006825/LOC108006809/LOC108005135/LOC108005926/LOC108021422/LOC108009115/LOC108016154/LOC108015225/LOC108020047/LOC108007553/LOC108004815/LOC108016…	31	7	108005913/108006869/108015211/108010105/108006825/108021422/108004815	24	108020030/108009209/108009162/108006251/108013321/108016541/108012961/108012036/108012888/108018821/108016849/108011409/108011386/108016071/108020944/108006809/108005135/108005926/108009115/108016154/108015225/108020047/108007553/108016794
BP	GO:0048468	cell development	20/2967	25/4314	0.159009660637301	0.418963656398282	108009171/108004741/108012721/108016712/108016717/108015512/108017468/108009074/108005265/108016711/108016722/108016720/108005371/108005260/108016709/108013698/108013699/108016714/108007530/108020460	LOC108009171/LOC108004741/LOC108012721/LOC108016712/LOC108016717/LOC108015512/LOC108017468/LOC108009074/LOC108005265/LOC108016711/LOC108016722/LOC108016720/LOC108005371/LOC108005260/LOC108016709/LOC108013698/LOC108013699/LOC108016714/LOC108007530/LOC108020460	20	1	108004741	19	108009171/108012721/108016712/108016717/108015512/108017468/108009074/108005265/108016711/108016722/108016720/108005371/108005260/108016709/108013698/108013699/108016714/108007530/108020460
BP	GO:0006664	glycolipid metabolic process	17/2967	21/4314	0.166166877103383	0.428199260227948	108011679/108010630/108008424/108015815/108008895/108013162/108005950/108005435/108012591/108008415/108009698/108016438/108010609/108007164/108010677/108005569/108019817	LOC108011679/LOC108010630/LOC108008424/LOC108015815/LOC108008895/LOC108013162/LOC108005950/LOC108005435/LOC108012591/LOC108008415/LOC108009698/LOC108016438/LOC108010609/LOC108007164/LOC108010677/LOC108005569/LOC108019817	17	7	108005435/108008415/108016438/108007164/108010677/108005569/108019817	10	108011679/108010630/108008424/108015815/108008895/108013162/108005950/108012591/108009698/108010609
BP	GO:0015849	organic acid transport	17/2967	21/4314	0.166166877103383	0.428199260227948	108006565/108007219/108007702/108005479/108013726/108011602/108021120/108010853/108005777/108008027/108017482/108016997/108018218/108018217/108007996/108016128/108016152	LOC108006565/LOC108007219/LOC108007702/LOC108005479/LOC108013726/LOC108011602/LOC108021120/LOC108010853/LOC108005777/LOC108008027/LOC108017482/LOC108016997/LOC108018218/LOC108018217/LOC108007996/LOC108016128/LOC108016152	17	10	108007702/108005479/108021120/108008027/108017482/108018218/108018217/108007996/108016128/108016152	7	108006565/108007219/108013726/108011602/108010853/108005777/108016997
BP	GO:0046942	carboxylic acid transport	17/2967	21/4314	0.166166877103383	0.428199260227948	108006565/108007219/108007702/108005479/108013726/108011602/108021120/108010853/108005777/108008027/108017482/108016997/108018218/108018217/108007996/108016128/108016152	LOC108006565/LOC108007219/LOC108007702/LOC108005479/LOC108013726/LOC108011602/LOC108021120/LOC108010853/LOC108005777/LOC108008027/LOC108017482/LOC108016997/LOC108018218/LOC108018217/LOC108007996/LOC108016128/LOC108016152	17	10	108007702/108005479/108021120/108008027/108017482/108018218/108018217/108007996/108016128/108016152	7	108006565/108007219/108013726/108011602/108010853/108005777/108016997
BP	GO:1903509	liposaccharide metabolic process	17/2967	21/4314	0.166166877103383	0.428199260227948	108011679/108010630/108008424/108015815/108008895/108013162/108005950/108005435/108012591/108008415/108009698/108016438/108010609/108007164/108010677/108005569/108019817	LOC108011679/LOC108010630/LOC108008424/LOC108015815/LOC108008895/LOC108013162/LOC108005950/LOC108005435/LOC108012591/LOC108008415/LOC108009698/LOC108016438/LOC108010609/LOC108007164/LOC108010677/LOC108005569/LOC108019817	17	7	108005435/108008415/108016438/108007164/108010677/108005569/108019817	10	108011679/108010630/108008424/108015815/108008895/108013162/108005950/108012591/108009698/108010609
BP	GO:0009890	negative regulation of biosynthetic process	11/2967	13/4314	0.17661289973497	0.441880152751817	108014003/108007671/108004711/108008541/108014619/108006627/108014442/108019341/108016114/108014618/108006274	LOC108014003/LOC108007671/LOC108004711/LOC108008541/LOC108014619/LOC108006627/LOC108014442/LOC108019341/LOC108016114/LOC108014618/LOC108006274	11	8	108014003/108007671/108004711/108008541/108014619/108016114/108014618/108006274	3	108006627/108014442/108019341
BP	GO:0010558	negative regulation of macromolecule biosynthetic process	11/2967	13/4314	0.17661289973497	0.441880152751817	108014003/108007671/108004711/108008541/108014619/108006627/108014442/108019341/108016114/108014618/108006274	LOC108014003/LOC108007671/LOC108004711/LOC108008541/LOC108014619/LOC108006627/LOC108014442/LOC108019341/LOC108016114/LOC108014618/LOC108006274	11	8	108014003/108007671/108004711/108008541/108014619/108016114/108014618/108006274	3	108006627/108014442/108019341
BP	GO:0031327	negative regulation of cellular biosynthetic process	11/2967	13/4314	0.17661289973497	0.441880152751817	108014003/108007671/108004711/108008541/108014619/108006627/108014442/108019341/108016114/108014618/108006274	LOC108014003/LOC108007671/LOC108004711/LOC108008541/LOC108014619/LOC108006627/LOC108014442/LOC108019341/LOC108016114/LOC108014618/LOC108006274	11	8	108014003/108007671/108004711/108008541/108014619/108016114/108014618/108006274	3	108006627/108014442/108019341
BP	GO:0051172	negative regulation of nitrogen compound metabolic process	11/2967	13/4314	0.17661289973497	0.441880152751817	108014003/108007671/108004711/108008541/108014619/108006627/108014442/108019341/108016114/108014618/108006274	LOC108014003/LOC108007671/LOC108004711/LOC108008541/LOC108014619/LOC108006627/LOC108014442/LOC108019341/LOC108016114/LOC108014618/LOC108006274	11	8	108014003/108007671/108004711/108008541/108014619/108016114/108014618/108006274	3	108006627/108014442/108019341
BP	GO:2000113	negative regulation of cellular macromolecule biosynthetic process	11/2967	13/4314	0.17661289973497	0.441880152751817	108014003/108007671/108004711/108008541/108014619/108006627/108014442/108019341/108016114/108014618/108006274	LOC108014003/LOC108007671/LOC108004711/LOC108008541/LOC108014619/LOC108006627/LOC108014442/LOC108019341/LOC108016114/LOC108014618/LOC108006274	11	8	108014003/108007671/108004711/108008541/108014619/108016114/108014618/108006274	3	108006627/108014442/108019341
BP	GO:0008610	lipid biosynthetic process	30/2967	39/4314	0.17712893116704	0.441880152751817	108011679/108010630/108008424/108009091/108019720/108019846/108021530/108015815/108015758/108005908/108013162/108005950/108005435/108012591/108008415/108005636/108009698/108019143/108010765/108016438/108010609/108007164/108012311/108013695/108010677/108005569/108019817/108007645/108017819/108015721	LOC108011679/LOC108010630/LOC108008424/LOC108009091/LOC108019720/LOC108019846/LOC108021530/LOC108015815/LOC108015758/LOC108005908/LOC108013162/LOC108005950/LOC108005435/LOC108012591/LOC108008415/LOC108005636/LOC108009698/LOC108019143/LOC108010765/LOC108016438/LOC108010609/LOC108007164/LOC108012311/LOC108013695/LOC108010677/LOC108005569/LOC108019817/LOC108007645/LOC108017819/LOC108015721	30	15	108021530/108015758/108005435/108008415/108005636/108010765/108016438/108007164/108012311/108010677/108005569/108019817/108007645/108017819/108015721	15	108011679/108010630/108008424/108009091/108019720/108019846/108015815/108005908/108013162/108005950/108012591/108009698/108019143/108010609/108013695
BP	GO:0009892	negative regulation of metabolic process	19/2967	24/4314	0.191146171264311	0.474325684248476	108014003/108018753/108007671/108004711/108010917/108010924/108017411/108004871/108010223/108019255/108008541/108014619/108006627/108014442/108019341/108016114/108020885/108014618/108006274	LOC108014003/LOC108018753/LOC108007671/LOC108004711/LOC108010917/LOC108010924/LOC108017411/LOC108004871/LOC108010223/LOC108019255/LOC108008541/LOC108014619/LOC108006627/LOC108014442/LOC108019341/LOC108016114/LOC108020885/LOC108014618/LOC108006274	19	11	108014003/108007671/108004711/108004871/108010223/108008541/108014619/108016114/108020885/108014618/108006274	8	108018753/108010917/108010924/108017411/108019255/108006627/108014442/108019341
BP	GO:0045184	establishment of protein localization	64/2967	87/4314	0.196926670480574	0.486097939238892	108018611/108017840/108018321/108013315/108017038/108013624/108019511/108021467/108005245/108005244/108021125/108004726/108016908/108013405/108016961/108004705/108006745/108018068/108012000/108013733/108017479/108015172/108017475/108021640/108019797/108021248/108006035/108018273/108015481/108010641/108006670/108005562/108008907/108009373/108021459/108012007/108006983/108005783/108006807/108013482…	LOC108018611/LOC108017840/LOC108018321/LOC108013315/LOC108017038/LOC108013624/LOC108019511/LOC108021467/LOC108005245/LOC108005244/LOC108021125/LOC108004726/LOC108016908/LOC108013405/LOC108016961/LOC108004705/LOC108006745/LOC108018068/LOC108012000/LOC108013733/LOC108017479/LOC108015172/LOC108017475/LOC108021640/LOC108019797/LOC108021248/LOC108006035/LOC108018273/LOC108015481/LOC108010641/LOC108006…	64	44	108018321/108013315/108019511/108021467/108004726/108016908/108013405/108016961/108004705/108006745/108018068/108012000/108013733/108015172/108017475/108019797/108006035/108015481/108010641/108009373/108021459/108012007/108006983/108005783/108006807/108013482/108016940/108011987/108016877/108019889/108021258/108018111/108011457/108013305/108007247/108005857/108021639/108013468/108011989/108019177…	20	108018611/108017840/108017038/108013624/108005245/108005244/108021125/108017479/108021640/108021248/108018273/108006670/108005562/108008907/108009392/108019285/108005470/108010883/108020874/108009031
BP	GO:0050790	regulation of catalytic activity	16/2967	20/4314	0.202231433326203	0.496578755130834	108018753/108009526/108010453/108010917/108016305/108013741/108010924/108017411/108010223/108019255/108019122/108012943/108021050/108009036/108005517/108013262	LOC108018753/LOC108009526/LOC108010453/LOC108010917/LOC108016305/LOC108013741/LOC108010924/LOC108017411/LOC108010223/LOC108019255/LOC108019122/LOC108012943/LOC108021050/LOC108009036/LOC108005517/LOC108013262	16	5	108013741/108010223/108019122/108009036/108005517	11	108018753/108009526/108010453/108010917/108016305/108010924/108017411/108019255/108012943/108021050/108013262
BP	GO:0051641	cellular localization	68/2967	93/4314	0.213219846042332	0.517972635845974	108018611/108018321/108013315/108017038/108013624/108019711/108019511/108021467/108005245/108012911/108005244/108007851/108004726/108016908/108013405/108016961/108004705/108006745/108018068/108007928/108012000/108013733/108014676/108017479/108015172/108017475/108021640/108019797/108021248/108006035/108018273/108015481/108010641/108007493/108005562/108008907/108013485/108013378/108009373/108012007…	LOC108018611/LOC108018321/LOC108013315/LOC108017038/LOC108013624/LOC108019711/LOC108019511/LOC108021467/LOC108005245/LOC108012911/LOC108005244/LOC108007851/LOC108004726/LOC108016908/LOC108013405/LOC108016961/LOC108004705/LOC108006745/LOC108018068/LOC108007928/LOC108012000/LOC108013733/LOC108014676/LOC108017479/LOC108015172/LOC108017475/LOC108021640/LOC108019797/LOC108021248/LOC108006035/LOC108018…	68	50	108018321/108013315/108019711/108019511/108021467/108007851/108004726/108016908/108013405/108016961/108004705/108006745/108018068/108007928/108012000/108013733/108015172/108017475/108019797/108006035/108015481/108010641/108007493/108013485/108013378/108009373/108012007/108021484/108006983/108005783/108006807/108013482/108014811/108016940/108011987/108016877/108019889/108021258/108018111/108011457…	18	108018611/108017038/108013624/108005245/108012911/108005244/108014676/108017479/108021640/108021248/108018273/108005562/108008907/108009392/108019285/108010883/108020874/108009031
BP	GO:0006790	sulfur compound metabolic process	13/2967	16/4314	0.213530722969868	0.517972635845974	108007860/108019060/108016681/108010424/108021410/108016900/108005475/108007249/108016761/108005203/108013840/108018547/108007395	LOC108007860/LOC108019060/LOC108016681/LOC108010424/LOC108021410/LOC108016900/LOC108005475/LOC108007249/LOC108016761/LOC108005203/LOC108013840/LOC108018547/LOC108007395	13	5	108010424/108021410/108016761/108013840/108007395	8	108007860/108019060/108016681/108016900/108005475/108007249/108005203/108018547
BP	GO:0016070	RNA metabolic process	341/2967	484/4314	0.214257337642045	0.517972635845974	108010208/108008253/108020569/108018043/108020796/108005715/108015173/108020368/108013055/108008358/108016601/108008316/108018928/108009276/108016972/108013609/108007938/108017771/108007690/108015131/108021283/108011007/108020340/108015051/108010485/108012283/108021540/108012375/108021233/108010193/108019123/108005796/108019796/108007454/108016599/108015875/108013069/108021545/108021394/108015133…	LOC108010208/LOC108008253/LOC108020569/LOC108018043/LOC108020796/LOC108005715/LOC108015173/LOC108020368/LOC108013055/LOC108008358/LOC108016601/LOC108008316/LOC108018928/LOC108009276/LOC108016972/LOC108013609/LOC108007938/LOC108017771/LOC108007690/LOC108015131/LOC108021283/LOC108011007/LOC108020340/LOC108015051/LOC108010485/LOC108012283/LOC108021540/LOC108012375/LOC108021233/LOC108010193/LOC108019…	341	226	108010208/108008253/108020569/108018043/108020796/108005715/108015173/108013055/108016601/108008316/108018928/108009276/108016972/108007938/108017771/108021283/108015051/108021540/108012375/108021233/108019123/108005796/108019796/108007454/108016599/108015875/108013069/108021394/108015133/108009016/108021101/108018312/108013309/108005781/108015037/108008096/108011544/108009102/108004711/108018946…	115	108020368/108008358/108013609/108007690/108015131/108011007/108020340/108010485/108012283/108010193/108021545/108010977/108010309/108012362/108006852/108018247/108020394/108020347/108005788/108016048/108013452/108011124/108007867/108016254/108021154/108013544/108013929/108020428/108013300/108011585/108005299/108020566/108009355/108013874/108005416/108019133/108015207/108021456/108004552/108021038…
BP	GO:0007005	mitochondrion organization	10/2967	12/4314	0.224220744789011	0.53110873386892	108011007/108005245/108005244/108017479/108014803/108005478/108005562/108015150/108021047/108007247	LOC108011007/LOC108005245/LOC108005244/LOC108017479/LOC108014803/LOC108005478/LOC108005562/LOC108015150/LOC108021047/LOC108007247	10	4	108014803/108005478/108021047/108007247	6	108011007/108005245/108005244/108017479/108005562/108015150
BP	GO:0030029	actin filament-based process	10/2967	12/4314	0.224220744789011	0.53110873386892	108013224/108021437/108017244/108018320/108013730/108004602/108005241/108014553/108009769/108021176	LOC108013224/LOC108021437/LOC108017244/LOC108018320/LOC108013730/LOC108004602/LOC108005241/LOC108014553/LOC108009769/LOC108021176	10	8	108021437/108018320/108013730/108004602/108005241/108014553/108009769/108021176	2	108013224/108017244
BP	GO:0030036	actin cytoskeleton organization	10/2967	12/4314	0.224220744789011	0.53110873386892	108013224/108021437/108017244/108018320/108013730/108004602/108005241/108014553/108009769/108021176	LOC108013224/LOC108021437/LOC108017244/LOC108018320/LOC108013730/LOC108004602/LOC108005241/LOC108014553/LOC108009769/LOC108021176	10	8	108021437/108018320/108013730/108004602/108005241/108014553/108009769/108021176	2	108013224/108017244
BP	GO:0051260	protein homooligomerization	10/2967	12/4314	0.224220744789011	0.53110873386892	108005663/108012318/108021079/108019327/108010674/108016215/108020318/108008439/108011665/108016939	LOC108005663/LOC108012318/LOC108021079/LOC108019327/LOC108010674/LOC108016215/LOC108020318/LOC108008439/LOC108011665/LOC108016939	10	4	108005663/108016215/108011665/108016939	6	108012318/108021079/108019327/108010674/108020318/108008439
BP	GO:0051188	cofactor biosynthetic process	18/2967	23/4314	0.228156555875021	0.535888601991725	108016804/108019781/108021009/108007562/108021410/108010779/108010063/108015047/108007249/108016761/108017666/108005820/108013493/108006176/108019780/108013840/108007733/108018547	LOC108016804/LOC108019781/LOC108021009/LOC108007562/LOC108021410/LOC108010779/LOC108010063/LOC108015047/LOC108007249/LOC108016761/LOC108017666/LOC108005820/LOC108013493/LOC108006176/LOC108019780/LOC108013840/LOC108007733/LOC108018547	18	12	108016804/108019781/108007562/108021410/108010779/108010063/108015047/108016761/108017666/108013493/108006176/108013840	6	108021009/108007249/108005820/108019780/108007733/108018547
BP	GO:0034613	cellular protein localization	60/2967	82/4314	0.229666543710739	0.535888601991725	108018611/108018321/108013315/108017038/108013624/108019511/108021467/108005245/108012911/108005244/108004726/108016908/108013405/108016961/108004705/108006745/108018068/108012000/108013733/108017479/108015172/108017475/108021640/108019797/108021248/108006035/108018273/108015481/108010641/108005562/108008907/108013485/108013378/108009373/108012007/108006983/108005783/108006807/108013482/108016940…	LOC108018611/LOC108018321/LOC108013315/LOC108017038/LOC108013624/LOC108019511/LOC108021467/LOC108005245/LOC108012911/LOC108005244/LOC108004726/LOC108016908/LOC108013405/LOC108016961/LOC108004705/LOC108006745/LOC108018068/LOC108012000/LOC108013733/LOC108017479/LOC108015172/LOC108017475/LOC108021640/LOC108019797/LOC108021248/LOC108006035/LOC108018273/LOC108015481/LOC108010641/LOC108005562/LOC108008…	60	43	108018321/108013315/108019511/108021467/108004726/108016908/108013405/108016961/108004705/108006745/108018068/108012000/108013733/108015172/108017475/108019797/108006035/108015481/108010641/108013485/108013378/108009373/108012007/108006983/108005783/108006807/108013482/108016940/108011987/108016877/108019889/108021258/108018111/108011457/108013305/108007247/108005857/108011989/108019177/108007814…	17	108018611/108017038/108013624/108005245/108012911/108005244/108017479/108021640/108021248/108018273/108005562/108008907/108009392/108019285/108010883/108020874/108009031
BP	GO:0070727	cellular macromolecule localization	60/2967	82/4314	0.229666543710739	0.535888601991725	108018611/108018321/108013315/108017038/108013624/108019511/108021467/108005245/108012911/108005244/108004726/108016908/108013405/108016961/108004705/108006745/108018068/108012000/108013733/108017479/108015172/108017475/108021640/108019797/108021248/108006035/108018273/108015481/108010641/108005562/108008907/108013485/108013378/108009373/108012007/108006983/108005783/108006807/108013482/108016940…	LOC108018611/LOC108018321/LOC108013315/LOC108017038/LOC108013624/LOC108019511/LOC108021467/LOC108005245/LOC108012911/LOC108005244/LOC108004726/LOC108016908/LOC108013405/LOC108016961/LOC108004705/LOC108006745/LOC108018068/LOC108012000/LOC108013733/LOC108017479/LOC108015172/LOC108017475/LOC108021640/LOC108019797/LOC108021248/LOC108006035/LOC108018273/LOC108015481/LOC108010641/LOC108005562/LOC108008…	60	43	108018321/108013315/108019511/108021467/108004726/108016908/108013405/108016961/108004705/108006745/108018068/108012000/108013733/108015172/108017475/108019797/108006035/108015481/108010641/108013485/108013378/108009373/108012007/108006983/108005783/108006807/108013482/108016940/108011987/108016877/108019889/108021258/108018111/108011457/108013305/108007247/108005857/108011989/108019177/108007814…	17	108018611/108017038/108013624/108005245/108012911/108005244/108017479/108021640/108021248/108018273/108005562/108008907/108009392/108019285/108010883/108020874/108009031
BP	GO:0033036	macromolecule localization	79/2967	109/4314	0.231485152455707	0.536649614734223	108018611/108017840/108018321/108013315/108020355/108017038/108013624/108019511/108021467/108005245/108007219/108012911/108005479/108005643/108005244/108021125/108004726/108016908/108013405/108016961/108004705/108006745/108018068/108012000/108013733/108017479/108015172/108017475/108021640/108019797/108021248/108009239/108021617/108006035/108018273/108015481/108010641/108006670/108005562/108008907…	LOC108018611/LOC108017840/LOC108018321/LOC108013315/LOC108020355/LOC108017038/LOC108013624/LOC108019511/LOC108021467/LOC108005245/LOC108007219/LOC108012911/LOC108005479/LOC108005643/LOC108005244/LOC108021125/LOC108004726/LOC108016908/LOC108013405/LOC108016961/LOC108004705/LOC108006745/LOC108018068/LOC108012000/LOC108013733/LOC108017479/LOC108015172/LOC108017475/LOC108021640/LOC108019797/LOC108021…	79	53	108018321/108013315/108019511/108021467/108005479/108005643/108004726/108016908/108013405/108016961/108004705/108006745/108018068/108012000/108013733/108015172/108017475/108019797/108009239/108021617/108006035/108015481/108010641/108013485/108015137/108013378/108009373/108021459/108012007/108006983/108005783/108006807/108013482/108016940/108011987/108016877/108019889/108018218/108021258/108018217…	26	108018611/108017840/108020355/108017038/108013624/108005245/108007219/108012911/108005244/108021125/108017479/108021640/108021248/108018273/108006670/108005562/108008907/108018921/108009392/108019285/108005470/108016997/108010883/108005445/108020874/108009031
BP	GO:0008104	protein localization	67/2967	92/4314	0.233608992426962	0.536649614734223	108018611/108017840/108018321/108013315/108017038/108013624/108019511/108021467/108005245/108012911/108005244/108021125/108004726/108016908/108013405/108016961/108004705/108006745/108018068/108012000/108013733/108017479/108015172/108017475/108021640/108019797/108021248/108006035/108018273/108015481/108010641/108006670/108005562/108008907/108013485/108013378/108009373/108021459/108012007/108006983…	LOC108018611/LOC108017840/LOC108018321/LOC108013315/LOC108017038/LOC108013624/LOC108019511/LOC108021467/LOC108005245/LOC108012911/LOC108005244/LOC108021125/LOC108004726/LOC108016908/LOC108013405/LOC108016961/LOC108004705/LOC108006745/LOC108018068/LOC108012000/LOC108013733/LOC108017479/LOC108015172/LOC108017475/LOC108021640/LOC108019797/LOC108021248/LOC108006035/LOC108018273/LOC108015481/LOC108010…	67	46	108018321/108013315/108019511/108021467/108004726/108016908/108013405/108016961/108004705/108006745/108018068/108012000/108013733/108015172/108017475/108019797/108006035/108015481/108010641/108013485/108013378/108009373/108021459/108012007/108006983/108005783/108006807/108013482/108016940/108011987/108016877/108019889/108021258/108018111/108011457/108013305/108007247/108005857/108021639/108013468…	21	108018611/108017840/108017038/108013624/108005245/108012911/108005244/108021125/108017479/108021640/108021248/108018273/108006670/108005562/108008907/108009392/108019285/108005470/108010883/108020874/108009031
BP	GO:0016311	dephosphorylation	33/2967	44/4314	0.235203034669183	0.536649614734223	108013260/108015212/108015325/108018753/108021546/108009526/108010453/108015326/108019127/108010917/108019311/108010291/108010924/108017411/108020473/108006563/108014712/108018474/108010724/108019255/108012943/108015147/108010280/108013331/108021050/108015626/108014250/108012802/108020751/108009674/108007840/108016748/108013270	LOC108013260/LOC108015212/LOC108015325/LOC108018753/LOC108021546/LOC108009526/LOC108010453/LOC108015326/LOC108019127/LOC108010917/LOC108019311/LOC108010291/LOC108010924/LOC108017411/LOC108020473/LOC108006563/LOC108014712/LOC108018474/LOC108010724/LOC108019255/LOC108012943/LOC108015147/LOC108010280/LOC108013331/LOC108021050/LOC108015626/LOC108014250/LOC108012802/LOC108020751/LOC108009674/LOC108007…	33	6	108006563/108015147/108010280/108013331/108014250/108007840	27	108013260/108015212/108015325/108018753/108021546/108009526/108010453/108015326/108019127/108010917/108019311/108010291/108010924/108017411/108020473/108014712/108018474/108010724/108019255/108012943/108021050/108015626/108012802/108020751/108009674/108016748/108013270
BP	GO:0016071	mRNA metabolic process	28/2967	37/4314	0.235713903273454	0.536649614734223	108016972/108013069/108015037/108009102/108005630/108013048/108014695/108004871/108006563/108010223/108015290/108021038/108011258/108015142/108012402/108012369/108017462/108009339/108005656/108020998/108019085/108006699/108020885/108017580/108015590/108005620/108019635/108004809	LOC108016972/LOC108013069/LOC108015037/LOC108009102/LOC108005630/LOC108013048/LOC108014695/LOC108004871/LOC108006563/LOC108010223/LOC108015290/LOC108021038/LOC108011258/LOC108015142/LOC108012402/LOC108012369/LOC108017462/LOC108009339/LOC108005656/LOC108020998/LOC108019085/LOC108006699/LOC108020885/LOC108017580/LOC108015590/LOC108005620/LOC108019635/LOC108004809	28	22	108016972/108013069/108015037/108009102/108005630/108013048/108014695/108004871/108006563/108010223/108015290/108011258/108015142/108012402/108012369/108017462/108005656/108019085/108006699/108020885/108005620/108004809	6	108021038/108009339/108020998/108017580/108015590/108019635
BP	GO:0051056	regulation of small GTPase mediated signal transduction	28/2967	37/4314	0.235713903273454	0.536649614734223	108020030/108009209/108009162/108005913/108006251/108013321/108006869/108016541/108012961/108012036/108015211/108012888/108018821/108016849/108011409/108011386/108016071/108020944/108006825/108006809/108005135/108005926/108009115/108016154/108015225/108020047/108007553/108016794	LOC108020030/LOC108009209/LOC108009162/LOC108005913/LOC108006251/LOC108013321/LOC108006869/LOC108016541/LOC108012961/LOC108012036/LOC108015211/LOC108012888/LOC108018821/LOC108016849/LOC108011409/LOC108011386/LOC108016071/LOC108020944/LOC108006825/LOC108006809/LOC108005135/LOC108005926/LOC108009115/LOC108016154/LOC108015225/LOC108020047/LOC108007553/LOC108016794	28	4	108005913/108006869/108015211/108006825	24	108020030/108009209/108009162/108006251/108013321/108016541/108012961/108012036/108012888/108018821/108016849/108011409/108011386/108016071/108020944/108006809/108005135/108005926/108009115/108016154/108015225/108020047/108007553/108016794
BP	GO:0000278	mitotic cell cycle	15/2967	19/4314	0.244199239402298	0.553282334684434	108010862/108008902/108021713/108016687/108007709/108016922/108013267/108009892/108014811/108019630/108004874/108005955/108010230/108004891/108017790	LOC108010862/LOC108008902/LOC108021713/LOC108016687/LOC108007709/LOC108016922/LOC108013267/LOC108009892/LOC108014811/LOC108019630/LOC108004874/LOC108005955/LOC108010230/LOC108004891/LOC108017790	15	14	108010862/108021713/108016687/108007709/108016922/108013267/108009892/108014811/108019630/108004874/108005955/108010230/108004891/108017790	1	108008902
BP	GO:0051246	regulation of protein metabolic process	12/2967	15/4314	0.262025577913685	0.590817288661146	108012898/108021197/108009526/108010453/108007671/108008485/108020473/108006627/108012943/108014442/108021050/108004815	LOC108012898/LOC108021197/LOC108009526/LOC108010453/LOC108007671/LOC108008485/LOC108020473/LOC108006627/LOC108012943/LOC108014442/LOC108021050/LOC108004815	12	4	108021197/108007671/108008485/108004815	8	108012898/108009526/108010453/108020473/108006627/108012943/108014442/108021050
BP	GO:0006643	membrane lipid metabolic process	17/2967	22/4314	0.270287846760238	0.600781991140056	108011679/108010630/108008424/108015815/108008895/108013162/108005950/108005435/108012591/108008415/108009698/108016438/108010609/108007164/108010677/108005569/108019817	LOC108011679/LOC108010630/LOC108008424/LOC108015815/LOC108008895/LOC108013162/LOC108005950/LOC108005435/LOC108012591/LOC108008415/LOC108009698/LOC108016438/LOC108010609/LOC108007164/LOC108010677/LOC108005569/LOC108019817	17	7	108005435/108008415/108016438/108007164/108010677/108005569/108019817	10	108011679/108010630/108008424/108015815/108008895/108013162/108005950/108012591/108009698/108010609
BP	GO:0022402	cell cycle process	17/2967	22/4314	0.270287846760238	0.600781991140056	108010862/108008329/108008902/108020543/108021713/108016687/108009086/108013267/108009892/108014811/108016087/108004874/108005955/108010230/108004891/108014548/108017790	LOC108010862/LOC108008329/LOC108008902/LOC108020543/LOC108021713/LOC108016687/LOC108009086/LOC108013267/LOC108009892/LOC108014811/LOC108016087/LOC108004874/LOC108005955/LOC108010230/LOC108004891/LOC108014548/LOC108017790	17	13	108010862/108008329/108021713/108016687/108009086/108013267/108009892/108014811/108004874/108005955/108010230/108004891/108017790	4	108008902/108020543/108016087/108014548
BP	GO:0032787	monocarboxylic acid metabolic process	17/2967	22/4314	0.270287846760238	0.600781991140056	108017623/108014070/108013599/108016987/108009128/108020495/108019720/108009662/108018420/108012413/108020882/108016583/108017955/108021566/108008718/108020525/108008338	LOC108017623/LOC108014070/LOC108013599/LOC108016987/LOC108009128/LOC108020495/LOC108019720/LOC108009662/LOC108018420/LOC108012413/LOC108020882/LOC108016583/LOC108017955/LOC108021566/LOC108008718/LOC108020525/LOC108008338	17	4	108016987/108012413/108020882/108008718	13	108017623/108014070/108013599/108009128/108020495/108019720/108009662/108018420/108016583/108017955/108021566/108020525/108008338
BP	GO:0006612	protein targeting to membrane	9/2967	11/4314	0.281919907912316	0.609310768713715	108021467/108004726/108013405/108012000/108012007/108005783/108011987/108011989/108007814	LOC108021467/LOC108004726/LOC108013405/LOC108012000/LOC108012007/LOC108005783/LOC108011987/LOC108011989/LOC108007814	9	9	108021467/108004726/108013405/108012000/108012007/108005783/108011987/108011989/108007814	0
BP	GO:0006613	cotranslational protein targeting to membrane	9/2967	11/4314	0.281919907912316	0.609310768713715	108021467/108004726/108013405/108012000/108012007/108005783/108011987/108011989/108007814	LOC108021467/LOC108004726/LOC108013405/LOC108012000/LOC108012007/LOC108005783/LOC108011987/LOC108011989/LOC108007814	9	9	108021467/108004726/108013405/108012000/108012007/108005783/108011987/108011989/108007814	0
BP	GO:0006614	SRP-dependent cotranslational protein targeting to membrane	9/2967	11/4314	0.281919907912316	0.609310768713715	108021467/108004726/108013405/108012000/108012007/108005783/108011987/108011989/108007814	LOC108021467/LOC108004726/LOC108013405/LOC108012000/LOC108012007/LOC108005783/LOC108011987/LOC108011989/LOC108007814	9	9	108021467/108004726/108013405/108012000/108012007/108005783/108011987/108011989/108007814	0
BP	GO:0045047	protein targeting to ER	9/2967	11/4314	0.281919907912316	0.609310768713715	108021467/108004726/108013405/108012000/108012007/108005783/108011987/108011989/108007814	LOC108021467/LOC108004726/LOC108013405/LOC108012000/LOC108012007/LOC108005783/LOC108011987/LOC108011989/LOC108007814	9	9	108021467/108004726/108013405/108012000/108012007/108005783/108011987/108011989/108007814	0
BP	GO:0046434	organophosphate catabolic process	9/2967	11/4314	0.281919907912316	0.609310768713715	108020514/108008262/108010185/108004667/108008429/108021226/108009480/108010184/108016500	LOC108020514/LOC108008262/LOC108010185/LOC108004667/LOC108008429/LOC108021226/LOC108009480/LOC108010184/LOC108016500	9	4	108004667/108008429/108021226/108010184	5	108020514/108008262/108010185/108009480/108016500
BP	GO:0072599	establishment of protein localization to endoplasmic reticulum	9/2967	11/4314	0.281919907912316	0.609310768713715	108021467/108004726/108013405/108012000/108012007/108005783/108011987/108011989/108007814	LOC108021467/LOC108004726/LOC108013405/LOC108012000/LOC108012007/LOC108005783/LOC108011987/LOC108011989/LOC108007814	9	9	108021467/108004726/108013405/108012000/108012007/108005783/108011987/108011989/108007814	0
BP	GO:0034470	ncRNA processing	36/2967	49/4314	0.293231215423143	0.630850642355293	108008253/108016601/108008316/108009276/108015051/108021233/108019123/108018312/108014273/108007085/108021693/108015361/108015308/108007655/108016754/108011585/108012382/108005258/108011669/108019302/108018980/108014062/108016742/108016756/108017313/108009010/108006564/108021395/108005669/108008696/108006835/108013987/108014710/108006815/108011356/108014653	LOC108008253/LOC108016601/LOC108008316/LOC108009276/LOC108015051/LOC108021233/LOC108019123/LOC108018312/LOC108014273/LOC108007085/LOC108021693/LOC108015361/LOC108015308/LOC108007655/LOC108016754/LOC108011585/LOC108012382/LOC108005258/LOC108011669/LOC108019302/LOC108018980/LOC108014062/LOC108016742/LOC108016756/LOC108017313/LOC108009010/LOC108006564/LOC108021395/LOC108005669/LOC108008696/LOC108006…	36	35	108008253/108016601/108008316/108009276/108015051/108021233/108019123/108018312/108014273/108007085/108021693/108015361/108015308/108007655/108016754/108012382/108005258/108011669/108019302/108018980/108014062/108016742/108016756/108017313/108009010/108006564/108021395/108005669/108008696/108006835/108013987/108014710/108006815/108011356/108014653	1	108011585
BP	GO:0000280	nuclear division	11/2967	14/4314	0.318447602650756	0.672756421816236	108008902/108021713/108016687/108009086/108013267/108009892/108004874/108005955/108010230/108004891/108017790	LOC108008902/LOC108021713/LOC108016687/LOC108009086/LOC108013267/LOC108009892/LOC108004874/LOC108005955/LOC108010230/LOC108004891/LOC108017790	11	10	108021713/108016687/108009086/108013267/108009892/108004874/108005955/108010230/108004891/108017790	1	108008902
BP	GO:0032268	regulation of cellular protein metabolic process	11/2967	14/4314	0.318447602650756	0.672756421816236	108012898/108009526/108010453/108007671/108008485/108020473/108006627/108012943/108014442/108021050/108004815	LOC108012898/LOC108009526/LOC108010453/LOC108007671/LOC108008485/LOC108020473/LOC108006627/LOC108012943/LOC108014442/LOC108021050/LOC108004815	11	3	108007671/108008485/108004815	8	108012898/108009526/108010453/108020473/108006627/108012943/108014442/108021050
BP	GO:0051259	protein oligomerization	11/2967	14/4314	0.318447602650756	0.672756421816236	108005663/108012318/108021079/108019327/108010674/108017972/108016215/108020318/108008439/108011665/108016939	LOC108005663/LOC108012318/LOC108021079/LOC108019327/LOC108010674/LOC108017972/LOC108016215/LOC108020318/LOC108008439/LOC108011665/LOC108016939	11	4	108005663/108016215/108011665/108016939	7	108012318/108021079/108019327/108010674/108017972/108020318/108008439
BP	GO:0098813	nuclear chromosome segregation	11/2967	14/4314	0.318447602650756	0.672756421816236	108008902/108021713/108016687/108009086/108013267/108009892/108004874/108005955/108010230/108004891/108017790	LOC108008902/LOC108021713/LOC108016687/LOC108009086/LOC108013267/LOC108009892/LOC108004874/LOC108005955/LOC108010230/LOC108004891/LOC108017790	11	10	108021713/108016687/108009086/108013267/108009892/108004874/108005955/108010230/108004891/108017790	1	108008902
BP	GO:0044723	single-organism carbohydrate metabolic process	28/2967	38/4314	0.32202093240134	0.677254786081741	108010310/108017623/108014576/108014070/108013599/108009128/108018957/108020495/108007425/108012469/108015846/108009242/108009662/108007421/108018420/108019724/108018126/108016583/108017955/108019013/108006522/108015118/108019227/108020525/108015140/108004926/108021699/108021571	LOC108010310/LOC108017623/LOC108014576/LOC108014070/LOC108013599/LOC108009128/LOC108018957/LOC108020495/LOC108007425/LOC108012469/LOC108015846/LOC108009242/LOC108009662/LOC108007421/LOC108018420/LOC108019724/LOC108018126/LOC108016583/LOC108017955/LOC108019013/LOC108006522/LOC108015118/LOC108019227/LOC108020525/LOC108015140/LOC108004926/LOC108021699/LOC108021571	28	1	108004926	27	108010310/108017623/108014576/108014070/108013599/108009128/108018957/108020495/108007425/108012469/108015846/108009242/108009662/108007421/108018420/108019724/108018126/108016583/108017955/108019013/108006522/108015118/108019227/108020525/108015140/108021699/108021571
BP	GO:0006091	generation of precursor metabolites and energy	23/2967	31/4314	0.330625576270686	0.683098657581284	108017623/108017063/108015254/108014070/108013599/108009128/108021458/108020495/108007447/108009662/108018420/108016583/108017955/108014821/108015886/108014843/108020525/108015255/108015186/108006278/108012642/108004926/novel.690	LOC108017623/LOC108017063/LOC108015254/LOC108014070/LOC108013599/LOC108009128/LOC108021458/LOC108020495/LOC108007447/LOC108009662/LOC108018420/LOC108016583/LOC108017955/LOC108014821/LOC108015886/LOC108014843/LOC108020525/LOC108015255/LOC108015186/LOC108006278/LOC108012642/LOC108004926/-	23	6	108015255/108015186/108006278/108012642/108004926/novel.690	17	108017623/108017063/108015254/108014070/108013599/108009128/108021458/108020495/108007447/108009662/108018420/108016583/108017955/108014821/108015886/108014843/108020525
BP	GO:0007265	Ras protein signal transduction	23/2967	31/4314	0.330625576270686	0.683098657581284	108009209/108009162/108005913/108006251/108013321/108006869/108016541/108012961/108012036/108012888/108018821/108016849/108011409/108011386/108016071/108020944/108006825/108006809/108005926/108009115/108015225/108020047/108016794	LOC108009209/LOC108009162/LOC108005913/LOC108006251/LOC108013321/LOC108006869/LOC108016541/LOC108012961/LOC108012036/LOC108012888/LOC108018821/LOC108016849/LOC108011409/LOC108011386/LOC108016071/LOC108020944/LOC108006825/LOC108006809/LOC108005926/LOC108009115/LOC108015225/LOC108020047/LOC108016794	23	3	108005913/108006869/108006825	20	108009209/108009162/108006251/108013321/108016541/108012961/108012036/108012888/108018821/108016849/108011409/108011386/108016071/108020944/108006809/108005926/108009115/108015225/108020047/108016794
BP	GO:0018193	peptidyl-amino acid modification	23/2967	31/4314	0.330625576270686	0.683098657581284	108012106/108010051/108019809/108013115/108006325/108009927/108012863/108005232/108010061/108012823/108015425/108009059/108017794/108008416/108014832/108009536/108016862/108011147/108011489/108008395/108013188/108009741/108013155	LOC108012106/LOC108010051/LOC108019809/LOC108013115/LOC108006325/LOC108009927/LOC108012863/LOC108005232/LOC108010061/LOC108012823/LOC108015425/LOC108009059/LOC108017794/LOC108008416/LOC108014832/LOC108009536/LOC108016862/LOC108011147/LOC108011489/LOC108008395/LOC108013188/LOC108009741/LOC108013155	23	13	108006325/108010061/108009059/108017794/108008416/108014832/108009536/108016862/108011489/108008395/108013188/108009741/108013155	10	108012106/108010051/108019809/108013115/108009927/108012863/108005232/108012823/108015425/108011147
BP	GO:0046578	regulation of Ras protein signal transduction	23/2967	31/4314	0.330625576270686	0.683098657581284	108009209/108009162/108005913/108006251/108013321/108006869/108016541/108012961/108012036/108012888/108018821/108016849/108011409/108011386/108016071/108020944/108006825/108006809/108005926/108009115/108015225/108020047/108016794	LOC108009209/LOC108009162/LOC108005913/LOC108006251/LOC108013321/LOC108006869/LOC108016541/LOC108012961/LOC108012036/LOC108012888/LOC108018821/LOC108016849/LOC108011409/LOC108011386/LOC108016071/LOC108020944/LOC108006825/LOC108006809/LOC108005926/LOC108009115/LOC108015225/LOC108020047/LOC108016794	23	3	108005913/108006869/108006825	20	108009209/108009162/108006251/108013321/108016541/108012961/108012036/108012888/108018821/108016849/108011409/108011386/108016071/108020944/108006809/108005926/108009115/108015225/108020047/108016794
BP	GO:0044712	single-organism catabolic process	25/2967	34/4314	0.346667523013157	0.696685045219535	108017623/108014070/108013599/108016987/108009128/108020495/108010185/108012469/108004667/108009662/108018420/108008895/108008429/108021226/108016583/108017955/108009480/108021566/108020249/108018137/108012054/108020525/108021836/108010184/108008338	LOC108017623/LOC108014070/LOC108013599/LOC108016987/LOC108009128/LOC108020495/LOC108010185/LOC108012469/LOC108004667/LOC108009662/LOC108018420/LOC108008895/LOC108008429/LOC108021226/LOC108016583/LOC108017955/LOC108009480/LOC108021566/LOC108020249/LOC108018137/LOC108012054/LOC108020525/LOC108021836/LOC108010184/LOC108008338	25	6	108016987/108004667/108008429/108021226/108012054/108010184	19	108017623/108014070/108013599/108009128/108020495/108010185/108012469/108009662/108018420/108008895/108016583/108017955/108009480/108021566/108020249/108018137/108020525/108021836/108008338
BP	GO:0010629	negative regulation of gene expression	13/2967	17/4314	0.34689721562597	0.696685045219535	108007671/108004711/108004871/108010223/108008541/108014619/108006627/108014442/108019341/108016114/108020885/108014618/108006274	LOC108007671/LOC108004711/LOC108004871/LOC108010223/LOC108008541/LOC108014619/LOC108006627/LOC108014442/LOC108019341/LOC108016114/LOC108020885/LOC108014618/LOC108006274	13	10	108007671/108004711/108004871/108010223/108008541/108014619/108016114/108020885/108014618/108006274	3	108006627/108014442/108019341
BP	GO:0048285	organelle fission	13/2967	17/4314	0.34689721562597	0.696685045219535	108008902/108021713/108016687/108009086/108013267/108017984/108009892/108014864/108004874/108005955/108010230/108004891/108017790	LOC108008902/LOC108021713/LOC108016687/LOC108009086/LOC108013267/LOC108017984/LOC108009892/LOC108014864/LOC108004874/LOC108005955/LOC108010230/LOC108004891/LOC108017790	13	12	108021713/108016687/108009086/108013267/108017984/108009892/108014864/108004874/108005955/108010230/108004891/108017790	1	108008902
BP	GO:0051336	regulation of hydrolase activity	13/2967	17/4314	0.34689721562597	0.696685045219535	108018753/108009526/108010453/108010917/108016305/108010924/108017411/108019255/108019122/108012943/108021050/108009036/108013262	LOC108018753/LOC108009526/LOC108010453/LOC108010917/LOC108016305/LOC108010924/LOC108017411/LOC108019255/LOC108019122/LOC108012943/LOC108021050/LOC108009036/LOC108013262	13	2	108019122/108009036	11	108018753/108009526/108010453/108010917/108016305/108010924/108017411/108019255/108012943/108021050/108013262
BP	GO:0006915	apoptotic process	8/2967	10/4314	0.350570726379126	0.696685045219535	108018011/108008421/108009326/108020543/108013467/108009695/108009225/108006089	LOC108018011/LOC108008421/LOC108009326/LOC108020543/LOC108013467/LOC108009695/LOC108009225/LOC108006089	8	3	108018011/108009326/108006089	5	108008421/108020543/108013467/108009695/108009225
BP	GO:0008219	cell death	8/2967	10/4314	0.350570726379126	0.696685045219535	108018011/108008421/108009326/108020543/108013467/108009695/108009225/108006089	LOC108018011/LOC108008421/LOC108009326/LOC108020543/LOC108013467/LOC108009695/LOC108009225/LOC108006089	8	3	108018011/108009326/108006089	5	108008421/108020543/108013467/108009695/108009225
BP	GO:0012501	programmed cell death	8/2967	10/4314	0.350570726379126	0.696685045219535	108018011/108008421/108009326/108020543/108013467/108009695/108009225/108006089	LOC108018011/LOC108008421/LOC108009326/LOC108020543/LOC108013467/LOC108009695/LOC108009225/LOC108006089	8	3	108018011/108009326/108006089	5	108008421/108020543/108013467/108009695/108009225
BP	GO:0022411	cellular component disassembly	8/2967	10/4314	0.350570726379126	0.696685045219535	108012898/108017244/108008485/108004602/108021613/108009769/108006089/108020925	LOC108012898/LOC108017244/LOC108008485/LOC108004602/LOC108021613/LOC108009769/LOC108006089/LOC108020925	8	6	108008485/108004602/108021613/108009769/108006089/108020925	2	108012898/108017244
BP	GO:0045934	negative regulation of nucleobase-containing compound metabolic process	8/2967	10/4314	0.350570726379126	0.696685045219535	108014003/108004711/108008541/108014619/108019341/108016114/108014618/108006274	LOC108014003/LOC108004711/LOC108008541/LOC108014619/LOC108019341/LOC108016114/LOC108014618/LOC108006274	8	7	108014003/108004711/108008541/108014619/108016114/108014618/108006274	1	108019341
BP	GO:0009187	cyclic nucleotide metabolic process	22/2967	30/4314	0.374557439694031	0.738098484102943	108011980/108011925/108006301/108005554/108011978/108011923/108011924/108013105/108011938/108005381/108021327/108014032/108012599/108011645/108005621/108004915/108006947/108011295/108013541/108011050/108017081/108010797	LOC108011980/LOC108011925/LOC108006301/LOC108005554/LOC108011978/LOC108011923/LOC108011924/LOC108013105/LOC108011938/LOC108005381/LOC108021327/LOC108014032/LOC108012599/LOC108011645/LOC108005621/LOC108004915/LOC108006947/LOC108011295/LOC108013541/LOC108011050/LOC108017081/LOC108010797	22	0		22	108011980/108011925/108006301/108005554/108011978/108011923/108011924/108013105/108011938/108005381/108021327/108014032/108012599/108011645/108005621/108004915/108006947/108011295/108013541/108011050/108017081/108010797
BP	GO:0009190	cyclic nucleotide biosynthetic process	22/2967	30/4314	0.374557439694031	0.738098484102943	108011980/108011925/108006301/108005554/108011978/108011923/108011924/108013105/108011938/108005381/108021327/108014032/108012599/108011645/108005621/108004915/108006947/108011295/108013541/108011050/108017081/108010797	LOC108011980/LOC108011925/LOC108006301/LOC108005554/LOC108011978/LOC108011923/LOC108011924/LOC108013105/LOC108011938/LOC108005381/LOC108021327/LOC108014032/LOC108012599/LOC108011645/LOC108005621/LOC108004915/LOC108006947/LOC108011295/LOC108013541/LOC108011050/LOC108017081/LOC108010797	22	0		22	108011980/108011925/108006301/108005554/108011978/108011923/108011924/108013105/108011938/108005381/108021327/108014032/108012599/108011645/108005621/108004915/108006947/108011295/108013541/108011050/108017081/108010797
BP	GO:0000070	mitotic sister chromatid segregation	10/2967	13/4314	0.382913561635813	0.742092811599984	108008902/108021713/108016687/108013267/108009892/108004874/108005955/108010230/108004891/108017790	LOC108008902/LOC108021713/LOC108016687/LOC108013267/LOC108009892/LOC108004874/LOC108005955/LOC108010230/LOC108004891/LOC108017790	10	9	108021713/108016687/108013267/108009892/108004874/108005955/108010230/108004891/108017790	1	108008902
BP	GO:0000819	sister chromatid segregation	10/2967	13/4314	0.382913561635813	0.742092811599984	108008902/108021713/108016687/108013267/108009892/108004874/108005955/108010230/108004891/108017790	LOC108008902/LOC108021713/LOC108016687/LOC108013267/LOC108009892/LOC108004874/LOC108005955/LOC108010230/LOC108004891/LOC108017790	10	9	108021713/108016687/108013267/108009892/108004874/108005955/108010230/108004891/108017790	1	108008902
BP	GO:0006979	response to oxidative stress	10/2967	13/4314	0.382913561635813	0.742092811599984	108012053/108017866/108007725/108014750/108021140/108009660/108021574/108020229/108013252/108005979	LOC108012053/LOC108017866/LOC108007725/LOC108014750/LOC108021140/LOC108009660/LOC108021574/LOC108020229/LOC108013252/LOC108005979	10	8	108012053/108007725/108014750/108021140/108021574/108020229/108013252/108005979	2	108017866/108009660
BP	GO:0007067	mitotic nuclear division	10/2967	13/4314	0.382913561635813	0.742092811599984	108008902/108021713/108016687/108013267/108009892/108004874/108005955/108010230/108004891/108017790	LOC108008902/LOC108021713/LOC108016687/LOC108013267/LOC108009892/LOC108004874/LOC108005955/LOC108010230/LOC108004891/LOC108017790	10	9	108021713/108016687/108013267/108009892/108004874/108005955/108010230/108004891/108017790	1	108008902
BP	GO:0005996	monosaccharide metabolic process	12/2967	16/4314	0.40751014274514	0.776919743688905	108014576/108018957/108007425/108015846/108007421/108018126/108017955/108019013/108015118/108019227/108015140/108021699	LOC108014576/LOC108018957/LOC108007425/LOC108015846/LOC108007421/LOC108018126/LOC108017955/LOC108019013/LOC108015118/LOC108019227/LOC108015140/LOC108021699	12	0		12	108014576/108018957/108007425/108015846/108007421/108018126/108017955/108019013/108015118/108019227/108015140/108021699
BP	GO:0019318	hexose metabolic process	12/2967	16/4314	0.40751014274514	0.776919743688905	108014576/108018957/108007425/108015846/108007421/108018126/108017955/108019013/108015118/108019227/108015140/108021699	LOC108014576/LOC108018957/LOC108007425/LOC108015846/LOC108007421/LOC108018126/LOC108017955/LOC108019013/LOC108015118/LOC108019227/LOC108015140/LOC108021699	12	0		12	108014576/108018957/108007425/108015846/108007421/108018126/108017955/108019013/108015118/108019227/108015140/108021699
BP	GO:0048193	Golgi vesicle transport	12/2967	16/4314	0.40751014274514	0.776919743688905	108004705/108006745/108021248/108006035/108005871/108007493/108009392/108019285/108009893/108021675/108008325/108009031	LOC108004705/LOC108006745/LOC108021248/LOC108006035/LOC108005871/LOC108007493/LOC108009392/LOC108019285/LOC108009893/LOC108021675/LOC108008325/LOC108009031	12	6	108004705/108006745/108006035/108005871/108007493/108021675	6	108021248/108009392/108019285/108009893/108008325/108009031
BP	GO:1903047	mitotic cell cycle process	12/2967	16/4314	0.40751014274514	0.776919743688905	108010862/108008902/108021713/108016687/108013267/108009892/108014811/108004874/108005955/108010230/108004891/108017790	LOC108010862/LOC108008902/LOC108021713/LOC108016687/LOC108013267/LOC108009892/LOC108014811/LOC108004874/LOC108005955/LOC108010230/LOC108004891/LOC108017790	12	11	108010862/108021713/108016687/108013267/108009892/108014811/108004874/108005955/108010230/108004891/108017790	1	108008902
BP	GO:0007264	small GTPase mediated signal transduction	35/2967	49/4314	0.409258899480374	0.777094833426297	108020030/108021684/108009209/108009162/108005913/108018004/108006251/108013321/108006869/108016541/108012961/108016844/108012036/108015211/108012888/108018821/108021389/108016849/108011409/108011386/108016071/108020944/108006825/108006809/108005135/108005926/108013339/108007694/108009115/108016154/108015225/108020047/108007553/108011883/108016794	LOC108020030/LOC108021684/LOC108009209/LOC108009162/LOC108005913/LOC108018004/LOC108006251/LOC108013321/LOC108006869/LOC108016541/LOC108012961/LOC108016844/LOC108012036/LOC108015211/LOC108012888/LOC108018821/LOC108021389/LOC108016849/LOC108011409/LOC108011386/LOC108016071/LOC108020944/LOC108006825/LOC108006809/LOC108005135/LOC108005926/LOC108013339/LOC108007694/LOC108009115/LOC108016154/LOC108015…	35	6	108005913/108006869/108015211/108021389/108006825/108011883	29	108020030/108021684/108009209/108009162/108018004/108006251/108013321/108016541/108012961/108016844/108012036/108012888/108018821/108016849/108011409/108011386/108016071/108020944/108006809/108005135/108005926/108013339/108007694/108009115/108016154/108015225/108020047/108007553/108016794
BP	GO:0016192	vesicle-mediated transport	44/2967	62/4314	0.412651696741278	0.777243557315902	108012906/108016908/108004705/108006745/108013733/108015172/108021248/108006035/108012405/108005871/108007493/108021484/108018909/108016705/108020048/108009947/108013480/108009392/108018042/108018959/108019285/108009893/108016877/108021581/108020591/108012131/108021258/108004984/108015761/108011457/108013305/108021827/108021675/108013131/108017473/108015124/108005311/108020874/108008325/108009031…	LOC108012906/LOC108016908/LOC108004705/LOC108006745/LOC108013733/LOC108015172/LOC108021248/LOC108006035/LOC108012405/LOC108005871/LOC108007493/LOC108021484/LOC108018909/LOC108016705/LOC108020048/LOC108009947/LOC108013480/LOC108009392/LOC108018042/LOC108018959/LOC108019285/LOC108009893/LOC108016877/LOC108021581/LOC108020591/LOC108012131/LOC108021258/LOC108004984/LOC108015761/LOC108011457/LOC108013…	44	29	108016908/108004705/108006745/108013733/108015172/108006035/108005871/108007493/108021484/108018909/108009947/108013480/108018042/108016877/108021581/108020591/108012131/108021258/108004984/108011457/108013305/108021827/108021675/108013131/108017473/108012349/108014997/108012904/108019093	15	108012906/108021248/108012405/108016705/108020048/108009392/108018959/108019285/108009893/108015761/108015124/108005311/108020874/108008325/108009031
BP	GO:0065008	regulation of biological quality	44/2967	62/4314	0.412651696741278	0.777243557315902	novel.344/108016183/108004591/108005157/108004582/108008858/108007436/108019716/108007844/108011282/108021437/108017976/108021506/108018942/108012911/108020572/108008806/108021634/108017244/108011459/108014252/novel.136/108005451/108005628/108018320/108019124/108017111/108015146/108004602/108013168/108015137/108009996/108008475/108019876/108009990/108008861/108005241/108014553/108009769/108006921…	-/LOC108016183/LOC108004591/LOC108005157/LOC108004582/LOC108008858/LOC108007436/LOC108019716/LOC108007844/LOC108011282/LOC108021437/LOC108017976/LOC108021506/LOC108018942/LOC108012911/LOC108020572/LOC108008806/LOC108021634/LOC108017244/LOC108011459/LOC108014252/-/LOC108005451/LOC108005628/LOC108018320/LOC108019124/LOC108017111/LOC108015146/LOC108004602/LOC108013168/LOC108015137/LOC108009996/LOC10…	44	22	108005157/108004582/108021437/108021506/108020572/108021634/108011459/108005628/108018320/108019124/108004602/108015137/108008475/108019876/108009990/108008861/108005241/108014553/108009769/108004815/108021176/108012468	22	novel.344/108016183/108004591/108008858/108007436/108019716/108007844/108011282/108017976/108018942/108012911/108008806/108017244/108014252/novel.136/108005451/108017111/108015146/108013168/108009996/108006921/108006311
BP	GO:0009100	glycoprotein metabolic process	21/2967	29/4314	0.421406164110453	0.79055796387121	108012597/108011965/108006411/108010121/108015167/108016634/108014260/108020469/108005046/108016393/108021263/108006620/108013688/108010970/108011977/108020728/108010876/108016384/108005897/108009360/108009361	LOC108012597/LOC108011965/LOC108006411/LOC108010121/LOC108015167/LOC108016634/LOC108014260/LOC108020469/LOC108005046/LOC108016393/LOC108021263/LOC108006620/LOC108013688/LOC108010970/LOC108011977/LOC108020728/LOC108010876/LOC108016384/LOC108005897/LOC108009360/LOC108009361	21	9	108015167/108016634/108020469/108016393/108013688/108010970/108011977/108010876/108016384	12	108012597/108011965/108006411/108010121/108014260/108005046/108021263/108006620/108020728/108005897/108009360/108009361
BP	GO:0010605	negative regulation of macromolecule metabolic process	14/2967	19/4314	0.427319856161691	0.792146294623847	108014003/108007671/108004711/108004871/108010223/108008541/108014619/108006627/108014442/108019341/108016114/108020885/108014618/108006274	LOC108014003/LOC108007671/LOC108004711/LOC108004871/LOC108010223/LOC108008541/LOC108014619/LOC108006627/LOC108014442/LOC108019341/LOC108016114/LOC108020885/LOC108014618/LOC108006274	14	11	108014003/108007671/108004711/108004871/108010223/108008541/108014619/108016114/108020885/108014618/108006274	3	108006627/108014442/108019341
BP	GO:0044270	cellular nitrogen compound catabolic process	14/2967	19/4314	0.427319856161691	0.792146294623847	108010185/108004667/108008489/108008429/108021226/108004871/108010223/108014729/108009480/108021836/108020885/108011722/108010184/108006089	LOC108010185/LOC108004667/LOC108008489/LOC108008429/LOC108021226/LOC108004871/LOC108010223/LOC108014729/LOC108009480/LOC108021836/LOC108020885/LOC108011722/LOC108010184/LOC108006089	14	11	108004667/108008489/108008429/108021226/108004871/108010223/108014729/108020885/108011722/108010184/108006089	3	108010185/108009480/108021836
BP	GO:0046700	heterocycle catabolic process	14/2967	19/4314	0.427319856161691	0.792146294623847	108010185/108004667/108008489/108008429/108021226/108004871/108010223/108014729/108009480/108021836/108020885/108011722/108010184/108006089	LOC108010185/LOC108004667/LOC108008489/LOC108008429/LOC108021226/LOC108004871/LOC108010223/LOC108014729/LOC108009480/LOC108021836/LOC108020885/LOC108011722/LOC108010184/LOC108006089	14	11	108004667/108008489/108008429/108021226/108004871/108010223/108014729/108020885/108011722/108010184/108006089	3	108010185/108009480/108021836
BP	GO:0046903	secretion	16/2967	22/4314	0.44390512384987	0.810665080466572	108017840/108007219/108005479/108020048/108018042/108021581/108016997/108020591/108018218/108012131/108018217/108004984/108013131/108017473/108012349/108014997	LOC108017840/LOC108007219/LOC108005479/LOC108020048/LOC108018042/LOC108021581/LOC108016997/LOC108020591/LOC108018218/LOC108012131/LOC108018217/LOC108004984/LOC108013131/LOC108017473/LOC108012349/LOC108014997	16	12	108005479/108018042/108021581/108020591/108018218/108012131/108018217/108004984/108013131/108017473/108012349/108014997	4	108017840/108007219/108020048/108016997
BP	GO:0019637	organophosphate metabolic process	110/2967	158/4314	0.445994920046996	0.810665080466572	108013099/108020514/108011983/108017623/108014070/108011679/108010630/108008262/108013599/108009128/108008424/108011980/108011925/108006301/108007219/108020495/108005554/108011975/108007447/108010185/108008611/108005479/108011978/108019846/108016804/108011923/108004667/108019781/108021424/108011924/108021530/108009662/108018420/108021009/108013361/108005407/108015815/108013093/108008429/108013105…	LOC108013099/LOC108020514/LOC108011983/LOC108017623/LOC108014070/LOC108011679/LOC108010630/LOC108008262/LOC108013599/LOC108009128/LOC108008424/LOC108011980/LOC108011925/LOC108006301/LOC108007219/LOC108020495/LOC108005554/LOC108011975/LOC108007447/LOC108010185/LOC108008611/LOC108005479/LOC108011978/LOC108019846/LOC108016804/LOC108011923/LOC108004667/LOC108019781/LOC108021424/LOC108011924/LOC108021…	110	36	108005479/108016804/108004667/108019781/108021530/108013361/108005407/108008429/108021226/108015758/108005435/108015025/108008415/108008318/108019427/108009617/108004921/108017257/108017666/108016438/108007164/108012311/108018218/108018217/108010677/108006278/108017256/108010184/108005569/108019817/108016847/108013763/novel.690/108013771/108007645/108015721	74	108013099/108020514/108011983/108017623/108014070/108011679/108010630/108008262/108013599/108009128/108008424/108011980/108011925/108006301/108007219/108020495/108005554/108011975/108007447/108010185/108008611/108011978/108019846/108011923/108021424/108011924/108009662/108018420/108021009/108015815/108013093/108013105/108016583/108011938/108017955/108013162/108009755/108014821/108005381/108005950…
BP	GO:0035556	intracellular signal transduction	92/2967	132/4314	0.45011849779983	0.810665080466572	108009537/108020331/108019620/108011102/108016816/108011980/108011925/108006301/108020030/108005554/108005229/108014920/108021684/108009209/108009243/108009162/108011978/108017946/108005913/108015393/108011923/108011924/108018004/108006251/108010412/108013321/108015549/108016902/108006869/108013105/108016541/108019713/108016954/108008007/108012961/108006327/108011938/108016844/108012036/108015211…	LOC108009537/LOC108020331/LOC108019620/LOC108011102/LOC108016816/LOC108011980/LOC108011925/LOC108006301/LOC108020030/LOC108005554/LOC108005229/LOC108014920/LOC108021684/LOC108009209/LOC108009243/LOC108009162/LOC108011978/LOC108017946/LOC108005913/LOC108015393/LOC108011923/LOC108011924/LOC108018004/LOC108006251/LOC108010412/LOC108013321/LOC108015549/LOC108016902/LOC108006869/LOC108013105/LOC108016…	92	15	108019620/108005913/108015393/108006869/108019713/108016954/108008007/108015211/108021389/108013455/108010105/108006825/108021422/108011883/108004815	77	108009537/108020331/108011102/108016816/108011980/108011925/108006301/108020030/108005554/108005229/108014920/108021684/108009209/108009243/108009162/108011978/108017946/108011923/108011924/108018004/108006251/108010412/108013321/108015549/108016902/108013105/108016541/108012961/108006327/108011938/108016844/108012036/108016086/108012888/108005381/108005126/108018821/108009718/108006337/108016849…
BP	GO:0006400	tRNA modification	9/2967	12/4314	0.455017397282231	0.810665080466572	108007085/108021693/108016754/108012382/108011669/108014062/108006835/108013987/108006815	LOC108007085/LOC108021693/LOC108016754/LOC108012382/LOC108011669/LOC108014062/LOC108006835/LOC108013987/LOC108006815	9	9	108007085/108021693/108016754/108012382/108011669/108014062/108006835/108013987/108006815	0
BP	GO:0070972	protein localization to endoplasmic reticulum	9/2967	12/4314	0.455017397282231	0.810665080466572	108021467/108004726/108013405/108012000/108012007/108005783/108011987/108011989/108007814	LOC108021467/LOC108004726/LOC108013405/LOC108012000/LOC108012007/LOC108005783/LOC108011987/LOC108011989/LOC108007814	9	9	108021467/108004726/108013405/108012000/108012007/108005783/108011987/108011989/108007814	0
BP	GO:0006644	phospholipid metabolic process	36/2967	51/4314	0.456113753706318	0.810665080466572	108013099/108011679/108010630/108008424/108007219/108005479/108019846/108021530/108015815/108015758/108013162/108009755/108005950/108005435/108012591/108008415/108009617/108020385/108009698/108019143/108016438/108009433/108010609/108016997/108020858/108007164/108012311/108018218/108018217/108010677/108005569/108019817/108013763/108013771/108007645/108015721	LOC108013099/LOC108011679/LOC108010630/LOC108008424/LOC108007219/LOC108005479/LOC108019846/LOC108021530/LOC108015815/LOC108015758/LOC108013162/LOC108009755/LOC108005950/LOC108005435/LOC108012591/LOC108008415/LOC108009617/LOC108020385/LOC108009698/LOC108019143/LOC108016438/LOC108009433/LOC108010609/LOC108016997/LOC108020858/LOC108007164/LOC108012311/LOC108018218/LOC108018217/LOC108010677/LOC108005…	36	18	108005479/108021530/108015758/108005435/108008415/108009617/108016438/108007164/108012311/108018218/108018217/108010677/108005569/108019817/108013763/108013771/108007645/108015721	18	108013099/108011679/108010630/108008424/108007219/108019846/108015815/108013162/108009755/108005950/108012591/108020385/108009698/108019143/108009433/108010609/108016997/108020858
BP	GO:0006650	glycerophospholipid metabolic process	27/2967	38/4314	0.457608901537746	0.810665080466572	108013099/108011679/108010630/108008424/108015815/108013162/108009755/108005950/108005435/108012591/108008415/108009617/108020385/108009698/108016438/108009433/108010609/108020858/108007164/108012311/108010677/108005569/108019817/108013763/108013771/108007645/108015721	LOC108013099/LOC108011679/LOC108010630/LOC108008424/LOC108015815/LOC108013162/LOC108009755/LOC108005950/LOC108005435/LOC108012591/LOC108008415/LOC108009617/LOC108020385/LOC108009698/LOC108016438/LOC108009433/LOC108010609/LOC108020858/LOC108007164/LOC108012311/LOC108010677/LOC108005569/LOC108019817/LOC108013763/LOC108013771/LOC108007645/LOC108015721	27	13	108005435/108008415/108009617/108016438/108007164/108012311/108010677/108005569/108019817/108013763/108013771/108007645/108015721	14	108013099/108011679/108010630/108008424/108015815/108013162/108009755/108005950/108012591/108020385/108009698/108009433/108010609/108020858
BP	GO:0046486	glycerolipid metabolic process	27/2967	38/4314	0.457608901537746	0.810665080466572	108013099/108011679/108010630/108008424/108015815/108013162/108009755/108005950/108005435/108012591/108008415/108009617/108020385/108009698/108016438/108009433/108010609/108020858/108007164/108012311/108010677/108005569/108019817/108013763/108013771/108007645/108015721	LOC108013099/LOC108011679/LOC108010630/LOC108008424/LOC108015815/LOC108013162/LOC108009755/LOC108005950/LOC108005435/LOC108012591/LOC108008415/LOC108009617/LOC108020385/LOC108009698/LOC108016438/LOC108009433/LOC108010609/LOC108020858/LOC108007164/LOC108012311/LOC108010677/LOC108005569/LOC108019817/LOC108013763/LOC108013771/LOC108007645/LOC108015721	27	13	108005435/108008415/108009617/108016438/108007164/108012311/108010677/108005569/108019817/108013763/108013771/108007645/108015721	14	108013099/108011679/108010630/108008424/108015815/108013162/108009755/108005950/108012591/108020385/108009698/108009433/108010609/108020858
BP	GO:0007266	Rho protein signal transduction	18/2967	25/4314	0.458182936311655	0.810665080466572	108009162/108005913/108006869/108016541/108012961/108012036/108012888/108018821/108016849/108011409/108011386/108020944/108006825/108006809/108005926/108009115/108015225/108016794	LOC108009162/LOC108005913/LOC108006869/LOC108016541/LOC108012961/LOC108012036/LOC108012888/LOC108018821/LOC108016849/LOC108011409/LOC108011386/LOC108020944/LOC108006825/LOC108006809/LOC108005926/LOC108009115/LOC108015225/LOC108016794	18	3	108005913/108006869/108006825	15	108009162/108016541/108012961/108012036/108012888/108018821/108016849/108011409/108011386/108020944/108006809/108005926/108009115/108015225/108016794
BP	GO:0035023	regulation of Rho protein signal transduction	18/2967	25/4314	0.458182936311655	0.810665080466572	108009162/108005913/108006869/108016541/108012961/108012036/108012888/108018821/108016849/108011409/108011386/108020944/108006825/108006809/108005926/108009115/108015225/108016794	LOC108009162/LOC108005913/LOC108006869/LOC108016541/LOC108012961/LOC108012036/LOC108012888/LOC108018821/LOC108016849/LOC108011409/LOC108011386/LOC108020944/LOC108006825/LOC108006809/LOC108005926/LOC108009115/LOC108015225/LOC108016794	18	3	108005913/108006869/108006825	15	108009162/108016541/108012961/108012036/108012888/108018821/108016849/108011409/108011386/108020944/108006809/108005926/108009115/108015225/108016794
BP	GO:0045454	cell redox homeostasis	29/2967	41/4314	0.467680678453894	0.810665080466572	novel.344/108016183/108004591/108005157/108004582/108008858/108007436/108007844/108011282/108017976/108018942/108020572/108008806/108021634/108011459/108014252/108005628/108019124/108017111/108015146/108013168/108009996/108008475/108019876/108009990/108008861/108006921/108006311/108012468	-/LOC108016183/LOC108004591/LOC108005157/LOC108004582/LOC108008858/LOC108007436/LOC108007844/LOC108011282/LOC108017976/LOC108018942/LOC108020572/LOC108008806/LOC108021634/LOC108011459/LOC108014252/LOC108005628/LOC108019124/LOC108017111/LOC108015146/LOC108013168/LOC108009996/LOC108008475/LOC108019876/LOC108009990/LOC108008861/LOC108006921/LOC108006311/LOC108012468	29	12	108005157/108004582/108020572/108021634/108011459/108005628/108019124/108008475/108019876/108009990/108008861/108012468	17	novel.344/108016183/108004591/108008858/108007436/108007844/108011282/108017976/108018942/108008806/108014252/108017111/108015146/108013168/108009996/108006921/108006311
BP	GO:0006486	protein glycosylation	20/2967	28/4314	0.470733738225706	0.810665080466572	108012597/108011965/108006411/108010121/108015167/108016634/108014260/108020469/108005046/108016393/108021263/108006620/108013688/108011977/108020728/108010876/108016384/108005897/108009360/108009361	LOC108012597/LOC108011965/LOC108006411/LOC108010121/LOC108015167/LOC108016634/LOC108014260/LOC108020469/LOC108005046/LOC108016393/LOC108021263/LOC108006620/LOC108013688/LOC108011977/LOC108020728/LOC108010876/LOC108016384/LOC108005897/LOC108009360/LOC108009361	20	8	108015167/108016634/108020469/108016393/108013688/108011977/108010876/108016384	12	108012597/108011965/108006411/108010121/108014260/108005046/108021263/108006620/108020728/108005897/108009360/108009361
BP	GO:0009101	glycoprotein biosynthetic process	20/2967	28/4314	0.470733738225706	0.810665080466572	108012597/108011965/108006411/108010121/108015167/108016634/108014260/108020469/108005046/108016393/108021263/108006620/108013688/108011977/108020728/108010876/108016384/108005897/108009360/108009361	LOC108012597/LOC108011965/LOC108006411/LOC108010121/LOC108015167/LOC108016634/LOC108014260/LOC108020469/LOC108005046/LOC108016393/LOC108021263/LOC108006620/LOC108013688/LOC108011977/LOC108020728/LOC108010876/LOC108016384/LOC108005897/LOC108009360/LOC108009361	20	8	108015167/108016634/108020469/108016393/108013688/108011977/108010876/108016384	12	108012597/108011965/108006411/108010121/108014260/108005046/108021263/108006620/108020728/108005897/108009360/108009361
BP	GO:0043413	macromolecule glycosylation	20/2967	28/4314	0.470733738225706	0.810665080466572	108012597/108011965/108006411/108010121/108015167/108016634/108014260/108020469/108005046/108016393/108021263/108006620/108013688/108011977/108020728/108010876/108016384/108005897/108009360/108009361	LOC108012597/LOC108011965/LOC108006411/LOC108010121/LOC108015167/LOC108016634/LOC108014260/LOC108020469/LOC108005046/LOC108016393/LOC108021263/LOC108006620/LOC108013688/LOC108011977/LOC108020728/LOC108010876/LOC108016384/LOC108005897/LOC108009360/LOC108009361	20	8	108015167/108016634/108020469/108016393/108013688/108011977/108010876/108016384	12	108012597/108011965/108006411/108010121/108014260/108005046/108021263/108006620/108020728/108005897/108009360/108009361
BP	GO:0070085	glycosylation	20/2967	28/4314	0.470733738225706	0.810665080466572	108012597/108011965/108006411/108010121/108015167/108016634/108014260/108020469/108005046/108016393/108021263/108006620/108013688/108011977/108020728/108010876/108016384/108005897/108009360/108009361	LOC108012597/LOC108011965/LOC108006411/LOC108010121/LOC108015167/LOC108016634/LOC108014260/LOC108020469/LOC108005046/LOC108016393/LOC108021263/LOC108006620/LOC108013688/LOC108011977/LOC108020728/LOC108010876/LOC108016384/LOC108005897/LOC108009360/LOC108009361	20	8	108015167/108016634/108020469/108016393/108013688/108011977/108010876/108016384	12	108012597/108011965/108006411/108010121/108014260/108005046/108021263/108006620/108020728/108005897/108009360/108009361
BP	GO:0007059	chromosome segregation	11/2967	15/4314	0.473608170677699	0.810665080466572	108008902/108021713/108016687/108009086/108013267/108009892/108004874/108005955/108010230/108004891/108017790	LOC108008902/LOC108021713/LOC108016687/LOC108009086/LOC108013267/LOC108009892/LOC108004874/LOC108005955/LOC108010230/LOC108004891/LOC108017790	11	10	108021713/108016687/108009086/108013267/108009892/108004874/108005955/108010230/108004891/108017790	1	108008902
BP	GO:0007156	homophilic cell adhesion via plasma membrane adhesion molecules	11/2967	15/4314	0.473608170677699	0.810665080466572	108020905/108013545/108014867/108009550/108004791/108020739/108016507/108015501/108009720/108014792/108019497	LOC108020905/LOC108013545/LOC108014867/LOC108009550/LOC108004791/LOC108020739/LOC108016507/LOC108015501/LOC108009720/LOC108014792/LOC108019497	11	1	108013545	10	108020905/108014867/108009550/108004791/108020739/108016507/108015501/108009720/108014792/108019497
BP	GO:0032940	secretion by cell	11/2967	15/4314	0.473608170677699	0.810665080466572	108017840/108020048/108018042/108021581/108020591/108012131/108004984/108013131/108017473/108012349/108014997	LOC108017840/LOC108020048/LOC108018042/LOC108021581/LOC108020591/LOC108012131/LOC108004984/LOC108013131/LOC108017473/LOC108012349/LOC108014997	11	9	108018042/108021581/108020591/108012131/108004984/108013131/108017473/108012349/108014997	2	108017840/108020048
BP	GO:0045333	cellular respiration	11/2967	15/4314	0.473608170677699	0.810665080466572	108017063/108015254/108021458/108007447/108014821/108015886/108014843/108015255/108006278/108012642/novel.690	LOC108017063/LOC108015254/LOC108021458/LOC108007447/LOC108014821/LOC108015886/LOC108014843/LOC108015255/LOC108006278/LOC108012642/-	11	4	108015255/108006278/108012642/novel.690	7	108017063/108015254/108021458/108007447/108014821/108015886/108014843
BP	GO:0098609	cell-cell adhesion	11/2967	15/4314	0.473608170677699	0.810665080466572	108020905/108013545/108014867/108009550/108004791/108020739/108016507/108015501/108009720/108014792/108019497	LOC108020905/LOC108013545/LOC108014867/LOC108009550/LOC108004791/LOC108020739/LOC108016507/LOC108015501/LOC108009720/LOC108014792/LOC108019497	11	1	108013545	10	108020905/108014867/108009550/108004791/108020739/108016507/108015501/108009720/108014792/108019497
BP	GO:0098742	cell-cell adhesion via plasma-membrane adhesion molecules	11/2967	15/4314	0.473608170677699	0.810665080466572	108020905/108013545/108014867/108009550/108004791/108020739/108016507/108015501/108009720/108014792/108019497	LOC108020905/LOC108013545/LOC108014867/LOC108009550/LOC108004791/LOC108020739/LOC108016507/LOC108015501/LOC108009720/LOC108014792/LOC108019497	11	1	108013545	10	108020905/108014867/108009550/108004791/108020739/108016507/108015501/108009720/108014792/108019497
BP	GO:0019725	cellular homeostasis	31/2967	44/4314	0.477014922266	0.813527267428196	novel.344/108016183/108004591/108005157/108004582/108008858/108007436/108019716/108007844/108011282/108017976/108018942/108020572/108008806/108021634/108011459/108014252/108005451/108005628/108019124/108017111/108015146/108013168/108009996/108008475/108019876/108009990/108008861/108006921/108006311/108012468	-/LOC108016183/LOC108004591/LOC108005157/LOC108004582/LOC108008858/LOC108007436/LOC108019716/LOC108007844/LOC108011282/LOC108017976/LOC108018942/LOC108020572/LOC108008806/LOC108021634/LOC108011459/LOC108014252/LOC108005451/LOC108005628/LOC108019124/LOC108017111/LOC108015146/LOC108013168/LOC108009996/LOC108008475/LOC108019876/LOC108009990/LOC108008861/LOC108006921/LOC108006311/LOC108012468	31	12	108005157/108004582/108020572/108021634/108011459/108005628/108019124/108008475/108019876/108009990/108008861/108012468	19	novel.344/108016183/108004591/108008858/108007436/108019716/108007844/108011282/108017976/108018942/108008806/108014252/108005451/108017111/108015146/108013168/108009996/108006921/108006311
BP	GO:0042592	homeostatic process	33/2967	47/4314	0.485717795738596	0.825368283338411	novel.344/108016183/108004591/108005157/108004582/108008858/108007436/108019716/108007844/108011282/108017976/108021506/108018942/108020572/108008806/108021634/108011459/108014252/108005451/108005628/108019124/108017111/108015146/108013168/108009996/108008475/108019876/108009990/108008861/108006921/108004815/108006311/108012468	-/LOC108016183/LOC108004591/LOC108005157/LOC108004582/LOC108008858/LOC108007436/LOC108019716/LOC108007844/LOC108011282/LOC108017976/LOC108021506/LOC108018942/LOC108020572/LOC108008806/LOC108021634/LOC108011459/LOC108014252/LOC108005451/LOC108005628/LOC108019124/LOC108017111/LOC108015146/LOC108013168/LOC108009996/LOC108008475/LOC108019876/LOC108009990/LOC108008861/LOC108006921/LOC108004815/LOC1080…	33	14	108005157/108004582/108021506/108020572/108021634/108011459/108005628/108019124/108008475/108019876/108009990/108008861/108004815/108012468	19	novel.344/108016183/108004591/108008858/108007436/108019716/108007844/108011282/108017976/108018942/108008806/108014252/108005451/108017111/108015146/108013168/108009996/108006921/108006311
BP	GO:0090407	organophosphate biosynthetic process	66/2967	95/4314	0.490848893736027	0.831076285784104	108011679/108010630/108008424/108011980/108011925/108006301/108005554/108008611/108011978/108019846/108016804/108011923/108019781/108021424/108011924/108021530/108021009/108013361/108005407/108015815/108013093/108013105/108015758/108011938/108013162/108005381/108005950/108005435/108015025/108021327/108012591/108008415/108014475/108014032/108012599/108019427/108011645/108004921/108007249/108017257…	LOC108011679/LOC108010630/LOC108008424/LOC108011980/LOC108011925/LOC108006301/LOC108005554/LOC108008611/LOC108011978/LOC108019846/LOC108016804/LOC108011923/LOC108019781/LOC108021424/LOC108011924/LOC108021530/LOC108021009/LOC108013361/LOC108005407/LOC108015815/LOC108013093/LOC108013105/LOC108015758/LOC108011938/LOC108013162/LOC108005381/LOC108005950/LOC108005435/LOC108015025/LOC108021327/LOC108012…	66	22	108016804/108019781/108021530/108013361/108005407/108015758/108005435/108015025/108008415/108019427/108004921/108017257/108017666/108016438/108007164/108012311/108010677/108017256/108005569/108019817/108007645/108015721	44	108011679/108010630/108008424/108011980/108011925/108006301/108005554/108008611/108011978/108019846/108011923/108021424/108011924/108021009/108015815/108013093/108013105/108011938/108013162/108005381/108005950/108021327/108012591/108014475/108014032/108012599/108011645/108007249/108009698/108019143/108005621/108004915/108010609/108006947/108005820/108017311/108011295/108009960/108013541/108011050…
BP	GO:0015988	energy coupled proton transmembrane transport, against electrochemical gradient	15/2967	21/4314	0.501264268608972	0.833662914814212	108018092/108006749/108017517/108009734/108017064/108014616/108017056/108010533/108007652/108007658/108017065/108016482/108015727/108008322/108009094	LOC108018092/LOC108006749/LOC108017517/LOC108009734/LOC108017064/LOC108014616/LOC108017056/LOC108010533/LOC108007652/LOC108007658/LOC108017065/LOC108016482/LOC108015727/LOC108008322/LOC108009094	15	3	108017517/108007652/108008322	12	108018092/108006749/108009734/108017064/108014616/108017056/108010533/108007658/108017065/108016482/108015727/108009094
BP	GO:0015991	ATP hydrolysis coupled proton transport	15/2967	21/4314	0.501264268608972	0.833662914814212	108018092/108006749/108017517/108009734/108017064/108014616/108017056/108010533/108007652/108007658/108017065/108016482/108015727/108008322/108009094	LOC108018092/LOC108006749/LOC108017517/LOC108009734/LOC108017064/LOC108014616/LOC108017056/LOC108010533/LOC108007652/LOC108007658/LOC108017065/LOC108016482/LOC108015727/LOC108008322/LOC108009094	15	3	108017517/108007652/108008322	12	108018092/108006749/108009734/108017064/108014616/108017056/108010533/108007658/108017065/108016482/108015727/108009094
BP	GO:0090662	ATP hydrolysis coupled transmembrane transport	15/2967	21/4314	0.501264268608972	0.833662914814212	108018092/108006749/108017517/108009734/108017064/108014616/108017056/108010533/108007652/108007658/108017065/108016482/108015727/108008322/108009094	LOC108018092/LOC108006749/LOC108017517/LOC108009734/LOC108017064/LOC108014616/LOC108017056/LOC108010533/LOC108007652/LOC108007658/LOC108017065/LOC108016482/LOC108015727/LOC108008322/LOC108009094	15	3	108017517/108007652/108008322	12	108018092/108006749/108009734/108017064/108014616/108017056/108010533/108007658/108017065/108016482/108015727/108009094
BP	GO:0099131	ATP hydrolysis coupled ion transmembrane transport	15/2967	21/4314	0.501264268608972	0.833662914814212	108018092/108006749/108017517/108009734/108017064/108014616/108017056/108010533/108007652/108007658/108017065/108016482/108015727/108008322/108009094	LOC108018092/LOC108006749/LOC108017517/LOC108009734/LOC108017064/LOC108014616/LOC108017056/LOC108010533/LOC108007652/LOC108007658/LOC108017065/LOC108016482/LOC108015727/LOC108008322/LOC108009094	15	3	108017517/108007652/108008322	12	108018092/108006749/108009734/108017064/108014616/108017056/108010533/108007658/108017065/108016482/108015727/108009094
BP	GO:0099132	ATP hydrolysis coupled cation transmembrane transport	15/2967	21/4314	0.501264268608972	0.833662914814212	108018092/108006749/108017517/108009734/108017064/108014616/108017056/108010533/108007652/108007658/108017065/108016482/108015727/108008322/108009094	LOC108018092/LOC108006749/LOC108017517/LOC108009734/LOC108017064/LOC108014616/LOC108017056/LOC108010533/LOC108007652/LOC108007658/LOC108017065/LOC108016482/LOC108015727/LOC108008322/LOC108009094	15	3	108017517/108007652/108008322	12	108018092/108006749/108009734/108017064/108014616/108017056/108010533/108007658/108017065/108016482/108015727/108009094
BP	GO:0009893	positive regulation of metabolic process	8/2967	11/4314	0.533639575623956	0.875094269117605	108012898/108008485/108016961/108020473/108009712/108016017/108007207/108004815	LOC108012898/LOC108008485/LOC108016961/LOC108020473/LOC108009712/LOC108016017/LOC108007207/LOC108004815	8	5	108008485/108016961/108016017/108007207/108004815	3	108012898/108020473/108009712
BP	GO:0016569	covalent chromatin modification	8/2967	11/4314	0.533639575623956	0.875094269117605	108010061/108018802/108021456/108013995/108016228/108005021/108016862/108005019	LOC108010061/LOC108018802/LOC108021456/LOC108013995/LOC108016228/LOC108005021/LOC108016862/LOC108005019	8	4	108010061/108018802/108016228/108016862	4	108021456/108013995/108005021/108005019
BP	GO:0016570	histone modification	8/2967	11/4314	0.533639575623956	0.875094269117605	108010061/108018802/108021456/108013995/108016228/108005021/108016862/108005019	LOC108010061/LOC108018802/LOC108021456/LOC108013995/LOC108016228/LOC108005021/LOC108016862/LOC108005019	8	4	108010061/108018802/108016228/108016862	4	108021456/108013995/108005021/108005019
BP	GO:0031325	positive regulation of cellular metabolic process	8/2967	11/4314	0.533639575623956	0.875094269117605	108012898/108008485/108016961/108020473/108009712/108016017/108007207/108004815	LOC108012898/LOC108008485/LOC108016961/LOC108020473/LOC108009712/LOC108016017/LOC108007207/LOC108004815	8	5	108008485/108016961/108016017/108007207/108004815	3	108012898/108020473/108009712
BP	GO:0001522	pseudouridine synthesis	10/2967	14/4314	0.544078459098457	0.87722826902755	108010208/108021545/108013309/108008096/108021091/108021253/108009608/108010959/108012006/108013124	LOC108010208/LOC108021545/LOC108013309/LOC108008096/LOC108021091/LOC108021253/LOC108009608/LOC108010959/LOC108012006/LOC108013124	10	9	108010208/108013309/108008096/108021091/108021253/108009608/108010959/108012006/108013124	1	108021545
BP	GO:0006869	lipid transport	10/2967	14/4314	0.544078459098457	0.87722826902755	108020355/108007219/108005479/108009239/108021617/108018921/108016997/108018218/108018217/108005445	LOC108020355/LOC108007219/LOC108005479/LOC108009239/LOC108021617/LOC108018921/LOC108016997/LOC108018218/LOC108018217/LOC108005445	10	5	108005479/108009239/108021617/108018218/108018217	5	108020355/108007219/108018921/108016997/108005445
BP	GO:0006887	exocytosis	10/2967	14/4314	0.544078459098457	0.87722826902755	108020048/108018042/108021581/108020591/108012131/108004984/108013131/108017473/108012349/108014997	LOC108020048/LOC108018042/LOC108021581/LOC108020591/LOC108012131/LOC108004984/LOC108013131/LOC108017473/LOC108012349/LOC108014997	10	9	108018042/108021581/108020591/108012131/108004984/108013131/108017473/108012349/108014997	1	108020048
BP	GO:0009108	coenzyme biosynthetic process	10/2967	14/4314	0.544078459098457	0.87722826902755	108019781/108021009/108007562/108015047/108007249/108017666/108005820/108013493/108019780/108007733	LOC108019781/LOC108021009/LOC108007562/LOC108015047/LOC108007249/LOC108017666/LOC108005820/LOC108013493/LOC108019780/LOC108007733	10	5	108019781/108007562/108015047/108017666/108013493	5	108021009/108007249/108005820/108019780/108007733
BP	GO:0055085	transmembrane transport	263/2967	383/4314	0.544293019801742	0.87722826902755	108021277/108006565/108019815/108019931/108009261/108020996/108019838/108014400/108005060/108019716/108021143/108015398/108018092/108017996/108012502/108015997/108012965/108009804/108005036/108007013/108009497/108009222/108013239/108019785/108014196/108016339/108010869/108013553/108011514/108007702/108011639/108007767/108009296/108018388/108006700/108019659/108009898/108018359/108007202/108008611…	LOC108021277/LOC108006565/LOC108019815/LOC108019931/LOC108009261/LOC108020996/LOC108019838/LOC108014400/LOC108005060/LOC108019716/LOC108021143/LOC108015398/LOC108018092/LOC108017996/LOC108012502/LOC108015997/LOC108012965/LOC108009804/LOC108005036/LOC108007013/LOC108009497/LOC108009222/LOC108013239/LOC108019785/LOC108014196/LOC108016339/LOC108010869/LOC108013553/LOC108011514/LOC108007702/LOC108011…	263	91	108019815/108021143/108012502/108013239/108019785/108010869/108011514/108007702/108007202/108021818/108021705/108007025/108010950/108010642/108017098/108005872/108016915/108017517/108017882/108004604/108021120/108007762/108011582/108017507/108006028/108020794/108014121/108010812/108019797/108019725/108016998/108019894/108021815/108014805/108014357/108017839/108014404/108008027/108019614/108007652…	172	108021277/108006565/108019931/108009261/108020996/108019838/108014400/108005060/108019716/108015398/108018092/108017996/108015997/108012965/108009804/108005036/108007013/108009497/108009222/108014196/108016339/108013553/108011639/108007767/108009296/108018388/108006700/108019659/108009898/108018359/108008611/108021708/108010740/108015668/108013726/108009233/108019648/108018324/108019477/108015287…
BP	GO:0015980	energy derivation by oxidation of organic compounds	12/2967	17/4314	0.552981167831147	0.885147330077843	108017063/108015254/108021458/108007447/108014821/108015886/108014843/108015255/108006278/108012642/108004926/novel.690	LOC108017063/LOC108015254/LOC108021458/LOC108007447/LOC108014821/LOC108015886/LOC108014843/LOC108015255/LOC108006278/LOC108012642/LOC108004926/-	12	5	108015255/108006278/108012642/108004926/novel.690	7	108017063/108015254/108021458/108007447/108014821/108015886/108014843
BP	GO:0032446	protein modification by small protein conjugation	12/2967	17/4314	0.552981167831147	0.885147330077843	108009615/108019854/108005978/108018863/108016823/108020975/108011970/108017223/108011861/108010850/108006664/108011060	LOC108009615/LOC108019854/LOC108005978/LOC108018863/LOC108016823/LOC108020975/LOC108011970/LOC108017223/LOC108011861/LOC108010850/LOC108006664/LOC108011060	12	4	108019854/108005978/108011970/108017223	8	108009615/108018863/108016823/108020975/108011861/108010850/108006664/108011060
BP	GO:0019439	aromatic compound catabolic process	14/2967	20/4314	0.560826652734274	0.889525241833795	108010185/108004667/108008489/108008429/108021226/108004871/108010223/108014729/108009480/108021836/108020885/108011722/108010184/108006089	LOC108010185/LOC108004667/LOC108008489/LOC108008429/LOC108021226/LOC108004871/LOC108010223/LOC108014729/LOC108009480/LOC108021836/LOC108020885/LOC108011722/LOC108010184/LOC108006089	14	11	108004667/108008489/108008429/108021226/108004871/108010223/108014729/108020885/108011722/108010184/108006089	3	108010185/108009480/108021836
BP	GO:1901361	organic cyclic compound catabolic process	14/2967	20/4314	0.560826652734274	0.889525241833795	108010185/108004667/108008489/108008429/108021226/108004871/108010223/108014729/108009480/108021836/108020885/108011722/108010184/108006089	LOC108010185/LOC108004667/LOC108008489/LOC108008429/LOC108021226/LOC108004871/LOC108010223/LOC108014729/LOC108009480/LOC108021836/LOC108020885/LOC108011722/LOC108010184/LOC108006089	14	11	108004667/108008489/108008429/108021226/108004871/108010223/108014729/108020885/108011722/108010184/108006089	3	108010185/108009480/108021836
BP	GO:0006629	lipid metabolic process	83/2967	121/4314	0.561406122777832	0.889525241833795	108013099/108021252/108018737/108016816/108011679/108010630/108008053/108016987/108008424/108009091/108017409/108007219/108018676/108006806/108005479/108019720/108019846/108017670/108013387/108021530/108012552/108009931/108015815/108008895/108020882/108015758/108019389/108005908/108005494/108013162/108009755/108005950/108007374/108005435/108008054/108012591/108008415/108004677/108021566/108009617…	LOC108013099/LOC108021252/LOC108018737/LOC108016816/LOC108011679/LOC108010630/LOC108008053/LOC108016987/LOC108008424/LOC108009091/LOC108017409/LOC108007219/LOC108018676/LOC108006806/LOC108005479/LOC108019720/LOC108019846/LOC108017670/LOC108013387/LOC108021530/LOC108012552/LOC108009931/LOC108015815/LOC108008895/LOC108020882/LOC108015758/LOC108019389/LOC108005908/LOC108005494/LOC108013162/LOC108009…	83	39	108021252/108018737/108016987/108005479/108017670/108021530/108009931/108020882/108015758/108005494/108005435/108008415/108004677/108009617/108008718/108005636/108005946/108005363/108010765/108004956/108016438/108020732/108018375/108021464/108007164/108012311/108018218/108018217/108010677/108005569/108019817/108020138/108004657/108021121/108013763/108013771/108007645/108017819/108015721	44	108013099/108016816/108011679/108010630/108008053/108008424/108009091/108017409/108007219/108018676/108006806/108019720/108019846/108013387/108012552/108015815/108008895/108019389/108005908/108013162/108009755/108005950/108007374/108008054/108012591/108021566/108018338/108021478/108011808/108020385/108020249/108018137/108009698/108019143/108009433/108010609/108016997/108020858/108013695/108005994…
BP	GO:0006820	anion transport	31/2967	45/4314	0.565360823727135	0.892775172821638	108006565/108017242/108007219/108007702/108005479/108013726/108019477/108011602/108017235/108021120/108010853/108013214/108019725/108005777/108006428/108008027/108017482/108015514/108010080/108013934/108010819/108016997/108018218/108018217/108007996/108017293/108007008/108016128/108016152/108010521/novel.614	LOC108006565/LOC108017242/LOC108007219/LOC108007702/LOC108005479/LOC108013726/LOC108019477/LOC108011602/LOC108017235/LOC108021120/LOC108010853/LOC108013214/LOC108019725/LOC108005777/LOC108006428/LOC108008027/LOC108017482/LOC108015514/LOC108010080/LOC108013934/LOC108010819/LOC108016997/LOC108018218/LOC108018217/LOC108007996/LOC108017293/LOC108007008/LOC108016128/LOC108016152/LOC108010521/-	31	15	108007702/108005479/108021120/108019725/108008027/108017482/108015514/108010080/108010819/108018218/108018217/108007996/108017293/108016128/108016152	16	108006565/108017242/108007219/108013726/108019477/108011602/108017235/108010853/108013214/108005777/108006428/108013934/108016997/108007008/108010521/novel.614
BP	GO:0006470	protein dephosphorylation	16/2967	23/4314	0.567894349559999	0.893766610549126	108009526/108010453/108015326/108019127/108020473/108014712/108010724/108012943/108010280/108013331/108021050/108015626/108012802/108009674/108016748/108013270	LOC108009526/LOC108010453/LOC108015326/LOC108019127/LOC108020473/LOC108014712/LOC108010724/LOC108012943/LOC108010280/LOC108013331/LOC108021050/LOC108015626/LOC108012802/LOC108009674/LOC108016748/LOC108013270	16	2	108010280/108013331	14	108009526/108010453/108015326/108019127/108020473/108014712/108010724/108012943/108021050/108015626/108012802/108009674/108016748/108013270
BP	GO:0008033	tRNA processing	22/2967	32/4314	0.585945526738155	0.919091812843461	108008253/108014273/108007085/108021693/108015308/108016754/108011585/108012382/108011669/108019302/108014062/108016742/108016756/108017313/108009010/108006564/108021395/108008696/108006835/108013987/108006815/108014653	LOC108008253/LOC108014273/LOC108007085/LOC108021693/LOC108015308/LOC108016754/LOC108011585/LOC108012382/LOC108011669/LOC108019302/LOC108014062/LOC108016742/LOC108016756/LOC108017313/LOC108009010/LOC108006564/LOC108021395/LOC108008696/LOC108006835/LOC108013987/LOC108006815/LOC108014653	22	21	108008253/108014273/108007085/108021693/108015308/108016754/108012382/108011669/108019302/108014062/108016742/108016756/108017313/108009010/108006564/108021395/108008696/108006835/108013987/108006815/108014653	1	108011585
BP	GO:0046488	phosphatidylinositol metabolic process	24/2967	35/4314	0.59121041232818	0.924258944606389	108013099/108011679/108010630/108008424/108015815/108013162/108009755/108005950/108005435/108012591/108008415/108009617/108020385/108009698/108016438/108009433/108010609/108020858/108007164/108010677/108005569/108019817/108013763/108013771	LOC108013099/LOC108011679/LOC108010630/LOC108008424/LOC108015815/LOC108013162/LOC108009755/LOC108005950/LOC108005435/LOC108012591/LOC108008415/LOC108009617/LOC108020385/LOC108009698/LOC108016438/LOC108009433/LOC108010609/LOC108020858/LOC108007164/LOC108010677/LOC108005569/LOC108019817/LOC108013763/LOC108013771	24	10	108005435/108008415/108009617/108016438/108007164/108010677/108005569/108019817/108013763/108013771	14	108013099/108011679/108010630/108008424/108015815/108013162/108009755/108005950/108012591/108020385/108009698/108009433/108010609/108020858
BP	GO:0055114	oxidation-reduction process	306/2967	448/4314	0.612829694702978	0.951875991044768	108005028/novel.344/108012053/108008420/108005026/108020514/108021425/108007869/108016183/108010172/108019545/108019387/108017866/108018241/108018121/108008736/108017232/108013819/108017063/108017233/108010177/108015254/108020500/108009624/108017259/108007436/108007844/108007725/108014750/108005183/108010186/108019670/108016931/108006691/108009272/108010233/108016054/108014860/108007721/108007398…	LOC108005028/-/LOC108012053/LOC108008420/LOC108005026/LOC108020514/LOC108021425/LOC108007869/LOC108016183/LOC108010172/LOC108019545/LOC108019387/LOC108017866/LOC108018241/LOC108018121/LOC108008736/LOC108017232/LOC108013819/LOC108017063/LOC108017233/LOC108010177/LOC108015254/LOC108020500/LOC108009624/LOC108017259/LOC108007436/LOC108007844/LOC108007725/LOC108014750/LOC108005183/LOC108010186/LOC1080…	306	142	108012053/108008420/108021425/108007725/108014750/108009272/108004751/108016987/108021140/108009993/108005211/108009709/108011218/108021655/108020096/108019318/108021549/108018693/108012912/108018701/108019124/108005504/108020882/108009866/108015297/108005277/108013427/108006283/108018648/108012088/108019406/108005397/108004847/108019407/108005283/108016789/108014144/108014729/108005172/108008359…	164	108005028/novel.344/108005026/108020514/108007869/108016183/108010172/108019545/108019387/108017866/108018241/108018121/108008736/108017232/108013819/108017063/108017233/108010177/108015254/108020500/108009624/108017259/108007436/108007844/108005183/108010186/108019670/108016931/108006691/108010233/108016054/108014860/108007721/108007398/108008262/108012611/108020645/108018124/108007748/108008713…
BP	GO:0015718	monocarboxylic acid transport	7/2967	10/4314	0.61676272879458	0.951875991044768	108007219/108005479/108011602/108017482/108016997/108018218/108018217	LOC108007219/LOC108005479/LOC108011602/LOC108017482/LOC108016997/LOC108018218/LOC108018217	7	4	108005479/108017482/108018218/108018217	3	108007219/108011602/108016997
BP	GO:0010876	lipid localization	11/2967	16/4314	0.619023832129327	0.951875991044768	108020355/108007219/108005479/108009239/108021617/108015137/108018921/108016997/108018218/108018217/108005445	LOC108020355/LOC108007219/LOC108005479/LOC108009239/LOC108021617/LOC108015137/LOC108018921/LOC108016997/LOC108018218/LOC108018217/LOC108005445	11	6	108005479/108009239/108021617/108015137/108018218/108018217	5	108020355/108007219/108018921/108016997/108005445
BP	GO:0016567	protein ubiquitination	11/2967	16/4314	0.619023832129327	0.951875991044768	108009615/108005978/108018863/108016823/108020975/108011970/108017223/108011861/108010850/108006664/108011060	LOC108009615/LOC108005978/LOC108018863/LOC108016823/LOC108020975/LOC108011970/LOC108017223/LOC108011861/LOC108010850/LOC108006664/LOC108011060	11	3	108005978/108011970/108017223	8	108009615/108018863/108016823/108020975/108011861/108010850/108006664/108011060
BP	GO:0034655	nucleobase-containing compound catabolic process	11/2967	16/4314	0.619023832129327	0.951875991044768	108010185/108004667/108008489/108008429/108021226/108004871/108010223/108009480/108020885/108010184/108006089	LOC108010185/LOC108004667/LOC108008489/LOC108008429/LOC108021226/LOC108004871/LOC108010223/LOC108009480/LOC108020885/LOC108010184/LOC108006089	11	9	108004667/108008489/108008429/108021226/108004871/108010223/108020885/108010184/108006089	2	108010185/108009480
BP	GO:1901136	carbohydrate derivative catabolic process	13/2967	19/4314	0.621433495728125	0.952458527766309	108020514/108008262/108006672/108006868/108008895/108010970/108019660/108019672/108013206/108012424/108010615/108013389/108016500	LOC108020514/LOC108008262/LOC108006672/LOC108006868/LOC108008895/LOC108010970/LOC108019660/LOC108019672/LOC108013206/LOC108012424/LOC108010615/LOC108013389/LOC108016500	13	7	108006672/108006868/108010970/108019660/108019672/108012424/108013389	6	108020514/108008262/108008895/108013206/108010615/108016500
BP	GO:0044255	cellular lipid metabolic process	48/2967	71/4314	0.639527925971833	0.976998688211042	108013099/108011679/108010630/108016987/108008424/108009091/108007219/108005479/108019720/108019846/108021530/108015815/108008895/108020882/108015758/108005908/108013162/108009755/108005950/108005435/108012591/108008415/108021566/108009617/108008718/108020385/108009698/108019143/108005363/108010765/108016438/108009433/108010609/108016997/108020858/108007164/108012311/108018218/108018217/108010677…	LOC108013099/LOC108011679/LOC108010630/LOC108016987/LOC108008424/LOC108009091/LOC108007219/LOC108005479/LOC108019720/LOC108019846/LOC108021530/LOC108015815/LOC108008895/LOC108020882/LOC108015758/LOC108005908/LOC108013162/LOC108009755/LOC108005950/LOC108005435/LOC108012591/LOC108008415/LOC108021566/LOC108009617/LOC108008718/LOC108020385/LOC108009698/LOC108019143/LOC108005363/LOC108010765/LOC108016…	48	24	108016987/108005479/108021530/108020882/108015758/108005435/108008415/108009617/108008718/108005363/108010765/108016438/108007164/108012311/108018218/108018217/108010677/108005569/108019817/108020138/108013763/108013771/108007645/108015721	24	108013099/108011679/108010630/108008424/108009091/108007219/108019720/108019846/108015815/108008895/108005908/108013162/108009755/108005950/108012591/108021566/108020385/108009698/108019143/108009433/108010609/108016997/108020858/108008338
BP	GO:0044765	single-organism transport	96/2967	142/4314	0.658000244381183	1	108017840/108006565/108011983/108020355/108018092/108020445/108018089/108011619/108009497/108017242/108007219/108007702/108011975/108008611/108005479/108012418/108013726/108006749/108021424/108019178/108020419/108009987/108021814/108011602/108017235/108017517/108004604/108021120/108014182/108010853/108016964/108017475/108009734/108021640/108019797/108009239/108021617/108016977/108017064/108014616…	LOC108017840/LOC108006565/LOC108011983/LOC108020355/LOC108018092/LOC108020445/LOC108018089/LOC108011619/LOC108009497/LOC108017242/LOC108007219/LOC108007702/LOC108011975/LOC108008611/LOC108005479/LOC108012418/LOC108013726/LOC108006749/LOC108021424/LOC108019178/LOC108020419/LOC108009987/LOC108021814/LOC108011602/LOC108017235/LOC108017517/LOC108004604/LOC108021120/LOC108014182/LOC108010853/LOC108016…	96	42	108007702/108005479/108012418/108017517/108004604/108021120/108014182/108017475/108019797/108009239/108021617/108018933/108009373/108008027/108017482/108007652/108004921/108015514/108018042/108010080/108021581/108010819/108005430/108021614/108020591/108018218/108012131/108018217/108004984/108007996/108007247/108005857/108020921/108013131/108017293/108017473/108009732/108016128/108008322/108016152…	54	108017840/108006565/108011983/108020355/108018092/108020445/108018089/108011619/108009497/108017242/108007219/108011975/108008611/108013726/108006749/108021424/108019178/108020419/108009987/108021814/108011602/108017235/108010853/108016964/108009734/108021640/108016977/108017064/108014616/108005777/108017056/108018921/108006428/108008064/108014475/108010533/108020048/108007658/108014633/108010247…
BP	GO:0006753	nucleoside phosphate metabolic process	68/2967	101/4314	0.668963442030094	1	108011983/108017623/108014070/108013599/108009128/108011980/108011925/108006301/108020495/108005554/108011975/108007447/108010185/108008611/108011978/108016804/108011923/108004667/108019781/108021424/108011924/108009662/108018420/108021009/108013361/108005407/108013093/108008429/108013105/108021226/108016583/108011938/108017955/108014821/108005381/108015025/108009480/108008064/108021327/108014475…	LOC108011983/LOC108017623/LOC108014070/LOC108013599/LOC108009128/LOC108011980/LOC108011925/LOC108006301/LOC108020495/LOC108005554/LOC108011975/LOC108007447/LOC108010185/LOC108008611/LOC108011978/LOC108016804/LOC108011923/LOC108004667/LOC108019781/LOC108021424/LOC108011924/LOC108009662/LOC108018420/LOC108021009/LOC108013361/LOC108005407/LOC108013093/LOC108008429/LOC108013105/LOC108021226/LOC108016…	68	17	108016804/108004667/108019781/108013361/108005407/108008429/108021226/108015025/108008318/108019427/108004921/108017257/108006278/108017256/108010184/108016847/novel.690	51	108011983/108017623/108014070/108013599/108009128/108011980/108011925/108006301/108020495/108005554/108011975/108007447/108010185/108008611/108011978/108011923/108021424/108011924/108009662/108018420/108021009/108013093/108013105/108016583/108011938/108017955/108014821/108005381/108009480/108008064/108021327/108014475/108014032/108012599/108011645/108007833/108014843/108014633/108020525/108005621…
BP	GO:1901565	organonitrogen compound catabolic process	18/2967	27/4314	0.679167830347001	1	108006672/108007860/108006868/108016681/108008895/108010424/108014729/108005475/108019660/108012054/108019672/108021836/108005203/108013206/108011722/108012424/108010615/108013389	LOC108006672/LOC108007860/LOC108006868/LOC108016681/LOC108008895/LOC108010424/LOC108014729/LOC108005475/LOC108019660/LOC108012054/LOC108019672/LOC108021836/LOC108005203/LOC108013206/LOC108011722/LOC108012424/LOC108010615/LOC108013389	18	10	108006672/108006868/108010424/108014729/108019660/108012054/108019672/108011722/108012424/108013389	8	108007860/108016681/108008895/108005475/108021836/108005203/108013206/108010615
BP	GO:0009451	RNA modification	20/2967	30/4314	0.679611999947919	1	108010208/108021545/108013309/108008096/108021091/108007085/108021253/108021693/108016754/108012382/108009608/108010959/108011669/108012006/108014062/108006835/108018604/108013987/108006815/108013124	LOC108010208/LOC108021545/LOC108013309/LOC108008096/LOC108021091/LOC108007085/LOC108021253/LOC108021693/LOC108016754/LOC108012382/LOC108009608/LOC108010959/LOC108011669/LOC108012006/LOC108014062/LOC108006835/LOC108018604/LOC108013987/LOC108006815/LOC108013124	20	19	108010208/108013309/108008096/108021091/108007085/108021253/108021693/108016754/108012382/108009608/108010959/108011669/108012006/108014062/108006835/108018604/108013987/108006815/108013124	1	108021545
BP	GO:0022406	membrane docking	8/2967	12/4314	0.690883932307406	1	108019797/108020048/108021581/108020591/108012131/108004984/108017473/108014997	LOC108019797/LOC108020048/LOC108021581/LOC108020591/LOC108012131/LOC108004984/LOC108017473/LOC108014997	8	7	108019797/108021581/108020591/108012131/108004984/108017473/108014997	1	108020048
BP	GO:0009117	nucleotide metabolic process	67/2967	100/4314	0.693746631686702	1	108011983/108017623/108014070/108013599/108009128/108011980/108011925/108006301/108020495/108005554/108011975/108007447/108010185/108008611/108011978/108016804/108011923/108004667/108019781/108021424/108011924/108009662/108018420/108021009/108013361/108005407/108013093/108008429/108013105/108016583/108011938/108017955/108014821/108005381/108015025/108009480/108008064/108021327/108014475/108014032…	LOC108011983/LOC108017623/LOC108014070/LOC108013599/LOC108009128/LOC108011980/LOC108011925/LOC108006301/LOC108020495/LOC108005554/LOC108011975/LOC108007447/LOC108010185/LOC108008611/LOC108011978/LOC108016804/LOC108011923/LOC108004667/LOC108019781/LOC108021424/LOC108011924/LOC108009662/LOC108018420/LOC108021009/LOC108013361/LOC108005407/LOC108013093/LOC108008429/LOC108013105/LOC108016583/LOC108011…	67	16	108016804/108004667/108019781/108013361/108005407/108008429/108015025/108008318/108019427/108004921/108017257/108006278/108017256/108010184/108016847/novel.690	51	108011983/108017623/108014070/108013599/108009128/108011980/108011925/108006301/108020495/108005554/108011975/108007447/108010185/108008611/108011978/108011923/108021424/108011924/108009662/108018420/108021009/108013093/108013105/108016583/108011938/108017955/108014821/108005381/108009480/108008064/108021327/108014475/108014032/108012599/108011645/108007833/108014843/108014633/108020525/108005621…
BP	GO:0055086	nucleobase-containing small molecule metabolic process	79/2967	118/4314	0.706511142803709	1	108013380/108011983/108017623/108008568/108014070/108013599/108006631/108016136/108009128/108011980/108011925/108006301/108020495/108005554/108011975/108007447/108010185/108008611/108011978/108006139/108016804/108011923/108004667/108019781/108021424/108011924/108009662/108018420/108021009/108017377/108013361/108005407/108013093/108018366/108008429/108013105/108021226/108016583/108011938/108017955…	LOC108013380/LOC108011983/LOC108017623/LOC108008568/LOC108014070/LOC108013599/LOC108006631/LOC108016136/LOC108009128/LOC108011980/LOC108011925/LOC108006301/LOC108020495/LOC108005554/LOC108011975/LOC108007447/LOC108010185/LOC108008611/LOC108011978/LOC108006139/LOC108016804/LOC108011923/LOC108004667/LOC108019781/LOC108021424/LOC108011924/LOC108009662/LOC108018420/LOC108021009/LOC108017377/LOC108013…	79	21	108006139/108016804/108004667/108019781/108017377/108013361/108005407/108018366/108008429/108021226/108015025/108008318/108019427/108004921/108017257/108009256/108006278/108017256/108010184/108016847/novel.690	58	108013380/108011983/108017623/108008568/108014070/108013599/108006631/108016136/108009128/108011980/108011925/108006301/108020495/108005554/108011975/108007447/108010185/108008611/108011978/108011923/108021424/108011924/108009662/108018420/108021009/108013093/108013105/108016583/108011938/108017955/108014821/108009661/108005381/108009480/108008064/108021327/108014475/108014032/108012599/108013470…
BP	GO:0070647	protein modification by small protein conjugation or removal	27/2967	41/4314	0.721856582301727	1	108009615/108005079/108005375/108011441/108011225/108019854/108007098/108009759/108005589/108005978/108011472/108010010/108018863/108005743/108010804/108016823/108020975/108011970/108011449/108017223/108011861/108010850/108005965/108021642/108011111/108006664/108011060	LOC108009615/LOC108005079/LOC108005375/LOC108011441/LOC108011225/LOC108019854/LOC108007098/LOC108009759/LOC108005589/LOC108005978/LOC108011472/LOC108010010/LOC108018863/LOC108005743/LOC108010804/LOC108016823/LOC108020975/LOC108011970/LOC108011449/LOC108017223/LOC108011861/LOC108010850/LOC108005965/LOC108021642/LOC108011111/LOC108006664/LOC108011060	27	8	108011225/108019854/108007098/108005589/108005978/108011970/108011449/108017223	19	108009615/108005079/108005375/108011441/108009759/108011472/108010010/108018863/108005743/108010804/108016823/108020975/108011861/108010850/108005965/108021642/108011111/108006664/108011060
BP	GO:1902578	single-organism localization	97/2967	145/4314	0.723991878115171	1	108017840/108006565/108011983/108020355/108018092/108020445/108018089/108011619/108009497/108017242/108007219/108012911/108007702/108011975/108008611/108005479/108012418/108013726/108006749/108021424/108019178/108020419/108009987/108021814/108011602/108017235/108017517/108004604/108021120/108014182/108010853/108016964/108017475/108009734/108021640/108019797/108009239/108021617/108016977/108017064…	LOC108017840/LOC108006565/LOC108011983/LOC108020355/LOC108018092/LOC108020445/LOC108018089/LOC108011619/LOC108009497/LOC108017242/LOC108007219/LOC108012911/LOC108007702/LOC108011975/LOC108008611/LOC108005479/LOC108012418/LOC108013726/LOC108006749/LOC108021424/LOC108019178/LOC108020419/LOC108009987/LOC108021814/LOC108011602/LOC108017235/LOC108017517/LOC108004604/LOC108021120/LOC108014182/LOC108010…	97	42	108007702/108005479/108012418/108017517/108004604/108021120/108014182/108017475/108019797/108009239/108021617/108018933/108009373/108008027/108017482/108007652/108004921/108015514/108018042/108010080/108021581/108010819/108005430/108021614/108020591/108018218/108012131/108018217/108004984/108007996/108007247/108005857/108020921/108013131/108017293/108017473/108009732/108016128/108008322/108016152…	55	108017840/108006565/108011983/108020355/108018092/108020445/108018089/108011619/108009497/108017242/108007219/108012911/108011975/108008611/108013726/108006749/108021424/108019178/108020419/108009987/108021814/108011602/108017235/108010853/108016964/108009734/108021640/108016977/108017064/108014616/108005777/108017056/108018921/108006428/108008064/108014475/108010533/108020048/108007658/108014633…
BP	GO:0034220	ion transmembrane transport	39/2967	59/4314	0.725291783382656	1	108006565/108019716/108018092/108009497/108016339/108007702/108008611/108013726/108006749/108021424/108017517/108004604/108021120/108010853/108012152/108009734/108017064/108014616/108016495/108005777/108017056/108017839/108005432/108008027/108014475/108010533/108007652/108004921/108007658/108009960/108007996/108017065/108006092/108016482/108016128/108015727/108008322/108016152/108009094	LOC108006565/LOC108019716/LOC108018092/LOC108009497/LOC108016339/LOC108007702/LOC108008611/LOC108013726/LOC108006749/LOC108021424/LOC108017517/LOC108004604/LOC108021120/LOC108010853/LOC108012152/LOC108009734/LOC108017064/LOC108014616/LOC108016495/LOC108005777/LOC108017056/LOC108017839/LOC108005432/LOC108008027/LOC108014475/LOC108010533/LOC108007652/LOC108004921/LOC108007658/LOC108009960/LOC108007…	39	13	108007702/108017517/108004604/108021120/108017839/108008027/108007652/108004921/108007996/108006092/108016128/108008322/108016152	26	108006565/108019716/108018092/108009497/108016339/108008611/108013726/108006749/108021424/108010853/108012152/108009734/108017064/108014616/108016495/108005777/108017056/108005432/108014475/108010533/108007658/108009960/108017065/108016482/108015727/108009094
BP	GO:0072657	protein localization to membrane	9/2967	14/4314	0.74896165058545	1	108021467/108004726/108013405/108012000/108012007/108005783/108011987/108011989/108007814	LOC108021467/LOC108004726/LOC108013405/LOC108012000/LOC108012007/LOC108005783/LOC108011987/LOC108011989/LOC108007814	9	9	108021467/108004726/108013405/108012000/108012007/108005783/108011987/108011989/108007814	0
BP	GO:0090150	establishment of protein localization to membrane	9/2967	14/4314	0.74896165058545	1	108021467/108004726/108013405/108012000/108012007/108005783/108011987/108011989/108007814	LOC108021467/LOC108004726/LOC108013405/LOC108012000/LOC108012007/LOC108005783/LOC108011987/LOC108011989/LOC108007814	9	9	108021467/108004726/108013405/108012000/108012007/108005783/108011987/108011989/108007814	0
BP	GO:0048278	vesicle docking	7/2967	11/4314	0.762228246843174	1	108020048/108021581/108020591/108012131/108004984/108017473/108014997	LOC108020048/LOC108021581/LOC108020591/LOC108012131/LOC108004984/LOC108017473/LOC108014997	7	6	108021581/108020591/108012131/108004984/108017473/108014997	1	108020048
BP	GO:0006836	neurotransmitter transport	16/2967	25/4314	0.771866168559965	1	108020445/108018089/108011619/108012418/108019178/108020419/108009987/108021814/108010247/108005430/108007590/108021614/108020921/108009732/108018142/108008654	LOC108020445/LOC108018089/LOC108011619/LOC108012418/LOC108019178/LOC108020419/LOC108009987/LOC108021814/LOC108010247/LOC108005430/LOC108007590/LOC108021614/LOC108020921/LOC108009732/LOC108018142/LOC108008654	16	5	108012418/108005430/108021614/108020921/108009732	11	108020445/108018089/108011619/108019178/108020419/108009987/108021814/108010247/108007590/108018142/108008654
BP	GO:0032502	developmental process	39/2967	60/4314	0.783031882576542	1	108009171/108020004/108004741/108012677/108012721/108020003/108013257/108016712/108016717/108012664/108015512/108012650/108017468/108010412/108009074/108013119/108005265/108005646/108016711/108010757/108012732/108016722/108016720/108005371/108005260/108016709/108013698/108013699/108020005/108007835/108016714/108007183/108007530/108018001/108005620/108018886/108020460/108010464/108010182	LOC108009171/LOC108020004/LOC108004741/LOC108012677/LOC108012721/LOC108020003/LOC108013257/LOC108016712/LOC108016717/LOC108012664/LOC108015512/LOC108012650/LOC108017468/LOC108010412/LOC108009074/LOC108013119/LOC108005265/LOC108005646/LOC108016711/LOC108010757/LOC108012732/LOC108016722/LOC108016720/LOC108005371/LOC108005260/LOC108016709/LOC108013698/LOC108013699/LOC108020005/LOC108007835/LOC108016…	39	11	108004741/108012677/108013257/108012664/108012650/108013119/108010757/108018001/108005620/108010464/108010182	28	108009171/108020004/108012721/108020003/108016712/108016717/108015512/108017468/108010412/108009074/108005265/108005646/108016711/108012732/108016722/108016720/108005371/108005260/108016709/108013698/108013699/108020005/108007835/108016714/108007183/108007530/108018886/108020460
BP	GO:0044767	single-organism developmental process	39/2967	60/4314	0.783031882576542	1	108009171/108020004/108004741/108012677/108012721/108020003/108013257/108016712/108016717/108012664/108015512/108012650/108017468/108010412/108009074/108013119/108005265/108005646/108016711/108010757/108012732/108016722/108016720/108005371/108005260/108016709/108013698/108013699/108020005/108007835/108016714/108007183/108007530/108018001/108005620/108018886/108020460/108010464/108010182	LOC108009171/LOC108020004/LOC108004741/LOC108012677/LOC108012721/LOC108020003/LOC108013257/LOC108016712/LOC108016717/LOC108012664/LOC108015512/LOC108012650/LOC108017468/LOC108010412/LOC108009074/LOC108013119/LOC108005265/LOC108005646/LOC108016711/LOC108010757/LOC108012732/LOC108016722/LOC108016720/LOC108005371/LOC108005260/LOC108016709/LOC108013698/LOC108013699/LOC108020005/LOC108007835/LOC108016…	39	11	108004741/108012677/108013257/108012664/108012650/108013119/108010757/108018001/108005620/108010464/108010182	28	108009171/108020004/108012721/108020003/108016712/108016717/108015512/108017468/108010412/108009074/108005265/108005646/108016711/108012732/108016722/108016720/108005371/108005260/108016709/108013698/108013699/108020005/108007835/108016714/108007183/108007530/108018886/108020460
BP	GO:0048856	anatomical structure development	39/2967	60/4314	0.783031882576542	1	108009171/108020004/108004741/108012677/108012721/108020003/108013257/108016712/108016717/108012664/108015512/108012650/108017468/108010412/108009074/108013119/108005265/108005646/108016711/108010757/108012732/108016722/108016720/108005371/108005260/108016709/108013698/108013699/108020005/108007835/108016714/108007183/108007530/108018001/108005620/108018886/108020460/108010464/108010182	LOC108009171/LOC108020004/LOC108004741/LOC108012677/LOC108012721/LOC108020003/LOC108013257/LOC108016712/LOC108016717/LOC108012664/LOC108015512/LOC108012650/LOC108017468/LOC108010412/LOC108009074/LOC108013119/LOC108005265/LOC108005646/LOC108016711/LOC108010757/LOC108012732/LOC108016722/LOC108016720/LOC108005371/LOC108005260/LOC108016709/LOC108013698/LOC108013699/LOC108020005/LOC108007835/LOC108016…	39	11	108004741/108012677/108013257/108012664/108012650/108013119/108010757/108018001/108005620/108010464/108010182	28	108009171/108020004/108012721/108020003/108016712/108016717/108015512/108017468/108010412/108009074/108005265/108005646/108016711/108012732/108016722/108016720/108005371/108005260/108016709/108013698/108013699/108020005/108007835/108016714/108007183/108007530/108018886/108020460
BP	GO:0007166	cell surface receptor signaling pathway	23/2967	36/4314	0.794815970057707	1	108021109/108005978/108012346/108020590/108005646/108004731/108010757/108012732/108019133/108020435/108015025/108009712/108009404/108014148/108010105/108016114/108007604/108018886/108006456/108020099/108011060/108013488/108010464	LOC108021109/LOC108005978/LOC108012346/LOC108020590/LOC108005646/LOC108004731/LOC108010757/LOC108012732/LOC108019133/LOC108020435/LOC108015025/LOC108009712/LOC108009404/LOC108014148/LOC108010105/LOC108016114/LOC108007604/LOC108018886/LOC108006456/LOC108020099/LOC108011060/LOC108013488/LOC108010464	23	12	108021109/108005978/108012346/108020590/108004731/108010757/108015025/108010105/108016114/108020099/108013488/108010464	11	108005646/108012732/108019133/108020435/108009712/108009404/108014148/108007604/108018886/108006456/108011060
BP	GO:0009116	nucleoside metabolic process	10/2967	16/4314	0.795011042291054	1	108013380/108008568/108006631/108016136/108016804/108017377/108009661/108013470/108009256/108015343	LOC108013380/LOC108008568/LOC108006631/LOC108016136/LOC108016804/LOC108017377/LOC108009661/LOC108013470/LOC108009256/LOC108015343	10	3	108016804/108017377/108009256	7	108013380/108008568/108006631/108016136/108009661/108013470/108015343
BP	GO:1901657	glycosyl compound metabolic process	10/2967	16/4314	0.795011042291054	1	108013380/108008568/108006631/108016136/108016804/108017377/108009661/108013470/108009256/108015343	LOC108013380/LOC108008568/LOC108006631/LOC108016136/LOC108016804/LOC108017377/LOC108009661/LOC108013470/LOC108009256/LOC108015343	10	3	108016804/108017377/108009256	7	108013380/108008568/108006631/108016136/108009661/108013470/108015343
BP	GO:0044711	single-organism biosynthetic process	89/2967	135/4314	0.795023229801717	1	108011679/108010630/108008424/108011980/108009091/108011925/108006301/108005554/108008611/108011978/108006139/108019720/108019846/108016804/108011923/108019781/108021424/108011924/108021530/108021009/108012413/108013361/108005407/108015815/108013093/108019724/108018366/108018126/108013105/108015758/108005908/108006666/108011938/108017955/108013162/108005381/108005950/108006522/108010779/108005435…	LOC108011679/LOC108010630/LOC108008424/LOC108011980/LOC108009091/LOC108011925/LOC108006301/LOC108005554/LOC108008611/LOC108011978/LOC108006139/LOC108019720/LOC108019846/LOC108016804/LOC108011923/LOC108019781/LOC108021424/LOC108011924/LOC108021530/LOC108021009/LOC108012413/LOC108013361/LOC108005407/LOC108015815/LOC108013093/LOC108019724/LOC108018366/LOC108018126/LOC108013105/LOC108015758/LOC108005…	89	37	108006139/108016804/108019781/108021530/108012413/108013361/108005407/108018366/108015758/108010779/108005435/108015025/108010063/108015047/108008415/108019427/108004921/108005636/108011787/108015983/108017257/108005363/108010765/108016438/108007164/108012311/108010677/108017256/108013493/108005569/108004926/108019817/108020138/108011790/108007645/108017819/108015721	52	108011679/108010630/108008424/108011980/108009091/108011925/108006301/108005554/108008611/108011978/108019720/108019846/108011923/108021424/108011924/108021009/108015815/108013093/108019724/108018126/108013105/108005908/108006666/108011938/108017955/108013162/108005381/108005950/108006522/108021327/108012591/108014475/108014032/108012599/108011645/108009698/108019143/108005621/108004915/108010609…
BP	GO:0007155	cell adhesion	19/2967	30/4314	0.802387871772838	1	108012911/108020905/108013119/108021377/108010865/108013545/108004836/108014867/108009550/108004791/108009983/108010200/108020739/108016507/108015501/108009720/108014792/108018508/108019497	LOC108012911/LOC108020905/LOC108013119/LOC108021377/LOC108010865/LOC108013545/LOC108004836/LOC108014867/LOC108009550/LOC108004791/LOC108009983/LOC108010200/LOC108020739/LOC108016507/LOC108015501/LOC108009720/LOC108014792/LOC108018508/LOC108019497	19	3	108013119/108010865/108013545	16	108012911/108020905/108021377/108004836/108014867/108009550/108004791/108009983/108010200/108020739/108016507/108015501/108009720/108014792/108018508/108019497
BP	GO:0022610	biological adhesion	19/2967	30/4314	0.802387871772838	1	108012911/108020905/108013119/108021377/108010865/108013545/108004836/108014867/108009550/108004791/108009983/108010200/108020739/108016507/108015501/108009720/108014792/108018508/108019497	LOC108012911/LOC108020905/LOC108013119/LOC108021377/LOC108010865/LOC108013545/LOC108004836/LOC108014867/LOC108009550/LOC108004791/LOC108009983/LOC108010200/LOC108020739/LOC108016507/LOC108015501/LOC108009720/LOC108014792/LOC108018508/LOC108019497	19	3	108013119/108010865/108013545	16	108012911/108020905/108021377/108004836/108014867/108009550/108004791/108009983/108010200/108020739/108016507/108015501/108009720/108014792/108018508/108019497
BP	GO:0000270	peptidoglycan metabolic process	8/2967	13/4314	0.808696580020585	1	108006672/108006868/108019660/108019672/108013206/108012424/108010615/108013389	LOC108006672/LOC108006868/LOC108019660/LOC108019672/LOC108013206/LOC108012424/LOC108010615/LOC108013389	8	6	108006672/108006868/108019660/108019672/108012424/108013389	2	108013206/108010615
BP	GO:0006026	aminoglycan catabolic process	8/2967	13/4314	0.808696580020585	1	108006672/108006868/108019660/108019672/108013206/108012424/108010615/108013389	LOC108006672/LOC108006868/LOC108019660/LOC108019672/LOC108013206/LOC108012424/LOC108010615/LOC108013389	8	6	108006672/108006868/108019660/108019672/108012424/108013389	2	108013206/108010615
BP	GO:0006027	glycosaminoglycan catabolic process	8/2967	13/4314	0.808696580020585	1	108006672/108006868/108019660/108019672/108013206/108012424/108010615/108013389	LOC108006672/LOC108006868/LOC108019660/LOC108019672/LOC108013206/LOC108012424/LOC108010615/LOC108013389	8	6	108006672/108006868/108019660/108019672/108012424/108013389	2	108013206/108010615
BP	GO:0009253	peptidoglycan catabolic process	8/2967	13/4314	0.808696580020585	1	108006672/108006868/108019660/108019672/108013206/108012424/108010615/108013389	LOC108006672/LOC108006868/LOC108019660/LOC108019672/LOC108013206/LOC108012424/LOC108010615/LOC108013389	8	6	108006672/108006868/108019660/108019672/108012424/108013389	2	108013206/108010615
BP	GO:0016579	protein deubiquitination	15/2967	24/4314	0.813861388310686	1	108005079/108005375/108011441/108011225/108007098/108009759/108005589/108011472/108010010/108005743/108010804/108011449/108005965/108021642/108011111	LOC108005079/LOC108005375/LOC108011441/LOC108011225/LOC108007098/LOC108009759/LOC108005589/LOC108011472/LOC108010010/LOC108005743/LOC108010804/LOC108011449/LOC108005965/LOC108021642/LOC108011111	15	4	108011225/108007098/108005589/108011449	11	108005079/108005375/108011441/108009759/108011472/108010010/108005743/108010804/108005965/108021642/108011111
BP	GO:0070646	protein modification by small protein removal	15/2967	24/4314	0.813861388310686	1	108005079/108005375/108011441/108011225/108007098/108009759/108005589/108011472/108010010/108005743/108010804/108011449/108005965/108021642/108011111	LOC108005079/LOC108005375/LOC108011441/LOC108011225/LOC108007098/LOC108009759/LOC108005589/LOC108011472/LOC108010010/LOC108005743/LOC108010804/LOC108011449/LOC108005965/LOC108021642/LOC108011111	15	4	108011225/108007098/108005589/108011449	11	108005079/108005375/108011441/108009759/108011472/108010010/108005743/108010804/108005965/108021642/108011111
BP	GO:0032259	methylation	13/2967	21/4314	0.821800226780918	1	108019123/108021693/108010061/108014062/108010217/108016862/108015565/108019193/108018604/108021486/108015595/108006697/108013520	LOC108019123/LOC108021693/LOC108010061/LOC108014062/LOC108010217/LOC108016862/LOC108015565/LOC108019193/LOC108018604/LOC108021486/LOC108015595/LOC108006697/LOC108013520	13	12	108019123/108021693/108010061/108014062/108016862/108015565/108019193/108018604/108021486/108015595/108006697/108013520	1	108010217
BP	GO:0006904	vesicle docking involved in exocytosis	6/2967	10/4314	0.82820602149338	1	108020048/108021581/108012131/108004984/108017473/108014997	LOC108020048/LOC108021581/LOC108012131/LOC108004984/LOC108017473/LOC108014997	6	5	108021581/108012131/108004984/108017473/108014997	1	108020048
BP	GO:0016042	lipid catabolic process	6/2967	10/4314	0.82820602149338	1	108016987/108008895/108021566/108020249/108018137/108008338	LOC108016987/LOC108008895/LOC108021566/LOC108020249/LOC108018137/LOC108008338	6	1	108016987	5	108008895/108021566/108020249/108018137/108008338
BP	GO:0044282	small molecule catabolic process	6/2967	10/4314	0.82820602149338	1	108016987/108012469/108021566/108012054/108021836/108008338	LOC108016987/LOC108012469/LOC108021566/LOC108012054/LOC108021836/LOC108008338	6	2	108016987/108012054	4	108012469/108021566/108021836/108008338
BP	GO:0007267	cell-cell signaling	9/2967	15/4314	0.844875572553663	1	108009497/108005978/108020590/108004604/108005646/108020413/108007604/108011060/108010464	LOC108009497/LOC108005978/LOC108020590/LOC108004604/LOC108005646/LOC108020413/LOC108007604/LOC108011060/LOC108010464	9	4	108005978/108020590/108004604/108010464	5	108009497/108005646/108020413/108007604/108011060
BP	GO:0008272	sulfate transport	9/2967	15/4314	0.844875572553663	1	108017242/108017235/108006428/108015514/108010080/108017293/108007008/108010521/novel.614	LOC108017242/LOC108017235/LOC108006428/LOC108015514/LOC108010080/LOC108017293/LOC108007008/LOC108010521/-	9	3	108015514/108010080/108017293	6	108017242/108017235/108006428/108007008/108010521/novel.614
BP	GO:0030203	glycosaminoglycan metabolic process	9/2967	15/4314	0.844875572553663	1	108006672/108006868/108013101/108019660/108019672/108013206/108012424/108010615/108013389	LOC108006672/LOC108006868/LOC108013101/LOC108019660/LOC108019672/LOC108013206/LOC108012424/LOC108010615/LOC108013389	9	7	108006672/108006868/108013101/108019660/108019672/108012424/108013389	2	108013206/108010615
BP	GO:0072348	sulfur compound transport	9/2967	15/4314	0.844875572553663	1	108017242/108017235/108006428/108015514/108010080/108017293/108007008/108010521/novel.614	LOC108017242/LOC108017235/LOC108006428/LOC108015514/LOC108010080/LOC108017293/LOC108007008/LOC108010521/-	9	3	108015514/108010080/108017293	6	108017242/108017235/108006428/108007008/108010521/novel.614
BP	GO:0043414	macromolecule methylation	7/2967	12/4314	0.862110287193249	1	108021693/108010061/108014062/108010217/108016862/108018604/108006697	LOC108021693/LOC108010061/LOC108014062/LOC108010217/LOC108016862/LOC108018604/LOC108006697	7	6	108021693/108010061/108014062/108016862/108018604/108006697	1	108010217
BP	GO:1901605	alpha-amino acid metabolic process	7/2967	12/4314	0.862110287193249	1	108019863/108012413/108006666/108015983/108012054/108021836/108007395	LOC108019863/LOC108012413/LOC108006666/LOC108015983/LOC108012054/LOC108021836/LOC108007395	7	4	108012413/108015983/108012054/108007395	3	108019863/108006666/108021836
BP	GO:0032774	RNA biosynthetic process	206/2967	312/4314	0.874904519815364	1	108020569/108020796/108005715/108020368/108013055/108008358/108007690/108015131/108011007/108020340/108012283/108005796/108019796/108015875/108015133/108009016/108021101/108010977/108010309/108005781/108011544/108012362/108006852/108018247/108020394/108020347/108005788/108004711/108016048/108013452/108010488/108018060/108006149/108021012/108011124/108015940/108004710/108007867/108016254/108008309…	LOC108020569/LOC108020796/LOC108005715/LOC108020368/LOC108013055/LOC108008358/LOC108007690/LOC108015131/LOC108011007/LOC108020340/LOC108012283/LOC108005796/LOC108019796/LOC108015875/LOC108015133/LOC108009016/LOC108021101/LOC108010977/LOC108010309/LOC108005781/LOC108011544/LOC108012362/LOC108006852/LOC108018247/LOC108020394/LOC108020347/LOC108005788/LOC108004711/LOC108016048/LOC108013452/LOC108010…	206	108	108020569/108020796/108005715/108013055/108005796/108019796/108015875/108015133/108009016/108021101/108005781/108011544/108004711/108010488/108018060/108006149/108021012/108015940/108004710/108008309/108020291/108018802/108010183/108006908/108016256/108016656/108016961/108004864/108019147/108012430/108015621/108013703/108010452/108010698/108007269/108017620/108011669/108013279/108020159/108008634…	98	108020368/108008358/108007690/108015131/108011007/108020340/108012283/108010977/108010309/108012362/108006852/108018247/108020394/108020347/108005788/108016048/108013452/108011124/108007867/108016254/108021154/108013544/108013929/108020428/108013300/108005299/108020566/108009355/108013874/108005416/108019133/108015207/108021456/108004552/108019767/108013995/108021055/108008598/108019702/108005021…
BP	GO:0006351	transcription, DNA-templated	204/2967	310/4314	0.890930853262818	1	108020569/108020796/108005715/108020368/108013055/108008358/108007690/108015131/108011007/108020340/108012283/108019796/108015875/108015133/108009016/108021101/108010977/108010309/108005781/108011544/108012362/108006852/108018247/108020394/108020347/108005788/108004711/108016048/108013452/108010488/108018060/108006149/108021012/108011124/108015940/108004710/108007867/108016254/108008309/108020291…	LOC108020569/LOC108020796/LOC108005715/LOC108020368/LOC108013055/LOC108008358/LOC108007690/LOC108015131/LOC108011007/LOC108020340/LOC108012283/LOC108019796/LOC108015875/LOC108015133/LOC108009016/LOC108021101/LOC108010977/LOC108010309/LOC108005781/LOC108011544/LOC108012362/LOC108006852/LOC108018247/LOC108020394/LOC108020347/LOC108005788/LOC108004711/LOC108016048/LOC108013452/LOC108010488/LOC108018…	204	106	108020569/108020796/108005715/108013055/108019796/108015875/108015133/108009016/108021101/108005781/108011544/108004711/108010488/108018060/108006149/108021012/108015940/108004710/108008309/108020291/108018802/108010183/108006908/108016256/108016656/108016961/108004864/108019147/108012430/108015621/108013703/108010452/108010698/108007269/108017620/108011669/108020159/108008634/108016784/108009116…	98	108020368/108008358/108007690/108015131/108011007/108020340/108012283/108010977/108010309/108012362/108006852/108018247/108020394/108020347/108005788/108016048/108013452/108011124/108007867/108016254/108021154/108013544/108013929/108020428/108013300/108005299/108020566/108009355/108013874/108005416/108019133/108015207/108021456/108004552/108019767/108013995/108021055/108008598/108019702/108005021…
BP	GO:0097659	nucleic acid-templated transcription	204/2967	310/4314	0.890930853262818	1	108020569/108020796/108005715/108020368/108013055/108008358/108007690/108015131/108011007/108020340/108012283/108019796/108015875/108015133/108009016/108021101/108010977/108010309/108005781/108011544/108012362/108006852/108018247/108020394/108020347/108005788/108004711/108016048/108013452/108010488/108018060/108006149/108021012/108011124/108015940/108004710/108007867/108016254/108008309/108020291…	LOC108020569/LOC108020796/LOC108005715/LOC108020368/LOC108013055/LOC108008358/LOC108007690/LOC108015131/LOC108011007/LOC108020340/LOC108012283/LOC108019796/LOC108015875/LOC108015133/LOC108009016/LOC108021101/LOC108010977/LOC108010309/LOC108005781/LOC108011544/LOC108012362/LOC108006852/LOC108018247/LOC108020394/LOC108020347/LOC108005788/LOC108004711/LOC108016048/LOC108013452/LOC108010488/LOC108018…	204	106	108020569/108020796/108005715/108013055/108019796/108015875/108015133/108009016/108021101/108005781/108011544/108004711/108010488/108018060/108006149/108021012/108015940/108004710/108008309/108020291/108018802/108010183/108006908/108016256/108016656/108016961/108004864/108019147/108012430/108015621/108013703/108010452/108010698/108007269/108017620/108011669/108020159/108008634/108016784/108009116…	98	108020368/108008358/108007690/108015131/108011007/108020340/108012283/108010977/108010309/108012362/108006852/108018247/108020394/108020347/108005788/108016048/108013452/108011124/108007867/108016254/108021154/108013544/108013929/108020428/108013300/108005299/108020566/108009355/108013874/108005416/108019133/108015207/108021456/108004552/108019767/108013995/108021055/108008598/108019702/108005021…
BP	GO:0044283	small molecule biosynthetic process	11/2967	19/4314	0.896270333495633	1	108019720/108012413/108018126/108006666/108017955/108015047/108005636/108011787/108015983/108013493/108011790	LOC108019720/LOC108012413/LOC108018126/LOC108006666/LOC108017955/LOC108015047/LOC108005636/LOC108011787/LOC108015983/LOC108013493/LOC108011790	11	7	108012413/108015047/108005636/108011787/108015983/108013493/108011790	4	108019720/108018126/108006666/108017955
BP	GO:0018130	heterocycle biosynthetic process	262/2967	397/4314	0.904542122333405	1	108020569/108020796/108005715/108020368/108013055/108008358/108007690/108015131/108011007/108020340/108012283/108011980/108011925/108006301/108007022/108005796/108019796/108005554/108015875/108015133/108009016/108021101/108010977/108010309/108008611/108005781/108011544/108011978/108006139/108012362/108006852/108018247/108020394/108020347/108005788/108004711/108016048/108016804/108013452/108010488…	LOC108020569/LOC108020796/LOC108005715/LOC108020368/LOC108013055/LOC108008358/LOC108007690/LOC108015131/LOC108011007/LOC108020340/LOC108012283/LOC108011980/LOC108011925/LOC108006301/LOC108007022/LOC108005796/LOC108019796/LOC108005554/LOC108015875/LOC108015133/LOC108009016/LOC108021101/LOC108010977/LOC108010309/LOC108008611/LOC108005781/LOC108011544/LOC108011978/LOC108006139/LOC108012362/LOC108006…	262	130	108020569/108020796/108005715/108013055/108005796/108019796/108015875/108015133/108009016/108021101/108005781/108011544/108006139/108004711/108016804/108010488/108013223/108019781/108018060/108006149/108021012/108015940/108004710/108008309/108020291/108018802/108013361/108005407/108010183/108006908/108016256/108016656/108018366/108016961/108004864/108019147/108012430/108015621/108013703/108010452…	132	108020368/108008358/108007690/108015131/108011007/108020340/108012283/108011980/108011925/108006301/108007022/108005554/108010977/108010309/108008611/108011978/108012362/108006852/108018247/108020394/108020347/108005788/108016048/108013452/108011923/108021424/108011924/108011124/108007867/108016254/108021009/108021154/108013544/108013093/108013929/108020428/108013300/108013105/108005299/108020566…
BP	GO:0009165	nucleotide biosynthetic process	39/2967	63/4314	0.905300028489258	1	108011980/108011925/108006301/108005554/108008611/108011978/108011923/108019781/108021424/108011924/108021009/108013361/108005407/108013093/108013105/108011938/108005381/108015025/108021327/108014475/108014032/108012599/108019427/108011645/108004921/108017257/108005621/108004915/108006947/108005820/108017311/108011295/108009960/108017256/108013541/108011050/108019780/108017081/108010797	LOC108011980/LOC108011925/LOC108006301/LOC108005554/LOC108008611/LOC108011978/LOC108011923/LOC108019781/LOC108021424/LOC108011924/LOC108021009/LOC108013361/LOC108005407/LOC108013093/LOC108013105/LOC108011938/LOC108005381/LOC108015025/LOC108021327/LOC108014475/LOC108014032/LOC108012599/LOC108019427/LOC108011645/LOC108004921/LOC108017257/LOC108005621/LOC108004915/LOC108006947/LOC108005820/LOC108017…	39	8	108019781/108013361/108005407/108015025/108019427/108004921/108017257/108017256	31	108011980/108011925/108006301/108005554/108008611/108011978/108011923/108021424/108011924/108021009/108013093/108013105/108011938/108005381/108021327/108014475/108014032/108012599/108011645/108005621/108004915/108006947/108005820/108017311/108011295/108009960/108013541/108011050/108019780/108017081/108010797
BP	GO:1901293	nucleoside phosphate biosynthetic process	39/2967	63/4314	0.905300028489258	1	108011980/108011925/108006301/108005554/108008611/108011978/108011923/108019781/108021424/108011924/108021009/108013361/108005407/108013093/108013105/108011938/108005381/108015025/108021327/108014475/108014032/108012599/108019427/108011645/108004921/108017257/108005621/108004915/108006947/108005820/108017311/108011295/108009960/108017256/108013541/108011050/108019780/108017081/108010797	LOC108011980/LOC108011925/LOC108006301/LOC108005554/LOC108008611/LOC108011978/LOC108011923/LOC108019781/LOC108021424/LOC108011924/LOC108021009/LOC108013361/LOC108005407/LOC108013093/LOC108013105/LOC108011938/LOC108005381/LOC108015025/LOC108021327/LOC108014475/LOC108014032/LOC108012599/LOC108019427/LOC108011645/LOC108004921/LOC108017257/LOC108005621/LOC108004915/LOC108006947/LOC108005820/LOC108017…	39	8	108019781/108013361/108005407/108015025/108019427/108004921/108017257/108017256	31	108011980/108011925/108006301/108005554/108008611/108011978/108011923/108021424/108011924/108021009/108013093/108013105/108011938/108005381/108021327/108014475/108014032/108012599/108011645/108005621/108004915/108006947/108005820/108017311/108011295/108009960/108013541/108011050/108019780/108017081/108010797
BP	GO:0000375	RNA splicing, via transesterification reactions	6/2967	11/4314	0.907379351073628	1	108016972/108015037/108009102/108020998/108019085/108004809	LOC108016972/LOC108015037/LOC108009102/LOC108020998/LOC108019085/LOC108004809	6	5	108016972/108015037/108009102/108019085/108004809	1	108020998
BP	GO:0000377	RNA splicing, via transesterification reactions with bulged adenosine as nucleophile	6/2967	11/4314	0.907379351073628	1	108016972/108015037/108009102/108020998/108019085/108004809	LOC108016972/LOC108015037/LOC108009102/LOC108020998/LOC108019085/LOC108004809	6	5	108016972/108015037/108009102/108019085/108004809	1	108020998
BP	GO:0000398	mRNA splicing, via spliceosome	6/2967	11/4314	0.907379351073628	1	108016972/108015037/108009102/108020998/108019085/108004809	LOC108016972/LOC108015037/LOC108009102/LOC108020998/LOC108019085/LOC108004809	6	5	108016972/108015037/108009102/108019085/108004809	1	108020998
BP	GO:0007219	Notch signaling pathway	6/2967	11/4314	0.907379351073628	1	108010757/108012732/108015025/108009712/108016114/108018886	LOC108010757/LOC108012732/LOC108015025/LOC108009712/LOC108016114/LOC108018886	6	3	108010757/108015025/108016114	3	108012732/108009712/108018886
BP	GO:0016055	Wnt signaling pathway	6/2967	11/4314	0.907379351073628	1	108005978/108020590/108005646/108007604/108011060/108010464	LOC108005978/LOC108020590/LOC108005646/LOC108007604/LOC108011060/LOC108010464	6	3	108005978/108020590/108010464	3	108005646/108007604/108011060
BP	GO:0044802	single-organism membrane organization	6/2967	11/4314	0.907379351073628	1	108011007/108017967/108004705/108014803/108005478/108015150	LOC108011007/LOC108017967/LOC108004705/LOC108014803/LOC108005478/LOC108015150	6	3	108004705/108014803/108005478	3	108011007/108017967/108015150
BP	GO:0061024	membrane organization	6/2967	11/4314	0.907379351073628	1	108011007/108017967/108004705/108014803/108005478/108015150	LOC108011007/LOC108017967/LOC108004705/LOC108014803/LOC108005478/LOC108015150	6	3	108004705/108014803/108005478	3	108011007/108017967/108015150
BP	GO:0198738	cell-cell signaling by wnt	6/2967	11/4314	0.907379351073628	1	108005978/108020590/108005646/108007604/108011060/108010464	LOC108005978/LOC108020590/LOC108005646/LOC108007604/LOC108011060/LOC108010464	6	3	108005978/108020590/108010464	3	108005646/108007604/108011060
BP	GO:1905114	cell surface receptor signaling pathway involved in cell-cell signaling	6/2967	11/4314	0.907379351073628	1	108005978/108020590/108005646/108007604/108011060/108010464	LOC108005978/LOC108020590/LOC108005646/LOC108007604/LOC108011060/LOC108010464	6	3	108005978/108020590/108010464	3	108005646/108007604/108011060
BP	GO:0070887	cellular response to chemical stimulus	19/2967	32/4314	0.90807184575852	1	108007867/108006908/108013300/108019133/108013485/108013378/108021115/108016033/108005480/108016647/108019790/108010105/108006617/108006456/108004815/108020099/108017686/108021039/108019289	LOC108007867/LOC108006908/LOC108013300/LOC108019133/LOC108013485/LOC108013378/LOC108021115/LOC108016033/LOC108005480/LOC108016647/LOC108019790/LOC108010105/LOC108006617/LOC108006456/LOC108004815/LOC108020099/LOC108017686/LOC108021039/LOC108019289	19	8	108006908/108013485/108013378/108016647/108010105/108006617/108004815/108020099	11	108007867/108013300/108019133/108021115/108016033/108005480/108019790/108006456/108017686/108021039/108019289
BP	GO:0071310	cellular response to organic substance	19/2967	32/4314	0.90807184575852	1	108007867/108006908/108013300/108019133/108013485/108013378/108021115/108016033/108005480/108016647/108019790/108010105/108006617/108006456/108004815/108020099/108017686/108021039/108019289	LOC108007867/LOC108006908/LOC108013300/LOC108019133/LOC108013485/LOC108013378/LOC108021115/LOC108016033/LOC108005480/LOC108016647/LOC108019790/LOC108010105/LOC108006617/LOC108006456/LOC108004815/LOC108020099/LOC108017686/LOC108021039/LOC108019289	19	8	108006908/108013485/108013378/108016647/108010105/108006617/108004815/108020099	11	108007867/108013300/108019133/108021115/108016033/108005480/108019790/108006456/108017686/108021039/108019289
BP	GO:0019438	aromatic compound biosynthetic process	255/2967	387/4314	0.909324566919124	1	108020569/108020796/108005715/108020368/108013055/108008358/108007690/108015131/108011007/108020340/108012283/108011980/108011925/108006301/108007022/108005796/108019796/108005554/108015875/108015133/108009016/108021101/108010977/108010309/108008611/108005781/108011544/108011978/108012362/108006852/108018247/108020394/108020347/108005788/108004711/108016048/108013452/108010488/108013223/108011923…	LOC108020569/LOC108020796/LOC108005715/LOC108020368/LOC108013055/LOC108008358/LOC108007690/LOC108015131/LOC108011007/LOC108020340/LOC108012283/LOC108011980/LOC108011925/LOC108006301/LOC108007022/LOC108005796/LOC108019796/LOC108005554/LOC108015875/LOC108015133/LOC108009016/LOC108021101/LOC108010977/LOC108010309/LOC108008611/LOC108005781/LOC108011544/LOC108011978/LOC108012362/LOC108006852/LOC108018…	255	124	108020569/108020796/108005715/108013055/108005796/108019796/108015875/108015133/108009016/108021101/108005781/108011544/108004711/108010488/108013223/108019781/108018060/108006149/108021012/108015940/108004710/108008309/108020291/108018802/108013361/108005407/108010183/108006908/108016256/108016656/108016961/108004864/108019147/108012430/108015621/108013703/108010452/108010698/108007562/108015010…	131	108020368/108008358/108007690/108015131/108011007/108020340/108012283/108011980/108011925/108006301/108007022/108005554/108010977/108010309/108008611/108011978/108012362/108006852/108018247/108020394/108020347/108005788/108016048/108013452/108011923/108021424/108011924/108011124/108007867/108016254/108021009/108021154/108013544/108013093/108013929/108020428/108013300/108013105/108005299/108020566…
BP	GO:1901362	organic cyclic compound biosynthetic process	263/2967	399/4314	0.911001789893526	1	108020569/108020796/108005715/108020368/108013055/108008358/108007690/108015131/108011007/108020340/108012283/108011980/108011925/108006301/108007022/108005796/108019796/108005554/108015875/108015133/108009016/108021101/108010977/108010309/108008611/108005781/108011544/108011978/108006139/108012362/108006852/108018247/108020394/108020347/108005788/108004711/108016048/108016804/108013452/108010488…	LOC108020569/LOC108020796/LOC108005715/LOC108020368/LOC108013055/LOC108008358/LOC108007690/LOC108015131/LOC108011007/LOC108020340/LOC108012283/LOC108011980/LOC108011925/LOC108006301/LOC108007022/LOC108005796/LOC108019796/LOC108005554/LOC108015875/LOC108015133/LOC108009016/LOC108021101/LOC108010977/LOC108010309/LOC108008611/LOC108005781/LOC108011544/LOC108011978/LOC108006139/LOC108012362/LOC108006…	263	131	108020569/108020796/108005715/108013055/108005796/108019796/108015875/108015133/108009016/108021101/108005781/108011544/108006139/108004711/108016804/108010488/108013223/108019781/108018060/108006149/108021012/108015940/108004710/108008309/108020291/108018802/108013361/108005407/108010183/108006908/108016256/108016656/108018366/108016961/108004864/108019147/108012430/108015621/108013703/108010452…	132	108020368/108008358/108007690/108015131/108011007/108020340/108012283/108011980/108011925/108006301/108007022/108005554/108010977/108010309/108008611/108011978/108012362/108006852/108018247/108020394/108020347/108005788/108016048/108013452/108011923/108021424/108011924/108011124/108007867/108016254/108021009/108021154/108013544/108013093/108013929/108020428/108013300/108013105/108005299/108020566…
BP	GO:0015698	inorganic anion transport	12/2967	21/4314	0.914643323697319	1	108017242/108019477/108017235/108019725/108006428/108015514/108010080/108013934/108017293/108007008/108010521/novel.614	LOC108017242/LOC108019477/LOC108017235/LOC108019725/LOC108006428/LOC108015514/LOC108010080/LOC108013934/LOC108017293/LOC108007008/LOC108010521/-	12	4	108019725/108015514/108010080/108017293	8	108017242/108019477/108017235/108006428/108013934/108007008/108010521/novel.614
BP	GO:0022900	electron transport chain	7/2967	13/4314	0.924426278894691	1	108007447/108014821/108014843/108015186/108006278/108012642/novel.690	LOC108007447/LOC108014821/LOC108014843/LOC108015186/LOC108006278/LOC108012642/-	7	4	108015186/108006278/108012642/novel.690	3	108007447/108014821/108014843
BP	GO:1901137	carbohydrate derivative biosynthetic process	52/2967	84/4314	0.930113780130119	1	108012597/108011679/108011965/108010630/108006411/108008424/108006301/108010121/108015167/108008611/108016634/108014260/108021424/108005407/108015815/108020469/108005046/108016393/108013162/108021263/108006620/108013688/108005950/108005435/108013101/108011977/108012591/108020728/108008415/108014475/108011761/108004921/108009698/108005363/108005621/108016438/108004915/108010876/108010609/108005820…	LOC108012597/LOC108011679/LOC108011965/LOC108010630/LOC108006411/LOC108008424/LOC108006301/LOC108010121/LOC108015167/LOC108008611/LOC108016634/LOC108014260/LOC108021424/LOC108005407/LOC108015815/LOC108020469/LOC108005046/LOC108016393/LOC108013162/LOC108021263/LOC108006620/LOC108013688/LOC108005950/LOC108005435/LOC108013101/LOC108011977/LOC108012591/LOC108020728/LOC108008415/LOC108014475/LOC108011…	52	21	108015167/108016634/108005407/108020469/108016393/108013688/108005435/108013101/108011977/108008415/108011761/108004921/108005363/108016438/108010876/108007164/108016384/108010677/108005569/108019817/108020138	31	108012597/108011679/108011965/108010630/108006411/108008424/108006301/108010121/108008611/108014260/108021424/108015815/108005046/108013162/108021263/108006620/108005950/108012591/108020728/108014475/108009698/108005621/108004915/108010609/108005820/108009960/108013541/108005897/108009360/108017081/108009361
BP	GO:0034654	nucleobase-containing compound biosynthetic process	246/2967	376/4314	0.935528740149606	1	108020569/108020796/108005715/108020368/108013055/108008358/108007690/108015131/108011007/108020340/108012283/108011980/108011925/108006301/108005796/108019796/108005554/108015875/108015133/108009016/108021101/108010977/108010309/108008611/108005781/108011544/108011978/108012362/108006852/108018247/108020394/108020347/108005788/108004711/108016048/108013452/108010488/108011923/108019781/108018060…	LOC108020569/LOC108020796/LOC108005715/LOC108020368/LOC108013055/LOC108008358/LOC108007690/LOC108015131/LOC108011007/LOC108020340/LOC108012283/LOC108011980/LOC108011925/LOC108006301/LOC108005796/LOC108019796/LOC108005554/LOC108015875/LOC108015133/LOC108009016/LOC108021101/LOC108010977/LOC108010309/LOC108008611/LOC108005781/LOC108011544/LOC108011978/LOC108012362/LOC108006852/LOC108018247/LOC108020…	246	117	108020569/108020796/108005715/108013055/108005796/108019796/108015875/108015133/108009016/108021101/108005781/108011544/108004711/108010488/108019781/108018060/108006149/108021012/108015940/108004710/108008309/108020291/108018802/108013361/108005407/108010183/108006908/108016256/108016656/108016961/108004864/108019147/108012430/108015621/108013703/108010452/108010698/108007269/108017620/108011669…	129	108020368/108008358/108007690/108015131/108011007/108020340/108012283/108011980/108011925/108006301/108005554/108010977/108010309/108008611/108011978/108012362/108006852/108018247/108020394/108020347/108005788/108016048/108013452/108011923/108021424/108011924/108011124/108007867/108016254/108021009/108021154/108013544/108013093/108013929/108020428/108013300/108013105/108005299/108020566/108009355…
BP	GO:0009141	nucleoside triphosphate metabolic process	26/2967	44/4314	0.937569147161455	1	108011983/108017623/108014070/108013599/108009128/108020495/108011975/108007447/108008611/108016804/108021424/108009662/108018420/108021226/108016583/108017955/108014821/108008064/108014475/108004921/108014843/108014633/108020525/108006278/108009960/novel.690	LOC108011983/LOC108017623/LOC108014070/LOC108013599/LOC108009128/LOC108020495/LOC108011975/LOC108007447/LOC108008611/LOC108016804/LOC108021424/LOC108009662/LOC108018420/LOC108021226/LOC108016583/LOC108017955/LOC108014821/LOC108008064/LOC108014475/LOC108004921/LOC108014843/LOC108014633/LOC108020525/LOC108006278/LOC108009960/-	26	5	108016804/108021226/108004921/108006278/novel.690	21	108011983/108017623/108014070/108013599/108009128/108020495/108011975/108007447/108008611/108021424/108009662/108018420/108016583/108017955/108014821/108008064/108014475/108014843/108014633/108020525/108009960
BP	GO:0010033	response to organic substance	19/2967	33/4314	0.940158543239655	1	108007867/108006908/108013300/108019133/108013485/108013378/108021115/108016033/108005480/108016647/108019790/108010105/108006617/108006456/108004815/108020099/108017686/108021039/108019289	LOC108007867/LOC108006908/LOC108013300/LOC108019133/LOC108013485/LOC108013378/LOC108021115/LOC108016033/LOC108005480/LOC108016647/LOC108019790/LOC108010105/LOC108006617/LOC108006456/LOC108004815/LOC108020099/LOC108017686/LOC108021039/LOC108019289	19	8	108006908/108013485/108013378/108016647/108010105/108006617/108004815/108020099	11	108007867/108013300/108019133/108021115/108016033/108005480/108019790/108006456/108017686/108021039/108019289
BP	GO:0052652	cyclic purine nucleotide metabolic process	5/2967	10/4314	0.943250589526259	1	108006301/108005621/108004915/108013541/108017081	LOC108006301/LOC108005621/LOC108004915/LOC108013541/LOC108017081	5	0		5	108006301/108005621/108004915/108013541/108017081
BP	GO:0044707	single-multicellular organism process	27/2967	46/4314	0.947089754796714	1	108020004/108012677/108020003/108009497/108013257/108012664/108012650/108017468/108010412/108009074/108013119/108004604/108005646/108010757/108012732/108020005/108007835/108008351/108007183/108007530/108018001/108005620/108018886/108010571/108020460/108010464/108010182	LOC108020004/LOC108012677/LOC108020003/LOC108009497/LOC108013257/LOC108012664/LOC108012650/LOC108017468/LOC108010412/LOC108009074/LOC108013119/LOC108004604/LOC108005646/LOC108010757/LOC108012732/LOC108020005/LOC108007835/LOC108008351/LOC108007183/LOC108007530/LOC108018001/LOC108005620/LOC108018886/LOC108010571/LOC108020460/LOC108010464/LOC108010182	27	12	108012677/108013257/108012664/108012650/108013119/108004604/108010757/108008351/108018001/108005620/108010464/108010182	15	108020004/108020003/108009497/108017468/108010412/108009074/108005646/108012732/108020005/108007835/108007183/108007530/108018886/108010571/108020460
BP	GO:0008380	RNA splicing	9/2967	17/4314	0.948963594542375	1	108016972/108015037/108009102/108009471/108020998/108019085/108014140/108014653/108004809	LOC108016972/LOC108015037/LOC108009102/LOC108009471/LOC108020998/LOC108019085/LOC108014140/LOC108014653/LOC108004809	9	8	108016972/108015037/108009102/108009471/108019085/108014140/108014653/108004809	1	108020998
BP	GO:0009144	purine nucleoside triphosphate metabolic process	25/2967	43/4314	0.950495977155083	1	108011983/108017623/108014070/108013599/108009128/108020495/108011975/108007447/108008611/108016804/108021424/108009662/108018420/108016583/108017955/108014821/108008064/108014475/108004921/108014843/108014633/108020525/108006278/108009960/novel.690	LOC108011983/LOC108017623/LOC108014070/LOC108013599/LOC108009128/LOC108020495/LOC108011975/LOC108007447/LOC108008611/LOC108016804/LOC108021424/LOC108009662/LOC108018420/LOC108016583/LOC108017955/LOC108014821/LOC108008064/LOC108014475/LOC108004921/LOC108014843/LOC108014633/LOC108020525/LOC108006278/LOC108009960/-	25	4	108016804/108004921/108006278/novel.690	21	108011983/108017623/108014070/108013599/108009128/108020495/108011975/108007447/108008611/108021424/108009662/108018420/108016583/108017955/108014821/108008064/108014475/108014843/108014633/108020525/108009960
BP	GO:0009199	ribonucleoside triphosphate metabolic process	25/2967	43/4314	0.950495977155083	1	108011983/108017623/108014070/108013599/108009128/108020495/108011975/108007447/108008611/108016804/108021424/108009662/108018420/108016583/108017955/108014821/108008064/108014475/108004921/108014843/108014633/108020525/108006278/108009960/novel.690	LOC108011983/LOC108017623/LOC108014070/LOC108013599/LOC108009128/LOC108020495/LOC108011975/LOC108007447/LOC108008611/LOC108016804/LOC108021424/LOC108009662/LOC108018420/LOC108016583/LOC108017955/LOC108014821/LOC108008064/LOC108014475/LOC108004921/LOC108014843/LOC108014633/LOC108020525/LOC108006278/LOC108009960/-	25	4	108016804/108004921/108006278/novel.690	21	108011983/108017623/108014070/108013599/108009128/108020495/108011975/108007447/108008611/108021424/108009662/108018420/108016583/108017955/108014821/108008064/108014475/108014843/108014633/108020525/108009960
BP	GO:0009205	purine ribonucleoside triphosphate metabolic process	25/2967	43/4314	0.950495977155083	1	108011983/108017623/108014070/108013599/108009128/108020495/108011975/108007447/108008611/108016804/108021424/108009662/108018420/108016583/108017955/108014821/108008064/108014475/108004921/108014843/108014633/108020525/108006278/108009960/novel.690	LOC108011983/LOC108017623/LOC108014070/LOC108013599/LOC108009128/LOC108020495/LOC108011975/LOC108007447/LOC108008611/LOC108016804/LOC108021424/LOC108009662/LOC108018420/LOC108016583/LOC108017955/LOC108014821/LOC108008064/LOC108014475/LOC108004921/LOC108014843/LOC108014633/LOC108020525/LOC108006278/LOC108009960/-	25	4	108016804/108004921/108006278/novel.690	21	108011983/108017623/108014070/108013599/108009128/108020495/108011975/108007447/108008611/108021424/108009662/108018420/108016583/108017955/108014821/108008064/108014475/108014843/108014633/108020525/108009960
BP	GO:0016051	carbohydrate biosynthetic process	6/2967	12/4314	0.952648414954007	1	108019724/108018126/108017955/108006522/108004926/108021571	LOC108019724/LOC108018126/LOC108017955/LOC108006522/LOC108004926/LOC108021571	6	1	108004926	5	108019724/108018126/108017955/108006522/108021571
BP	GO:0098655	cation transmembrane transport	26/2967	45/4314	0.958194714633601	1	108019716/108018092/108009497/108016339/108008611/108006749/108021424/108017517/108004604/108012152/108009734/108017064/108014616/108017056/108014475/108010533/108007652/108004921/108007658/108009960/108017065/108006092/108016482/108015727/108008322/108009094	LOC108019716/LOC108018092/LOC108009497/LOC108016339/LOC108008611/LOC108006749/LOC108021424/LOC108017517/LOC108004604/LOC108012152/LOC108009734/LOC108017064/LOC108014616/LOC108017056/LOC108014475/LOC108010533/LOC108007652/LOC108004921/LOC108007658/LOC108009960/LOC108017065/LOC108006092/LOC108016482/LOC108015727/LOC108008322/LOC108009094	26	6	108017517/108004604/108007652/108004921/108006092/108008322	20	108019716/108018092/108009497/108016339/108008611/108006749/108021424/108012152/108009734/108017064/108014616/108017056/108014475/108010533/108007658/108009960/108017065/108016482/108015727/108009094
BP	GO:0098660	inorganic ion transmembrane transport	26/2967	45/4314	0.958194714633601	1	108019716/108018092/108009497/108016339/108008611/108006749/108021424/108017517/108004604/108012152/108009734/108017064/108014616/108017056/108014475/108010533/108007652/108004921/108007658/108009960/108017065/108006092/108016482/108015727/108008322/108009094	LOC108019716/LOC108018092/LOC108009497/LOC108016339/LOC108008611/LOC108006749/LOC108021424/LOC108017517/LOC108004604/LOC108012152/LOC108009734/LOC108017064/LOC108014616/LOC108017056/LOC108014475/LOC108010533/LOC108007652/LOC108004921/LOC108007658/LOC108009960/LOC108017065/LOC108006092/LOC108016482/LOC108015727/LOC108008322/LOC108009094	26	6	108017517/108004604/108007652/108004921/108006092/108008322	20	108019716/108018092/108009497/108016339/108008611/108006749/108021424/108012152/108009734/108017064/108014616/108017056/108014475/108010533/108007658/108009960/108017065/108016482/108015727/108009094
BP	GO:0098662	inorganic cation transmembrane transport	26/2967	45/4314	0.958194714633601	1	108019716/108018092/108009497/108016339/108008611/108006749/108021424/108017517/108004604/108012152/108009734/108017064/108014616/108017056/108014475/108010533/108007652/108004921/108007658/108009960/108017065/108006092/108016482/108015727/108008322/108009094	LOC108019716/LOC108018092/LOC108009497/LOC108016339/LOC108008611/LOC108006749/LOC108021424/LOC108017517/LOC108004604/LOC108012152/LOC108009734/LOC108017064/LOC108014616/LOC108017056/LOC108014475/LOC108010533/LOC108007652/LOC108004921/LOC108007658/LOC108009960/LOC108017065/LOC108006092/LOC108016482/LOC108015727/LOC108008322/LOC108009094	26	6	108017517/108004604/108007652/108004921/108006092/108008322	20	108019716/108018092/108009497/108016339/108008611/108006749/108021424/108012152/108009734/108017064/108014616/108017056/108014475/108010533/108007658/108009960/108017065/108016482/108015727/108009094
BP	GO:0009719	response to endogenous stimulus	16/2967	29/4314	0.959774455487067	1	108007867/108006908/108013300/108019133/108021115/108016033/108005480/108016647/108019790/108006617/108006456/108004815/108020099/108017686/108021039/108019289	LOC108007867/LOC108006908/LOC108013300/LOC108019133/LOC108021115/LOC108016033/LOC108005480/LOC108016647/LOC108019790/LOC108006617/LOC108006456/LOC108004815/LOC108020099/LOC108017686/LOC108021039/LOC108019289	16	5	108006908/108016647/108006617/108004815/108020099	11	108007867/108013300/108019133/108021115/108016033/108005480/108019790/108006456/108017686/108021039/108019289
BP	GO:0071495	cellular response to endogenous stimulus	16/2967	29/4314	0.959774455487067	1	108007867/108006908/108013300/108019133/108021115/108016033/108005480/108016647/108019790/108006617/108006456/108004815/108020099/108017686/108021039/108019289	LOC108007867/LOC108006908/LOC108013300/LOC108019133/LOC108021115/LOC108016033/LOC108005480/LOC108016647/LOC108019790/LOC108006617/LOC108006456/LOC108004815/LOC108020099/LOC108017686/LOC108021039/LOC108019289	16	5	108006908/108016647/108006617/108004815/108020099	11	108007867/108013300/108019133/108021115/108016033/108005480/108019790/108006456/108017686/108021039/108019289
BP	GO:0046034	ATP metabolic process	24/2967	42/4314	0.961402916542748	1	108011983/108017623/108014070/108013599/108009128/108020495/108011975/108007447/108008611/108021424/108009662/108018420/108016583/108017955/108014821/108008064/108014475/108004921/108014843/108014633/108020525/108006278/108009960/novel.690	LOC108011983/LOC108017623/LOC108014070/LOC108013599/LOC108009128/LOC108020495/LOC108011975/LOC108007447/LOC108008611/LOC108021424/LOC108009662/LOC108018420/LOC108016583/LOC108017955/LOC108014821/LOC108008064/LOC108014475/LOC108004921/LOC108014843/LOC108014633/LOC108020525/LOC108006278/LOC108009960/-	24	3	108004921/108006278/novel.690	21	108011983/108017623/108014070/108013599/108009128/108020495/108011975/108007447/108008611/108021424/108009662/108018420/108016583/108017955/108014821/108008064/108014475/108014843/108014633/108020525/108009960
BP	GO:0030001	metal ion transport	41/2967	69/4314	0.96343395120846	1	108020994/108009261/108005060/108019716/108013797/108010749/108009497/108010747/108013239/108005319/108016339/108005228/108011506/108017882/108004604/108012152/108021505/108021514/108009114/108019220/108014297/108006903/108021072/108014151/108020696/108016840/108005307/108021269/108008759/108011101/108008193/108006092/108017880/108011028/108007785/108014318/108004656/108007357/108017302/108011707…	LOC108020994/LOC108009261/LOC108005060/LOC108019716/LOC108013797/LOC108010749/LOC108009497/LOC108010747/LOC108013239/LOC108005319/LOC108016339/LOC108005228/LOC108011506/LOC108017882/LOC108004604/LOC108012152/LOC108021505/LOC108021514/LOC108009114/LOC108019220/LOC108014297/LOC108006903/LOC108021072/LOC108014151/LOC108020696/LOC108016840/LOC108005307/LOC108021269/LOC108008759/LOC108011101/LOC108008…	41	14	108013797/108013239/108005228/108017882/108004604/108009114/108014297/108014151/108021269/108011101/108006092/108017880/108007785/108017302	27	108020994/108009261/108005060/108019716/108010749/108009497/108010747/108005319/108016339/108011506/108012152/108021505/108021514/108019220/108006903/108021072/108020696/108016840/108005307/108008759/108008193/108011028/108014318/108004656/108007357/108011707/108008272
BP	GO:0009123	nucleoside monophosphate metabolic process	25/2967	44/4314	0.967504963988804	1	108011983/108017623/108014070/108013599/108009128/108020495/108011975/108007447/108008611/108021424/108009662/108018420/108005407/108016583/108017955/108014821/108008064/108014475/108004921/108014843/108014633/108020525/108006278/108009960/novel.690	LOC108011983/LOC108017623/LOC108014070/LOC108013599/LOC108009128/LOC108020495/LOC108011975/LOC108007447/LOC108008611/LOC108021424/LOC108009662/LOC108018420/LOC108005407/LOC108016583/LOC108017955/LOC108014821/LOC108008064/LOC108014475/LOC108004921/LOC108014843/LOC108014633/LOC108020525/LOC108006278/LOC108009960/-	25	4	108005407/108004921/108006278/novel.690	21	108011983/108017623/108014070/108013599/108009128/108020495/108011975/108007447/108008611/108021424/108009662/108018420/108016583/108017955/108014821/108008064/108014475/108014843/108014633/108020525/108009960
BP	GO:0009126	purine nucleoside monophosphate metabolic process	25/2967	44/4314	0.967504963988804	1	108011983/108017623/108014070/108013599/108009128/108020495/108011975/108007447/108008611/108021424/108009662/108018420/108005407/108016583/108017955/108014821/108008064/108014475/108004921/108014843/108014633/108020525/108006278/108009960/novel.690	LOC108011983/LOC108017623/LOC108014070/LOC108013599/LOC108009128/LOC108020495/LOC108011975/LOC108007447/LOC108008611/LOC108021424/LOC108009662/LOC108018420/LOC108005407/LOC108016583/LOC108017955/LOC108014821/LOC108008064/LOC108014475/LOC108004921/LOC108014843/LOC108014633/LOC108020525/LOC108006278/LOC108009960/-	25	4	108005407/108004921/108006278/novel.690	21	108011983/108017623/108014070/108013599/108009128/108020495/108011975/108007447/108008611/108021424/108009662/108018420/108016583/108017955/108014821/108008064/108014475/108014843/108014633/108020525/108009960
BP	GO:0009161	ribonucleoside monophosphate metabolic process	25/2967	44/4314	0.967504963988804	1	108011983/108017623/108014070/108013599/108009128/108020495/108011975/108007447/108008611/108021424/108009662/108018420/108005407/108016583/108017955/108014821/108008064/108014475/108004921/108014843/108014633/108020525/108006278/108009960/novel.690	LOC108011983/LOC108017623/LOC108014070/LOC108013599/LOC108009128/LOC108020495/LOC108011975/LOC108007447/LOC108008611/LOC108021424/LOC108009662/LOC108018420/LOC108005407/LOC108016583/LOC108017955/LOC108014821/LOC108008064/LOC108014475/LOC108004921/LOC108014843/LOC108014633/LOC108020525/LOC108006278/LOC108009960/-	25	4	108005407/108004921/108006278/novel.690	21	108011983/108017623/108014070/108013599/108009128/108020495/108011975/108007447/108008611/108021424/108009662/108018420/108016583/108017955/108014821/108008064/108014475/108014843/108014633/108020525/108009960
BP	GO:0009167	purine ribonucleoside monophosphate metabolic process	25/2967	44/4314	0.967504963988804	1	108011983/108017623/108014070/108013599/108009128/108020495/108011975/108007447/108008611/108021424/108009662/108018420/108005407/108016583/108017955/108014821/108008064/108014475/108004921/108014843/108014633/108020525/108006278/108009960/novel.690	LOC108011983/LOC108017623/LOC108014070/LOC108013599/LOC108009128/LOC108020495/LOC108011975/LOC108007447/LOC108008611/LOC108021424/LOC108009662/LOC108018420/LOC108005407/LOC108016583/LOC108017955/LOC108014821/LOC108008064/LOC108014475/LOC108004921/LOC108014843/LOC108014633/LOC108020525/LOC108006278/LOC108009960/-	25	4	108005407/108004921/108006278/novel.690	21	108011983/108017623/108014070/108013599/108009128/108020495/108011975/108007447/108008611/108021424/108009662/108018420/108016583/108017955/108014821/108008064/108014475/108014843/108014633/108020525/108009960
BP	GO:0007275	multicellular organism development	23/2967	41/4314	0.970446869389042	1	108020004/108012677/108020003/108013257/108012664/108012650/108017468/108010412/108009074/108013119/108005646/108010757/108012732/108020005/108007835/108007183/108007530/108018001/108005620/108018886/108020460/108010464/108010182	LOC108020004/LOC108012677/LOC108020003/LOC108013257/LOC108012664/LOC108012650/LOC108017468/LOC108010412/LOC108009074/LOC108013119/LOC108005646/LOC108010757/LOC108012732/LOC108020005/LOC108007835/LOC108007183/LOC108007530/LOC108018001/LOC108005620/LOC108018886/LOC108020460/LOC108010464/LOC108010182	23	10	108012677/108013257/108012664/108012650/108013119/108010757/108018001/108005620/108010464/108010182	13	108020004/108020003/108017468/108010412/108009074/108005646/108012732/108020005/108007835/108007183/108007530/108018886/108020460
BP	GO:0009653	anatomical structure morphogenesis	5/2967	11/4314	0.973143288236784	1	108004741/108017468/108007530/108018001/108020460	LOC108004741/LOC108017468/LOC108007530/LOC108018001/LOC108020460	5	2	108004741/108018001	3	108017468/108007530/108020460
BP	GO:0006163	purine nucleotide metabolic process	35/2967	61/4314	0.978864621013843	1	108011983/108017623/108014070/108013599/108009128/108006301/108020495/108011975/108007447/108008611/108016804/108021424/108009662/108018420/108005407/108016583/108017955/108014821/108008064/108014475/108019427/108004921/108007833/108014843/108014633/108020525/108005621/108004915/108005820/108017311/108006278/108009960/108013541/108017081/novel.690	LOC108011983/LOC108017623/LOC108014070/LOC108013599/LOC108009128/LOC108006301/LOC108020495/LOC108011975/LOC108007447/LOC108008611/LOC108016804/LOC108021424/LOC108009662/LOC108018420/LOC108005407/LOC108016583/LOC108017955/LOC108014821/LOC108008064/LOC108014475/LOC108019427/LOC108004921/LOC108007833/LOC108014843/LOC108014633/LOC108020525/LOC108005621/LOC108004915/LOC108005820/LOC108017311/LOC108006…	35	6	108016804/108005407/108019427/108004921/108006278/novel.690	29	108011983/108017623/108014070/108013599/108009128/108006301/108020495/108011975/108007447/108008611/108021424/108009662/108018420/108016583/108017955/108014821/108008064/108014475/108007833/108014843/108014633/108020525/108005621/108004915/108005820/108017311/108009960/108013541/108017081
BP	GO:0019693	ribose phosphate metabolic process	35/2967	61/4314	0.978864621013843	1	108011983/108017623/108014070/108013599/108009128/108006301/108020495/108011975/108007447/108008611/108016804/108021424/108009662/108018420/108005407/108016583/108017955/108014821/108008064/108014475/108008318/108004921/108007833/108014843/108014633/108020525/108005621/108004915/108005820/108006278/108009960/108013541/108017081/108016847/novel.690	LOC108011983/LOC108017623/LOC108014070/LOC108013599/LOC108009128/LOC108006301/LOC108020495/LOC108011975/LOC108007447/LOC108008611/LOC108016804/LOC108021424/LOC108009662/LOC108018420/LOC108005407/LOC108016583/LOC108017955/LOC108014821/LOC108008064/LOC108014475/LOC108008318/LOC108004921/LOC108007833/LOC108014843/LOC108014633/LOC108020525/LOC108005621/LOC108004915/LOC108005820/LOC108006278/LOC108009…	35	7	108016804/108005407/108008318/108004921/108006278/108016847/novel.690	28	108011983/108017623/108014070/108013599/108009128/108006301/108020495/108011975/108007447/108008611/108021424/108009662/108018420/108016583/108017955/108014821/108008064/108014475/108007833/108014843/108014633/108020525/108005621/108004915/108005820/108009960/108013541/108017081
BP	GO:0006818	hydrogen transport	25/2967	45/4314	0.979142775682809	1	108011983/108018092/108011975/108008611/108006749/108021424/108017517/108014182/108009734/108017064/108014616/108017056/108008064/108014475/108010533/108007652/108004921/108007658/108014633/108009960/108017065/108016482/108015727/108008322/108009094	LOC108011983/LOC108018092/LOC108011975/LOC108008611/LOC108006749/LOC108021424/LOC108017517/LOC108014182/LOC108009734/LOC108017064/LOC108014616/LOC108017056/LOC108008064/LOC108014475/LOC108010533/LOC108007652/LOC108004921/LOC108007658/LOC108014633/LOC108009960/LOC108017065/LOC108016482/LOC108015727/LOC108008322/LOC108009094	25	5	108017517/108014182/108007652/108004921/108008322	20	108011983/108018092/108011975/108008611/108006749/108021424/108009734/108017064/108014616/108017056/108008064/108014475/108010533/108007658/108014633/108009960/108017065/108016482/108015727/108009094
BP	GO:0015992	proton transport	25/2967	45/4314	0.979142775682809	1	108011983/108018092/108011975/108008611/108006749/108021424/108017517/108014182/108009734/108017064/108014616/108017056/108008064/108014475/108010533/108007652/108004921/108007658/108014633/108009960/108017065/108016482/108015727/108008322/108009094	LOC108011983/LOC108018092/LOC108011975/LOC108008611/LOC108006749/LOC108021424/LOC108017517/LOC108014182/LOC108009734/LOC108017064/LOC108014616/LOC108017056/LOC108008064/LOC108014475/LOC108010533/LOC108007652/LOC108004921/LOC108007658/LOC108014633/LOC108009960/LOC108017065/LOC108016482/LOC108015727/LOC108008322/LOC108009094	25	5	108017517/108014182/108007652/108004921/108008322	20	108011983/108018092/108011975/108008611/108006749/108021424/108009734/108017064/108014616/108017056/108008064/108014475/108010533/108007658/108014633/108009960/108017065/108016482/108015727/108009094
BP	GO:1902600	hydrogen ion transmembrane transport	20/2967	37/4314	0.980500502241517	1	108018092/108008611/108006749/108021424/108017517/108009734/108017064/108014616/108017056/108014475/108010533/108007652/108004921/108007658/108009960/108017065/108016482/108015727/108008322/108009094	LOC108018092/LOC108008611/LOC108006749/LOC108021424/LOC108017517/LOC108009734/LOC108017064/LOC108014616/LOC108017056/LOC108014475/LOC108010533/LOC108007652/LOC108004921/LOC108007658/LOC108009960/LOC108017065/LOC108016482/LOC108015727/LOC108008322/LOC108009094	20	4	108017517/108007652/108004921/108008322	16	108018092/108008611/108006749/108021424/108009734/108017064/108014616/108017056/108014475/108010533/108007658/108009960/108017065/108016482/108015727/108009094
BP	GO:0015672	monovalent inorganic cation transport	57/2967	96/4314	0.981407773184693	1	108020994/108011983/108009261/108005060/108018092/108013797/108010749/108009497/108010747/108011975/108008611/108006268/108006749/108005228/108021424/108011506/108017517/108004604/108014182/108009734/108021505/108017064/108014616/108021514/108017056/108008064/108014475/108010533/108007652/108004921/108007658/108014633/108019220/108006903/108021072/108014151/108020696/108018828/108016840/108005307…	LOC108020994/LOC108011983/LOC108009261/LOC108005060/LOC108018092/LOC108013797/LOC108010749/LOC108009497/LOC108010747/LOC108011975/LOC108008611/LOC108006268/LOC108006749/LOC108005228/LOC108021424/LOC108011506/LOC108017517/LOC108004604/LOC108014182/LOC108009734/LOC108021505/LOC108017064/LOC108014616/LOC108021514/LOC108017056/LOC108008064/LOC108014475/LOC108010533/LOC108007652/LOC108004921/LOC108007…	57	12	108013797/108005228/108017517/108004604/108014182/108007652/108004921/108014151/108011101/108007785/108008322/108017302	45	108020994/108011983/108009261/108005060/108018092/108010749/108009497/108010747/108011975/108008611/108006268/108006749/108021424/108011506/108009734/108021505/108017064/108014616/108021514/108017056/108008064/108014475/108010533/108007658/108014633/108019220/108006903/108021072/108020696/108018828/108016840/108005307/108008759/108009960/108017065/108008193/108016482/108015727/108011028/108014318…
BP	GO:0009725	response to hormone	12/2967	24/4314	0.983910463790389	1	108007867/108006908/108013300/108021115/108016033/108005480/108016647/108019790/108006617/108017686/108021039/108019289	LOC108007867/LOC108006908/LOC108013300/LOC108021115/LOC108016033/LOC108005480/LOC108016647/LOC108019790/LOC108006617/LOC108017686/LOC108021039/LOC108019289	12	3	108006908/108016647/108006617	9	108007867/108013300/108021115/108016033/108005480/108019790/108017686/108021039/108019289
BP	GO:0032870	cellular response to hormone stimulus	12/2967	24/4314	0.983910463790389	1	108007867/108006908/108013300/108021115/108016033/108005480/108016647/108019790/108006617/108017686/108021039/108019289	LOC108007867/LOC108006908/LOC108013300/LOC108021115/LOC108016033/LOC108005480/LOC108016647/LOC108019790/LOC108006617/LOC108017686/LOC108021039/LOC108019289	12	3	108006908/108016647/108006617	9	108007867/108013300/108021115/108016033/108005480/108019790/108017686/108021039/108019289
BP	GO:0072521	purine-containing compound metabolic process	35/2967	62/4314	0.98594012625741	1	108011983/108017623/108014070/108013599/108009128/108006301/108020495/108011975/108007447/108008611/108016804/108021424/108009662/108018420/108005407/108016583/108017955/108014821/108008064/108014475/108019427/108004921/108007833/108014843/108014633/108020525/108005621/108004915/108005820/108017311/108006278/108009960/108013541/108017081/novel.690	LOC108011983/LOC108017623/LOC108014070/LOC108013599/LOC108009128/LOC108006301/LOC108020495/LOC108011975/LOC108007447/LOC108008611/LOC108016804/LOC108021424/LOC108009662/LOC108018420/LOC108005407/LOC108016583/LOC108017955/LOC108014821/LOC108008064/LOC108014475/LOC108019427/LOC108004921/LOC108007833/LOC108014843/LOC108014633/LOC108020525/LOC108005621/LOC108004915/LOC108005820/LOC108017311/LOC108006…	35	6	108016804/108005407/108019427/108004921/108006278/novel.690	29	108011983/108017623/108014070/108013599/108009128/108006301/108020495/108011975/108007447/108008611/108021424/108009662/108018420/108016583/108017955/108014821/108008064/108014475/108007833/108014843/108014633/108020525/108005621/108004915/108005820/108017311/108009960/108013541/108017081
BP	GO:0030030	cell projection organization	4/2967	10/4314	0.986672180903276	1	108009074/108007530/108010883/108020460	LOC108009074/LOC108007530/LOC108010883/LOC108020460	4	0		4	108009074/108007530/108010883/108020460
BP	GO:0009150	purine ribonucleotide metabolic process	33/2967	59/4314	0.98713698821193	1	108011983/108017623/108014070/108013599/108009128/108006301/108020495/108011975/108007447/108008611/108016804/108021424/108009662/108018420/108005407/108016583/108017955/108014821/108008064/108014475/108004921/108007833/108014843/108014633/108020525/108005621/108004915/108005820/108006278/108009960/108013541/108017081/novel.690	LOC108011983/LOC108017623/LOC108014070/LOC108013599/LOC108009128/LOC108006301/LOC108020495/LOC108011975/LOC108007447/LOC108008611/LOC108016804/LOC108021424/LOC108009662/LOC108018420/LOC108005407/LOC108016583/LOC108017955/LOC108014821/LOC108008064/LOC108014475/LOC108004921/LOC108007833/LOC108014843/LOC108014633/LOC108020525/LOC108005621/LOC108004915/LOC108005820/LOC108006278/LOC108009960/LOC108013…	33	5	108016804/108005407/108004921/108006278/novel.690	28	108011983/108017623/108014070/108013599/108009128/108006301/108020495/108011975/108007447/108008611/108021424/108009662/108018420/108016583/108017955/108014821/108008064/108014475/108007833/108014843/108014633/108020525/108005621/108004915/108005820/108009960/108013541/108017081
BP	GO:0009259	ribonucleotide metabolic process	33/2967	59/4314	0.98713698821193	1	108011983/108017623/108014070/108013599/108009128/108006301/108020495/108011975/108007447/108008611/108016804/108021424/108009662/108018420/108005407/108016583/108017955/108014821/108008064/108014475/108004921/108007833/108014843/108014633/108020525/108005621/108004915/108005820/108006278/108009960/108013541/108017081/novel.690	LOC108011983/LOC108017623/LOC108014070/LOC108013599/LOC108009128/LOC108006301/LOC108020495/LOC108011975/LOC108007447/LOC108008611/LOC108016804/LOC108021424/LOC108009662/LOC108018420/LOC108005407/LOC108016583/LOC108017955/LOC108014821/LOC108008064/LOC108014475/LOC108004921/LOC108007833/LOC108014843/LOC108014633/LOC108020525/LOC108005621/LOC108004915/LOC108005820/LOC108006278/LOC108009960/LOC108013…	33	5	108016804/108005407/108004921/108006278/novel.690	28	108011983/108017623/108014070/108013599/108009128/108006301/108020495/108011975/108007447/108008611/108021424/108009662/108018420/108016583/108017955/108014821/108008064/108014475/108007833/108014843/108014633/108020525/108005621/108004915/108005820/108009960/108013541/108017081
BP	GO:0051716	cellular response to stimulus	295/2967	459/4314	0.987374632111649	1	108006836/108021511/108009537/108020331/108019620/108021109/108012908/108010093/108011102/108016816/108015570/108014003/108015969/108013930/108011980/108005067/108015762/108011393/108020400/108010040/108011925/108006301/108009526/108010453/108005077/108021506/108020030/108009762/108009461/108005554/108005229/108020382/108011026/108020383/108014920/108021684/108009209/108018099/108005231/108009243…	LOC108006836/LOC108021511/LOC108009537/LOC108020331/LOC108019620/LOC108021109/LOC108012908/LOC108010093/LOC108011102/LOC108016816/LOC108015570/LOC108014003/LOC108015969/LOC108013930/LOC108011980/LOC108005067/LOC108015762/LOC108011393/LOC108020400/LOC108010040/LOC108011925/LOC108006301/LOC108009526/LOC108010453/LOC108005077/LOC108021506/LOC108020030/LOC108009762/LOC108009461/LOC108005554/LOC108005…	295	95	108019620/108021109/108010093/108014003/108013930/108005067/108010040/108005077/108021506/108009762/108018099/108005231/108007768/108005913/108015393/108021822/108005978/108005483/108020158/108006908/108006353/108012346/108013285/108020590/108018693/108006869/108013734/108004658/108015377/108017096/108019713/108011278/108004731/108016954/108014253/108010757/108008007/108015980/108009487/108007248…	200	108006836/108021511/108009537/108020331/108012908/108011102/108016816/108015570/108015969/108011980/108015762/108011393/108020400/108011925/108006301/108009526/108010453/108020030/108009461/108005554/108005229/108020382/108011026/108020383/108014920/108021684/108009209/108009243/108009162/108011978/108017946/108020209/108005390/108013441/108011923/108011924/108018004/108006251/108010412/108017459…
BP	GO:0009755	hormone-mediated signaling pathway	11/2967	23/4314	0.989740874500572	1	108007867/108006908/108013300/108021115/108016033/108016647/108019790/108006617/108017686/108021039/108019289	LOC108007867/LOC108006908/LOC108013300/LOC108021115/LOC108016033/LOC108016647/LOC108019790/LOC108006617/LOC108017686/LOC108021039/LOC108019289	11	3	108006908/108016647/108006617	8	108007867/108013300/108021115/108016033/108019790/108017686/108021039/108019289
BP	GO:0014070	response to organic cyclic compound	11/2967	23/4314	0.989740874500572	1	108007867/108006908/108013300/108021115/108016033/108016647/108019790/108006617/108017686/108021039/108019289	LOC108007867/LOC108006908/LOC108013300/LOC108021115/LOC108016033/LOC108016647/LOC108019790/LOC108006617/LOC108017686/LOC108021039/LOC108019289	11	3	108006908/108016647/108006617	8	108007867/108013300/108021115/108016033/108019790/108017686/108021039/108019289
BP	GO:0033993	response to lipid	11/2967	23/4314	0.989740874500572	1	108007867/108006908/108013300/108021115/108016033/108016647/108019790/108006617/108017686/108021039/108019289	LOC108007867/LOC108006908/LOC108013300/LOC108021115/LOC108016033/LOC108016647/LOC108019790/LOC108006617/LOC108017686/LOC108021039/LOC108019289	11	3	108006908/108016647/108006617	8	108007867/108013300/108021115/108016033/108019790/108017686/108021039/108019289
BP	GO:0043401	steroid hormone mediated signaling pathway	11/2967	23/4314	0.989740874500572	1	108007867/108006908/108013300/108021115/108016033/108016647/108019790/108006617/108017686/108021039/108019289	LOC108007867/LOC108006908/LOC108013300/LOC108021115/LOC108016033/LOC108016647/LOC108019790/LOC108006617/LOC108017686/LOC108021039/LOC108019289	11	3	108006908/108016647/108006617	8	108007867/108013300/108021115/108016033/108019790/108017686/108021039/108019289
BP	GO:0048545	response to steroid hormone	11/2967	23/4314	0.989740874500572	1	108007867/108006908/108013300/108021115/108016033/108016647/108019790/108006617/108017686/108021039/108019289	LOC108007867/LOC108006908/LOC108013300/LOC108021115/LOC108016033/LOC108016647/LOC108019790/LOC108006617/LOC108017686/LOC108021039/LOC108019289	11	3	108006908/108016647/108006617	8	108007867/108013300/108021115/108016033/108019790/108017686/108021039/108019289
BP	GO:0071383	cellular response to steroid hormone stimulus	11/2967	23/4314	0.989740874500572	1	108007867/108006908/108013300/108021115/108016033/108016647/108019790/108006617/108017686/108021039/108019289	LOC108007867/LOC108006908/LOC108013300/LOC108021115/LOC108016033/LOC108016647/LOC108019790/LOC108006617/LOC108017686/LOC108021039/LOC108019289	11	3	108006908/108016647/108006617	8	108007867/108013300/108021115/108016033/108019790/108017686/108021039/108019289
BP	GO:0071396	cellular response to lipid	11/2967	23/4314	0.989740874500572	1	108007867/108006908/108013300/108021115/108016033/108016647/108019790/108006617/108017686/108021039/108019289	LOC108007867/LOC108006908/LOC108013300/LOC108021115/LOC108016033/LOC108016647/LOC108019790/LOC108006617/LOC108017686/LOC108021039/LOC108019289	11	3	108006908/108016647/108006617	8	108007867/108013300/108021115/108016033/108019790/108017686/108021039/108019289
BP	GO:0071407	cellular response to organic cyclic compound	11/2967	23/4314	0.989740874500572	1	108007867/108006908/108013300/108021115/108016033/108016647/108019790/108006617/108017686/108021039/108019289	LOC108007867/LOC108006908/LOC108013300/LOC108021115/LOC108016033/LOC108016647/LOC108019790/LOC108006617/LOC108017686/LOC108021039/LOC108019289	11	3	108006908/108016647/108006617	8	108007867/108013300/108021115/108016033/108019790/108017686/108021039/108019289
BP	GO:0006812	cation transport	81/2967	136/4314	0.99193131745087	1	108020994/108011983/108009261/108014400/108005060/108019716/108018092/108013797/108010749/108009497/108010747/108013239/108005319/108016339/108011975/108008611/108021705/108006268/108006749/108005228/108021424/108010950/108011506/108019874/108017517/108017882/108020380/108004688/108004604/108017507/108014182/108012152/108009734/108021505/108017578/108017064/108014616/108021514/108017056/108008064…	LOC108020994/LOC108011983/LOC108009261/LOC108014400/LOC108005060/LOC108019716/LOC108018092/LOC108013797/LOC108010749/LOC108009497/LOC108010747/LOC108013239/LOC108005319/LOC108016339/LOC108011975/LOC108008611/LOC108021705/LOC108006268/LOC108006749/LOC108005228/LOC108021424/LOC108010950/LOC108011506/LOC108019874/LOC108017517/LOC108017882/LOC108020380/LOC108004688/LOC108004604/LOC108017507/LOC108014…	81	24	108013797/108013239/108021705/108005228/108010950/108017517/108017882/108004604/108017507/108014182/108007652/108004921/108009114/108014297/108014151/108021269/108007076/108019886/108011101/108006092/108017880/108007785/108008322/108017302	57	108020994/108011983/108009261/108014400/108005060/108019716/108018092/108010749/108009497/108010747/108005319/108016339/108011975/108008611/108006268/108006749/108021424/108011506/108019874/108020380/108004688/108012152/108009734/108021505/108017578/108017064/108014616/108021514/108017056/108008064/108014475/108010533/108007658/108014633/108019220/108006903/108021072/108021027/108020696/108018828…
BP	GO:0006811	ion transport	159/2967	256/4314	0.992020424189568	1	108006565/108020994/108011983/108009261/108014400/108005060/108019716/108018092/108015997/108009518/108013797/108010749/108009497/108017242/108010747/108013239/108007219/108005319/108016339/108007702/108011975/108008611/108005479/108013726/108011881/108021705/108019477/108016639/108006268/108006749/108006527/108005228/108021424/108010950/108011506/108012318/108011602/108017235/108021510/108017671…	LOC108006565/LOC108020994/LOC108011983/LOC108009261/LOC108014400/LOC108005060/LOC108019716/LOC108018092/LOC108015997/LOC108009518/LOC108013797/LOC108010749/LOC108009497/LOC108017242/LOC108010747/LOC108013239/LOC108007219/LOC108005319/LOC108016339/LOC108007702/LOC108011975/LOC108008611/LOC108005479/LOC108013726/LOC108011881/LOC108021705/LOC108019477/LOC108016639/LOC108006268/LOC108006749/LOC108006…	159	47	108013797/108013239/108007702/108005479/108021705/108016639/108005228/108010950/108021510/108017517/108017882/108004604/108021120/108017507/108014182/108019725/108017839/108008027/108017482/108007652/108004921/108009114/108015514/108009124/108011664/108010080/108014297/108014151/108021435/108008458/108010819/108021269/108018218/108018217/108007076/108007996/108019886/108017293/108011101/108008972…	112	108006565/108020994/108011983/108009261/108014400/108005060/108019716/108018092/108015997/108009518/108010749/108009497/108017242/108010747/108007219/108005319/108016339/108011975/108008611/108013726/108011881/108019477/108006268/108006749/108006527/108021424/108011506/108012318/108011602/108017235/108017671/108019874/108021079/108018853/108010971/108020380/108020196/108015496/108004688/108008971…
BP	GO:0019222	regulation of metabolic process	170/2967	273/4314	0.992479623544908	1	108018138/108014321/108020569/108005715/108020368/108013055/108012898/108008358/108014003/108007690/108015131/108011007/108020340/108018753/108012283/108021197/108009526/108010453/108019796/108007671/108021101/108010309/108011544/108012362/108006852/108018247/108020394/108020347/108004711/108016048/108013452/108010488/108018060/108008485/108010917/108004710/108007867/108016254/108021154/108013544…	LOC108018138/LOC108014321/LOC108020569/LOC108005715/LOC108020368/LOC108013055/LOC108012898/LOC108008358/LOC108014003/LOC108007690/LOC108015131/LOC108011007/LOC108020340/LOC108018753/LOC108012283/LOC108021197/LOC108009526/LOC108010453/LOC108019796/LOC108007671/LOC108021101/LOC108010309/LOC108011544/LOC108012362/LOC108006852/LOC108018247/LOC108020394/LOC108020347/LOC108004711/LOC108016048/LOC108013…	170	73	108018138/108014321/108020569/108005715/108013055/108014003/108021197/108019796/108007671/108021101/108011544/108004711/108010488/108018060/108008485/108004710/108006908/108016961/108013703/108010452/108004871/108017620/108011669/108010223/108021651/108006057/108013720/108008541/108021577/108006433/108011735/108011163/108009430/108014619/108016647/108012979/108010681/108016780/108011727/108016164…	97	108020368/108012898/108008358/108007690/108015131/108011007/108020340/108018753/108012283/108009526/108010453/108010309/108012362/108006852/108018247/108020394/108020347/108016048/108013452/108010917/108007867/108016254/108021154/108013544/108013929/108020428/108013300/108010924/108017411/108020566/108009355/108013874/108020473/108005416/108019133/108015207/108019767/108021055/108019255/108008598…
BP	GO:0031323	regulation of cellular metabolic process	166/2967	267/4314	0.99263960091032	1	108018138/108014321/108020569/108005715/108020368/108013055/108012898/108008358/108014003/108007690/108015131/108011007/108020340/108018753/108012283/108009526/108010453/108019796/108007671/108021101/108010309/108011544/108012362/108006852/108018247/108020394/108020347/108004711/108016048/108013452/108010488/108018060/108008485/108010917/108004710/108007867/108016254/108021154/108013544/108006908…	LOC108018138/LOC108014321/LOC108020569/LOC108005715/LOC108020368/LOC108013055/LOC108012898/LOC108008358/LOC108014003/LOC108007690/LOC108015131/LOC108011007/LOC108020340/LOC108018753/LOC108012283/LOC108009526/LOC108010453/LOC108019796/LOC108007671/LOC108021101/LOC108010309/LOC108011544/LOC108012362/LOC108006852/LOC108018247/LOC108020394/LOC108020347/LOC108004711/LOC108016048/LOC108013452/LOC108010…	166	69	108018138/108014321/108020569/108005715/108013055/108014003/108019796/108007671/108021101/108011544/108004711/108010488/108018060/108008485/108004710/108006908/108016961/108013703/108010452/108017620/108011669/108021651/108006057/108013720/108008541/108021577/108006433/108011735/108011163/108009430/108014619/108016647/108012979/108010681/108016780/108011727/108016164/108010586/108020675/108021508…	97	108020368/108012898/108008358/108007690/108015131/108011007/108020340/108018753/108012283/108009526/108010453/108010309/108012362/108006852/108018247/108020394/108020347/108016048/108013452/108010917/108007867/108016254/108021154/108013544/108013929/108020428/108013300/108010924/108017411/108020566/108009355/108013874/108020473/108005416/108019133/108015207/108019767/108021055/108019255/108008598…
BP	GO:0046834	lipid phosphorylation	4/2967	11/4314	0.9944029767127	1	108013099/108020858/108013763/108013771	LOC108013099/LOC108020858/LOC108013763/LOC108013771	4	2	108013763/108013771	2	108013099/108020858
BP	GO:0046854	phosphatidylinositol phosphorylation	4/2967	11/4314	0.9944029767127	1	108013099/108020858/108013763/108013771	LOC108013099/LOC108020858/LOC108013763/LOC108013771	4	2	108013763/108013771	2	108013099/108020858
BP	GO:0048731	system development	5/2967	13/4314	0.994622274781397	1	108009074/108012732/108007835/108007530/108020460	LOC108009074/LOC108012732/LOC108007835/LOC108007530/LOC108020460	5	0		5	108009074/108012732/108007835/108007530/108020460
BP	GO:0006814	sodium ion transport	19/2967	38/4314	0.995274897957628	1	108020994/108009261/108005060/108013797/108010749/108010747/108021514/108019220/108006903/108021072/108014151/108020696/108016840/108005307/108008759/108014318/108017302/108011707/108008272	LOC108020994/LOC108009261/LOC108005060/LOC108013797/LOC108010749/LOC108010747/LOC108021514/LOC108019220/LOC108006903/LOC108021072/LOC108014151/LOC108020696/LOC108016840/LOC108005307/LOC108008759/LOC108014318/LOC108017302/LOC108011707/LOC108008272	19	3	108013797/108014151/108017302	16	108020994/108009261/108005060/108010749/108010747/108021514/108019220/108006903/108021072/108020696/108016840/108005307/108008759/108014318/108011707/108008272
BP	GO:0030258	lipid modification	7/2967	17/4314	0.995490379925743	1	108013099/108016987/108021566/108020858/108008338/108013763/108013771	LOC108013099/LOC108016987/LOC108021566/LOC108020858/LOC108008338/LOC108013763/LOC108013771	7	3	108016987/108013763/108013771	4	108013099/108021566/108020858/108008338
BP	GO:0080090	regulation of primary metabolic process	160/2967	260/4314	0.99569442661766	1	108018138/108014321/108020569/108005715/108020368/108013055/108012898/108008358/108014003/108007690/108015131/108011007/108020340/108012283/108021197/108009526/108010453/108019796/108007671/108021101/108010309/108011544/108012362/108006852/108018247/108020394/108020347/108004711/108016048/108013452/108010488/108018060/108008485/108004710/108007867/108016254/108021154/108013544/108006908/108013929…	LOC108018138/LOC108014321/LOC108020569/LOC108005715/LOC108020368/LOC108013055/LOC108012898/LOC108008358/LOC108014003/LOC108007690/LOC108015131/LOC108011007/LOC108020340/LOC108012283/LOC108021197/LOC108009526/LOC108010453/LOC108019796/LOC108007671/LOC108021101/LOC108010309/LOC108011544/LOC108012362/LOC108006852/LOC108018247/LOC108020394/LOC108020347/LOC108004711/LOC108016048/LOC108013452/LOC108010…	160	69	108018138/108014321/108020569/108005715/108013055/108014003/108021197/108019796/108007671/108021101/108011544/108004711/108010488/108018060/108008485/108004710/108006908/108016961/108013703/108010452/108017620/108011669/108021651/108006057/108013720/108008541/108021577/108006433/108011735/108011163/108009430/108014619/108016647/108012979/108010681/108016780/108011727/108016164/108010586/108020675…	91	108020368/108012898/108008358/108007690/108015131/108011007/108020340/108012283/108009526/108010453/108010309/108012362/108006852/108018247/108020394/108020347/108016048/108013452/108007867/108016254/108021154/108013544/108013929/108020428/108013300/108020566/108009355/108013874/108020473/108005416/108019133/108015207/108019767/108021055/108008598/108009712/108015936/108019196/108017362/108004686…
BP	GO:0060255	regulation of macromolecule metabolic process	163/2967	265/4314	0.99612448158056	1	108018138/108014321/108020569/108005715/108020368/108013055/108012898/108008358/108014003/108007690/108015131/108011007/108020340/108012283/108021197/108009526/108010453/108019796/108007671/108021101/108010309/108011544/108012362/108006852/108018247/108020394/108020347/108004711/108016048/108013452/108010488/108018060/108008485/108004710/108007867/108016254/108021154/108013544/108006908/108013929…	LOC108018138/LOC108014321/LOC108020569/LOC108005715/LOC108020368/LOC108013055/LOC108012898/LOC108008358/LOC108014003/LOC108007690/LOC108015131/LOC108011007/LOC108020340/LOC108012283/LOC108021197/LOC108009526/LOC108010453/LOC108019796/LOC108007671/LOC108021101/LOC108010309/LOC108011544/LOC108012362/LOC108006852/LOC108018247/LOC108020394/LOC108020347/LOC108004711/LOC108016048/LOC108013452/LOC108010…	163	72	108018138/108014321/108020569/108005715/108013055/108014003/108021197/108019796/108007671/108021101/108011544/108004711/108010488/108018060/108008485/108004710/108006908/108016961/108013703/108010452/108004871/108017620/108011669/108010223/108021651/108006057/108013720/108008541/108021577/108006433/108011735/108011163/108009430/108014619/108016647/108012979/108010681/108016780/108011727/108016164…	91	108020368/108012898/108008358/108007690/108015131/108011007/108020340/108012283/108009526/108010453/108010309/108012362/108006852/108018247/108020394/108020347/108016048/108013452/108007867/108016254/108021154/108013544/108013929/108020428/108013300/108020566/108009355/108013874/108020473/108005416/108019133/108015207/108019767/108021055/108008598/108009712/108015936/108019196/108017362/108004686…
BP	GO:0009889	regulation of biosynthetic process	153/2967	251/4314	0.997274535364994	1	108018138/108014321/108020569/108005715/108020368/108013055/108012898/108008358/108014003/108007690/108015131/108011007/108020340/108012283/108019796/108007671/108021101/108010309/108011544/108012362/108006852/108018247/108020394/108020347/108004711/108016048/108013452/108010488/108018060/108008485/108004710/108007867/108016254/108021154/108013544/108006908/108013929/108020428/108016961/108013300…	LOC108018138/LOC108014321/LOC108020569/LOC108005715/LOC108020368/LOC108013055/LOC108012898/LOC108008358/LOC108014003/LOC108007690/LOC108015131/LOC108011007/LOC108020340/LOC108012283/LOC108019796/LOC108007671/LOC108021101/LOC108010309/LOC108011544/LOC108012362/LOC108006852/LOC108018247/LOC108020394/LOC108020347/LOC108004711/LOC108016048/LOC108013452/LOC108010488/LOC108018060/LOC108008485/LOC108004…	153	67	108018138/108014321/108020569/108005715/108013055/108014003/108019796/108007671/108021101/108011544/108004711/108010488/108018060/108008485/108004710/108006908/108016961/108013703/108010452/108017620/108011669/108021651/108006057/108013720/108008541/108021577/108006433/108011735/108011163/108009430/108014619/108016647/108012979/108010681/108016780/108011727/108016164/108010586/108020675/108021508…	86	108020368/108012898/108008358/108007690/108015131/108011007/108020340/108012283/108010309/108012362/108006852/108018247/108020394/108020347/108016048/108013452/108007867/108016254/108021154/108013544/108013929/108020428/108013300/108020566/108009355/108013874/108005416/108019133/108015207/108019767/108021055/108008598/108009712/108015936/108019196/108017362/108004686/108019094/108021115/108016033…
BP	GO:0010556	regulation of macromolecule biosynthetic process	153/2967	251/4314	0.997274535364994	1	108018138/108014321/108020569/108005715/108020368/108013055/108012898/108008358/108014003/108007690/108015131/108011007/108020340/108012283/108019796/108007671/108021101/108010309/108011544/108012362/108006852/108018247/108020394/108020347/108004711/108016048/108013452/108010488/108018060/108008485/108004710/108007867/108016254/108021154/108013544/108006908/108013929/108020428/108016961/108013300…	LOC108018138/LOC108014321/LOC108020569/LOC108005715/LOC108020368/LOC108013055/LOC108012898/LOC108008358/LOC108014003/LOC108007690/LOC108015131/LOC108011007/LOC108020340/LOC108012283/LOC108019796/LOC108007671/LOC108021101/LOC108010309/LOC108011544/LOC108012362/LOC108006852/LOC108018247/LOC108020394/LOC108020347/LOC108004711/LOC108016048/LOC108013452/LOC108010488/LOC108018060/LOC108008485/LOC108004…	153	67	108018138/108014321/108020569/108005715/108013055/108014003/108019796/108007671/108021101/108011544/108004711/108010488/108018060/108008485/108004710/108006908/108016961/108013703/108010452/108017620/108011669/108021651/108006057/108013720/108008541/108021577/108006433/108011735/108011163/108009430/108014619/108016647/108012979/108010681/108016780/108011727/108016164/108010586/108020675/108021508…	86	108020368/108012898/108008358/108007690/108015131/108011007/108020340/108012283/108010309/108012362/108006852/108018247/108020394/108020347/108016048/108013452/108007867/108016254/108021154/108013544/108013929/108020428/108013300/108020566/108009355/108013874/108005416/108019133/108015207/108019767/108021055/108008598/108009712/108015936/108019196/108017362/108004686/108019094/108021115/108016033…
BP	GO:0031326	regulation of cellular biosynthetic process	153/2967	251/4314	0.997274535364994	1	108018138/108014321/108020569/108005715/108020368/108013055/108012898/108008358/108014003/108007690/108015131/108011007/108020340/108012283/108019796/108007671/108021101/108010309/108011544/108012362/108006852/108018247/108020394/108020347/108004711/108016048/108013452/108010488/108018060/108008485/108004710/108007867/108016254/108021154/108013544/108006908/108013929/108020428/108016961/108013300…	LOC108018138/LOC108014321/LOC108020569/LOC108005715/LOC108020368/LOC108013055/LOC108012898/LOC108008358/LOC108014003/LOC108007690/LOC108015131/LOC108011007/LOC108020340/LOC108012283/LOC108019796/LOC108007671/LOC108021101/LOC108010309/LOC108011544/LOC108012362/LOC108006852/LOC108018247/LOC108020394/LOC108020347/LOC108004711/LOC108016048/LOC108013452/LOC108010488/LOC108018060/LOC108008485/LOC108004…	153	67	108018138/108014321/108020569/108005715/108013055/108014003/108019796/108007671/108021101/108011544/108004711/108010488/108018060/108008485/108004710/108006908/108016961/108013703/108010452/108017620/108011669/108021651/108006057/108013720/108008541/108021577/108006433/108011735/108011163/108009430/108014619/108016647/108012979/108010681/108016780/108011727/108016164/108010586/108020675/108021508…	86	108020368/108012898/108008358/108007690/108015131/108011007/108020340/108012283/108010309/108012362/108006852/108018247/108020394/108020347/108016048/108013452/108007867/108016254/108021154/108013544/108013929/108020428/108013300/108020566/108009355/108013874/108005416/108019133/108015207/108019767/108021055/108008598/108009712/108015936/108019196/108017362/108004686/108019094/108021115/108016033…
BP	GO:0051171	regulation of nitrogen compound metabolic process	153/2967	251/4314	0.997274535364994	1	108018138/108014321/108020569/108005715/108020368/108013055/108012898/108008358/108014003/108007690/108015131/108011007/108020340/108012283/108019796/108007671/108021101/108010309/108011544/108012362/108006852/108018247/108020394/108020347/108004711/108016048/108013452/108010488/108018060/108008485/108004710/108007867/108016254/108021154/108013544/108006908/108013929/108020428/108016961/108013300…	LOC108018138/LOC108014321/LOC108020569/LOC108005715/LOC108020368/LOC108013055/LOC108012898/LOC108008358/LOC108014003/LOC108007690/LOC108015131/LOC108011007/LOC108020340/LOC108012283/LOC108019796/LOC108007671/LOC108021101/LOC108010309/LOC108011544/LOC108012362/LOC108006852/LOC108018247/LOC108020394/LOC108020347/LOC108004711/LOC108016048/LOC108013452/LOC108010488/LOC108018060/LOC108008485/LOC108004…	153	67	108018138/108014321/108020569/108005715/108013055/108014003/108019796/108007671/108021101/108011544/108004711/108010488/108018060/108008485/108004710/108006908/108016961/108013703/108010452/108017620/108011669/108021651/108006057/108013720/108008541/108021577/108006433/108011735/108011163/108009430/108014619/108016647/108012979/108010681/108016780/108011727/108016164/108010586/108020675/108021508…	86	108020368/108012898/108008358/108007690/108015131/108011007/108020340/108012283/108010309/108012362/108006852/108018247/108020394/108020347/108016048/108013452/108007867/108016254/108021154/108013544/108013929/108020428/108013300/108020566/108009355/108013874/108005416/108019133/108015207/108019767/108021055/108008598/108009712/108015936/108019196/108017362/108004686/108019094/108021115/108016033…
BP	GO:2000112	regulation of cellular macromolecule biosynthetic process	153/2967	251/4314	0.997274535364994	1	108018138/108014321/108020569/108005715/108020368/108013055/108012898/108008358/108014003/108007690/108015131/108011007/108020340/108012283/108019796/108007671/108021101/108010309/108011544/108012362/108006852/108018247/108020394/108020347/108004711/108016048/108013452/108010488/108018060/108008485/108004710/108007867/108016254/108021154/108013544/108006908/108013929/108020428/108016961/108013300…	LOC108018138/LOC108014321/LOC108020569/LOC108005715/LOC108020368/LOC108013055/LOC108012898/LOC108008358/LOC108014003/LOC108007690/LOC108015131/LOC108011007/LOC108020340/LOC108012283/LOC108019796/LOC108007671/LOC108021101/LOC108010309/LOC108011544/LOC108012362/LOC108006852/LOC108018247/LOC108020394/LOC108020347/LOC108004711/LOC108016048/LOC108013452/LOC108010488/LOC108018060/LOC108008485/LOC108004…	153	67	108018138/108014321/108020569/108005715/108013055/108014003/108019796/108007671/108021101/108011544/108004711/108010488/108018060/108008485/108004710/108006908/108016961/108013703/108010452/108017620/108011669/108021651/108006057/108013720/108008541/108021577/108006433/108011735/108011163/108009430/108014619/108016647/108012979/108010681/108016780/108011727/108016164/108010586/108020675/108021508…	86	108020368/108012898/108008358/108007690/108015131/108011007/108020340/108012283/108010309/108012362/108006852/108018247/108020394/108020347/108016048/108013452/108007867/108016254/108021154/108013544/108013929/108020428/108013300/108020566/108009355/108013874/108005416/108019133/108015207/108019767/108021055/108008598/108009712/108015936/108019196/108017362/108004686/108019094/108021115/108016033…
BP	GO:0010468	regulation of gene expression	153/2967	252/4314	0.997928686685349	1	108020569/108005715/108020368/108013055/108012898/108008358/108007690/108015131/108011007/108020340/108012283/108019796/108007671/108021101/108010309/108011544/108012362/108006852/108018247/108020394/108020347/108004711/108016048/108013452/108010488/108018060/108008485/108004710/108007867/108016254/108021154/108013544/108006908/108013929/108020428/108016961/108013300/108020566/108009355/108013703…	LOC108020569/LOC108005715/LOC108020368/LOC108013055/LOC108012898/LOC108008358/LOC108007690/LOC108015131/LOC108011007/LOC108020340/LOC108012283/LOC108019796/LOC108007671/LOC108021101/LOC108010309/LOC108011544/LOC108012362/LOC108006852/LOC108018247/LOC108020394/LOC108020347/LOC108004711/LOC108016048/LOC108013452/LOC108010488/LOC108018060/LOC108008485/LOC108004710/LOC108007867/LOC108016254/LOC108021…	153	67	108020569/108005715/108013055/108019796/108007671/108021101/108011544/108004711/108010488/108018060/108008485/108004710/108006908/108016961/108013703/108010452/108004871/108017620/108011669/108010223/108021651/108006057/108013720/108008541/108021577/108006433/108011735/108011163/108009430/108014619/108016647/108012979/108010681/108016780/108011727/108016164/108010586/108020675/108021508/108021587…	86	108020368/108012898/108008358/108007690/108015131/108011007/108020340/108012283/108010309/108012362/108006852/108018247/108020394/108020347/108016048/108013452/108007867/108016254/108021154/108013544/108013929/108020428/108013300/108020566/108009355/108013874/108005416/108019133/108015207/108019767/108021055/108008598/108009712/108015936/108019196/108017362/108004686/108019094/108021115/108016033…
BP	GO:0042221	response to chemical	24/2967	48/4314	0.998000961836719	1	108006545/108009660/108007867/108006908/108013300/108019133/108013485/108013378/108021115/108016033/108005480/108016647/108019790/108010105/108006617/108007530/108006456/108004815/108020099/108017686/108021039/108020460/108011826/108019289	LOC108006545/LOC108009660/LOC108007867/LOC108006908/LOC108013300/LOC108019133/LOC108013485/LOC108013378/LOC108021115/LOC108016033/LOC108005480/LOC108016647/LOC108019790/LOC108010105/LOC108006617/LOC108007530/LOC108006456/LOC108004815/LOC108020099/LOC108017686/LOC108021039/LOC108020460/LOC108011826/LOC108019289	24	9	108006545/108006908/108013485/108013378/108016647/108010105/108006617/108004815/108020099	15	108009660/108007867/108013300/108019133/108021115/108016033/108005480/108019790/108007530/108006456/108017686/108021039/108020460/108011826/108019289
BP	GO:1901135	carbohydrate derivative metabolic process	138/2967	229/4314	0.998002078341403	1	108020514/108015649/108013380/108011983/108017623/108008568/108014670/108014070/108012597/108011679/108011965/108010630/108010694/108008262/108013599/108006672/108006631/108006411/108016136/108009128/108011065/108008424/108020321/108005487/108006301/108020495/108010121/108011975/108007447/108014672/108015167/108008611/108008200/108007881/108016804/108016634/108014260/108021424/108018951/108015820…	LOC108020514/LOC108015649/LOC108013380/LOC108011983/LOC108017623/LOC108008568/LOC108014670/LOC108014070/LOC108012597/LOC108011679/LOC108011965/LOC108010630/LOC108010694/LOC108008262/LOC108013599/LOC108006672/LOC108006631/LOC108006411/LOC108016136/LOC108009128/LOC108011065/LOC108008424/LOC108020321/LOC108005487/LOC108006301/LOC108020495/LOC108010121/LOC108011975/LOC108007447/LOC108014672/LOC108015…	138	57	108015649/108014670/108006672/108011065/108020321/108014672/108015167/108008200/108007881/108016804/108016634/108018951/108015820/108006868/108014835/108017377/108005407/108020469/108016393/108004698/108013688/108010970/108005435/108017369/108013101/108011977/108008415/108011761/108008318/108004921/108019660/108008481/108019672/108005363/108011048/108016438/108010876/108007164/108012975/108016384…	81	108020514/108013380/108011983/108017623/108008568/108014070/108012597/108011679/108011965/108010630/108010694/108008262/108013599/108006631/108006411/108016136/108009128/108008424/108005487/108006301/108020495/108010121/108011975/108007447/108008611/108014260/108021424/108009662/108018420/108015815/108008895/108016583/108005046/108004970/108009768/108017955/108013162/108021263/108014821/108006620…
BP	GO:0019219	regulation of nucleobase-containing compound metabolic process	148/2967	245/4314	0.998300805221865	1	108018138/108014321/108020569/108005715/108020368/108013055/108008358/108014003/108007690/108015131/108011007/108020340/108012283/108019796/108021101/108010309/108011544/108012362/108006852/108018247/108020394/108020347/108004711/108016048/108013452/108010488/108018060/108004710/108007867/108016254/108021154/108013544/108006908/108013929/108020428/108016961/108013300/108020566/108009355/108013703…	LOC108018138/LOC108014321/LOC108020569/LOC108005715/LOC108020368/LOC108013055/LOC108008358/LOC108014003/LOC108007690/LOC108015131/LOC108011007/LOC108020340/LOC108012283/LOC108019796/LOC108021101/LOC108010309/LOC108011544/LOC108012362/LOC108006852/LOC108018247/LOC108020394/LOC108020347/LOC108004711/LOC108016048/LOC108013452/LOC108010488/LOC108018060/LOC108004710/LOC108007867/LOC108016254/LOC108021…	148	65	108018138/108014321/108020569/108005715/108013055/108014003/108019796/108021101/108011544/108004711/108010488/108018060/108004710/108006908/108016961/108013703/108010452/108017620/108011669/108021651/108006057/108013720/108008541/108021577/108006433/108011735/108011163/108009430/108014619/108016647/108012979/108010681/108016780/108011727/108016164/108010586/108020675/108021508/108021587/108013987…	83	108020368/108008358/108007690/108015131/108011007/108020340/108012283/108010309/108012362/108006852/108018247/108020394/108020347/108016048/108013452/108007867/108016254/108021154/108013544/108013929/108020428/108013300/108020566/108009355/108013874/108005416/108019133/108015207/108019767/108021055/108008598/108009712/108015936/108019196/108017362/108004686/108019094/108021115/108016033/108019012…
BP	GO:0006355	regulation of transcription, DNA-templated	145/2967	241/4314	0.998583779938263	1	108020569/108005715/108020368/108013055/108008358/108007690/108015131/108011007/108020340/108012283/108019796/108021101/108010309/108011544/108012362/108006852/108018247/108020394/108020347/108004711/108016048/108013452/108010488/108018060/108004710/108007867/108016254/108021154/108013544/108006908/108013929/108020428/108016961/108013300/108020566/108009355/108013703/108010452/108013874/108005416…	LOC108020569/LOC108005715/LOC108020368/LOC108013055/LOC108008358/LOC108007690/LOC108015131/LOC108011007/LOC108020340/LOC108012283/LOC108019796/LOC108021101/LOC108010309/LOC108011544/LOC108012362/LOC108006852/LOC108018247/LOC108020394/LOC108020347/LOC108004711/LOC108016048/LOC108013452/LOC108010488/LOC108018060/LOC108004710/LOC108007867/LOC108016254/LOC108021154/LOC108013544/LOC108006908/LOC108013…	145	62	108020569/108005715/108013055/108019796/108021101/108011544/108004711/108010488/108018060/108004710/108006908/108016961/108013703/108010452/108017620/108011669/108021651/108006057/108013720/108008541/108021577/108006433/108011735/108011163/108009430/108014619/108016647/108012979/108010681/108016780/108011727/108016164/108010586/108020675/108021508/108021587/108013987/108005730/108005879/108016017…	83	108020368/108008358/108007690/108015131/108011007/108020340/108012283/108010309/108012362/108006852/108018247/108020394/108020347/108016048/108013452/108007867/108016254/108021154/108013544/108013929/108020428/108013300/108020566/108009355/108013874/108005416/108019133/108015207/108019767/108021055/108008598/108009712/108015936/108019196/108017362/108004686/108019094/108021115/108016033/108019012…
BP	GO:0051252	regulation of RNA metabolic process	145/2967	241/4314	0.998583779938263	1	108020569/108005715/108020368/108013055/108008358/108007690/108015131/108011007/108020340/108012283/108019796/108021101/108010309/108011544/108012362/108006852/108018247/108020394/108020347/108004711/108016048/108013452/108010488/108018060/108004710/108007867/108016254/108021154/108013544/108006908/108013929/108020428/108016961/108013300/108020566/108009355/108013703/108010452/108013874/108005416…	LOC108020569/LOC108005715/LOC108020368/LOC108013055/LOC108008358/LOC108007690/LOC108015131/LOC108011007/LOC108020340/LOC108012283/LOC108019796/LOC108021101/LOC108010309/LOC108011544/LOC108012362/LOC108006852/LOC108018247/LOC108020394/LOC108020347/LOC108004711/LOC108016048/LOC108013452/LOC108010488/LOC108018060/LOC108004710/LOC108007867/LOC108016254/LOC108021154/LOC108013544/LOC108006908/LOC108013…	145	62	108020569/108005715/108013055/108019796/108021101/108011544/108004711/108010488/108018060/108004710/108006908/108016961/108013703/108010452/108017620/108011669/108021651/108006057/108013720/108008541/108021577/108006433/108011735/108011163/108009430/108014619/108016647/108012979/108010681/108016780/108011727/108016164/108010586/108020675/108021508/108021587/108013987/108005730/108005879/108016017…	83	108020368/108008358/108007690/108015131/108011007/108020340/108012283/108010309/108012362/108006852/108018247/108020394/108020347/108016048/108013452/108007867/108016254/108021154/108013544/108013929/108020428/108013300/108020566/108009355/108013874/108005416/108019133/108015207/108019767/108021055/108008598/108009712/108015936/108019196/108017362/108004686/108019094/108021115/108016033/108019012…
BP	GO:1903506	regulation of nucleic acid-templated transcription	145/2967	241/4314	0.998583779938263	1	108020569/108005715/108020368/108013055/108008358/108007690/108015131/108011007/108020340/108012283/108019796/108021101/108010309/108011544/108012362/108006852/108018247/108020394/108020347/108004711/108016048/108013452/108010488/108018060/108004710/108007867/108016254/108021154/108013544/108006908/108013929/108020428/108016961/108013300/108020566/108009355/108013703/108010452/108013874/108005416…	LOC108020569/LOC108005715/LOC108020368/LOC108013055/LOC108008358/LOC108007690/LOC108015131/LOC108011007/LOC108020340/LOC108012283/LOC108019796/LOC108021101/LOC108010309/LOC108011544/LOC108012362/LOC108006852/LOC108018247/LOC108020394/LOC108020347/LOC108004711/LOC108016048/LOC108013452/LOC108010488/LOC108018060/LOC108004710/LOC108007867/LOC108016254/LOC108021154/LOC108013544/LOC108006908/LOC108013…	145	62	108020569/108005715/108013055/108019796/108021101/108011544/108004711/108010488/108018060/108004710/108006908/108016961/108013703/108010452/108017620/108011669/108021651/108006057/108013720/108008541/108021577/108006433/108011735/108011163/108009430/108014619/108016647/108012979/108010681/108016780/108011727/108016164/108010586/108020675/108021508/108021587/108013987/108005730/108005879/108016017…	83	108020368/108008358/108007690/108015131/108011007/108020340/108012283/108010309/108012362/108006852/108018247/108020394/108020347/108016048/108013452/108007867/108016254/108021154/108013544/108013929/108020428/108013300/108020566/108009355/108013874/108005416/108019133/108015207/108019767/108021055/108008598/108009712/108015936/108019196/108017362/108004686/108019094/108021115/108016033/108019012…
BP	GO:2001141	regulation of RNA biosynthetic process	145/2967	241/4314	0.998583779938263	1	108020569/108005715/108020368/108013055/108008358/108007690/108015131/108011007/108020340/108012283/108019796/108021101/108010309/108011544/108012362/108006852/108018247/108020394/108020347/108004711/108016048/108013452/108010488/108018060/108004710/108007867/108016254/108021154/108013544/108006908/108013929/108020428/108016961/108013300/108020566/108009355/108013703/108010452/108013874/108005416…	LOC108020569/LOC108005715/LOC108020368/LOC108013055/LOC108008358/LOC108007690/LOC108015131/LOC108011007/LOC108020340/LOC108012283/LOC108019796/LOC108021101/LOC108010309/LOC108011544/LOC108012362/LOC108006852/LOC108018247/LOC108020394/LOC108020347/LOC108004711/LOC108016048/LOC108013452/LOC108010488/LOC108018060/LOC108004710/LOC108007867/LOC108016254/LOC108021154/LOC108013544/LOC108006908/LOC108013…	145	62	108020569/108005715/108013055/108019796/108021101/108011544/108004711/108010488/108018060/108004710/108006908/108016961/108013703/108010452/108017620/108011669/108021651/108006057/108013720/108008541/108021577/108006433/108011735/108011163/108009430/108014619/108016647/108012979/108010681/108016780/108011727/108016164/108010586/108020675/108021508/108021587/108013987/108005730/108005879/108016017…	83	108020368/108008358/108007690/108015131/108011007/108020340/108012283/108010309/108012362/108006852/108018247/108020394/108020347/108016048/108013452/108007867/108016254/108021154/108013544/108013929/108020428/108013300/108020566/108009355/108013874/108005416/108019133/108015207/108019767/108021055/108008598/108009712/108015936/108019196/108017362/108004686/108019094/108021115/108016033/108019012…
BP	GO:0007154	cell communication	260/2967	418/4314	0.99891484436382	1	108006836/108021511/108009537/108020331/108019620/108021109/108012908/108011102/108016816/108015570/108015969/108011980/108009497/108011393/108020400/108011925/108006301/108009526/108010453/108005077/108020030/108009461/108005554/108005229/108020382/108011026/108020383/108014920/108021684/108018359/108009209/108009243/108009162/108011978/108017946/108020209/108005913/108005390/108013441/108015393…	LOC108006836/LOC108021511/LOC108009537/LOC108020331/LOC108019620/LOC108021109/LOC108012908/LOC108011102/LOC108016816/LOC108015570/LOC108015969/LOC108011980/LOC108009497/LOC108011393/LOC108020400/LOC108011925/LOC108006301/LOC108009526/LOC108010453/LOC108005077/LOC108020030/LOC108009461/LOC108005554/LOC108005229/LOC108020382/LOC108011026/LOC108020383/LOC108014920/LOC108021684/LOC108018359/LOC108009…	260	57	108019620/108021109/108005077/108005913/108015393/108005978/108020158/108006908/108006353/108012346/108013285/108020590/108006869/108004604/108013734/108015377/108017096/108019713/108011278/108004731/108016954/108010757/108008007/108009487/108015211/108021389/108015546/108015025/108019778/108019122/108016647/108015968/108020866/108018759/108013455/108010105/108009555/108019082/108006825/108014371…	203	108006836/108021511/108009537/108020331/108012908/108011102/108016816/108015570/108015969/108011980/108009497/108011393/108020400/108011925/108006301/108009526/108010453/108020030/108009461/108005554/108005229/108020382/108011026/108020383/108014920/108021684/108018359/108009209/108009243/108009162/108011978/108017946/108020209/108005390/108013441/108011923/108011924/108018004/108006251/108010412…
BP	GO:0023052	signaling	259/2967	417/4314	0.999041397531454	1	108006836/108021511/108009537/108020331/108019620/108021109/108012908/108011102/108016816/108015570/108015969/108011980/108009497/108011393/108020400/108011925/108006301/108009526/108010453/108005077/108020030/108009461/108005554/108005229/108020382/108011026/108020383/108014920/108021684/108009209/108009243/108009162/108011978/108017946/108020209/108005913/108005390/108013441/108019827/108015393…	LOC108006836/LOC108021511/LOC108009537/LOC108020331/LOC108019620/LOC108021109/LOC108012908/LOC108011102/LOC108016816/LOC108015570/LOC108015969/LOC108011980/LOC108009497/LOC108011393/LOC108020400/LOC108011925/LOC108006301/LOC108009526/LOC108010453/LOC108005077/LOC108020030/LOC108009461/LOC108005554/LOC108005229/LOC108020382/LOC108011026/LOC108020383/LOC108014920/LOC108021684/LOC108009209/LOC108009…	259	59	108019620/108021109/108005077/108005913/108019827/108015393/108018560/108005978/108020158/108006908/108006353/108012346/108013285/108020590/108006869/108004604/108013734/108015377/108017096/108019713/108011278/108004731/108016954/108010757/108008007/108009487/108015211/108021389/108015546/108015025/108019778/108019122/108016647/108015968/108020866/108018759/108013455/108010105/108009555/108019082…	200	108006836/108021511/108009537/108020331/108012908/108011102/108016816/108015570/108015969/108011980/108009497/108011393/108020400/108011925/108006301/108009526/108010453/108020030/108009461/108005554/108005229/108020382/108011026/108020383/108014920/108021684/108009209/108009243/108009162/108011978/108017946/108020209/108005390/108013441/108011923/108011924/108018004/108006251/108010412/108017459…
BP	GO:0044700	single organism signaling	257/2967	415/4314	0.999255339172375	1	108006836/108021511/108009537/108020331/108019620/108021109/108012908/108011102/108016816/108015570/108015969/108011980/108009497/108011393/108020400/108011925/108006301/108009526/108010453/108005077/108020030/108009461/108005554/108005229/108020382/108011026/108020383/108014920/108021684/108009209/108009243/108009162/108011978/108017946/108020209/108005913/108005390/108013441/108015393/108011923…	LOC108006836/LOC108021511/LOC108009537/LOC108020331/LOC108019620/LOC108021109/LOC108012908/LOC108011102/LOC108016816/LOC108015570/LOC108015969/LOC108011980/LOC108009497/LOC108011393/LOC108020400/LOC108011925/LOC108006301/LOC108009526/LOC108010453/LOC108005077/LOC108020030/LOC108009461/LOC108005554/LOC108005229/LOC108020382/LOC108011026/LOC108020383/LOC108014920/LOC108021684/LOC108009209/LOC108009…	257	57	108019620/108021109/108005077/108005913/108015393/108005978/108020158/108006908/108006353/108012346/108013285/108020590/108006869/108004604/108013734/108015377/108017096/108019713/108011278/108004731/108016954/108010757/108008007/108009487/108015211/108021389/108015546/108015025/108019778/108019122/108016647/108015968/108020866/108018759/108013455/108010105/108009555/108019082/108006825/108014371…	200	108006836/108021511/108009537/108020331/108012908/108011102/108016816/108015570/108015969/108011980/108009497/108011393/108020400/108011925/108006301/108009526/108010453/108020030/108009461/108005554/108005229/108020382/108011026/108020383/108014920/108021684/108009209/108009243/108009162/108011978/108017946/108020209/108005390/108013441/108011923/108011924/108018004/108006251/108010412/108017459…
BP	GO:0007165	signal transduction	254/2967	411/4314	0.999352495104793	1	108006836/108021511/108009537/108020331/108019620/108021109/108012908/108011102/108016816/108015570/108015969/108011980/108011393/108020400/108011925/108006301/108009526/108010453/108005077/108020030/108009461/108005554/108005229/108020382/108011026/108020383/108014920/108021684/108009209/108009243/108009162/108011978/108017946/108020209/108005913/108005390/108013441/108015393/108011923/108011924…	LOC108006836/LOC108021511/LOC108009537/LOC108020331/LOC108019620/LOC108021109/LOC108012908/LOC108011102/LOC108016816/LOC108015570/LOC108015969/LOC108011980/LOC108011393/LOC108020400/LOC108011925/LOC108006301/LOC108009526/LOC108010453/LOC108005077/LOC108020030/LOC108009461/LOC108005554/LOC108005229/LOC108020382/LOC108011026/LOC108020383/LOC108014920/LOC108021684/LOC108009209/LOC108009243/LOC108009…	254	56	108019620/108021109/108005077/108005913/108015393/108005978/108020158/108006908/108006353/108012346/108013285/108020590/108006869/108013734/108015377/108017096/108019713/108011278/108004731/108016954/108010757/108008007/108009487/108015211/108021389/108015546/108015025/108019778/108019122/108016647/108015968/108020866/108018759/108013455/108010105/108009555/108019082/108006825/108014371/108015593…	198	108006836/108021511/108009537/108020331/108012908/108011102/108016816/108015570/108015969/108011980/108011393/108020400/108011925/108006301/108009526/108010453/108020030/108009461/108005554/108005229/108020382/108011026/108020383/108014920/108021684/108009209/108009243/108009162/108011978/108017946/108020209/108005390/108013441/108011923/108011924/108018004/108006251/108010412/108017459/108018194…
[truncated: 398 more rows]
