# Supplementary material for: Transcriptome analysis of sex-biased gene expression in the spotted-wing Drosophila, Drosophila suzukii (Matsumura)
Source: G3 (Bethesda). 2022 May 19;12(8):jkac127. doi: 10.1093/g3journal/jkac127 (PMC9339319; doi:10.1093/g3journal/jkac127)
Supplement: jkac127_Table_S7 [file jkac127_table_s7.xls]

KEGGID	Description	GeneRatio	BgRatio	pvalue	padj	geneID	geneName	keggID	Count	Up	Up_Gene_names	Down	Down_Gene_names
dme03010	Ribosome	121/2198	126/2964	3.09827818174062e-11	3.47007156354949e-09	108012391/108016622/108021355/108007432/108018185/108006494/108015837/108020605/108006717/108018225/108008691/108004978/108017966/108009151/108016485/108017506/108005773/108008534/108013527/108011119/108008443/108005166/108021148/108013323/108019308/108008387/108008371/108005404/108012243/108015324/108015851/108010256/108012446/108006734/108015493/108006597/108011934/108008470/108018433/108010120…	LOC108012391/LOC108016622/LOC108021355/LOC108007432/LOC108018185/LOC108006494/LOC108015837/LOC108020605/LOC108006717/LOC108018225/LOC108008691/LOC108004978/LOC108017966/LOC108009151/LOC108016485/LOC108017506/LOC108005773/LOC108008534/LOC108013527/LOC108011119/LOC108008443/LOC108005166/LOC108021148/LOC108013323/LOC108019308/LOC108008387/LOC108008371/LOC108005404/LOC108012243/LOC108015324/LOC108015…	dme:Dmel_CG1263/dme:Dmel_CG14792/dme:Dmel_CG5920/dme:Dmel_CG7490/dme:Dmel_CG8332/dme:Dmel_CG6141/dme:Dmel_CG12775/dme:Dmel_CG9282/dme:Dmel_CG11271/dme:Dmel_CG8900/dme:Dmel_CG9871/dme:Dmel_CG2960/dme:Dmel_CG4918/dme:Dmel_CG1821/dme:Dmel_CG1883/dme:Dmel_CG5502/dme:Dmel_CG8615/dme:Dmel_CG3751/dme:Dmel_CG7977/dme:Dmel_CG4464/dme:Dmel_CG8857/dme:Dmel_CG2033/dme:Dmel_CG10652/dme:Dmel_CG10944/dme:Dmel_C…	121	114	108012391/108016622/108021355/108007432/108018185/108006494/108015837/108020605/108006717/108018225/108004978/108017966/108009151/108016485/108017506/108005773/108008534/108013527/108011119/108008443/108005166/108021148/108019308/108008387/108008371/108005404/108012243/108015324/108015851/108010256/108012446/108006734/108015493/108006597/108011934/108008470/108018433/108010120/108021285/108008498…	7	108008691/108013323/108014161/108008831/108012867/108017469/108013031
dme03040	Spliceosome	103/2198	115/2964	2.53705824289018e-05	0.0014207526160185	108009177/108021289/108016972/108020767/108014301/108015252/108013009/108013299/108014509/108018188/108021303/108009820/108011225/108005439/108006272/108005123/108016599/108014823/108018938/108019493/108018210/108011127/108005188/108004910/108015037/108008332/108009249/108009102/108018233/108017138/108006500/108007376/108020890/108008762/108021249/108010049/108019600/108012803/108006559/108008092…	LOC108009177/LOC108021289/LOC108016972/LOC108020767/LOC108014301/LOC108015252/LOC108013009/LOC108013299/LOC108014509/LOC108018188/LOC108021303/LOC108009820/LOC108011225/LOC108005439/LOC108006272/LOC108005123/LOC108016599/LOC108014823/LOC108018938/LOC108019493/LOC108018210/LOC108011127/LOC108005188/LOC108004910/LOC108015037/LOC108008332/LOC108009249/LOC108009102/LOC108018233/LOC108017138/LOC108006…	dme:Dmel_CG3949/dme:Dmel_CG7269/dme:Dmel_CG8264/dme:Dmel_CG7756/dme:Dmel_CG5442/dme:Dmel_CG10203/dme:Dmel_CG10077/dme:Dmel_CG13900/dme:Dmel_CG17540/dme:Dmel_CG11107/dme:Dmel_CG5352/dme:Dmel_CG9401/dme:Dmel_CG7288/dme:Dmel_CG6227/dme:Dmel_CG9998/dme:Dmel_CG1622/dme:Dmel_CG3193/dme:Dmel_CG4849/dme:Dmel_CG18591/dme:Dmel_CG3582/dme:Dmel_CG1406/dme:Dmel_CG9742/dme:Dmel_CG1796/dme:Dmel_CG4264/dme:Dmel_…	103	85	108009177/108021289/108016972/108014301/108015252/108013299/108014509/108018188/108021303/108009820/108011225/108005439/108006272/108005123/108016599/108014823/108018938/108019493/108018210/108011127/108005188/108004910/108015037/108008332/108009249/108009102/108018233/108017138/108006500/108007376/108020890/108021249/108010049/108019600/108012803/108006559/108008092/108020837/108016920/108005911…	18	108020767/108013009/108008762/108015759/108014303/108012921/108007391/108014764/108018677/108014921/108018490/108020998/108004662/108013844/108015506/108017580/108013523/108020091
dme03050	Proteasome	48/2198	50/2964	4.84291456832991e-05	0.00180802143884317	108004727/108005645/108006275/108021661/108008719/108006874/108007859/108015375/108015348/108007852/108017247/108012235/108017927/108011125/108014356/108010719/108021197/108020509/108014686/108008531/108010589/108017499/108008401/108005170/108009859/108010228/108007715/108013432/108018673/108005629/108008552/108008553/108007204/108014699/108010558/108009206/108013368/108008756/108004639/108010988…	LOC108004727/LOC108005645/LOC108006275/LOC108021661/LOC108008719/LOC108006874/LOC108007859/LOC108015375/LOC108015348/LOC108007852/LOC108017247/LOC108012235/LOC108017927/LOC108011125/LOC108014356/LOC108010719/LOC108021197/LOC108020509/LOC108014686/LOC108008531/LOC108010589/LOC108017499/LOC108008401/LOC108005170/LOC108009859/LOC108010228/LOC108007715/LOC108013432/LOC108018673/LOC108005629/LOC108008…	dme:Dmel_CG16916/dme:Dmel_CG4157/dme:Dmel_CG3422/dme:Dmel_CG18174/dme:Dmel_CG4569/dme:Dmel_CG4904/dme:Dmel_CG10230/dme:Dmel_CG3455/dme:Dmel_CG1489/dme:Dmel_CG10370/dme:Dmel_CG2241/dme:Dmel_CG7762/dme:Dmel_CG1341/dme:Dmel_CG18341/dme:Dmel_CG1100/dme:Dmel_CG17302/dme:Dmel_CG42641/dme:Dmel_CG5378/dme:Dmel_CG7257/dme:Dmel_CG10938/dme:Dmel_CG5648/dme:Dmel_CG5289/dme:Dmel_CG12323/dme:Dmel_CG1591/dme:Dm…	48	32	108004727/108005645/108006275/108021661/108006874/108007859/108015375/108015348/108007852/108012235/108017927/108014356/108021197/108020509/108008531/108017499/108008401/108005170/108009859/108010228/108007715/108013432/108018673/108005629/108008552/108008553/108007204/108014699/108009206/108011553/108021298/108016284	16	108008719/108017247/108011125/108010719/108014686/108010589/108010558/108013368/108008756/108004639/108010988/108010582/108012501/108010038/108019442/108014082
dme03008	Ribosome biogenesis in eukaryotes	63/2198	68/2964	8.73481707429486e-05	0.00244574878080256	108010208/108009177/108011695/108020511/108008253/108005903/108015312/108004754/108008729/108010137/108021029/108016601/108009276/108016826/108012617/108017954/108009468/108015382/108007356/108020910/108013683/108008606/108016967/108018280/108006850/108013400/108007486/108018312/108018624/108008290/108008096/108021363/108009219/108007895/108014276/108012922/108005011/108015361/108015308/108011891…	LOC108010208/LOC108009177/LOC108011695/LOC108020511/LOC108008253/LOC108005903/LOC108015312/LOC108004754/LOC108008729/LOC108010137/LOC108021029/LOC108016601/LOC108009276/LOC108016826/LOC108012617/LOC108017954/LOC108009468/LOC108015382/LOC108007356/LOC108020910/LOC108013683/LOC108008606/LOC108016967/LOC108018280/LOC108006850/LOC108013400/LOC108007486/LOC108018312/LOC108018624/LOC108008290/LOC108008…	dme:Dmel_CG3333/dme:Dmel_CG3949/dme:Dmel_CG10206/dme:Dmel_CG13849/dme:Dmel_CG9888/dme:Dmel_CG8571/dme:Dmel_CG1994/dme:Dmel_CG1404/dme:Dmel_CG13591/dme:Dmel_CG7989/dme:Dmel_CG12050/dme:Dmel_CG3071/dme:Dmel_CG1671/dme:Dmel_CG3460/dme:Dmel_CG5258/dme:Dmel_CG30349/dme:Dmel_CG17611/dme:Dmel_CG2972/dme:Dmel_CG12785/dme:Dmel_CG10805/dme:Dmel_CG11130/dme:Dmel_CG7637/dme:Dmel_CG42666/dme:Dmel_CG3983/dme:D…	63	53	108010208/108009177/108011695/108020511/108008253/108005903/108015312/108004754/108010137/108021029/108016601/108009276/108016826/108012617/108017954/108009468/108015382/108007356/108020910/108013683/108008606/108018280/108006850/108007486/108018312/108018624/108008290/108008096/108021363/108009219/108007895/108014276/108012922/108005011/108015361/108015308/108011891/108009909/108008313/108009186…	10	108008729/108016967/108013400/108011585/108008649/108013870/108011273/108012331/108015187/108005297
dme03420	Nucleotide excision repair	38/2198	39/2964	0.000117154907906848	0.0026242699371134	108018138/108010093/108009244/108016669/108013521/108006084/108021137/108012807/108021829/108010030/108015762/108009605/108014029/108005231/108011428/108020763/108008321/108010268/108015829/108016657/108013265/108020027/108017008/108020084/108006057/108007722/108019708/108010098/108007314/108008542/108017980/108008334/108013686/108011372/108007703/108021488/108007657/108020423	LOC108018138/LOC108010093/LOC108009244/LOC108016669/LOC108013521/LOC108006084/LOC108021137/LOC108012807/LOC108021829/LOC108010030/LOC108015762/LOC108009605/LOC108014029/LOC108005231/LOC108011428/LOC108020763/LOC108008321/LOC108010268/LOC108015829/LOC108016657/LOC108013265/LOC108020027/LOC108017008/LOC108020084/LOC108006057/LOC108007722/LOC108019708/LOC108010098/LOC108007314/LOC108008542/LOC108017…	dme:Dmel_CG9193/dme:Dmel_CG5602/dme:Dmel_CG5313/dme:Dmel_CG8142/dme:Dmel_CG12018/dme:Dmel_CG9633/dme:Dmel_CG6258/dme:Dmel_CG16988/dme:Dmel_CG3319/dme:Dmel_CG13399/dme:Dmel_CG10694/dme:Dmel_CG9273/dme:Dmel_CG5949/dme:Dmel_CG15220/dme:Dmel_CG10489/dme:Dmel_CG7769/dme:Dmel_CG8151/dme:Dmel_CG9433/dme:Dmel_CG6768/dme:Dmel_CG16982/dme:Dmel_CG8019/dme:Dmel_CG14999/dme:Dmel_CG3697/dme:Dmel_CG7405/dme:Dme…	38	35	108018138/108010093/108009244/108016669/108013521/108006084/108021137/108021829/108010030/108009605/108014029/108005231/108011428/108020763/108008321/108010268/108015829/108016657/108013265/108020027/108017008/108020084/108006057/108007722/108019708/108010098/108007314/108008542/108017980/108008334/108013686/108011372/108007703/108007657/108020423	3	108012807/108015762/108021488
dme03030	DNA replication	34/2198	35/2964	0.000355894295929695	0.00664336019068765	108018138/108006112/108017778/108004747/108015253/108020150/108010093/108009244/108016669/108012450/108013521/108020958/108006084/108021137/108015424/108010940/108010030/108010040/108009605/108013689/108005796/108014029/108005231/108014814/108011428/108008489/108015866/108015829/108020027/108013279/108007722/108019816/108010098/108007314	LOC108018138/LOC108006112/LOC108017778/LOC108004747/LOC108015253/LOC108020150/LOC108010093/LOC108009244/LOC108016669/LOC108012450/LOC108013521/LOC108020958/LOC108006084/LOC108021137/LOC108015424/LOC108010940/LOC108010030/LOC108010040/LOC108009605/LOC108013689/LOC108005796/LOC108014029/LOC108005231/LOC108014814/LOC108011428/LOC108008489/LOC108015866/LOC108015829/LOC108020027/LOC108013279/LOC108007…	dme:Dmel_CG9193/dme:Dmel_CG7538/dme:Dmel_CG1616/dme:Dmel_CG4206/dme:Dmel_CG4039/dme:Dmel_CG5923/dme:Dmel_CG5602/dme:Dmel_CG5313/dme:Dmel_CG8142/dme:Dmel_CG4978/dme:Dmel_CG12018/dme:Dmel_CG13690/dme:Dmel_CG9633/dme:Dmel_CG6258/dme:Dmel_CG2990/dme:Dmel_CG4082/dme:Dmel_CG13399/dme:Dmel_CG8648/dme:Dmel_CG9273/dme:Dmel_CG11164/dme:Dmel_CG5553/dme:Dmel_CG5949/dme:Dmel_CG15220/dme:Dmel_CG4337/dme:Dmel_C…	34	33	108018138/108006112/108017778/108004747/108015253/108020150/108010093/108009244/108016669/108012450/108013521/108020958/108006084/108021137/108015424/108010940/108010030/108010040/108009605/108013689/108005796/108014029/108005231/108014814/108011428/108008489/108015866/108015829/108020027/108013279/108007722/108010098/108007314	1	108019816
dme03013	RNA transport	114/2198	133/2964	0.000755012720335089	0.0120802035253614	108012712/108018321/108012673/108004754/108019132/108010159/108006846/108014928/108021073/108008778/108021289/108015243/108006568/108020374/108016826/108019164/108019711/108005426/108004845/108008488/108009820/108005077/108007653/108021117/108019675/108010094/108007887/108006681/108008353/108018515/108006181/108021483/108005851/108011634/108016629/108011733/108019722/108013601/108005630/108017403…	LOC108012712/LOC108018321/LOC108012673/LOC108004754/LOC108019132/LOC108010159/LOC108006846/LOC108014928/LOC108021073/LOC108008778/LOC108021289/LOC108015243/LOC108006568/LOC108020374/LOC108016826/LOC108019164/LOC108019711/LOC108005426/LOC108004845/LOC108008488/LOC108009820/LOC108005077/LOC108007653/LOC108021117/LOC108019675/LOC108010094/LOC108007887/LOC108006681/LOC108008353/LOC108018515/LOC108006…	dme:Dmel_CG8023/dme:Dmel_CG2637/dme:Dmel_CG10124/dme:Dmel_CG1404/dme:Dmel_CG11943/dme:Dmel_CG3957/dme:Dmel_CG8277/dme:Dmel_CG32859/dme:Dmel_CG4579/dme:Dmel_CG10459/dme:Dmel_CG7269/dme:Dmel_CG16892/dme:Dmel_CG11092/dme:Dmel_CG10811/dme:Dmel_CG3460/dme:Dmel_CG9177/dme:Dmel_CG2158/dme:Dmel_CG9946/dme:Dmel_CG6540/dme:Dmel_CG4924/dme:Dmel_CG9401/dme:Dmel_CG9999/dme:Dmel_CG7262/dme:Dmel_CG6743/dme:Dmel…	114	84	108018321/108004754/108019132/108010159/108021073/108021289/108015243/108006568/108016826/108019711/108005426/108004845/108008488/108009820/108005077/108007653/108021117/108010094/108007887/108006681/108008353/108021483/108005851/108011634/108016629/108011733/108019722/108005630/108017484/108017138/108009881/108009508/108006500/108021136/108012363/108012922/108019867/108010211/108011137/108021249…	30	108012712/108012673/108006846/108014928/108008778/108020374/108019164/108019675/108018515/108006181/108013601/108017403/108007886/108017728/108017913/108014303/108010784/108011681/108013602/108014482/108006627/108008266/108011273/108007118/108006899/108008084/108013881/108013844/108007069/108018629
dme03020	RNA polymerase	26/2198	27/2964	0.00314839346950198	0.0440775085730277	108020796/108009016/108006149/108021012/108015940/108020291/108010183/108016256/108021096/108019147/108012430/108015621/108010698/108007269/108008634/108016784/108017441/108017943/108017614/108018685/108008868/108008592/108011493/108004907/108018606/108012578	LOC108020796/LOC108009016/LOC108006149/LOC108021012/LOC108015940/LOC108020291/LOC108010183/LOC108016256/LOC108021096/LOC108019147/LOC108012430/LOC108015621/LOC108010698/LOC108007269/LOC108008634/LOC108016784/LOC108017441/LOC108017943/LOC108017614/LOC108018685/LOC108008868/LOC108008592/LOC108011493/LOC108004907/LOC108018606/LOC108012578	dme:Dmel_CG4033/dme:Dmel_CG10122/dme:Dmel_CG7885/dme:Dmel_CG3756/dme:Dmel_CG3180/dme:Dmel_CG18600/dme:Dmel_CG8344/dme:Dmel_CG1163/dme:Dmel_CG13773/dme:Dmel_CG17209/dme:Dmel_CG10582/dme:Dmel_CG5147/dme:Dmel_CG7339/dme:Dmel_CG3284/dme:Dmel_CG11979/dme:Dmel_CG1554/dme:Dmel_CG43662/dme:Dmel_CG10685/dme:Dmel_CG11246/dme:Dmel_CG12267/dme:Dmel_CG34186/dme:Dmel_CG33785/dme:Dmel_CG13628/dme:Dmel_CG31155/d…	26	25	108020796/108009016/108006149/108021012/108015940/108020291/108010183/108016256/108021096/108019147/108012430/108015621/108010698/108007269/108008634/108016784/108017441/108017943/108017614/108018685/108008868/108008592/108011493/108004907/108012578	1	108018606
dme03018	RNA degradation	50/2198	57/2964	0.00972045230150502	0.120965628640951	108006847/108009071/108006305/108018085/108015274/108017046/108020623/108017596/108007172/108006181/108007643/108010309/108020535/108009249/108005465/108020888/108009410/108020926/108020890/108009662/108020564/108004746/108008399/108010834/108020472/108004871/108019074/108011901/108007998/108010223/108009204/novel.259/108009942/108005804/108015270/108008678/108012704/108020931/108014667/108008060…	LOC108006847/LOC108009071/LOC108006305/LOC108018085/LOC108015274/LOC108017046/LOC108020623/LOC108017596/LOC108007172/LOC108006181/LOC108007643/LOC108010309/LOC108020535/LOC108009249/LOC108005465/LOC108020888/LOC108009410/LOC108020926/LOC108020890/LOC108009662/LOC108020564/LOC108004746/LOC108008399/LOC108010834/LOC108020472/LOC108004871/LOC108019074/LOC108011901/LOC108007998/LOC108010223/LOC108009…	dme:Dmel_CG2830/dme:Dmel_CG34407/dme:Dmel_CG9214/dme:Dmel_CG4916/dme:Dmel_CG11265/dme:Dmel_CG16954/dme:Dmel_CG31137/dme:Dmel_CG6413/dme:Dmel_CG11486/dme:Dmel_CG5119/dme:Dmel_CG7292/dme:Dmel_CG15262/dme:Dmel_CG6169/dme:Dmel_CG13277/dme:Dmel_CG9606/dme:Dmel_CG31716/dme:Dmel_CG6249/dme:Dmel_CG15481/dme:Dmel_CG17768/dme:Dmel_CG4001/dme:Dmel_CG4043/dme:Dmel_CG12101/dme:Dmel_CG4279/dme:Dmel_CG11337/dme…	50	34	108018085/108015274/108017596/108009249/108005465/108009410/108020926/108020890/108020564/108004746/108008399/108010834/108020472/108004871/108019074/108011901/108010223/108009204/108009942/108005804/108015270/108008678/108012704/108020931/108014667/108008060/108006735/108019928/108012698/108006457/108013908/108010026/108014837/108016008	16	108006847/108009071/108006305/108017046/108020623/108007172/108006181/108007643/108010309/108020535/108020888/108009662/108007998/novel.259/108015187/108013523
dme03430	Mismatch repair	19/2198	21/2964	0.0627832802455883	0.703172738750589	108018138/108010093/108009244/108016669/108013521/108006084/108021137/108013930/108009605/108014029/108018099/108005231/108014814/108014253/108020027/108007722/108021560/108007314/108019891	LOC108018138/LOC108010093/LOC108009244/LOC108016669/LOC108013521/LOC108006084/LOC108021137/LOC108013930/LOC108009605/LOC108014029/LOC108018099/LOC108005231/LOC108014814/LOC108014253/LOC108020027/LOC108007722/LOC108021560/LOC108007314/LOC108019891	dme:Dmel_CG9193/dme:Dmel_CG5602/dme:Dmel_CG5313/dme:Dmel_CG8142/dme:Dmel_CG12018/dme:Dmel_CG9633/dme:Dmel_CG6258/dme:Dmel_CG10387/dme:Dmel_CG9273/dme:Dmel_CG5949/dme:Dmel_CG8169/dme:Dmel_CG15220/dme:Dmel_CG4337/dme:Dmel_CG7003/dme:Dmel_CG14999/dme:Dmel_CG3975/dme:Dmel_CG4215/dme:Dmel_CG1119/dme:Dmel_CG11482	19	19	108018138/108010093/108009244/108016669/108013521/108006084/108021137/108013930/108009605/108014029/108018099/108005231/108014814/108014253/108020027/108007722/108021560/108007314/108019891	0
dme04145	Phagosome	63/2198	77/2964	0.0736201500867183	0.749586982701131	108015852/108011983/108014809/108008700/108012396/108009747/108018092/108017005/108018102/108009982/108010965/108011975/108010600/108008367/108006749/108021378/108019071/108017517/108005837/108011016/108014182/108013957/108019996/108009734/108017487/108021228/108014833/108017064/108012405/108011133/108014616/108016836/108007764/108008907/108017839/108008064/108005432/108019102/108021459/108010533…	LOC108015852/LOC108011983/LOC108014809/LOC108008700/LOC108012396/LOC108009747/LOC108018092/LOC108017005/LOC108018102/LOC108009982/LOC108010965/LOC108011975/LOC108010600/LOC108008367/LOC108006749/LOC108021378/LOC108019071/LOC108017517/LOC108005837/LOC108011016/LOC108014182/LOC108013957/LOC108019996/LOC108009734/LOC108017487/LOC108021228/LOC108014833/LOC108017064/LOC108012405/LOC108011133/LOC108014…	dme:Dmel_CG9359/dme:Dmel_CG5075/dme:Dmel_CG7794/dme:Dmel_CG13167/dme:Dmel_CG8308/dme:Dmel_CG9277/dme:Dmel_CG30329/dme:Dmel_CG32396/dme:Dmel_CG6692/dme:Dmel_CG5409/dme:Dmel_CG12051/dme:Dmel_CG12403/dme:Dmel_CG9476/dme:Dmel_CG10130/dme:Dmel_CG1088/dme:Dmel_CG11326/dme:Dmel_CG1560/dme:Dmel_CG7678/dme:Dmel_CG8556/dme:Dmel_CG4624/dme:Dmel_CG6213/dme:Dmel_CG2512/dme:Dmel_CG14909/dme:Dmel_CG9013/dme:Dme…	63	19	108012396/108009747/108018102/108010965/108008367/108017517/108014182/108014833/108011133/108017839/108021459/108007652/108009286/108017809/108017875/108005066/108008322/108008764/108009581	44	108015852/108011983/108014809/108008700/108018092/108017005/108009982/108011975/108010600/108006749/108021378/108019071/108005837/108011016/108013957/108019996/108009734/108017487/108021228/108017064/108012405/108014616/108016836/108007764/108008907/108008064/108005432/108019102/108010533/108015767/108007658/108017435/108009433/108021122/108021112/108010141/108004715/108017065/108015124/108015141…
dme00620	Pyruvate metabolism	37/2198	44/2964	0.0851514319650862	0.794746698340805	108017623/108010177/108015254/108009624/108016651/108019670/108006691/108013599/108009128/108021458/108020495/108009622/108021817/108021076/108019720/108017879/108019318/108018126/108009711/108012417/108013098/108012475/108010180/108016361/108015886/108020525/108015379/108015255/108006704/108021534/108012439/108020452/108004872/108021149/108014689/108016982/108016112	LOC108017623/LOC108010177/LOC108015254/LOC108009624/LOC108016651/LOC108019670/LOC108006691/LOC108013599/LOC108009128/LOC108021458/LOC108020495/LOC108009622/LOC108021817/LOC108021076/LOC108019720/LOC108017879/LOC108019318/LOC108018126/LOC108009711/LOC108012417/LOC108013098/LOC108012475/LOC108010180/LOC108016361/LOC108015886/LOC108020525/LOC108015379/LOC108015255/LOC108006704/LOC108021534/LOC108012…	dme:Dmel_CG11249/dme:Dmel_CG7848/dme:Dmel_CG4095/dme:Dmel_CG7969/dme:Dmel_CG7024/dme:Dmel_CG13334/dme:Dmel_CG10749/dme:Dmel_CG12229/dme:Dmel_CG2964/dme:Dmel_CG31874/dme:Dmel_CG7069/dme:Dmel_CG7964/dme:Dmel_CG10932/dme:Dmel_CG34161/dme:Dmel_CG11198/dme:Dmel_CG1707/dme:Dmel_CG3752/dme:Dmel_CG17725/dme:Dmel_CG18371/dme:Dmel_CG16870/dme:Dmel_CG9390/dme:Dmel_CG4365/dme:Dmel_CG14022/dme:Dmel_CG11052/dm…	37	10	108021817/108017879/108019318/108012475/108015255/108021534/108012439/108020452/108004872/108016112	27	108017623/108010177/108015254/108009624/108016651/108019670/108006691/108013599/108009128/108021458/108020495/108009622/108021076/108019720/108018126/108009711/108012417/108013098/108010180/108016361/108015886/108020525/108015379/108006704/108021149/108014689/108016982
dme00030	Pentose phosphate pathway	21/2198	24/2964	0.097402069822793	0.839156293857909	108014108/108014070/108019541/108007425/108010150/108008656/108009662/108018420/108008411/108013093/108017955/108005283/108016618/108008318/108004736/108017141/108015140/108007980/108021645/108016847/108021396	LOC108014108/LOC108014070/LOC108019541/LOC108007425/LOC108010150/LOC108008656/LOC108009662/LOC108018420/LOC108008411/LOC108013093/LOC108017955/LOC108005283/LOC108016618/LOC108008318/LOC108004736/LOC108017141/LOC108015140/LOC108007980/LOC108021645/LOC108016847/LOC108021396	dme:Dmel_CG17010/dme:Dmel_CG6058/dme:Dmel_CG5103/dme:Dmel_CG7140/dme:Dmel_CG8073/dme:Dmel_CG10202/dme:Dmel_CG4001/dme:Dmel_CG5432/dme:Dmel_CG8525/dme:Dmel_CG6767/dme:Dmel_CG8251/dme:Dmel_CG12398/dme:Dmel_CG13369/dme:Dmel_CG30410/dme:Dmel_CG17333/dme:Dmel_CG1152/dme:Dmel_CG12529/dme:Dmel_CG8036/dme:Dmel_CG9886/dme:Dmel_CG3724/dme:Dmel_CG31692	21	7	108005283/108016618/108008318/108004736/108017141/108007980/108016847	14	108014108/108014070/108019541/108007425/108010150/108008656/108009662/108018420/108008411/108013093/108017955/108015140/108021645/108021396
dme03060	Protein export	19/2198	22/2964	0.140781992374994	0.988936428054836	108005296/108008367/108021125/108004726/108013405/108005896/108017006/108008907/108021459/108010732/108005783/108008379/108014241/108020627/108006845/108013255/108011989/108007814/108008764	LOC108005296/LOC108008367/LOC108021125/LOC108004726/LOC108013405/LOC108005896/LOC108017006/LOC108008907/LOC108021459/LOC108010732/LOC108005783/LOC108008379/LOC108014241/LOC108020627/LOC108006845/LOC108013255/LOC108011989/LOC108007814/LOC108008764	dme:Dmel_CG4147/dme:Dmel_CG10130/dme:Dmel_CG4758/dme:Dmel_CG2522/dme:Dmel_CG5064/dme:Dmel_CG8583/dme:Dmel_CG1751/dme:Dmel_CG13426/dme:Dmel_CG9539/dme:Dmel_CG11500/dme:Dmel_CG4457/dme:Dmel_CG11110/dme:Dmel_CG2358/dme:Dmel_CG5677/dme:Dmel_CG8268/dme:Dmel_CG33162/dme:Dmel_CG5434/dme:Dmel_CG5417/dme:Dmel_CG14214	19	11	108008367/108004726/108013405/108021459/108005783/108008379/108006845/108013255/108011989/108007814/108008764	8	108005296/108021125/108005896/108017006/108008907/108010732/108014241/108020627
dme00531	Glycosaminoglycan degradation	11/2198	12/2964	0.142780449049441	0.988936428054836	108018062/108007377/108018118/108019919/108014973/108020124/108020055/108019887/108016879/108005551/108018232	LOC108018062/LOC108007377/LOC108018118/LOC108019919/LOC108014973/LOC108020124/LOC108020055/LOC108019887/LOC108016879/LOC108005551/LOC108018232	dme:Dmel_CG2135/dme:Dmel_CG3132/dme:Dmel_CG13397/dme:Dmel_CG18278/dme:Dmel_CG1787/dme:Dmel_CG14291/dme:Dmel_CG1318/dme:Dmel_CG8646/dme:Dmel_CG6903/dme:Dmel_CG6201/dme:Dmel_CG15117	11	8	108007377/108018118/108019919/108014973/108020124/108020055/108016879/108018232	3	108018062/108019887/108005551
dme04745	Phototransduction - fly	32/2198	39/2964	0.171781970480348	0.988936428054836	108015258/108016816/108015969/108009982/108010965/108019843/108011626/108019695/108009243/108006802/108007566/108019844/108007565/108020375/108006224/108015496/108019030/108009423/108011133/108007764/novel.358/108007572/108009669/108019778/108020249/108009286/108013557/108010119/108011059/108005066/108013711/108019413	LOC108015258/LOC108016816/LOC108015969/LOC108009982/LOC108010965/LOC108019843/LOC108011626/LOC108019695/LOC108009243/LOC108006802/LOC108007566/LOC108019844/LOC108007565/LOC108020375/LOC108006224/LOC108015496/LOC108019030/LOC108009423/LOC108011133/LOC108007764/-/LOC108007572/LOC108009669/LOC108019778/LOC108020249/LOC108009286/LOC108013557/LOC108010119/LOC108011059/LOC108005066/LOC108013711/LOC1080…	dme:Dmel_CG8472/dme:Dmel_CG3620/dme:Dmel_CG4550/dme:Dmel_CG5409/dme:Dmel_CG12051/dme:Dmel_CG30378/dme:Dmel_CG31960/dme:Dmel_CG13898/dme:Dmel_CG6622/dme:Dmel_CG15855/dme:Dmel_CG17769/dme:Dmel_CG11165/dme:Dmel_CG17770/dme:Dmel_CG18069/dme:Dmel_CG44746/dme:Dmel_CG7875/dme:Dmel_CG5125/dme:Dmel_CG13526/dme:Dmel_CG4027/dme:Dmel_CG7478/dme:Dmel_CG40129/dme:Dmel_CG5024/dme:Dmel_CG18345/dme:Dmel_CG17759/d…	32	5	108010965/108011133/108019778/108009286/108005066	27	108015258/108016816/108015969/108009982/108019843/108011626/108019695/108009243/108006802/108007566/108019844/108007565/108020375/108006224/108015496/108019030/108009423/108007764/novel.358/108007572/108009669/108020249/108013557/108010119/108011059/108013711/108019413
dme00450	Selenocompound metabolism	10/2198	11/2964	0.179746258317198	0.988936428054836	108007436/108008396/108005906/108018046/108019124/108015004/108011269/108019499/108006977/108018197	LOC108007436/LOC108008396/LOC108005906/LOC108018046/LOC108019124/LOC108015004/LOC108011269/LOC108019499/LOC108006977/LOC108018197	dme:Dmel_CG11401/dme:Dmel_CG8553/dme:Dmel_CG8363/dme:Dmel_CG5345/dme:Dmel_CG2151/dme:Dmel_CG12788/dme:Dmel_CG31322/dme:Dmel_CG6950/dme:Dmel_CG5025/dme:Dmel_CG15100	10	8	108008396/108018046/108019124/108015004/108011269/108019499/108006977/108018197	2	108007436/108005906
dme03022	Basal transcription factors	35/2198	43/2964	0.18074460295991	0.988936428054836	108021829/108010977/108020401/108016254/108008309/108016656/108014492/108008321/108010268/108005299/108013265/108013109/108012256/108020159/108009116/108020084/108006057/108011893/108005530/108007299/108008018/108008542/108016017/108010044/108015989/108011372/108021188/108007703/108011937/108020040/108014679/108013398/108007657/108011705/novel.299	LOC108021829/LOC108010977/LOC108020401/LOC108016254/LOC108008309/LOC108016656/LOC108014492/LOC108008321/LOC108010268/LOC108005299/LOC108013265/LOC108013109/LOC108012256/LOC108020159/LOC108009116/LOC108020084/LOC108006057/LOC108011893/LOC108005530/LOC108007299/LOC108008018/LOC108008542/LOC108016017/LOC108010044/LOC108015989/LOC108011372/LOC108021188/LOC108007703/LOC108011937/LOC108020040/LOC108014…	dme:Dmel_CG3319/dme:Dmel_CG15632/dme:Dmel_CG2009/dme:Dmel_CG10390/dme:Dmel_CG9874/dme:Dmel_CG6474/dme:Dmel_CG10415/dme:Dmel_CG8151/dme:Dmel_CG9433/dme:Dmel_CG18009/dme:Dmel_CG8019/dme:Dmel_CG11308/dme:Dmel_CG6577/dme:Dmel_CG5930/dme:Dmel_CG4079/dme:Dmel_CG7405/dme:Dmel_CG5041/dme:Dmel_CG5163/dme:Dmel_CG3069/dme:Dmel_CG11639/dme:Dmel_CG4448/dme:Dmel_CG7614/dme:Dmel_CG10281/dme:Dmel_CG7704/dme:Dmel…	35	26	108021829/108008309/108016656/108014492/108008321/108010268/108013265/108020159/108009116/108020084/108006057/108011893/108005530/108008018/108008542/108016017/108010044/108011372/108021188/108007703/108011937/108020040/108014679/108013398/108007657/novel.299	9	108010977/108020401/108016254/108005299/108013109/108012256/108007299/108015989/108011705
dme03015	mRNA surveillance pathway	58/2198	73/2964	0.182016802233608	0.988936428054836	108021289/108009589/108013397/108009820/108011719/108013069/108017538/108010094/108006181/108006837/108021314/108017484/108017138/108012220/108005418/108009881/108014694/108007886/108006500/108012922/108020857/108021249/108010049/108004873/108016920/108019524/108008313/108014695/108006427/108014303/108006563/108011258/108010785/108005884/108015142/108005734/108005364/108010606/108018590/108019070…	LOC108021289/LOC108009589/LOC108013397/LOC108009820/LOC108011719/LOC108013069/LOC108017538/LOC108010094/LOC108006181/LOC108006837/LOC108021314/LOC108017484/LOC108017138/LOC108012220/LOC108005418/LOC108009881/LOC108014694/LOC108007886/LOC108006500/LOC108012922/LOC108020857/LOC108021249/LOC108010049/LOC108004873/LOC108016920/LOC108019524/LOC108008313/LOC108014695/LOC108006427/LOC108014303/LOC108006…	dme:Dmel_CG7269/dme:Dmel_CG3245/dme:Dmel_CG7185/dme:Dmel_CG9401/dme:Dmel_CG1957/dme:Dmel_CG3689/dme:Dmel_CG9654/dme:Dmel_CG11184/dme:Dmel_CG5119/dme:Dmel_CG3642/dme:Dmel_CG17291/dme:Dmel_CG16788/dme:Dmel_CG1101/dme:Dmel_CG2096/dme:Dmel_CG9156/dme:Dmel_CG30176/dme:Dmel_CG7698/dme:Dmel_CG34334/dme:Dmel_CG7483/dme:Dmel_CG32135/dme:Dmel_CG8954/dme:Dmel_CG10473/dme:Dmel_CG8781/dme:Dmel_CG2097/dme:Dmel…	58	38	108021289/108013397/108009820/108011719/108013069/108010094/108006837/108021314/108017484/108017138/108009881/108014694/108006500/108012922/108021249/108010049/108004873/108016920/108008313/108014695/108006563/108011258/108010785/108005884/108015142/108005734/108005364/108018590/108019070/108005656/108013866/108010113/108014829/108005456/108018615/108019179/108012077/108013927	20	108009589/108017538/108006181/108012220/108005418/108007886/108020857/108019524/108006427/108014303/108010606/108009874/108009316/108011273/novel.266/108013243/108015921/108013844/108009884/108019635
dme04341	Hedgehog signaling pathway - fly	28/2198	34/2964	0.185371335803748	0.988936428054836	108010780/108020993/108015099/108012807/108005298/108009906/108008048/108009039/108007342/108008618/108020411/108008076/108011683/108010847/108005224/108021265/108016820/108016657/108011846/108016255/108019875/108014148/108009578/108012147/108008549/108004851/108019853/108009446	LOC108010780/LOC108020993/LOC108015099/LOC108012807/LOC108005298/LOC108009906/LOC108008048/LOC108009039/LOC108007342/LOC108008618/LOC108020411/LOC108008076/LOC108011683/LOC108010847/LOC108005224/LOC108021265/LOC108016820/LOC108016657/LOC108011846/LOC108016255/LOC108019875/LOC108014148/LOC108009578/LOC108012147/LOC108008549/LOC108004851/LOC108019853/LOC108009446	dme:Dmel_CG31003/dme:Dmel_CG42616/dme:Dmel_CG2621/dme:Dmel_CG16988/dme:Dmel_CG2028/dme:Dmel_CG12227/dme:Dmel_CG12066/dme:Dmel_CG7094/dme:Dmel_CG6963/dme:Dmel_CG8881/dme:Dmel_CG2125/dme:Dmel_CG6054/dme:Dmel_CG9211/dme:Dmel_CG17998/dme:Dmel_CG2577/dme:Dmel_CG9885/dme:Dmel_CG16983/dme:Dmel_CG16982/dme:Dmel_CG43089/dme:Dmel_CG12147/dme:Dmel_CG4379/dme:Dmel_CG11561/dme:Dmel_CG4943/dme:Dmel_CG2048/dme:…	28	7	108008076/108011683/108016820/108016657/108012147/108004851/108009446	21	108010780/108020993/108015099/108012807/108005298/108009906/108008048/108009039/108007342/108008618/108020411/108010847/108005224/108021265/108011846/108016255/108019875/108014148/108009578/108008549/108019853
dme04120	Ubiquitin mediated proteolysis	73/2198	93/2964	0.198908852341884	0.988936428054836	108010986/108020004/108010062/108012848/108020993/108015304/108018671/108012807/108019864/108011655/108009906/108013961/108005934/108015612/108005243/108019854/108005851/108008618/108017048/108009506/108018233/108020763/108011069/108013175/108012346/108014862/108010807/108018863/108015002/108005356/108009636/108016820/108016657/108020985/108016953/108020053/108019253/108011846/108019058/108007265…	LOC108010986/LOC108020004/LOC108010062/LOC108012848/LOC108020993/LOC108015304/LOC108018671/LOC108012807/LOC108019864/LOC108011655/LOC108009906/LOC108013961/LOC108005934/LOC108015612/LOC108005243/LOC108019854/LOC108005851/LOC108008618/LOC108017048/LOC108009506/LOC108018233/LOC108020763/LOC108011069/LOC108013175/LOC108012346/LOC108014862/LOC108010807/LOC108018863/LOC108015002/LOC108005356/LOC108009…	dme:Dmel_CG9602/dme:Dmel_CG13030/dme:Dmel_CG16783/dme:Dmel_CG7528/dme:Dmel_CG42616/dme:Dmel_CG14444/dme:Dmel_CG12276/dme:Dmel_CG16988/dme:Dmel_CG4274/dme:Dmel_CG9772/dme:Dmel_CG12227/dme:Dmel_CG12799/dme:Dmel_CG42574/dme:Dmel_CG7425/dme:Dmel_CG2574/dme:Dmel_CG13343/dme:Dmel_CG3018/dme:Dmel_CG8881/dme:Dmel_CG40045/dme:Dmel_CG8068/dme:Dmel_CG5519/dme:Dmel_CG7769/dme:Dmel_CG5440/dme:Dmel_CG10523/dme…	73	38	108012848/108015304/108018671/108019864/108011655/108019854/108005851/108017048/108009506/108018233/108020763/108012346/108015002/108005356/108009636/108016820/108016657/108020053/108007265/108007237/108011970/108014866/108008416/108010145/108005095/108019708/108017223/108009080/108009227/108019166/108006805/108009446/108005955/108021553/108011759/108013097/108005673/108008505	35	108010986/108020004/108010062/108020993/108012807/108009906/108013961/108005934/108015612/108005243/108008618/108011069/108013175/108014862/108010807/108018863/108020985/108016953/108019253/108011846/108019058/108013386/108005877/108019062/108009253/108016597/108006569/108009578/108014769/108020005/108013421/108006664/108021390/108018067/108004806
dme00052	Galactose metabolism	27/2198	33/2964	0.212027537250247	0.988936428054836	108008636/108009038/108006656/108010899/108010900/108007377/108019595/108010150/108013712/108008656/108009662/108013205/108019583/108015366/108012105/108019587/108017817/108010716/108011838/108011456/108010687/108013446/108011748/108019586/108011480/108019582/108017516	LOC108008636/LOC108009038/LOC108006656/LOC108010899/LOC108010900/LOC108007377/LOC108019595/LOC108010150/LOC108013712/LOC108008656/LOC108009662/LOC108013205/LOC108019583/LOC108015366/LOC108012105/LOC108019587/LOC108017817/LOC108010716/LOC108011838/LOC108011456/LOC108010687/LOC108013446/LOC108011748/LOC108019586/LOC108011480/LOC108019582/LOC108017516	dme:Dmel_CG4988/dme:Dmel_CG15400/dme:Dmel_CG7997/dme:Dmel_CG32849/dme:Dmel_CG33102/dme:Dmel_CG3132/dme:Dmel_CG8696/dme:Dmel_CG8073/dme:Dmel_CG10996/dme:Dmel_CG10202/dme:Dmel_CG4001/dme:Dmel_CG4347/dme:Dmel_CG8690/dme:Dmel_CG3001/dme:Dmel_CG11909/dme:Dmel_CG8694/dme:Dmel_CG9436/dme:Dmel_CG6083/dme:Dmel_CG12766/dme:Dmel_CG14935/dme:Dmel_CG6084/dme:Dmel_CG10467/dme:Dmel_CG10638/dme:Dmel_CG8695/dme:D…	27	10	108007377/108019595/108019583/108012105/108019587/108017817/108011838/108011748/108019582/108017516	17	108008636/108009038/108006656/108010899/108010900/108010150/108013712/108008656/108009662/108013205/108015366/108010716/108011456/108010687/108013446/108019586/108011480
dme01200	Carbon metabolism	94/2198	121/2964	0.213691503391513	0.988936428054836	108012820/108007869/108013759/108017623/108019251/108010177/108015254/108009624/108017407/108016651/108014070/108010186/108006691/108014860/108013599/108006031/108014945/108016987/108009128/108008713/108020517/108019541/108010899/108021458/108013233/108010900/108020495/108011135/108014224/108009622/108012700/108007425/108006828/novel.386/108021817/108013525/108015152/108014776/108008784/108015323…	LOC108012820/LOC108007869/LOC108013759/LOC108017623/LOC108019251/LOC108010177/LOC108015254/LOC108009624/LOC108017407/LOC108016651/LOC108014070/LOC108010186/LOC108006691/LOC108014860/LOC108013599/LOC108006031/LOC108014945/LOC108016987/LOC108009128/LOC108008713/LOC108020517/LOC108019541/LOC108010899/LOC108021458/LOC108013233/LOC108010900/LOC108020495/LOC108011135/LOC108014224/LOC108009622/LOC108012…	dme:Dmel_CG33791/dme:Dmel_CG9314/dme:Dmel_CG6255/dme:Dmel_CG11249/dme:Dmel_CG14740/dme:Dmel_CG7848/dme:Dmel_CG4095/dme:Dmel_CG7969/dme:Dmel_CG17645/dme:Dmel_CG7024/dme:Dmel_CG6058/dme:Dmel_CG9010/dme:Dmel_CG10749/dme:Dmel_CG4434/dme:Dmel_CG12229/dme:Dmel_CG4706/dme:Dmel_CG7349/dme:Dmel_CG4586/dme:Dmel_CG2964/dme:Dmel_CG3483/dme:Dmel_CG7059/dme:Dmel_CG5103/dme:Dmel_CG32849/dme:Dmel_CG31874/dme:Dme…	94	25	108016987/108011135/108021817/108014776/108015323/108021655/108019775/108020882/108012088/108005987/108008318/108004736/108012528/108012054/108015576/108015255/108017808/108019188/108021534/108006982/108007980/108011831/108016847/108007395/108006412	69	108012820/108007869/108013759/108017623/108019251/108010177/108015254/108009624/108017407/108016651/108014070/108010186/108006691/108014860/108013599/108006031/108014945/108009128/108008713/108020517/108019541/108010899/108021458/108013233/108010900/108020495/108014224/108009622/108012700/108007425/108006828/novel.386/108013525/108015152/108008784/108009662/108015119/108018420/108015366/108006064…
dme00330	Arginine and proline metabolism	40/2198	50/2964	0.218028765710586	0.988936428054836	108012503/108008533/108012941/108013572/108008555/108019650/108013818/108013819/108017488/108017259/108017857/108013044/108020645/108007748/108007742/108013524/108013043/108017260/108011221/108017258/108015798/108019318/108017237/108016813/108019627/108007297/108014144/108015800/108017243/108007760/108017350/108017229/108008444/108008032/108020452/108017633/108015792/108006081/108021112/108016112	LOC108012503/LOC108008533/LOC108012941/LOC108013572/LOC108008555/LOC108019650/LOC108013818/LOC108013819/LOC108017488/LOC108017259/LOC108017857/LOC108013044/LOC108020645/LOC108007748/LOC108007742/LOC108013524/LOC108013043/LOC108017260/LOC108011221/LOC108017258/LOC108015798/LOC108019318/LOC108017237/LOC108016813/LOC108019627/LOC108007297/LOC108014144/LOC108015800/LOC108017243/LOC108007760/LOC108017…	dme:Dmel_CG6372/dme:Dmel_CG4750/dme:Dmel_CG32064/dme:Dmel_CG32351/dme:Dmel_CG4439/dme:Dmel_CG18369/dme:Dmel_CG31021/dme:Dmel_CG31017/dme:Dmel_CG8327/dme:Dmel_CG15539/dme:Dmel_CG8719/dme:Dmel_CG5144/dme:Dmel_CG13611/dme:Dmel_CG4174/dme:Dmel_CG31015/dme:Dmel_CG6661/dme:Dmel_CG32031/dme:Dmel_CG9720/dme:Dmel_CG1417/dme:Dmel_CG31524/dme:Dmel_CG32199/dme:Dmel_CG3752/dme:Dmel_CG31016/dme:Dmel_CG18104/dm…	40	9	108017488/108019318/108016813/108014144/108007760/108017350/108008444/108020452/108016112	31	108012503/108008533/108012941/108013572/108008555/108019650/108013818/108013819/108017259/108017857/108013044/108020645/108007748/108007742/108013524/108013043/108017260/108011221/108017258/108015798/108017237/108019627/108007297/108015800/108017243/108017229/108008032/108017633/108015792/108006081/108021112
dme00260	Glycine, serine and threonine metabolism	23/2198	28/2964	0.230679755966606	0.988936428054836	108017407/108020645/108020517/108011135/108013071/108015168/108014776/108015323/108021655/108018046/108008328/108007697/108010079/108013068/108012054/108008444/108011094/108020452/108006982/108004872/108021645/108008071/108018647	LOC108017407/LOC108020645/LOC108020517/LOC108011135/LOC108013071/LOC108015168/LOC108014776/LOC108015323/LOC108021655/LOC108018046/LOC108008328/LOC108007697/LOC108010079/LOC108013068/LOC108012054/LOC108008444/LOC108011094/LOC108020452/LOC108006982/LOC108004872/LOC108021645/LOC108008071/LOC108018647	dme:Dmel_CG17645/dme:Dmel_CG13611/dme:Dmel_CG7059/dme:Dmel_CG3011/dme:Dmel_CG5955/dme:Dmel_CG1753/dme:Dmel_CG11899/dme:Dmel_CG3926/dme:Dmel_CG6287/dme:Dmel_CG5345/dme:Dmel_CG3017/dme:Dmel_CG11241/dme:Dmel_CG6385/dme:Dmel_CG3705/dme:Dmel_CG3999/dme:Dmel_CG11236/dme:Dmel_CG10184/dme:Dmel_CG9629/dme:Dmel_CG8129/dme:Dmel_CG1236/dme:Dmel_CG9886/dme:Dmel_CG6188/dme:Dmel_CG10361	23	14	108011135/108015168/108014776/108015323/108021655/108018046/108007697/108012054/108008444/108011094/108020452/108006982/108004872/108018647	9	108017407/108020645/108020517/108013071/108008328/108010079/108013068/108021645/108008071
dme04130	SNARE interactions in vesicular transport	16/2198	19/2964	0.235867932131389	0.988936428054836	108012906/108012405/108012526/108017513/108014692/108018909/108016705/108009947/108012380/108015761/108016315/108013305/108021827/108005641/108015124/108008325	LOC108012906/LOC108012405/LOC108012526/LOC108017513/LOC108014692/LOC108018909/LOC108016705/LOC108009947/LOC108012380/LOC108015761/LOC108016315/LOC108013305/LOC108021827/LOC108005641/LOC108015124/LOC108008325	dme:Dmel_CG17248/dme:Dmel_CG5081/dme:Dmel_CG4780/dme:Dmel_CG44009/dme:Dmel_CG7700/dme:Dmel_CG1467/dme:Dmel_CG12210/dme:Dmel_CG1599/dme:Dmel_CG14181/dme:Dmel_CG31136/dme:Dmel_CG14084/dme:Dmel_CG3279/dme:Dmel_CG1515/dme:Dmel_CG4109/dme:Dmel_CG7359/dme:Dmel_CG7736	16	10	108012526/108017513/108014692/108018909/108009947/108012380/108016315/108013305/108021827/108005641	6	108012906/108012405/108016705/108015761/108015124/108008325
dme04141	Protein processing in endoplasmic reticulum	92/2198	119/2964	0.246056295856949	0.988936428054836	108017840/108010986/108018775/108009746/108005157/108011642/108020767/108012807/108005426/108005296/108015762/108009906/108017744/108021467/108015612/108011381/108010666/108020494/108015167/108008618/108011968/108004910/108018209/108017048/108008367/108014594/108009546/108016854/108014252/108021125/108007488/108012108/108013175/108014862/108010807/108006745/108015406/108005046/108005896/108015759…	LOC108017840/LOC108010986/LOC108018775/LOC108009746/LOC108005157/LOC108011642/LOC108020767/LOC108012807/LOC108005426/LOC108005296/LOC108015762/LOC108009906/LOC108017744/LOC108021467/LOC108015612/LOC108011381/LOC108010666/LOC108020494/LOC108015167/LOC108008618/LOC108011968/LOC108004910/LOC108018209/LOC108017048/LOC108008367/LOC108014594/LOC108009546/LOC108016854/LOC108014252/LOC108021125/LOC108007…	dme:Dmel_CG7225/dme:Dmel_CG9602/dme:Dmel_CG8141/dme:Dmel_CG42383/dme:Dmel_CG1837/dme:Dmel_CG31528/dme:Dmel_CG7756/dme:Dmel_CG16988/dme:Dmel_CG9946/dme:Dmel_CG4147/dme:Dmel_CG10694/dme:Dmel_CG12227/dme:Dmel_CG30156/dme:Dmel_CG5885/dme:Dmel_CG7425/dme:Dmel_CG7945/dme:Dmel_CG42275/dme:Dmel_CG7073/dme:Dmel_CG1518/dme:Dmel_CG8881/dme:Dmel_CG9828/dme:Dmel_CG4264/dme:Dmel_CG11139/dme:Dmel_CG40045/dme:Dm…	92	33	108005157/108005426/108021467/108015167/108004910/108018209/108017048/108008367/108009546/108007488/108006745/108015406/108021391/108016820/108016657/108013002/108010970/108011970/108014992/108021459/108015584/108013482/108018300/108009990/108007143/108009876/108009446/108016948/108004945/108021421/108010833/108020423/108008764	59	108017840/108010986/108018775/108009746/108011642/108020767/108012807/108005296/108015762/108009906/108017744/108015612/108011381/108010666/108020494/108008618/108011968/108014594/108016854/108014252/108021125/108012108/108013175/108014862/108010807/108005046/108005896/108015759/108021263/108011846/108014830/108017487/108012921/108011756/108008907/108007450/108009996/108007391/108020639/108021245…
dme00062	Fatty acid elongation	12/2198	14/2964	0.256874356408777	0.988936428054836	108006806/108018025/108019775/108008293/108021247/108020882/108021466/108021813/108018024/108017057/108015029/108007953	LOC108006806/LOC108018025/LOC108019775/LOC108008293/LOC108021247/LOC108020882/LOC108021466/LOC108021813/LOC108018024/LOC108017057/LOC108015029/LOC108007953	dme:Dmel_CG10849/dme:Dmel_CG18609/dme:Dmel_CG6543/dme:Dmel_CG4581/dme:Dmel_CG6746/dme:Dmel_CG4389/dme:Dmel_CG4600/dme:Dmel_CG1444/dme:Dmel_CG17821/dme:Dmel_CG9267/dme:Dmel_CG12108/dme:Dmel_CG4851	12	6	108019775/108008293/108020882/108021466/108017057/108015029	6	108006806/108018025/108021247/108021813/108018024/108007953
dme00970	Aminoacyl-tRNA biosynthesis	35/2198	44/2964	0.26358265053439	0.988936428054836	108018043/108015173/108018928/108013609/108007938/108017771/108021283/108010485/108021540/108012375/108010193/108007454/108010448/108021394/108006984/108020602/108018922/108019848/108015755/108021182/108009729/108006417/108018500/108009374/108011299/108015004/108014403/108009287/108011269/108016088/108013603/108014334/novel.424/108015786/108018197	LOC108018043/LOC108015173/LOC108018928/LOC108013609/LOC108007938/LOC108017771/LOC108021283/LOC108010485/LOC108021540/LOC108012375/LOC108010193/LOC108007454/LOC108010448/LOC108021394/LOC108006984/LOC108020602/LOC108018922/LOC108019848/LOC108015755/LOC108021182/LOC108009729/LOC108006417/LOC108018500/LOC108009374/LOC108011299/LOC108015004/LOC108014403/LOC108009287/LOC108011269/LOC108016088/LOC108013…	dme:Dmel_CG13391/dme:Dmel_CG12141/dme:Dmel_CG2263/dme:Dmel_CG5660/dme:Dmel_CG10506/dme:Dmel_CG3821/dme:Dmel_CG10687/dme:Dmel_CG7441/dme:Dmel_CG17259/dme:Dmel_CG6778/dme:Dmel_CG8257/dme:Dmel_CG11471/dme:Dmel_CG6335/dme:Dmel_CG5353/dme:Dmel_CG9735/dme:Dmel_CG5706/dme:Dmel_CG9020/dme:Dmel_CG4062/dme:Dmel_CG5394/dme:Dmel_CG33123/dme:Dmel_CG16912/dme:Dmel_CG4938/dme:Dmel_CG31739/dme:Dmel_CG8431/dme:Dm…	35	32	108018043/108015173/108018928/108007938/108017771/108021283/108021540/108012375/108007454/108010448/108021394/108006984/108020602/108018922/108019848/108015755/108021182/108009729/108006417/108018500/108009374/108011299/108015004/108014403/108009287/108011269/108016088/108013603/108014334/novel.424/108015786/108018197	3	108013609/108010485/108010193
dme00500	Starch and sucrose metabolism	25/2198	31/2964	0.273723475622321	0.988936428054836	108010310/108009038/108010899/108010900/108019857/108019595/108010150/108009242/108008656/108013205/108019583/108015366/108019724/108012105/108019587/108017955/108006522/108009443/108011456/108009351/108019586/108011480/108021571/108019582/108017516	LOC108010310/LOC108009038/LOC108010899/LOC108010900/LOC108019857/LOC108019595/LOC108010150/LOC108009242/LOC108008656/LOC108013205/LOC108019583/LOC108015366/LOC108019724/LOC108012105/LOC108019587/LOC108017955/LOC108006522/LOC108009443/LOC108011456/LOC108009351/LOC108019586/LOC108011480/LOC108021571/LOC108019582/LOC108017516	dme:Dmel_CG6262/dme:Dmel_CG15400/dme:Dmel_CG32849/dme:Dmel_CG33102/dme:Dmel_CG33138/dme:Dmel_CG8696/dme:Dmel_CG8073/dme:Dmel_CG9364/dme:Dmel_CG10202/dme:Dmel_CG4347/dme:Dmel_CG8690/dme:Dmel_CG3001/dme:Dmel_CG4104/dme:Dmel_CG11909/dme:Dmel_CG8694/dme:Dmel_CG8251/dme:Dmel_CG5171/dme:Dmel_CG8221/dme:Dmel_CG14935/dme:Dmel_CG44244/dme:Dmel_CG8695/dme:Dmel_CG14934/dme:Dmel_CG5177/dme:Dmel_CG11669/dme:D…	25	7	108019857/108019595/108019583/108012105/108019587/108019582/108017516	18	108010310/108009038/108010899/108010900/108010150/108009242/108008656/108013205/108015366/108019724/108017955/108006522/108009443/108011456/108009351/108019586/108011480/108021571
dme04137	Mitophagy - animal	25/2198	31/2964	0.273723475622321	0.988936428054836	108008729/108008799/108016779/108004757/108015775/108013175/108005888/108008649/108020050/108015936/108012395/108017493/108013467/108015150/108015767/108004592/108021826/108009318/108021689/108005297/108011111/108018048/108020181/108021037/108020725	LOC108008729/LOC108008799/LOC108016779/LOC108004757/LOC108015775/LOC108013175/LOC108005888/LOC108008649/LOC108020050/LOC108015936/LOC108012395/LOC108017493/LOC108013467/LOC108015150/LOC108015767/LOC108004592/LOC108021826/LOC108009318/LOC108021689/LOC108005297/LOC108011111/LOC108018048/LOC108020181/LOC108021037/LOC108020725	dme:Dmel_CG13591/dme:Dmel_CG15874/dme:Dmel_CG14816/dme:Dmel_CG12334/dme:Dmel_CG5410/dme:Dmel_CG10523/dme:Dmel_CG7524/dme:Dmel_CG8914/dme:Dmel_CG1167/dme:Dmel_CG3143/dme:Dmel_CG12511/dme:Dmel_CG9375/dme:Dmel_CG5059/dme:Dmel_CG3869/dme:Dmel_CG5915/dme:Dmel_CG5680/dme:Dmel_CG1643/dme:Dmel_CG2275/dme:Dmel_CG5676/dme:Dmel_CG15224/dme:Dmel_CG3016/dme:Dmel_CG8226/dme:Dmel_CG17510/dme:Dmel_CG2615/dme:Dme…	25	7	108016779/108005888/108017493/108021826/108009318/108018048/108021037	18	108008729/108008799/108004757/108015775/108013175/108008649/108020050/108015936/108012395/108013467/108015150/108015767/108004592/108021689/108005297/108011111/108020181/108020725
dme00564	Glycerophospholipid metabolism	48/2198	62/2964	0.334494161304328	0.999997817856507	108018121/108009537/108015281/108007440/108007398/108019819/108007219/108012849/108014920/108013012/108013014/108013439/108019846/108007438/108021530/108019913/108020939/108015758/108018765/108014885/108008447/108021186/108016086/108007423/108004677/108006326/108011319/108014500/108010123/108018090/108019143/108019871/108018375/108021464/108017185/108016997/108012311/108014888/108018218/108018217…	LOC108018121/LOC108009537/LOC108015281/LOC108007440/LOC108007398/LOC108019819/LOC108007219/LOC108012849/LOC108014920/LOC108013012/LOC108013014/LOC108013439/LOC108019846/LOC108007438/LOC108021530/LOC108019913/LOC108020939/LOC108015758/LOC108018765/LOC108014885/LOC108008447/LOC108021186/LOC108016086/LOC108007423/LOC108004677/LOC108006326/LOC108011319/LOC108014500/LOC108010123/LOC108018090/LOC108019…	dme:Dmel_CG2137/dme:Dmel_CG34361/dme:Dmel_CG15450/dme:Dmel_CG11425/dme:Dmel_CG3215/dme:Dmel_CG8766/dme:Dmel_CG14507/dme:Dmel_CG7962/dme:Dmel_CG42667/dme:Dmel_CG1049/dme:Dmel_CG18330/dme:Dmel_CG8745/dme:Dmel_CG6016/dme:Dmel_CG11426/dme:Dmel_CG33116/dme:Dmel_CG9248/dme:Dmel_CG5547/dme:Dmel_CG5991/dme:Dmel_CG17907/dme:Dmel_CG12345/dme:Dmel_CG8805/dme:Dmel_CG2201/dme:Dmel_CG34384/dme:Dmel_CG11440/dme…	48	21	108007440/108019819/108021530/108019913/108015758/108008447/108007423/108004677/108014500/108010123/108018090/108019871/108018375/108021464/108017185/108012311/108014888/108018218/108018217/108016286/108021214	27	108018121/108009537/108015281/108007398/108007219/108012849/108014920/108013012/108013014/108013439/108019846/108007438/108020939/108018765/108014885/108021186/108016086/108006326/108011319/108019143/108016997/108019743/108017495/108014961/108012123/108016500/108020437
dme04320	Dorso-ventral axis formation	23/2198	29/2964	0.346711739806443	0.999997817856507	108021354/108014998/108019161/108014052/108021375/108011852/108021469/108016921/108016954/108013688/108017493/108009404/108021111/novel.643/108020944/108013589/108020599/108016759/108020149/108018886/108021373/108020954/108017551	LOC108021354/LOC108014998/LOC108019161/LOC108014052/LOC108021375/LOC108011852/LOC108021469/LOC108016921/LOC108016954/LOC108013688/LOC108017493/LOC108009404/LOC108021111/-/LOC108020944/LOC108013589/LOC108020599/LOC108016759/LOC108020149/LOC108018886/LOC108021373/LOC108020954/LOC108017551	dme:Dmel_CG6122/dme:Dmel_CG15793/dme:Dmel_CG10076/dme:Dmel_CG31762/dme:Dmel_CG3399/dme:Dmel_CG10847/dme:Dmel_CG6137/dme:Dmel_CG9659/dme:Dmel_CG2845/dme:Dmel_CG4934/dme:Dmel_CG9375/dme:Dmel_CG10079/dme:Dmel_CG11924/dme:Dmel_CG40300/dme:Dmel_CG7793/dme:Dmel_CG1004/dme:Dmel_CG10868/dme:Dmel_CG11491/dme:Dmel_CG40300/dme:Dmel_CG3936/dme:Dmel_CG17610/dme:Dmel_CG3166/dme:Dmel_CG16901	23	10	108021354/108014998/108021469/108016954/108013688/108017493/novel.643/108016759/108020149/108017551	13	108019161/108014052/108021375/108011852/108016921/108009404/108021111/108020944/108013589/108020599/108018886/108021373/108020954
dme00280	Valine, leucine and isoleucine degradation	26/2198	33/2964	0.350773381361768	0.999997817856507	108004696/108005459/108009091/108021817/108019641/108019775/108019318/108005476/108008293/108012912/108020882/108016802/108021466/108017807/108021387/108006840/108007697/108015576/108017808/108020452/108012875/108017476/108021594/108011190/108016112/108006412	LOC108004696/LOC108005459/LOC108009091/LOC108021817/LOC108019641/LOC108019775/LOC108019318/LOC108005476/LOC108008293/LOC108012912/LOC108020882/LOC108016802/LOC108021466/LOC108017807/LOC108021387/LOC108006840/LOC108007697/LOC108015576/LOC108017808/LOC108020452/LOC108012875/LOC108017476/LOC108021594/LOC108011190/LOC108016112/LOC108006412	dme:Dmel_CG18155/dme:Dmel_CG1673/dme:Dmel_CG4311/dme:Dmel_CG10932/dme:Dmel_CG8778/dme:Dmel_CG6543/dme:Dmel_CG3752/dme:Dmel_CG5599/dme:Dmel_CG4581/dme:Dmel_CG6638/dme:Dmel_CG4389/dme:Dmel_CG7113/dme:Dmel_CG4600/dme:Dmel_CG3267/dme:Dmel_CG4747/dme:Dmel_CG12262/dme:Dmel_CG11241/dme:Dmel_CG4703/dme:Dmel_CG15093/dme:Dmel_CG9629/dme:Dmel_CG1140/dme:Dmel_CG8199/dme:Dmel_CG10399/dme:Dmel_CG17691/dme:Dmel…	26	23	108021817/108019641/108019775/108019318/108005476/108008293/108012912/108020882/108016802/108021466/108017807/108021387/108006840/108007697/108015576/108017808/108020452/108012875/108017476/108021594/108011190/108016112/108006412	3	108004696/108005459/108009091
dme00630	Glyoxylate and dicarboxylate metabolism	26/2198	33/2964	0.350773381361768	0.999997817856507	108007869/108019251/108006691/108006031/108011135/108012700/108021817/108015152/108008784/108015323/108012716/108019112/108013098/108005987/108019117/108012054/108006704/108009841/108021534/108004872/108015811/108017106/108010517/108010489/108021645/108020540	LOC108007869/LOC108019251/LOC108006691/LOC108006031/LOC108011135/LOC108012700/LOC108021817/LOC108015152/LOC108008784/LOC108015323/LOC108012716/LOC108019112/LOC108013098/LOC108005987/LOC108019117/LOC108012054/LOC108006704/LOC108009841/LOC108021534/LOC108004872/LOC108015811/LOC108017106/LOC108010517/LOC108010489/LOC108021645/LOC108020540	dme:Dmel_CG9314/dme:Dmel_CG14740/dme:Dmel_CG10749/dme:Dmel_CG4706/dme:Dmel_CG3011/dme:Dmel_CG32488/dme:Dmel_CG10932/dme:Dmel_CG3861/dme:Dmel_CG11291/dme:Dmel_CG3926/dme:Dmel_CG32487/dme:Dmel_CG9542/dme:Dmel_CG9390/dme:Dmel_CG4900/dme:Dmel_CG2227/dme:Dmel_CG3999/dme:Dmel_CG10748/dme:Dmel_CG18003/dme:Dmel_CG5362/dme:Dmel_CG1236/dme:Dmel_CG6871/dme:Dmel_CG9244/dme:Dmel_CG5567/dme:Dmel_CG5577/dme:Dme…	26	7	108011135/108021817/108015323/108005987/108012054/108021534/108004872	19	108007869/108019251/108006691/108006031/108012700/108015152/108008784/108012716/108019112/108013098/108019117/108006704/108009841/108015811/108017106/108010517/108010489/108021645/108020540
dme00240	Pyrimidine metabolism	31/2198	40/2964	0.390738144470706	0.999997817856507	108008420/108021425/108008930/108013380/108005238/108008568/108012157/108021463/108017201/108016136/108009523/108021583/108010185/108006139/108013361/108009672/108008429/108010792/108009661/108009480/108016271/108008412/108015341/108014053/108006123/108006194/108011412/108021585/108010184/108020609/108007956	LOC108008420/LOC108021425/LOC108008930/LOC108013380/LOC108005238/LOC108008568/LOC108012157/LOC108021463/LOC108017201/LOC108016136/LOC108009523/LOC108021583/LOC108010185/LOC108006139/LOC108013361/LOC108009672/LOC108008429/LOC108010792/LOC108009661/LOC108009480/LOC108016271/LOC108008412/LOC108015341/LOC108014053/LOC108006123/LOC108006194/LOC108011412/LOC108021585/LOC108010184/LOC108020609/LOC108007…	dme:Dmel_CG8975/dme:Dmel_CG5371/dme:Dmel_CG4584/dme:Dmel_CG16758/dme:Dmel_CG18572/dme:Dmel_CG3788/dme:Dmel_CG15547/dme:Dmel_CG3181/dme:Dmel_CG8362/dme:Dmel_CG6330/dme:Dmel_CG5757/dme:Dmel_CG8349/dme:Dmel_CG30103/dme:Dmel_CG3593/dme:Dmel_CG45070/dme:Dmel_CG4798/dme:Dmel_CG4827/dme:Dmel_CG2210/dme:Dmel_CG18128/dme:Dmel_CG11883/dme:Dmel_CG1411/dme:Dmel_CG3362/dme:Dmel_CG2194/dme:Dmel_CG6092/dme:Dmel…	31	20	108008420/108021425/108008930/108005238/108021463/108009523/108006139/108013361/108009672/108008429/108010792/108008412/108015341/108014053/108006123/108006194/108011412/108021585/108010184/108020609	11	108013380/108008568/108012157/108017201/108016136/108021583/108010185/108009661/108009480/108016271/108007956
dme00010	Glycolysis / Gluconeogenesis	40/2198	52/2964	0.391096759130361	0.999997817856507	108017623/108008636/108017407/108016651/108014070/108010186/108019670/108013599/108009038/108009128/108020517/108010899/108010900/108020495/108013525/108010150/108018129/108013712/108008656/108009662/108018420/108015366/108019318/108018126/108016583/108012088/108017955/108013098/108021208/108020525/108019188/108012439/108020452/108021149/108013446/108016982/108016112/108016365/108004595/108021396	LOC108017623/LOC108008636/LOC108017407/LOC108016651/LOC108014070/LOC108010186/LOC108019670/LOC108013599/LOC108009038/LOC108009128/LOC108020517/LOC108010899/LOC108010900/LOC108020495/LOC108013525/LOC108010150/LOC108018129/LOC108013712/LOC108008656/LOC108009662/LOC108018420/LOC108015366/LOC108019318/LOC108018126/LOC108016583/LOC108012088/LOC108017955/LOC108013098/LOC108021208/LOC108020525/LOC108019…	dme:Dmel_CG11249/dme:Dmel_CG4988/dme:Dmel_CG17645/dme:Dmel_CG7024/dme:Dmel_CG6058/dme:Dmel_CG9010/dme:Dmel_CG13334/dme:Dmel_CG12229/dme:Dmel_CG15400/dme:Dmel_CG2964/dme:Dmel_CG7059/dme:Dmel_CG32849/dme:Dmel_CG33102/dme:Dmel_CG7069/dme:Dmel_CG6650/dme:Dmel_CG8073/dme:Dmel_CG11140/dme:Dmel_CG10996/dme:Dmel_CG10202/dme:Dmel_CG4001/dme:Dmel_CG5432/dme:Dmel_CG3001/dme:Dmel_CG3752/dme:Dmel_CG17725/dme:…	40	7	108019318/108012088/108019188/108012439/108020452/108016112/108016365	33	108017623/108008636/108017407/108016651/108014070/108010186/108019670/108013599/108009038/108009128/108020517/108010899/108010900/108020495/108013525/108010150/108018129/108013712/108008656/108009662/108018420/108015366/108018126/108016583/108017955/108013098/108021208/108020525/108021149/108013446/108016982/108004595/108021396
dme00020	Citrate cycle (TCA cycle)	33/2198	43/2964	0.425490057082163	0.999997817856507	108012820/108013759/108019251/108015254/108016651/108006691/108006031/108014945/108008713/108021458/108013233/108014224/108006828/108015152/108015119/108006064/108018126/108009763/108005987/108015886/108017982/108012528/108015255/108006704/108021534/108012964/108007842/108017106/108021149/108011831/108016982/108019977/108020540	LOC108012820/LOC108013759/LOC108019251/LOC108015254/LOC108016651/LOC108006691/LOC108006031/LOC108014945/LOC108008713/LOC108021458/LOC108013233/LOC108014224/LOC108006828/LOC108015152/LOC108015119/LOC108006064/LOC108018126/LOC108009763/LOC108005987/LOC108015886/LOC108017982/LOC108012528/LOC108015255/LOC108006704/LOC108021534/LOC108012964/LOC108007842/LOC108017106/LOC108021149/LOC108011831/LOC108016…	dme:Dmel_CG33791/dme:Dmel_CG6255/dme:Dmel_CG14740/dme:Dmel_CG4095/dme:Dmel_CG7024/dme:Dmel_CG10749/dme:Dmel_CG4706/dme:Dmel_CG7349/dme:Dmel_CG3483/dme:Dmel_CG31874/dme:Dmel_CG32026/dme:Dmel_CG5718/dme:Dmel_CG11661/dme:Dmel_CG3861/dme:Dmel_CG12233/dme:Dmel_CG6629/dme:Dmel_CG17725/dme:Dmel_CG17246/dme:Dmel_CG4900/dme:Dmel_CG6140/dme:Dmel_CG8322/dme:Dmel_CG10622/dme:Dmel_CG4094/dme:Dmel_CG10748/dme:…	33	5	108005987/108012528/108015255/108021534/108011831	28	108012820/108013759/108019251/108015254/108016651/108006691/108006031/108014945/108008713/108021458/108013233/108014224/108006828/108015152/108015119/108006064/108018126/108009763/108015886/108017982/108006704/108012964/108007842/108017106/108021149/108016982/108019977/108020540
dme00512	Mucin type O-glycan biosynthesis	18/2198	23/2964	0.430931103704474	0.999997817856507	108009386/108012880/108021365/108021266/108018924/108021636/108015080/108019165/108018459/108010462/108006110/108018200/108012879/108012937/108007520/108007532/108017738/108007521	LOC108009386/LOC108012880/LOC108021365/LOC108021266/LOC108018924/LOC108021636/LOC108015080/LOC108019165/LOC108018459/LOC108010462/LOC108006110/LOC108018200/LOC108012879/LOC108012937/LOC108007520/LOC108007532/LOC108017738/LOC108007521	dme:Dmel_CG30463/dme:Dmel_CG34057/dme:Dmel_CG2983/dme:Dmel_CG3254/dme:Dmel_CG31651/dme:Dmel_CG31776/dme:Dmel_CG7440/dme:Dmel_CG9520/dme:Dmel_CG7579/dme:Dmel_CG6394/dme:Dmel_CG7480/dme:Dmel_CG8182/dme:Dmel_CG34056/dme:Dmel_CG2103/dme:Dmel_CG7297/dme:Dmel_CG7304/dme:Dmel_CG4445/dme:Dmel_CG34452	18	7	108015080/108019165/108010462/108006110/108012937/108017738/108007521	11	108009386/108012880/108021365/108021266/108018924/108021636/108018459/108018200/108012879/108007520/108007532
dme00480	Glutathione metabolism	56/2198	74/2964	0.441396063043176	0.999997817856507	108019638/108012503/108008533/108012941/108013572/108013633/108008420/108017861/108008555/108021425/108019650/108017866/108019077/108007224/108017488/108017857/108013534/108015633/108005985/108007821/108007425/108020073/108007860/108005471/108017844/108019060/108016681/108017130/108019229/108008276/108010424/108007820/108019627/108007773/108016900/108005475/108019880/108014396/108008435/108017832…	LOC108019638/LOC108012503/LOC108008533/LOC108012941/LOC108013572/LOC108013633/LOC108008420/LOC108017861/LOC108008555/LOC108021425/LOC108019650/LOC108017866/LOC108019077/LOC108007224/LOC108017488/LOC108017857/LOC108013534/LOC108015633/LOC108005985/LOC108007821/LOC108007425/LOC108020073/LOC108007860/LOC108005471/LOC108017844/LOC108019060/LOC108016681/LOC108017130/LOC108019229/LOC108008276/LOC108010…	dme:Dmel_CG13340/dme:Dmel_CG6372/dme:Dmel_CG4750/dme:Dmel_CG32064/dme:Dmel_CG32351/dme:Dmel_CG32063/dme:Dmel_CG8975/dme:Dmel_CG17523/dme:Dmel_CG4439/dme:Dmel_CG5371/dme:Dmel_CG18369/dme:Dmel_CG15116/dme:Dmel_CG2111/dme:Dmel_CG14516/dme:Dmel_CG8327/dme:Dmel_CG8719/dme:Dmel_CG6781/dme:Dmel_CG9285/dme:Dmel_CG4919/dme:Dmel_CG10091/dme:Dmel_CG7140/dme:Dmel_CG31445/dme:Dmel_CG10365/dme:Dmel_CG33178/dme…	56	28	108008420/108021425/108007224/108017488/108013534/108015633/108005985/108007821/108005471/108017844/108017130/108010424/108007820/108007773/108019880/108014396/108008435/108017832/108009510/108009150/108007771/108013537/108017780/108017848/108018222/108017833/108016847/108008267	28	108019638/108012503/108008533/108012941/108013572/108013633/108017861/108008555/108019650/108017866/108019077/108017857/108007425/108020073/108007860/108019060/108016681/108019229/108008276/108019627/108016900/108005475/108017881/108014395/108005203/108012964/108015140/108018356
dme03440	Homologous recombination	17/2198	22/2964	0.479780810424129	0.999997817856507	108013521/108006084/108005067/108009605/108014029/108007715/108005231/108021780/108021588/108014814/108015368/108013742/108018346/108017497/108007722/108013559/108010210	LOC108013521/LOC108006084/LOC108005067/LOC108009605/LOC108014029/LOC108007715/LOC108005231/LOC108021780/LOC108021588/LOC108014814/LOC108015368/LOC108013742/LOC108018346/LOC108017497/LOC108007722/LOC108013559/LOC108010210	dme:Dmel_CG12018/dme:Dmel_CG9633/dme:Dmel_CG16928/dme:Dmel_CG9273/dme:Dmel_CG5949/dme:Dmel_CG13779/dme:Dmel_CG15220/dme:Dmel_CG3458/dme:Dmel_CG10123/dme:Dmel_CG4337/dme:Dmel_CG3026/dme:Dmel_CG11156/dme:Dmel_CG6535/dme:Dmel_CG3325/dme:Dmel_CG3975/dme:Dmel_CG6754/dme:Dmel_CG6339	17	17	108013521/108006084/108005067/108009605/108014029/108007715/108005231/108021780/108021588/108014814/108015368/108013742/108018346/108017497/108007722/108013559/108010210	0
dme00561	Glycerolipid metabolism	31/2198	41/2964	0.497677293395904	0.999997817856507	108009537/108015281/108007440/108006656/108014920/108007438/108019318/108019527/108012930/108017817/108008447/108010716/108016086/108009438/108021398/108007423/108008327/108011319/108010123/108011838/108012927/108013450/108010687/108020452/108016286/108011748/108019743/108017495/108021645/108016112/108016365	LOC108009537/LOC108015281/LOC108007440/LOC108006656/LOC108014920/LOC108007438/LOC108019318/LOC108019527/LOC108012930/LOC108017817/LOC108008447/LOC108010716/LOC108016086/LOC108009438/LOC108021398/LOC108007423/LOC108008327/LOC108011319/LOC108010123/LOC108011838/LOC108012927/LOC108013450/LOC108010687/LOC108020452/LOC108016286/LOC108011748/LOC108019743/LOC108017495/LOC108021645/LOC108016112/LOC108016…	dme:Dmel_CG34361/dme:Dmel_CG15450/dme:Dmel_CG11425/dme:Dmel_CG7997/dme:Dmel_CG42667/dme:Dmel_CG11426/dme:Dmel_CG3752/dme:Dmel_CG31991/dme:Dmel_CG1216/dme:Dmel_CG9436/dme:Dmel_CG8805/dme:Dmel_CG6083/dme:Dmel_CG34384/dme:Dmel_CG1946/dme:Dmel_CG31873/dme:Dmel_CG11440/dme:Dmel_CG8298/dme:Dmel_CG4729/dme:Dmel_CG3209/dme:Dmel_CG12766/dme:Dmel_CG18374/dme:Dmel_CG7995/dme:Dmel_CG6084/dme:Dmel_CG9629/dme:…	31	17	108007440/108019318/108019527/108012930/108017817/108008447/108021398/108007423/108010123/108011838/108012927/108013450/108020452/108016286/108011748/108016112/108016365	14	108009537/108015281/108006656/108014920/108007438/108010716/108016086/108009438/108008327/108011319/108010687/108019743/108017495/108021645
dme00770	Pantothenate and CoA biosynthesis	8/2198	10/2964	0.500252297761585	0.999997817856507	108005459/108016271/108015341/108005615/108006123/108005820/108013831/108012985	LOC108005459/LOC108016271/LOC108015341/LOC108005615/LOC108006123/LOC108005820/LOC108013831/LOC108012985	dme:Dmel_CG1673/dme:Dmel_CG1411/dme:Dmel_CG2194/dme:Dmel_CG5828/dme:Dmel_CG3027/dme:Dmel_CG5725/dme:Dmel_CG5629/dme:Dmel_CG32099	8	4	108015341/108005615/108006123/108012985	4	108005459/108016271/108005820/108013831
dme01230	Biosynthesis of amino acids	48/2198	64/2964	0.504377657051998	0.999997817856507	108017623/108019251/108017407/108014070/108010186/108013599/108006031/108005459/108009128/108008713/108020517/108019541/108013233/108020495/108011135/108015168/108015152/108014776/108021655/108018046/108009662/108015119/108018420/108012413/108016813/108013093/108016583/108006666/108014144/108005987/108008318/108007760/108017350/108013068/108015983/108020525/108019188/108011021/108011094/108012964…	LOC108017623/LOC108019251/LOC108017407/LOC108014070/LOC108010186/LOC108013599/LOC108006031/LOC108005459/LOC108009128/LOC108008713/LOC108020517/LOC108019541/LOC108013233/LOC108020495/LOC108011135/LOC108015168/LOC108015152/LOC108014776/LOC108021655/LOC108018046/LOC108009662/LOC108015119/LOC108018420/LOC108012413/LOC108016813/LOC108013093/LOC108016583/LOC108006666/LOC108014144/LOC108005987/LOC108008…	dme:Dmel_CG11249/dme:Dmel_CG14740/dme:Dmel_CG17645/dme:Dmel_CG6058/dme:Dmel_CG9010/dme:Dmel_CG12229/dme:Dmel_CG4706/dme:Dmel_CG1673/dme:Dmel_CG2964/dme:Dmel_CG3483/dme:Dmel_CG7059/dme:Dmel_CG5103/dme:Dmel_CG32026/dme:Dmel_CG7069/dme:Dmel_CG3011/dme:Dmel_CG1753/dme:Dmel_CG3861/dme:Dmel_CG11899/dme:Dmel_CG6287/dme:Dmel_CG5345/dme:Dmel_CG4001/dme:Dmel_CG12233/dme:Dmel_CG5432/dme:Dmel_CG33486/dme:Dme…	48	19	108011135/108015168/108014776/108021655/108018046/108012413/108016813/108014144/108005987/108008318/108007760/108017350/108015983/108019188/108011021/108011094/108006982/108007980/108018899	29	108017623/108019251/108017407/108014070/108010186/108013599/108006031/108005459/108009128/108008713/108020517/108019541/108013233/108020495/108015152/108009662/108015119/108018420/108013093/108016583/108006666/108013068/108020525/108012964/108017106/108006855/108019977/108011019/108020540
dme00910	Nitrogen metabolism	13/2198	17/2964	0.541541017965534	0.999997817856507	108009250/108014860/108020515/108010782/108010768/108006666/108013945/108008187/108015403/108012018/108011500/108021002/108011562	LOC108009250/LOC108014860/LOC108020515/LOC108010782/LOC108010768/LOC108006666/LOC108013945/LOC108008187/LOC108015403/LOC108012018/LOC108011500/LOC108021002/LOC108011562	dme:Dmel_CG12309/dme:Dmel_CG4434/dme:Dmel_CG5379/dme:Dmel_CG18673/dme:Dmel_CG3669/dme:Dmel_CG9674/dme:Dmel_CG3940/dme:Dmel_CG9235/dme:Dmel_CG11284/dme:Dmel_CG5320/dme:Dmel_CG10899/dme:Dmel_CG7820/dme:Dmel_CG11967	13	4	108020515/108015403/108021002/108011562	9	108009250/108014860/108010782/108010768/108006666/108013945/108008187/108012018/108011500
dme04392	Hippo signaling pathway - multiple species	13/2198	17/2964	0.541541017965534	0.999997817856507	108020905/108020163/108006518/108012158/108020513/108004950/108009850/108014990/108019094/108005605/108012147/108020739/108008368	LOC108020905/LOC108020163/LOC108006518/LOC108012158/LOC108020513/LOC108004950/LOC108009850/LOC108014990/LOC108019094/LOC108005605/LOC108012147/LOC108020739/LOC108008368	dme:Dmel_CG17941/dme:Dmel_CG4114/dme:Dmel_CG11063/dme:Dmel_CG12072/dme:Dmel_CG13852/dme:Dmel_CG14895/dme:Dmel_CG11228/dme:Dmel_CG14228/dme:Dmel_CG8544/dme:Dmel_CG33193/dme:Dmel_CG2048/dme:Dmel_CG3352/dme:Dmel_CG4005	13	7	108006518/108020513/108009850/108014990/108005605/108012147/108008368	6	108020905/108020163/108012158/108004950/108019094/108020739
dme04350	TGF-beta signaling pathway	27/2198	36/2964	0.541959915715594	0.999997817856507	108008358/108015322/108012807/108009906/108009598/108008618/108011141/108021314/108013509/108014581/108021265/108020421/108019182/108016820/108016657/108019133/108011846/108019170/108009578/108011827/108018047/108009446/108019179/108006456/108006788/108020099/108006100	LOC108008358/LOC108015322/LOC108012807/LOC108009906/LOC108009598/LOC108008618/LOC108011141/LOC108021314/LOC108013509/LOC108014581/LOC108021265/LOC108020421/LOC108019182/LOC108016820/LOC108016657/LOC108019133/LOC108011846/LOC108019170/LOC108009578/LOC108011827/LOC108018047/LOC108009446/LOC108019179/LOC108006456/LOC108006788/LOC108020099/LOC108006100	dme:Dmel_CG8821/dme:Dmel_CG7413/dme:Dmel_CG16988/dme:Dmel_CG12227/dme:Dmel_CG8416/dme:Dmel_CG8881/dme:Dmel_CG9774/dme:Dmel_CG17291/dme:Dmel_CG1007/dme:Dmel_CG5083/dme:Dmel_CG9885/dme:Dmel_CG11062/dme:Dmel_CG9224/dme:Dmel_CG16983/dme:Dmel_CG16982/dme:Dmel_CG2262/dme:Dmel_CG43089/dme:Dmel_CG10798/dme:Dmel_CG4943/dme:Dmel_CG10776/dme:Dmel_CG8224/dme:Dmel_CG1877/dme:Dmel_CG7109/dme:Dmel_CG5201/dme:Dm…	27	13	108015322/108011141/108021314/108014581/108016820/108016657/108019170/108018047/108009446/108019179/108006788/108020099/108006100	14	108008358/108012807/108009906/108009598/108008618/108013509/108021265/108020421/108019182/108019133/108011846/108009578/108011827/108006456
dme00061	Fatty acid biosynthesis	10/2198	13/2964	0.555915943413216	0.999997817856507	108019545/108004696/108018124/108015114/108019720/108006724/108006871/108019800/108021481/108020702	LOC108019545/LOC108004696/LOC108018124/LOC108015114/LOC108019720/LOC108006724/LOC108006871/LOC108019800/LOC108021481/LOC108020702	dme:Dmel_CG17374/dme:Dmel_CG18155/dme:Dmel_CG3524/dme:Dmel_CG3523/dme:Dmel_CG11198/dme:Dmel_CG12170/dme:Dmel_CG7842/dme:Dmel_CG8732/dme:Dmel_CG4500/dme:Dmel_CG3961	10	3	108006724/108006871/108021481	7	108019545/108004696/108018124/108015114/108019720/108019800/108020702
dme00051	Fructose and mannose metabolism	21/2198	28/2964	0.559010529985427	0.999997817856507	108014070/108015903/108006219/108015887/108010899/108010900/108009662/108018420/108015366/108017817/108010716/108015118/108011761/108011838/108010687/108008349/108011748/108020103/108020960/108005928/108021396	LOC108014070/LOC108015903/LOC108006219/LOC108015887/LOC108010899/LOC108010900/LOC108009662/LOC108018420/LOC108015366/LOC108017817/LOC108010716/LOC108015118/LOC108011761/LOC108011838/LOC108010687/LOC108008349/LOC108011748/LOC108020103/LOC108020960/LOC108005928/LOC108021396	dme:Dmel_CG6058/dme:Dmel_CG7551/dme:Dmel_CG7335/dme:Dmel_CG12289/dme:Dmel_CG32849/dme:Dmel_CG33102/dme:Dmel_CG4001/dme:Dmel_CG5432/dme:Dmel_CG3001/dme:Dmel_CG9436/dme:Dmel_CG6083/dme:Dmel_CG3400/dme:Dmel_CG10688/dme:Dmel_CG12766/dme:Dmel_CG6084/dme:Dmel_CG3495/dme:Dmel_CG10638/dme:Dmel_CG4649/dme:Dmel_CG8890/dme:Dmel_CG1129/dme:Dmel_CG31692	21	6	108017817/108011761/108011838/108008349/108011748/108005928	15	108014070/108015903/108006219/108015887/108010899/108010900/108009662/108018420/108015366/108010716/108015118/108010687/108020103/108020960/108021396
dme04214	Apoptosis - fly	43/2198	58/2964	0.570458654177084	0.999997817856507	108014680/108015495/108019788/108019164/108018011/108013531/108007161/108015517/108012158/108020303/108012756/108009792/108015775/108016954/108009850/108018346/108017493/108009795/108009404/108015150/108015584/108016647/108005605/108019790/108004592/108010471/108008326/108014769/108004813/108014671/108019166/108009225/108016759/108009318/108009409/108010718/108004957/108011039/108015332/108010884…	LOC108014680/LOC108015495/LOC108019788/LOC108019164/LOC108018011/LOC108013531/LOC108007161/LOC108015517/LOC108012158/LOC108020303/LOC108012756/LOC108009792/LOC108015775/LOC108016954/LOC108009850/LOC108018346/LOC108017493/LOC108009795/LOC108009404/LOC108015150/LOC108015584/LOC108016647/LOC108005605/LOC108019790/LOC108004592/LOC108010471/LOC108008326/LOC108014769/LOC108004813/LOC108014671/LOC108019…	dme:Dmel_CG13263/dme:Dmel_CG33956/dme:Dmel_CG3644/dme:Dmel_CG9177/dme:Dmel_CG33134/dme:Dmel_CG8091/dme:Dmel_CG1274/dme:Dmel_CG7788/dme:Dmel_CG12072/dme:Dmel_CG2789/dme:Dmel_CG6944/dme:Dmel_CG5370/dme:Dmel_CG5410/dme:Dmel_CG2845/dme:Dmel_CG11228/dme:Dmel_CG6535/dme:Dmel_CG9375/dme:Dmel_CG6829/dme:Dmel_CG10079/dme:Dmel_CG3869/dme:Dmel_CG4720/dme:Dmel_CG4380/dme:Dmel_CG33193/dme:Dmel_CG1765/dme:Dmel…	43	22	108019788/108018011/108013531/108015517/108020303/108012756/108009792/108016954/108009850/108018346/108017493/108009795/108015584/108016647/108005605/108008326/108019166/108016759/108009318/108010718/108004957/108011039	21	108014680/108015495/108019164/108007161/108012158/108015775/108009404/108015150/108019790/108004592/108010471/108014769/108004813/108014671/108009225/108009409/108015332/108010884/108021432/108020725/108005134
dme00270	Cysteine and methionine metabolism	26/2198	35/2964	0.581664303052185	0.999997817856507	108005158/108017488/108019670/108006691/108006631/108005459/108005985/108015168/108014776/108021655/108018046/108019060/108005161/108013263/108016900/108007697/108013722/108006704/108018169/108021534/108012439/108009256/108006130/108010774/108006260/108019499	LOC108005158/LOC108017488/LOC108019670/LOC108006691/LOC108006631/LOC108005459/LOC108005985/LOC108015168/LOC108014776/LOC108021655/LOC108018046/LOC108019060/LOC108005161/LOC108013263/LOC108016900/LOC108007697/LOC108013722/LOC108006704/LOC108018169/LOC108021534/LOC108012439/LOC108009256/LOC108006130/LOC108010774/LOC108006260/LOC108019499	dme:Dmel_CG11654/dme:Dmel_CG8327/dme:Dmel_CG13334/dme:Dmel_CG10749/dme:Dmel_CG31115/dme:Dmel_CG1673/dme:Dmel_CG4919/dme:Dmel_CG1753/dme:Dmel_CG11899/dme:Dmel_CG6287/dme:Dmel_CG5345/dme:Dmel_CG2259/dme:Dmel_CG10621/dme:Dmel_CG9977/dme:Dmel_CG6835/dme:Dmel_CG11241/dme:Dmel_CG11134/dme:Dmel_CG10748/dme:Dmel_CG5493/dme:Dmel_CG5362/dme:Dmel_CG10160/dme:Dmel_CG4802/dme:Dmel_CG10623/dme:Dmel_CG11334/dme…	26	17	108005158/108017488/108005985/108015168/108014776/108021655/108018046/108005161/108007697/108013722/108018169/108021534/108012439/108009256/108010774/108006260/108019499	9	108019670/108006691/108006631/108005459/108019060/108013263/108016900/108006704/108006130
dme01040	Biosynthesis of unsaturated fatty acids	15/2198	20/2964	0.582953250850691	0.999997817856507	108018737/108016987/108018676/108006806/108018025/108021247/108021813/108016302/108018024/108021566/108018338/108017057/108005946/108016329/108008338	LOC108018737/LOC108016987/LOC108018676/LOC108006806/LOC108018025/LOC108021247/LOC108021813/LOC108016302/LOC108018024/LOC108021566/LOC108018338/LOC108017057/LOC108005946/LOC108016329/LOC108008338	dme:Dmel_CG7923/dme:Dmel_CG4586/dme:Dmel_CG5887/dme:Dmel_CG10849/dme:Dmel_CG18609/dme:Dmel_CG6746/dme:Dmel_CG1444/dme:Dmel_CG17320/dme:Dmel_CG17821/dme:Dmel_CG17544/dme:Dmel_CG15531/dme:Dmel_CG9267/dme:Dmel_CG8630/dme:Dmel_CG17597/dme:Dmel_CG9707	15	6	108018737/108016987/108016302/108017057/108005946/108016329	9	108018676/108006806/108018025/108021247/108021813/108018024/108021566/108018338/108008338
dme00600	Sphingolipid metabolism	20/2198	27/2964	0.603905723278779	0.999997817856507	108007440/108006656/108007377/108017670/108007438/108007111/108019858/108021235/108008447/108007935/108016824/108010132/108007423/108004755/108011251/108010045/108007115/108007843/108019479/108017227	LOC108007440/LOC108006656/LOC108007377/LOC108017670/LOC108007438/LOC108007111/LOC108019858/LOC108021235/LOC108008447/LOC108007935/LOC108016824/LOC108010132/LOC108007423/LOC108004755/LOC108011251/LOC108010045/LOC108007115/LOC108007843/LOC108019479/LOC108017227	dme:Dmel_CG11425/dme:Dmel_CG7997/dme:Dmel_CG3132/dme:Dmel_CG9078/dme:Dmel_CG11426/dme:Dmel_CG32484/dme:Dmel_CG4016/dme:Dmel_CG4162/dme:Dmel_CG8805/dme:Dmel_CG10425/dme:Dmel_CG1747/dme:Dmel_CG6437/dme:Dmel_CG11440/dme:Dmel_CG3576/dme:Dmel_CG16708/dme:Dmel_CG3376/dme:Dmel_CG12034/dme:Dmel_CG31148/dme:Dmel_CG6962/dme:Dmel_CG1471	20	16	108007440/108007377/108017670/108007111/108019858/108021235/108008447/108007935/108010132/108007423/108004755/108010045/108007115/108007843/108019479/108017227	4	108006656/108007438/108016824/108011251
dme04330	Notch signaling pathway	17/2198	23/2964	0.618188312796482	0.999997817856507	108016972/108006927/108015388/108016884/108010757/108015824/108009712/108020979/108017079/108020742/108021587/108005517/108017316/108013190/108018886/108016135/108017991	LOC108016972/LOC108006927/LOC108015388/LOC108016884/LOC108010757/LOC108015824/LOC108009712/LOC108020979/LOC108017079/LOC108020742/LOC108021587/LOC108005517/LOC108017316/LOC108013190/LOC108018886/LOC108016135/LOC108017991	dme:Dmel_CG8264/dme:Dmel_CG7471/dme:Dmel_CG3929/dme:Dmel_CG4547/dme:Dmel_CG3619/dme:Dmel_CG8384/dme:Dmel_CG8118/dme:Dmel_CG3779/dme:Dmel_CG5460/dme:Dmel_CG6843/dme:Dmel_CG3497/dme:Dmel_CG2855/dme:Dmel_CG7012/dme:Dmel_CG18803/dme:Dmel_CG3936/dme:Dmel_CG6127/dme:Dmel_CG33198	17	10	108016972/108006927/108015388/108010757/108017079/108021587/108005517/108017316/108013190/108017991	7	108016884/108015824/108009712/108020979/108020742/108018886/108016135
dme01210	2-Oxocarboxylic acid metabolism	14/2198	19/2964	0.635805049613137	0.999997817856507	108019251/108006031/108005459/108008713/108013233/108015152/108015119/108005987/108011021/108012964/108017106/108019977/108011019/108020540	LOC108019251/LOC108006031/LOC108005459/LOC108008713/LOC108013233/LOC108015152/LOC108015119/LOC108005987/LOC108011021/LOC108012964/LOC108017106/LOC108019977/LOC108011019/LOC108020540	dme:Dmel_CG14740/dme:Dmel_CG4706/dme:Dmel_CG1673/dme:Dmel_CG3483/dme:Dmel_CG32026/dme:Dmel_CG3861/dme:Dmel_CG12233/dme:Dmel_CG4900/dme:Dmel_CG6726/dme:Dmel_CG7176/dme:Dmel_CG9244/dme:Dmel_CG5028/dme:Dmel_CG6738/dme:Dmel_CG6342	14	2	108005987/108011021	12	108019251/108006031/108005459/108008713/108013233/108015152/108015119/108012964/108017106/108019977/108011019/108020540
dme03410	Base excision repair	14/2198	19/2964	0.635805049613137	0.999997817856507	108018138/108010093/108013521/108017639/108020399/108010030/108010040/108014029/108021822/108011428/108015829/108007722/108010098/108006334	LOC108018138/LOC108010093/LOC108013521/LOC108017639/LOC108020399/LOC108010030/LOC108010040/LOC108014029/LOC108021822/LOC108011428/LOC108015829/LOC108007722/LOC108010098/LOC108006334	dme:Dmel_CG9193/dme:Dmel_CG5602/dme:Dmel_CG12018/dme:Dmel_CG3178/dme:Dmel_CG1981/dme:Dmel_CG13399/dme:Dmel_CG8648/dme:Dmel_CG5949/dme:Dmel_CG4208/dme:Dmel_CG10489/dme:Dmel_CG6768/dme:Dmel_CG3975/dme:Dmel_CG11301/dme:Dmel_CG12223	14	12	108018138/108010093/108013521/108017639/108010030/108010040/108014029/108021822/108011428/108015829/108007722/108010098	2	108020399/108006334
dme00514	Other types of O-glycan biosynthesis	27/2198	37/2964	0.64799015665216	0.999997817856507	108010106/108009386/108016579/108012880/108021365/108021266/108018924/108021636/108015080/108005967/108015428/108019165/108018459/108010462/108020674/108006110/108018200/108012879/108012937/108007520/108005947/108005464/108016384/108007532/108017738/108007521/108009133	LOC108010106/LOC108009386/LOC108016579/LOC108012880/LOC108021365/LOC108021266/LOC108018924/LOC108021636/LOC108015080/LOC108005967/LOC108015428/LOC108019165/LOC108018459/LOC108010462/LOC108020674/LOC108006110/LOC108018200/LOC108012879/LOC108012937/LOC108007520/LOC108005947/LOC108005464/LOC108016384/LOC108007532/LOC108017738/LOC108007521/LOC108009133	dme:Dmel_CG12366/dme:Dmel_CG30463/dme:Dmel_CG14789/dme:Dmel_CG34057/dme:Dmel_CG2983/dme:Dmel_CG3254/dme:Dmel_CG31651/dme:Dmel_CG31776/dme:Dmel_CG7440/dme:Dmel_CG31139/dme:Dmel_CG31915/dme:Dmel_CG9520/dme:Dmel_CG7579/dme:Dmel_CG6394/dme:Dmel_CG10392/dme:Dmel_CG7480/dme:Dmel_CG8182/dme:Dmel_CG34056/dme:Dmel_CG2103/dme:Dmel_CG7297/dme:Dmel_CG31152/dme:Dmel_CG9867/dme:Dmel_CG6097/dme:Dmel_CG7304/dme:…	27	13	108010106/108016579/108015080/108015428/108019165/108010462/108006110/108012937/108005947/108005464/108016384/108017738/108007521	14	108009386/108012880/108021365/108021266/108018924/108021636/108005967/108018459/108020674/108018200/108012879/108007520/108007532/108009133
dme00590	Arachidonic acid metabolism	11/2198	15/2964	0.658556816691237	0.999997817856507	108017866/108007219/108016681/108005628/108008276/108010424/108005475/108016997/108018218/108018217/108021615	LOC108017866/LOC108007219/LOC108016681/LOC108005628/LOC108008276/LOC108010424/LOC108005475/LOC108016997/LOC108018218/LOC108018217/LOC108021615	dme:Dmel_CG15116/dme:Dmel_CG14507/dme:Dmel_CG17636/dme:Dmel_CG4086/dme:Dmel_CG8938/dme:Dmel_CG6461/dme:Dmel_CG4829/dme:Dmel_CG3009/dme:Dmel_CG30503/dme:Dmel_CG11124/dme:Dmel_CG10602	11	5	108005628/108010424/108018218/108018217/108021615	6	108017866/108007219/108016681/108008276/108005475/108016997
dme00410	beta-Alanine metabolism	16/2198	22/2964	0.666396242128741	0.999997817856507	108016987/108011828/108018129/108019775/108019318/108020882/108016271/108015341/108021566/108015576/108017808/108006123/108020452/108008338/108016112/108006412	LOC108016987/LOC108011828/LOC108018129/LOC108019775/LOC108019318/LOC108020882/LOC108016271/LOC108015341/LOC108021566/LOC108015576/LOC108017808/LOC108006123/LOC108020452/LOC108008338/LOC108016112/LOC108006412	dme:Dmel_CG4586/dme:Dmel_CG14994/dme:Dmel_CG11140/dme:Dmel_CG6543/dme:Dmel_CG3752/dme:Dmel_CG4389/dme:Dmel_CG1411/dme:Dmel_CG2194/dme:Dmel_CG17544/dme:Dmel_CG4703/dme:Dmel_CG15093/dme:Dmel_CG3027/dme:Dmel_CG9629/dme:Dmel_CG9707/dme:Dmel_CG31075/dme:Dmel_CG5044	16	11	108016987/108019775/108019318/108020882/108015341/108015576/108017808/108006123/108020452/108016112/108006412	5	108011828/108018129/108016271/108021566/108008338
dme04013	MAPK signaling pathway - fly	67/2198	92/2964	0.667103048878854	0.999997817856507	108015338/108013315/108020004/108014998/108015495/108013181/108021140/108020889/108015612/108014895/108009320/108012978/108009380/108004681/108011156/108011971/108021265/108005837/108007877/108014397/108014325/108016954/108005888/108021444/108016926/108008431/108011974/108015824/108014045/108004695/108017493/108009404/108021401/108015584/108019122/108004592/108010471/108008326/108020005/108009096…	LOC108015338/LOC108013315/LOC108020004/LOC108014998/LOC108015495/LOC108013181/LOC108021140/LOC108020889/LOC108015612/LOC108014895/LOC108009320/LOC108012978/LOC108009380/LOC108004681/LOC108011156/LOC108011971/LOC108021265/LOC108005837/LOC108007877/LOC108014397/LOC108014325/LOC108016954/LOC108005888/LOC108021444/LOC108016926/LOC108008431/LOC108011974/LOC108015824/LOC108014045/LOC108004695/LOC108017…	dme:Dmel_CG11411/dme:Dmel_CG7935/dme:Dmel_CG13030/dme:Dmel_CG15793/dme:Dmel_CG33956/dme:Dmel_CG1044/dme:Dmel_CG3131/dme:Dmel_CG4063/dme:Dmel_CG7425/dme:Dmel_CG7717/dme:Dmel_CG17870/dme:Dmel_CG3715/dme:Dmel_CG1429/dme:Dmel_CG18085/dme:Dmel_CG4790/dme:Dmel_CG7392/dme:Dmel_CG9885/dme:Dmel_CG8556/dme:Dmel_CG12437/dme:Dmel_CG6705/dme:Dmel_CG43122/dme:Dmel_CG2845/dme:Dmel_CG7524/dme:Dmel_CG7393/dme:Dme…	67	28	108015338/108013315/108014998/108013181/108021140/108020889/108014895/108012978/108011156/108014397/108016954/108005888/108021444/108008431/108004695/108017493/108021401/108015584/108019122/108008326/108009096/108019166/108009318/108018111/108019179/108015785/108020638/108005159	39	108020004/108015495/108015612/108009320/108009380/108004681/108011971/108021265/108005837/108007877/108014325/108016926/108011974/108015824/108014045/108009404/108004592/108010471/108020005/108020944/108021642/108016568/108018796/108016285/108016424/108007183/108013262/108021257/108009674/108021373/108008490/108018687/108016748/108015332/108020954/108019927/108005134/108006002/108008015
dme04933	AGE-RAGE signaling pathway in diabetic complications	23/2198	32/2964	0.699430603831352	0.999997817856507	108018646/108016816/108017962/108019307/108005376/108009243/108011544/108005837/108017076/108021444/108019133/108017493/108013676/108004592/108020249/108018047/108009318/novel.96/108015785/108014834/108020638/108020911/108008015	LOC108018646/LOC108016816/LOC108017962/LOC108019307/LOC108005376/LOC108009243/LOC108011544/LOC108005837/LOC108017076/LOC108021444/LOC108019133/LOC108017493/LOC108013676/LOC108004592/LOC108020249/LOC108018047/LOC108009318/-/LOC108015785/LOC108014834/LOC108020638/LOC108020911/LOC108008015	dme:Dmel_CG4145/dme:Dmel_CG3620/dme:Dmel_CG5072/dme:Dmel_CG16858/dme:Dmel_CG42349/dme:Dmel_CG6622/dme:Dmel_CG11992/dme:Dmel_CG8556/dme:Dmel_CG4141/dme:Dmel_CG7393/dme:Dmel_CG2262/dme:Dmel_CG9375/dme:Dmel_CG12530/dme:Dmel_CG5680/dme:Dmel_CG4574/dme:Dmel_CG8224/dme:Dmel_CG2275/dme:Dmel_CG42349/dme:Dmel_CG33338/dme:Dmel_CG4006/dme:Dmel_CG5475/dme:Dmel_CG2699/dme:Dmel_CG9366	23	13	108018646/108017962/108019307/108011544/108017076/108021444/108017493/108018047/108009318/108015785/108014834/108020638/108020911	10	108016816/108005376/108009243/108005837/108019133/108013676/108004592/108020249/novel.96/108008015
dme04391	Hippo signaling pathway - fly	44/2198	61/2964	0.701702336563213	0.999997817856507	108021500/108012245/108012913/108009982/108010965/108020905/108020163/108006518/108009320/108021314/108020418/108012158/108016807/108010412/108010888/108011139/108020513/108009850/108011133/108021083/108007764/108014990/108019170/108019094/108018594/108005605/108021563/108004592/108010471/108008326/108012147/108020739/108019090/108021217/108017724/108009286/108013326/108019179/108008368/108020099…	LOC108021500/LOC108012245/LOC108012913/LOC108009982/LOC108010965/LOC108020905/LOC108020163/LOC108006518/LOC108009320/LOC108021314/LOC108020418/LOC108012158/LOC108016807/LOC108010412/LOC108010888/LOC108011139/LOC108020513/LOC108009850/LOC108011133/LOC108021083/LOC108007764/LOC108014990/LOC108019170/LOC108019094/LOC108018594/LOC108005605/LOC108021563/LOC108004592/LOC108010471/LOC108008326/LOC108012…	dme:Dmel_CG3938/dme:Dmel_CG4974/dme:Dmel_CG42318/dme:Dmel_CG5409/dme:Dmel_CG12051/dme:Dmel_CG17941/dme:Dmel_CG4114/dme:Dmel_CG11063/dme:Dmel_CG17870/dme:Dmel_CG17291/dme:Dmel_CG32018/dme:Dmel_CG12072/dme:Dmel_CG1725/dme:Dmel_CG5993/dme:Dmel_CG43398/dme:Dmel_CG5055/dme:Dmel_CG13852/dme:Dmel_CG11228/dme:Dmel_CG4027/dme:Dmel_CG31774/dme:Dmel_CG7478/dme:Dmel_CG14228/dme:Dmel_CG10798/dme:Dmel_CG8544/d…	44	20	108021500/108010965/108006518/108021314/108020513/108009850/108011133/108014990/108019170/108005605/108008326/108012147/108009286/108013326/108019179/108008368/108020099/108005066/108011039/108013927	24	108012245/108012913/108009982/108020905/108020163/108009320/108020418/108012158/108016807/108010412/108010888/108011139/108021083/108007764/108019094/108018594/108021563/108004592/108010471/108020739/108019090/108021217/108017724/108019413
dme01212	Fatty acid metabolism	36/2198	50/2964	0.702770664167737	0.999997817856507	108019545/108004696/108018737/108016987/108018124/108015114/108018676/108021817/108006806/108018025/108019720/108019775/108006724/108008293/108006871/108021247/108020882/108021466/108009866/108019800/108021813/108016302/108018024/108006840/108021481/108021566/novel.581/108018338/108017057/108005946/108015576/108015029/108007953/108020702/108016329/108008338	LOC108019545/LOC108004696/LOC108018737/LOC108016987/LOC108018124/LOC108015114/LOC108018676/LOC108021817/LOC108006806/LOC108018025/LOC108019720/LOC108019775/LOC108006724/LOC108008293/LOC108006871/LOC108021247/LOC108020882/LOC108021466/LOC108009866/LOC108019800/LOC108021813/LOC108016302/LOC108018024/LOC108006840/LOC108021481/LOC108021566/-/LOC108018338/LOC108017057/LOC108005946/LOC108015576/LOC1080…	dme:Dmel_CG17374/dme:Dmel_CG18155/dme:Dmel_CG7923/dme:Dmel_CG4586/dme:Dmel_CG3524/dme:Dmel_CG3523/dme:Dmel_CG5887/dme:Dmel_CG10932/dme:Dmel_CG10849/dme:Dmel_CG18609/dme:Dmel_CG11198/dme:Dmel_CG6543/dme:Dmel_CG12170/dme:Dmel_CG4581/dme:Dmel_CG7842/dme:Dmel_CG6746/dme:Dmel_CG4389/dme:Dmel_CG4600/dme:Dmel_CG7461/dme:Dmel_CG8732/dme:Dmel_CG1444/dme:Dmel_CG17320/dme:Dmel_CG17821/dme:Dmel_CG12262/dme:D…	36	18	108018737/108016987/108021817/108019775/108006724/108008293/108006871/108020882/108021466/108009866/108016302/108006840/108021481/108017057/108005946/108015576/108015029/108016329	18	108019545/108004696/108018124/108015114/108018676/108006806/108018025/108019720/108021247/108019800/108021813/108018024/108021566/novel.581/108018338/108007953/108020702/108008338
dme00380	Tryptophan metabolism	15/2198	21/2964	0.713646557573044	0.999997817856507	108007869/108020645/108009842/108021817/108019775/108019318/108020882/108013382/108019112/108021836/108020452/108015811/108021105/108019499/108016112	LOC108007869/LOC108020645/LOC108009842/LOC108021817/LOC108019775/LOC108019318/LOC108020882/LOC108013382/LOC108019112/LOC108021836/LOC108020452/LOC108015811/LOC108021105/LOC108019499/LOC108016112	dme:Dmel_CG9314/dme:Dmel_CG13611/dme:Dmel_CG3318/dme:Dmel_CG10932/dme:Dmel_CG6543/dme:Dmel_CG3752/dme:Dmel_CG4389/dme:Dmel_CG10697/dme:Dmel_CG9542/dme:Dmel_CG2155/dme:Dmel_CG9629/dme:Dmel_CG6871/dme:Dmel_CG9547/dme:Dmel_CG6950/dme:Dmel_CG31075	15	9	108021817/108019775/108019318/108020882/108013382/108020452/108021105/108019499/108016112	6	108007869/108020645/108009842/108019112/108021836/108015811
dme00640	Propanoate metabolism	20/2198	28/2964	0.71614370651216	0.999997817856507	108013759/108019670/108016987/108021817/108019720/108019775/108005476/108020882/108013098/108021566/108012528/108015576/108017808/108012439/108017476/108011831/108011190/108008338/108006412/108017590	LOC108013759/LOC108019670/LOC108016987/LOC108021817/LOC108019720/LOC108019775/LOC108005476/LOC108020882/LOC108013098/LOC108021566/LOC108012528/LOC108015576/LOC108017808/LOC108012439/LOC108017476/LOC108011831/LOC108011190/LOC108008338/LOC108006412/LOC108017590	dme:Dmel_CG6255/dme:Dmel_CG13334/dme:Dmel_CG4586/dme:Dmel_CG10932/dme:Dmel_CG11198/dme:Dmel_CG6543/dme:Dmel_CG5599/dme:Dmel_CG4389/dme:Dmel_CG9390/dme:Dmel_CG17544/dme:Dmel_CG10622/dme:Dmel_CG4703/dme:Dmel_CG15093/dme:Dmel_CG10160/dme:Dmel_CG8199/dme:Dmel_CG1065/dme:Dmel_CG17691/dme:Dmel_CG9707/dme:Dmel_CG5044/dme:Dmel_CG6432	20	14	108016987/108021817/108019775/108005476/108020882/108012528/108015576/108017808/108012439/108017476/108011831/108011190/108006412/108017590	6	108013759/108019670/108019720/108013098/108021566/108008338
dme00563	Glycosylphosphatidylinositol (GPI)-anchor biosynthesis	17/2198	24/2964	0.735707287949187	0.999997817856507	108008424/108018127/108005435/108012591/108008415/108009698/108005045/108017989/108016438/108007164/108014879/108010677/108011110/108016645/108005569/108019817/108011833	LOC108008424/LOC108018127/LOC108005435/LOC108012591/LOC108008415/LOC108009698/LOC108005045/LOC108017989/LOC108016438/LOC108007164/LOC108014879/LOC108010677/LOC108011110/LOC108016645/LOC108005569/LOC108019817/LOC108011833	dme:Dmel_CG44239/dme:Dmel_CG2144/dme:Dmel_CG11190/dme:Dmel_CG18173/dme:Dmel_CG6401/dme:Dmel_CG9865/dme:Dmel_CG4433/dme:Dmel_CG12263/dme:Dmel_CG44255/dme:Dmel_CG12077/dme:Dmel_CG14463/dme:Dmel_CG9376/dme:Dmel_CG3033/dme:Dmel_CG4406/dme:Dmel_CG13089/dme:Dmel_CG30381/dme:Dmel_CG12006	17	12	108005435/108008415/108017989/108016438/108007164/108014879/108010677/108011110/108016645/108005569/108019817/108011833	5	108008424/108018127/108012591/108009698/108005045
dme00565	Ether lipid metabolism	17/2198	24/2964	0.735707287949187	0.999997817856507	108007440/108007219/108019846/108007438/108021530/108019913/108008447/108009779/108019226/108007423/108019871/108016997/108018218/108018217/108008324/108014961/108021214	LOC108007440/LOC108007219/LOC108019846/LOC108007438/LOC108021530/LOC108019913/LOC108008447/LOC108009779/LOC108019226/LOC108007423/LOC108019871/LOC108016997/LOC108018218/LOC108018217/LOC108008324/LOC108014961/LOC108021214	dme:Dmel_CG11425/dme:Dmel_CG14507/dme:Dmel_CG6016/dme:Dmel_CG11426/dme:Dmel_CG33116/dme:Dmel_CG9248/dme:Dmel_CG8805/dme:Dmel_CG8440/dme:Dmel_CG8962/dme:Dmel_CG11440/dme:Dmel_CG12110/dme:Dmel_CG3009/dme:Dmel_CG30503/dme:Dmel_CG11124/dme:Dmel_CG10253/dme:Dmel_CG32699/dme:Dmel_CG43345	17	11	108007440/108021530/108019913/108008447/108019226/108007423/108019871/108018218/108018217/108008324/108021214	6	108007219/108019846/108007438/108009779/108016997/108014961
dme00513	Various types of N-glycan biosynthesis	19/2198	27/2964	0.755187484066498	0.999997817856507	108010121/108010666/108015167/108015846/108014260/108009347/108010016/108020469/108005046/108021263/108005055/108014973/108021245/108007383/108020055/108013414/108005363/108017621/108005467	LOC108010121/LOC108010666/LOC108015167/LOC108015846/LOC108014260/LOC108009347/LOC108010016/LOC108020469/LOC108005046/LOC108021263/LOC108005055/LOC108014973/LOC108021245/LOC108007383/LOC108020055/LOC108013414/LOC108005363/LOC108017621/LOC108005467	dme:Dmel_CG13431/dme:Dmel_CG42275/dme:Dmel_CG1518/dme:Dmel_CG18802/dme:Dmel_CG6869/dme:Dmel_CG8824/dme:Dmel_CG4084/dme:Dmel_CG40305/dme:Dmel_CG7748/dme:Dmel_CG33303/dme:Dmel_CG11851/dme:Dmel_CG1787/dme:Dmel_CG7830/dme:Dmel_CG18012/dme:Dmel_CG1318/dme:Dmel_CG9384/dme:Dmel_CG6308/dme:Dmel_CG11306/dme:Dmel_CG2448	19	10	108015167/108010016/108020469/108005055/108014973/108007383/108020055/108005363/108017621/108005467	9	108010121/108010666/108015846/108014260/108009347/108005046/108021263/108021245/108013414
dme00900	Terpenoid backbone biosynthesis	19/2198	27/2964	0.755187484066498	0.999997817856507	108009091/108021817/108021261/108015112/108021837/108005908/108012305/108020479/108021045/108019596/108005636/108007833/108012596/108004556/108018985/108010503/108020480/108014417/108006697	LOC108009091/LOC108021817/LOC108021261/LOC108015112/LOC108021837/LOC108005908/LOC108012305/LOC108020479/LOC108021045/LOC108019596/LOC108005636/LOC108007833/LOC108012596/LOC108004556/LOC108018985/LOC108010503/LOC108020480/LOC108014417/LOC108006697	dme:Dmel_CG4311/dme:Dmel_CG10932/dme:Dmel_CG4775/dme:Dmel_CG10962/dme:Dmel_CG10778/dme:Dmel_CG8593/dme:Dmel_CG10585/dme:Dmel_CG40485/dme:Dmel_CG2976/dme:Dmel_CG33671/dme:Dmel_CG10268/dme:Dmel_CG10367/dme:Dmel_CG4852/dme:Dmel_CG1386/dme:Dmel_CG8239/dme:Dmel_CG9150/dme:Dmel_CG40486/dme:Dmel_CG5919/dme:Dmel_CG11268	19	13	108021817/108021261/108015112/108021837/108012305/108020479/108021045/108019596/108005636/108012596/108018985/108014417/108006697	6	108009091/108005908/108007833/108004556/108010503/108020480
dme00310	Lysine degradation	24/2198	34/2964	0.755373093347316	0.999997817856507	108017494/108015232/108021306/108004924/108021817/108017486/108005096/108019775/108016819/108010061/108019318/108020882/108006283/108015428/108013266/108016862/108013985/108020452/108021105/108017039/108019646/108016010/108016112/108018513	LOC108017494/LOC108015232/LOC108021306/LOC108004924/LOC108021817/LOC108017486/LOC108005096/LOC108019775/LOC108016819/LOC108010061/LOC108019318/LOC108020882/LOC108006283/LOC108015428/LOC108013266/LOC108016862/LOC108013985/LOC108020452/LOC108021105/LOC108017039/LOC108019646/LOC108016010/LOC108016112/LOC108018513	dme:Dmel_CG4976/dme:Dmel_CG7144/dme:Dmel_CG10947/dme:Dmel_CG43665/dme:Dmel_CG10932/dme:Dmel_CG3307/dme:Dmel_CG6199/dme:Dmel_CG6543/dme:Dmel_CG13363/dme:Dmel_CG12196/dme:Dmel_CG3752/dme:Dmel_CG4389/dme:Dmel_CG5321/dme:Dmel_CG31915/dme:Dmel_CG6502/dme:Dmel_CG2995/dme:Dmel_CG31751/dme:Dmel_CG9629/dme:Dmel_CG9547/dme:Dmel_CG40351/dme:Dmel_CG10814/dme:Dmel_CG42803/dme:Dmel_CG31075/dme:Dmel_CG4335	24	18	108017494/108004924/108021817/108017486/108005096/108019775/108016819/108010061/108019318/108020882/108006283/108015428/108013266/108016862/108020452/108021105/108019646/108016112	6	108015232/108021306/108013985/108017039/108016010/108018513
dme00250	Alanine, aspartate and glutamate metabolism	21/2198	30/2964	0.772579198936237	0.999997817856507	108005238/108011785/108014860/108013524/108011828/108015323/108019863/108014835/108012413/108020248/108006666/108017369/108019427/108013470/108012018/108007697/108011604/108015983/108005436/108017633/108018899	LOC108005238/LOC108011785/LOC108014860/LOC108013524/LOC108011828/LOC108015323/LOC108019863/LOC108014835/LOC108012413/LOC108020248/LOC108006666/LOC108017369/LOC108019427/LOC108013470/LOC108012018/LOC108007697/LOC108011604/LOC108015983/LOC108005436/LOC108017633/LOC108018899	dme:Dmel_CG18572/dme:Dmel_CG2867/dme:Dmel_CG4434/dme:Dmel_CG6661/dme:Dmel_CG14994/dme:Dmel_CG3926/dme:Dmel_CG42708/dme:Dmel_CG1345/dme:Dmel_CG33486/dme:Dmel_CG3590/dme:Dmel_CG9674/dme:Dmel_CG12449/dme:Dmel_CG17273/dme:Dmel_CG10078/dme:Dmel_CG5320/dme:Dmel_CG11241/dme:Dmel_CG8132/dme:Dmel_CG1315/dme:Dmel_CG7860/dme:Dmel_CG7145/dme:Dmel_CG9510	21	13	108005238/108011785/108015323/108014835/108012413/108020248/108017369/108019427/108007697/108011604/108015983/108005436/108018899	8	108014860/108013524/108011828/108019863/108006666/108013470/108012018/108017633
dme00534	Glycosaminoglycan biosynthesis - heparan sulfate / heparin	9/2198	13/2964	0.772671059428856	0.999997817856507	108018022/108013680/108013101/108019666/108012297/108010876/108015195/108006611/108015566	LOC108018022/LOC108013680/LOC108013101/LOC108019666/LOC108012297/LOC108010876/LOC108015195/LOC108006611/LOC108015566	dme:Dmel_CG33147/dme:Dmel_CG32775/dme:Dmel_CG32300/dme:Dmel_CG10234/dme:Dmel_CG8339/dme:Dmel_CG8734/dme:Dmel_CG7890/dme:Dmel_CG11780/dme:Dmel_CG4451	9	5	108013680/108013101/108019666/108010876/108006611	4	108018022/108012297/108015195/108015566
dme04711	Circadian rhythm - fly	9/2198	13/2964	0.772671059428856	0.999997817856507	108006854/108010780/108015099/108006852/108006432/108019388/108012993/108012147/108015193	LOC108006854/LOC108010780/LOC108015099/LOC108006852/LOC108006432/LOC108019388/LOC108012993/LOC108012147/LOC108015193	dme:Dmel_CG7391/dme:Dmel_CG31003/dme:Dmel_CG2621/dme:Dmel_CG17888/dme:Dmel_CG5166/dme:Dmel_CG3234/dme:Dmel_CG14164/dme:Dmel_CG2048/dme:Dmel_CG14029	9	1	108012147	8	108006854/108010780/108015099/108006852/108006432/108019388/108012993/108015193
dme00520	Amino sugar and nucleotide sugar metabolism	33/2198	47/2964	0.788232121697859	0.999997817856507	108015632/108021361/108010899/108010900/108010150/108013251/108011745/108008656/108013205/108014835/108015366/108011245/108013427/108009768/108017955/108007770/108011152/108015415/108017369/108014973/108009764/108011761/108019155/108020055/108008481/108011048/108008564/108008349/108015177/108009767/108020960/108016893/108005928	LOC108015632/LOC108021361/LOC108010899/LOC108010900/LOC108010150/LOC108013251/LOC108011745/LOC108008656/LOC108013205/LOC108014835/LOC108015366/LOC108011245/LOC108013427/LOC108009768/LOC108017955/LOC108007770/LOC108011152/LOC108015415/LOC108017369/LOC108014973/LOC108009764/LOC108011761/LOC108019155/LOC108020055/LOC108008481/LOC108011048/LOC108008564/LOC108008349/LOC108015177/LOC108009767/LOC108020…	dme:Dmel_CG9307/dme:Dmel_CG9535/dme:Dmel_CG32849/dme:Dmel_CG33102/dme:Dmel_CG8073/dme:Dmel_CG2054/dme:Dmel_CG10627/dme:Dmel_CG10202/dme:Dmel_CG4347/dme:Dmel_CG1345/dme:Dmel_CG3001/dme:Dmel_CG2666/dme:Dmel_CG10072/dme:Dmel_CG30293/dme:Dmel_CG8251/dme:Dmel_CG7464/dme:Dmel_CG15771/dme:Dmel_CG7914/dme:Dmel_CG12449/dme:Dmel_CG1787/dme:Dmel_CG11257/dme:Dmel_CG10688/dme:Dmel_CG17065/dme:Dmel_CG1318/dme:…	33	21	108015632/108021361/108013251/108011745/108014835/108011245/108013427/108007770/108015415/108017369/108014973/108009764/108011761/108019155/108020055/108008481/108011048/108008349/108009767/108016893/108005928	12	108010899/108010900/108010150/108008656/108013205/108015366/108009768/108017955/108011152/108008564/108015177/108020960
dme04310	Wnt signaling pathway	60/2198	85/2964	0.813917048887737	0.999997817856507	108020004/108010780/108008729/108016816/108015099/108012245/108012807/108005298/108015218/108006830/108009906/108009598/108008048/108020889/108009039/108016895/108016186/108008618/108009243/108010427/108020375/108005224/108005837/108020590/108011132/108005646/108004731/108016820/108016657/108020435/108011846/108008649/108016255/108014602/108019875/108015824/108019170/108020747/108018918/108004592…	LOC108020004/LOC108010780/LOC108008729/LOC108016816/LOC108015099/LOC108012245/LOC108012807/LOC108005298/LOC108015218/LOC108006830/LOC108009906/LOC108009598/LOC108008048/LOC108020889/LOC108009039/LOC108016895/LOC108016186/LOC108008618/LOC108009243/LOC108010427/LOC108020375/LOC108005224/LOC108005837/LOC108020590/LOC108011132/LOC108005646/LOC108004731/LOC108016820/LOC108016657/LOC108020435/LOC108011…	dme:Dmel_CG13030/dme:Dmel_CG31003/dme:Dmel_CG13591/dme:Dmel_CG3620/dme:Dmel_CG2621/dme:Dmel_CG4974/dme:Dmel_CG16988/dme:Dmel_CG2028/dme:Dmel_CG3226/dme:Dmel_CG43722/dme:Dmel_CG12227/dme:Dmel_CG8416/dme:Dmel_CG12066/dme:Dmel_CG4063/dme:Dmel_CG7094/dme:Dmel_CG11579/dme:Dmel_CG13415/dme:Dmel_CG8881/dme:Dmel_CG6622/dme:Dmel_CG6205/dme:Dmel_CG18069/dme:Dmel_CG2577/dme:Dmel_CG8556/dme:Dmel_CG6193/dme:D…	60	20	108015218/108020889/108016895/108010427/108020590/108004731/108016820/108016657/108019170/108018918/108012147/108013238/108009446/108009318/108015048/108013190/108013451/108013488/108010464/108010182	40	108020004/108010780/108008729/108016816/108015099/108012245/108012807/108005298/108006830/108009906/108009598/108008048/108009039/108016186/108008618/108009243/108020375/108005224/108005837/108011132/108005646/108020435/108011846/108008649/108016255/108014602/108019875/108015824/108020747/108004592/108020249/108020005/108021632/108004555/108021688/108021631/108005297/108019728/108015332/108008015
dme04146	Peroxisome	62/2198	88/2964	0.824279916345177	0.999997817856507	108007869/108008247/108016916/108015657/108016987/108011981/108019746/108009993/108018072/108016591/108014256/108015323/108011837/108005498/108009839/108018714/108016592/108016777/108019800/108015669/108020142/108019797/108018716/108017984/108005172/108016302/108020807/108012541/108013355/108014864/108019190/108014639/108017959/108011136/108021566/108020208/108019596/108011804/108005636/108015951…	LOC108007869/LOC108008247/LOC108016916/LOC108015657/LOC108016987/LOC108011981/LOC108019746/LOC108009993/LOC108018072/LOC108016591/LOC108014256/LOC108015323/LOC108011837/LOC108005498/LOC108009839/LOC108018714/LOC108016592/LOC108016777/LOC108019800/LOC108015669/LOC108020142/LOC108019797/LOC108018716/LOC108017984/LOC108005172/LOC108016302/LOC108020807/LOC108012541/LOC108013355/LOC108014864/LOC108019…	dme:Dmel_CG9314/dme:Dmel_CG5065/dme:Dmel_CG18031/dme:Dmel_CG17560/dme:Dmel_CG4586/dme:Dmel_CG5122/dme:Dmel_CG13091/dme:Dmel_CG9027/dme:Dmel_CG11208/dme:Dmel_CG14778/dme:Dmel_CG6888/dme:Dmel_CG3926/dme:Dmel_CG32262/dme:Dmel_CG11077/dme:Dmel_CG30427/dme:Dmel_CG10097/dme:Dmel_CG14777/dme:Dmel_CG14815/dme:Dmel_CG8732/dme:Dmel_CG17562/dme:Dmel_CG1443/dme:Dmel_CG4663/dme:Dmel_CG10096/dme:Dmel_CG8315/dm…	62	32	108015657/108016987/108019746/108009993/108018072/108016591/108015323/108016592/108016777/108019797/108017984/108005172/108016302/108012541/108013355/108014864/108019190/108017959/108019596/108005636/108008444/108012842/108012839/108005169/108016329/108021594/108013867/108013936/108015756/108021223/108008324/108012609	30	108007869/108008247/108016916/108011981/108014256/108011837/108005498/108009839/108018714/108019800/108015669/108020142/108018716/108020807/108014639/108011136/108021566/108020208/108011804/108015951/108009841/108020702/108012964/108015811/108014255/108008362/108007018/108012123/108008338/108018331
dme04068	FoxO signaling pathway	44/2198	63/2964	0.826272963445276	0.999997817856507	108010245/108007869/108020854/108005850/108014998/108017321/108005375/108009038/108011655/108021546/108010153/108010546/108004757/108018075/108014426/108018126/108016954/108017076/108021444/108019133/108021313/108018346/108015936/108017493/108018918/108009404/108013467/108004592/108012147/108013238/108020944/108020679/108018047/108011967/108020849/108015811/108013038/108015785/108010983/108014834…	LOC108010245/LOC108007869/LOC108020854/LOC108005850/LOC108014998/LOC108017321/LOC108005375/LOC108009038/LOC108011655/LOC108021546/LOC108010153/LOC108010546/LOC108004757/LOC108018075/LOC108014426/LOC108018126/LOC108016954/LOC108017076/LOC108021444/LOC108019133/LOC108021313/LOC108018346/LOC108015936/LOC108017493/LOC108018918/LOC108009404/LOC108013467/LOC108004592/LOC108012147/LOC108013238/LOC108020…	dme:Dmel_CG3510/dme:Dmel_CG9314/dme:Dmel_CG9927/dme:Dmel_CG12306/dme:Dmel_CG15793/dme:Dmel_CG5814/dme:Dmel_CG1490/dme:Dmel_CG15400/dme:Dmel_CG9772/dme:Dmel_CG5671/dme:Dmel_CG3675/dme:Dmel_CG10498/dme:Dmel_CG12334/dme:Dmel_CG5686/dme:Dmel_CG17299/dme:Dmel_CG17725/dme:Dmel_CG2845/dme:Dmel_CG4141/dme:Dmel_CG7393/dme:Dmel_CG2262/dme:Dmel_CG11324/dme:Dmel_CG6535/dme:Dmel_CG3143/dme:Dmel_CG9375/dme:Dme…	44	22	108010245/108005850/108014998/108017321/108011655/108010546/108016954/108017076/108021444/108018346/108017493/108018918/108012147/108013238/108020679/108018047/108015785/108014834/108020638/novel.693/108020911/108010936	22	108007869/108020854/108005375/108009038/108021546/108010153/108004757/108018075/108014426/108018126/108019133/108021313/108015936/108009404/108013467/108004592/108020944/108011967/108020849/108015811/108013038/108010983
dme04624	Toll and Imd signaling pathway	43/2198	62/2964	0.845999749016301	0.999997817856507	108016159/108017893/108015495/108007854/108021140/108015612/108009556/108017876/108008684/108011544/108014895/108018078/108006868/108005833/108020158/108005346/108019860/108010426/108021444/108017718/108006569/108009727/108014745/108004592/108019672/108009325/108020679/108013206/108009318/108015402/108006359/108015785/108008616/108020638/108015332/108005159/108015679/108010615/108013389/108013834…	LOC108016159/LOC108017893/LOC108015495/LOC108007854/LOC108021140/LOC108015612/LOC108009556/LOC108017876/LOC108008684/LOC108011544/LOC108014895/LOC108018078/LOC108006868/LOC108005833/LOC108020158/LOC108005346/LOC108019860/LOC108010426/LOC108021444/LOC108017718/LOC108006569/LOC108009727/LOC108014745/LOC108004592/LOC108019672/LOC108009325/LOC108020679/LOC108013206/LOC108009318/LOC108015402/LOC108006…	dme:Dmel_CG5896/dme:Dmel_CG12763/dme:Dmel_CG33956/dme:Dmel_CG16705/dme:Dmel_CG3131/dme:Dmel_CG7425/dme:Dmel_CG1385/dme:Dmel_CG16844/dme:Dmel_CG15231/dme:Dmel_CG11992/dme:Dmel_CG7717/dme:Dmel_CG1857/dme:Dmel_CG7496/dme:Dmel_CG32382/dme:Dmel_CG5974/dme:Dmel_CG9675/dme:Dmel_CG5848/dme:Dmel_CG6367/dme:Dmel_CG7393/dme:Dmel_CG18108/dme:Dmel_CG18319/dme:Dmel_CG16910/dme:Dmel_CG6895/dme:Dmel_CG5680/dme:D…	43	31	108016159/108017893/108007854/108021140/108009556/108017876/108008684/108011544/108014895/108018078/108006868/108020158/108005346/108019860/108010426/108021444/108017718/108009727/108014745/108019672/108020679/108009318/108015402/108006359/108015785/108008616/108020638/108005159/108015679/108013389/108018221	12	108015495/108015612/108005833/108006569/108004592/108009325/108013206/108015332/108010615/108013834/108005134/108009200
dme00511	Other glycan degradation	14/2198	21/2964	0.850084625030445	0.999997817856507	108014576/108018957/108007377/108016955/108009347/108019013/108009144/108014973/108019227/108020055/108017059/novel.612/108007843/108021699	LOC108014576/LOC108018957/LOC108007377/LOC108016955/LOC108009347/LOC108019013/LOC108009144/LOC108014973/LOC108019227/LOC108020055/LOC108017059/-/LOC108007843/LOC108021699	dme:Dmel_CG4606/dme:Dmel_CG9466/dme:Dmel_CG3132/dme:Dmel_CG5613/dme:Dmel_CG8824/dme:Dmel_CG9465/dme:Dmel_CG1827/dme:Dmel_CG1787/dme:Dmel_CG9468/dme:Dmel_CG1318/dme:Dmel_CG6128/dme:Dmel_CG4606/dme:Dmel_CG31148/dme:Dmel_CG5322	14	6	108007377/108016955/108014973/108020055/108017059/108007843	8	108014576/108018957/108009347/108019013/108009144/108019227/novel.612/108021699
dme04213	Longevity regulating pathway - multiple species	35/2198	51/2964	0.857441735024246	0.999997817856507	108007869/108020767/108011980/108008048/108009993/108006301/108005554/108006927/108004910/108011978/108018075/108014426/108013105/108015759/108017076/108012921/108005381/108019875/108007391/108015936/108021327/108017493/108012599/108006627/108018677/108018490/108009694/108011967/108021826/108015811/108013541/108014834/108010152/108013936/108020911	LOC108007869/LOC108020767/LOC108011980/LOC108008048/LOC108009993/LOC108006301/LOC108005554/LOC108006927/LOC108004910/LOC108011978/LOC108018075/LOC108014426/LOC108013105/LOC108015759/LOC108017076/LOC108012921/LOC108005381/LOC108019875/LOC108007391/LOC108015936/LOC108021327/LOC108017493/LOC108012599/LOC108006627/LOC108018677/LOC108018490/LOC108009694/LOC108011967/LOC108021826/LOC108015811/LOC108013…	dme:Dmel_CG9314/dme:Dmel_CG7756/dme:Dmel_CG17176/dme:Dmel_CG12066/dme:Dmel_CG9027/dme:Dmel_CG9533/dme:Dmel_CG7978/dme:Dmel_CG7471/dme:Dmel_CG4264/dme:Dmel_CG17174/dme:Dmel_CG5686/dme:Dmel_CG17299/dme:Dmel_CG32305/dme:Dmel_CG5436/dme:Dmel_CG4141/dme:Dmel_CG8937/dme:Dmel_CG9210/dme:Dmel_CG4379/dme:Dmel_CG31449/dme:Dmel_CG3143/dme:Dmel_CG1506/dme:Dmel_CG9375/dme:Dmel_CG32301/dme:Dmel_CG8846/dme:Dmel…	35	9	108009993/108006927/108004910/108017076/108017493/108021826/108014834/108013936/108020911	26	108007869/108020767/108011980/108008048/108006301/108005554/108011978/108018075/108014426/108013105/108015759/108012921/108005381/108019875/108007391/108015936/108021327/108012599/108006627/108018677/108018490/108009694/108011967/108015811/108013541/108010152
dme00670	One carbon pool by folate	7/2198	11/2964	0.871782984873723	0.999997817856507	108021463/108011135/108009679/108010923/108017311/108021633/108007395	LOC108021463/LOC108011135/LOC108009679/LOC108010923/LOC108017311/LOC108021633/LOC108007395	dme:Dmel_CG3181/dme:Dmel_CG3011/dme:Dmel_CG34424/dme:Dmel_CG4067/dme:Dmel_CG11089/dme:Dmel_CG8665/dme:Dmel_CG7560	7	5	108021463/108011135/108009679/108021633/108007395	2	108010923/108017311
dme00760	Nicotinate and nicotinamide metabolism	13/2198	20/2964	0.881680809073212	0.999997817856507	108013380/108010185/108019781/108021009/108008429/108009661/108009480/108007210/108008412/108015034/108011967/108010184/108019780	LOC108013380/LOC108010185/LOC108019781/LOC108021009/LOC108008429/LOC108009661/LOC108009480/LOC108007210/LOC108008412/LOC108015034/LOC108011967/LOC108010184/LOC108019780	dme:Dmel_CG16758/dme:Dmel_CG30103/dme:Dmel_CG33156/dme:Dmel_CG3714/dme:Dmel_CG4827/dme:Dmel_CG18128/dme:Dmel_CG11883/dme:Dmel_CG11305/dme:Dmel_CG3362/dme:Dmel_CG3187/dme:Dmel_CG5216/dme:Dmel_CG30104/dme:Dmel_CG6145	13	6	108019781/108008429/108007210/108008412/108015034/108010184	7	108013380/108010185/108021009/108009661/108009480/108011967/108019780
dme03460	Fanconi anemia pathway	17/2198	26/2964	0.891931023717024	0.999997817856507	108006084/108009605/108018099/108005231/108007768/108021780/108021588/108015368/108017008/108014153/108010549/108008334/108019891/108009064/novel.496/108018244/108013576	LOC108006084/LOC108009605/LOC108018099/LOC108005231/LOC108007768/LOC108021780/LOC108021588/LOC108015368/LOC108017008/LOC108014153/LOC108010549/LOC108008334/LOC108019891/LOC108009064/-/LOC108018244/LOC108013576	dme:Dmel_CG9633/dme:Dmel_CG9273/dme:Dmel_CG8169/dme:Dmel_CG15220/dme:Dmel_CG7143/dme:Dmel_CG3458/dme:Dmel_CG10123/dme:Dmel_CG3026/dme:Dmel_CG3697/dme:Dmel_CG18271/dme:Dmel_CG17269/dme:Dmel_CG10215/dme:Dmel_CG11482/dme:Dmel_CG1925/dme:Dmel_CG6920/dme:Dmel_CG13745/dme:Dmel_CG12189	17	17	108006084/108009605/108018099/108005231/108007768/108021780/108021588/108015368/108017008/108014153/108010549/108008334/108019891/108009064/novel.496/108018244/108013576	0
dme04142	Lysosome	77/2198	111/2964	0.898960166813052	0.999997817856507	108018062/108018092/108006656/108021018/108008658/108018102/108018957/108007377/108014812/108007855/108005473/108018118/108017757/108016908/108017517/108018401/108013741/108011016/108013733/108015937/108015172/108009734/108016610/108019919/108009934/108021228/108017064/108010055/108019013/108014616/108009144/108008346/108014973/108008840/108011281/108019227/108010533/108015179/108020124/108007652…	LOC108018062/LOC108018092/LOC108006656/LOC108021018/LOC108008658/LOC108018102/LOC108018957/LOC108007377/LOC108014812/LOC108007855/LOC108005473/LOC108018118/LOC108017757/LOC108016908/LOC108017517/LOC108018401/LOC108013741/LOC108011016/LOC108013733/LOC108015937/LOC108015172/LOC108009734/LOC108016610/LOC108019919/LOC108009934/LOC108021228/LOC108017064/LOC108010055/LOC108019013/LOC108014616/LOC108009…	dme:Dmel_CG2135/dme:Dmel_CG30329/dme:Dmel_CG7997/dme:Dmel_CG13095/dme:Dmel_CG42565/dme:Dmel_CG6692/dme:Dmel_CG9466/dme:Dmel_CG3132/dme:Dmel_CG7780/dme:Dmel_CG7291/dme:Dmel_CG8666/dme:Dmel_CG13397/dme:Dmel_CG30160/dme:Dmel_CG11427/dme:Dmel_CG7678/dme:Dmel_CG3671/dme:Dmel_CG10992/dme:Dmel_CG4624/dme:Dmel_CG12532/dme:Dmel_CG3153/dme:Dmel_CG3002/dme:Dmel_CG9013/dme:Dmel_CG3035/dme:Dmel_CG18278/dme:Dm…	77	49	108021018/108008658/108018102/108007377/108014812/108007855/108005473/108018118/108017757/108016908/108017517/108018401/108013741/108013733/108015937/108015172/108016610/108019919/108009934/108010055/108008346/108014973/108011281/108015179/108020124/108007652/108020055/108017477/108016879/108009687/108015029/108018956/108016877/108018375/108017875/108008390/108010045/108008550/108018232/108007843…	28	108018062/108018092/108006656/108018957/108011016/108009734/108021228/108017064/108019013/108014616/108009144/108008840/108019227/108010533/108019887/108020788/108011353/108007658/108005551/108007953/108020827/108005497/108019882/108020980/108017065/108006358/108021699/108020787
dme00071	Fatty acid degradation	21/2198	32/2964	0.902203365607227	0.999997817856507	108016987/108021817/108019775/108019318/108008293/108020882/108021466/108009866/108019800/108012088/108007766/108006840/108021481/108021566/108015576/108020702/108020452/108021105/108008338/108016112/108006643	LOC108016987/LOC108021817/LOC108019775/LOC108019318/LOC108008293/LOC108020882/LOC108021466/LOC108009866/LOC108019800/LOC108012088/LOC108007766/LOC108006840/LOC108021481/LOC108021566/LOC108015576/LOC108020702/LOC108020452/LOC108021105/LOC108008338/LOC108016112/LOC108006643	dme:Dmel_CG4586/dme:Dmel_CG10932/dme:Dmel_CG6543/dme:Dmel_CG3752/dme:Dmel_CG4581/dme:Dmel_CG4389/dme:Dmel_CG4600/dme:Dmel_CG7461/dme:Dmel_CG8732/dme:Dmel_CG6598/dme:Dmel_CG4598/dme:Dmel_CG12262/dme:Dmel_CG4500/dme:Dmel_CG17544/dme:Dmel_CG4703/dme:Dmel_CG3961/dme:Dmel_CG9629/dme:Dmel_CG9547/dme:Dmel_CG9707/dme:Dmel_CG31075/dme:Dmel_CG4592	21	17	108016987/108021817/108019775/108019318/108008293/108020882/108021466/108009866/108012088/108007766/108006840/108021481/108015576/108020452/108021105/108016112/108006643	4	108019800/108021566/108020702/108008338
dme04144	Endocytosis	84/2198	121/2964	0.905035324609927	0.999997817856507	108009615/108005848/108021437/108020767/108020123/108016199/108019869/108009598/108013112/108009209/108021734/108004910/108008342/108009082/108017773/108010847/108019080/108013321/108021558/108011139/108012346/108018320/108020490/108012388/108015759/108021312/108005888/108009755/108019133/108005438/108009344/108012921/108004602/108006670/108010274/108005790/108007391/108007711/108009404/108009578…	LOC108009615/LOC108005848/LOC108021437/LOC108020767/LOC108020123/LOC108016199/LOC108019869/LOC108009598/LOC108013112/LOC108009209/LOC108021734/LOC108004910/LOC108008342/LOC108009082/LOC108017773/LOC108010847/LOC108019080/LOC108013321/LOC108021558/LOC108011139/LOC108012346/LOC108018320/LOC108020490/LOC108012388/LOC108015759/LOC108021312/LOC108005888/LOC108009755/LOC108019133/LOC108005438/LOC108009…	dme:Dmel_CG9014/dme:Dmel_CG8532/dme:Dmel_CG10954/dme:Dmel_CG7756/dme:Dmel_CG14296/dme:Dmel_CG31811/dme:Dmel_CG8604/dme:Dmel_CG8416/dme:Dmel_CG33991/dme:Dmel_CG8487/dme:Dmel_CG8978/dme:Dmel_CG4264/dme:Dmel_CG13176/dme:Dmel_CG13503/dme:Dmel_CG8156/dme:Dmel_CG17998/dme:Dmel_CG18102/dme:Dmel_CG32434/dme:Dmel_CG8282/dme:Dmel_CG5055/dme:Dmel_CG7037/dme:Dmel_CG5972/dme:Dmel_CG7057/dme:Dmel_CG4237/dme:Dm…	84	44	108021437/108021734/108004910/108021558/108012346/108018320/108020490/108012388/108021312/108005888/108005438/108009344/108004602/108010274/108007711/108014429/108019706/108009617/108016598/108012557/108018002/108011034/108019871/108011933/108019166/108005241/108018047/108005821/108014553/108013868/108019807/108021035/108009769/108017238/108005469/108016614/108017473/108008059/108007498/108019156…	40	108009615/108005848/108020767/108020123/108016199/108019869/108009598/108013112/108009209/108008342/108009082/108017773/108010847/108019080/108013321/108011139/108015759/108009755/108019133/108012921/108006670/108005790/108007391/108009404/108009578/108013676/108016632/108015767/108018677/108020385/108018490/108016071/108009194/108006684/108007706/108006358/108020047/108020874/108015141/108004806
dme00650	Butanoate metabolism	10/2198	16/2964	0.908011298235676	0.999997817856507	108009091/108011828/108021817/108019775/108020882/108016805/108015576/108012875/108021594/108015521	LOC108009091/LOC108011828/LOC108021817/LOC108019775/LOC108020882/LOC108016805/LOC108015576/LOC108012875/LOC108021594/LOC108015521	dme:Dmel_CG4311/dme:Dmel_CG14994/dme:Dmel_CG10932/dme:Dmel_CG6543/dme:Dmel_CG4389/dme:Dmel_CG13377/dme:Dmel_CG4703/dme:Dmel_CG1140/dme:Dmel_CG10399/dme:Dmel_CG12068	10	8	108021817/108019775/108020882/108016805/108015576/108012875/108021594/108015521	2	108009091/108011828
dme04512	ECM-receptor interaction	8/2198	13/2964	0.908425085514268	0.999997817856507	108018646/108019307/108019063/108021378/108013332/108019071/108013119/novel.110	LOC108018646/LOC108019307/LOC108019063/LOC108021378/LOC108013332/LOC108019071/LOC108013119/-	dme:Dmel_CG4145/dme:Dmel_CG16858/dme:Dmel_CG7123/dme:Dmel_CG11326/dme:Dmel_CG3322/dme:Dmel_CG1560/dme:Dmel_CG10236/dme:Dmel_CG7002	8	5	108018646/108019307/108019063/108013332/108013119	3	108021378/108019071/novel.110
dme04215	Apoptosis - multiple species	14/2198	22/2964	0.911662560164762	0.999997817856507	108014680/108018011/108013531/108015517/108009792/108009795/108004592/108010471/108014769/108014671/108005457/108009225/108004957/108010884	LOC108014680/LOC108018011/LOC108013531/LOC108015517/LOC108009792/LOC108009795/LOC108004592/LOC108010471/LOC108014769/LOC108014671/LOC108005457/LOC108009225/LOC108004957/LOC108010884	dme:Dmel_CG13263/dme:Dmel_CG33134/dme:Dmel_CG8091/dme:Dmel_CG7788/dme:Dmel_CG5370/dme:Dmel_CG6829/dme:Dmel_CG5680/dme:Dmel_CG6531/dme:Dmel_CG6303/dme:Dmel_CG17903/dme:Dmel_CG9699/dme:Dmel_CG8238/dme:Dmel_CG14902/dme:Dmel_CG8464	14	6	108018011/108013531/108015517/108009792/108009795/108004957	8	108014680/108004592/108010471/108014769/108014671/108005457/108009225/108010884
dme00220	Arginine biosynthesis	9/2198	15/2964	0.934058112861293	0.999997817856507	108014860/108019863/108016813/108012018/108015983/108011021/108021112/108018899/108011019	LOC108014860/LOC108019863/LOC108016813/LOC108012018/LOC108015983/LOC108011021/LOC108021112/LOC108018899/LOC108011019	dme:Dmel_CG4434/dme:Dmel_CG42708/dme:Dmel_CG18104/dme:Dmel_CG5320/dme:Dmel_CG1315/dme:Dmel_CG6726/dme:Dmel_CG6713/dme:Dmel_CG9510/dme:Dmel_CG6738	9	4	108016813/108015983/108011021/108018899	5	108014860/108019863/108012018/108021112/108011019
dme00592	alpha-Linolenic acid metabolism	7/2198	12/2964	0.937441358758238	0.999997817856507	108016987/108007219/108021566/108016997/108018218/108018217/108008338	LOC108016987/LOC108007219/LOC108021566/LOC108016997/LOC108018218/LOC108018217/LOC108008338	dme:Dmel_CG4586/dme:Dmel_CG14507/dme:Dmel_CG17544/dme:Dmel_CG3009/dme:Dmel_CG30503/dme:Dmel_CG11124/dme:Dmel_CG9707	7	3	108016987/108018218/108018217	4	108007219/108021566/108016997/108008338
dme00860	Porphyrin and chlorophyll metabolism	27/2198	42/2964	0.946527825177854	0.999997817856507	108018062/108006056/108010196/108013223/108008328/108015755/108014690/108015010/108014729/108011927/108010779/108010063/108016313/108008585/108018573/108013466/108016761/108021383/108004904/108015384/108018232/108005197/108016066/108006062/108006176/108014334/108008129	LOC108018062/LOC108006056/LOC108010196/LOC108013223/LOC108008328/LOC108015755/LOC108014690/LOC108015010/LOC108014729/LOC108011927/LOC108010779/LOC108010063/LOC108016313/LOC108008585/LOC108018573/LOC108013466/LOC108016761/LOC108021383/LOC108004904/LOC108015384/LOC108018232/LOC108005197/LOC108016066/LOC108006062/LOC108006176/LOC108014334/LOC108008129	dme:Dmel_CG2135/dme:Dmel_CG6649/dme:Dmel_CG15661/dme:Dmel_CG9165/dme:Dmel_CG3017/dme:Dmel_CG5394/dme:Dmel_CG5724/dme:Dmel_CG1885/dme:Dmel_CG14716/dme:Dmel_CG9481/dme:Dmel_CG2098/dme:Dmel_CG3803/dme:Dmel_CG17322/dme:Dmel_CG4414/dme:Dmel_CG6022/dme:Dmel_CG10335/dme:Dmel_CG8971/dme:Dmel_CG5037/dme:Dmel_CG10178/dme:Dmel_CG2788/dme:Dmel_CG15117/dme:Dmel_CG17323/dme:Dmel_CG6475/dme:Dmel_CG6633/dme:Dmel…	27	22	108006056/108010196/108013223/108015755/108014690/108015010/108014729/108011927/108010779/108010063/108008585/108018573/108013466/108016761/108021383/108004904/108018232/108005197/108006062/108006176/108014334/108008129	5	108018062/108008328/108016313/108015384/108016066
dme00790	Folate biosynthesis	23/2198	37/2964	0.964897927195275	0.999997817856507	108021084/108013534/108004762/108012160/108016804/108021835/108017817/108021132/108012381/108010716/108018360/108008013/108011430/108008469/108017666/108011838/108010031/108014592/108010687/108006855/108011748/108013537/108014305	LOC108021084/LOC108013534/LOC108004762/LOC108012160/LOC108016804/LOC108021835/LOC108017817/LOC108021132/LOC108012381/LOC108010716/LOC108018360/LOC108008013/LOC108011430/LOC108008469/LOC108017666/LOC108011838/LOC108010031/LOC108014592/LOC108010687/LOC108006855/LOC108011748/LOC108013537/LOC108014305	dme:Dmel_CG31773/dme:Dmel_CG6781/dme:Dmel_CG12117/dme:Dmel_CG1462/dme:Dmel_CG2945/dme:Dmel_CG12116/dme:Dmel_CG9436/dme:Dmel_CG16784/dme:Dmel_CG4665/dme:Dmel_CG6083/dme:Dmel_CG10827/dme:Dmel_CG8147/dme:Dmel_CG10592/dme:Dmel_CG3290/dme:Dmel_CG10238/dme:Dmel_CG12766/dme:Dmel_CG9441/dme:Dmel_CG5150/dme:Dmel_CG6084/dme:Dmel_CG7399/dme:Dmel_CG10638/dme:Dmel_CG6673/dme:Dmel_CG1963	23	17	108013534/108004762/108016804/108021835/108017817/108021132/108012381/108018360/108008013/108011430/108008469/108017666/108011838/108014592/108011748/108013537/108014305	6	108021084/108012160/108010716/108010031/108010687/108006855
dme00230	Purine metabolism	64/2198	97/2964	0.974110101833123	0.999997817856507	108008420/108021425/108005933/108013380/108015550/108017623/108012157/108011785/108017201/108013599/108004751/108008665/108009128/108012414/108011980/108015541/108011393/108006301/108020495/108009461/108005554/108010185/108011978/108010150/108013441/108009138/108005906/108008656/108005407/108013093/108008429/108013105/108011638/108021226/108010877/108020248/108010792/108005137/108017402/108009661…	LOC108008420/LOC108021425/LOC108005933/LOC108013380/LOC108015550/LOC108017623/LOC108012157/LOC108011785/LOC108017201/LOC108013599/LOC108004751/LOC108008665/LOC108009128/LOC108012414/LOC108011980/LOC108015541/LOC108011393/LOC108006301/LOC108020495/LOC108009461/LOC108005554/LOC108010185/LOC108011978/LOC108010150/LOC108013441/LOC108009138/LOC108005906/LOC108008656/LOC108005407/LOC108013093/LOC108008…	dme:Dmel_CG8975/dme:Dmel_CG5371/dme:Dmel_CG7171/dme:Dmel_CG16758/dme:Dmel_CG32178/dme:Dmel_CG11249/dme:Dmel_CG15547/dme:Dmel_CG2867/dme:Dmel_CG8362/dme:Dmel_CG12229/dme:Dmel_CG1799/dme:Dmel_CG10143/dme:Dmel_CG2964/dme:Dmel_CG11811/dme:Dmel_CG17176/dme:Dmel_CG5998/dme:Dmel_CG44007/dme:Dmel_CG9533/dme:Dmel_CG7069/dme:Dmel_CG45019/dme:Dmel_CG7978/dme:Dmel_CG30103/dme:Dmel_CG17174/dme:Dmel_CG8073/dme…	64	22	108008420/108021425/108005933/108011785/108004751/108012414/108009138/108005407/108008429/108011638/108021226/108020248/108010792/108016829/108005639/108010493/108010996/108019427/108008412/108012918/108020538/108010184	42	108013380/108015550/108017623/108012157/108017201/108013599/108008665/108009128/108011980/108015541/108011393/108006301/108020495/108009461/108005554/108010185/108011978/108010150/108013441/108005906/108008656/108013093/108013105/108010877/108005137/108017402/108009661/108005381/108009480/108021327/108012599/108013470/108020525/108009694/108004915/108006947/108017311/108013541/108011050/108007018…
dme02010	ABC transporters	12/2198	21/2964	0.974566266859198	0.999997817856507	108021143/108021708/108012701/108014288/108020078/108010328/108018174/108015543/108012292/108014582/108016605/108015714	LOC108021143/LOC108021708/LOC108012701/LOC108014288/LOC108020078/LOC108010328/LOC108018174/LOC108015543/LOC108012292/LOC108014582/LOC108016605/LOC108015714	dme:Dmel_CG7627/dme:Dmel_CG9270/dme:Dmel_CG42816/dme:Dmel_CG6214/dme:Dmel_CG31213/dme:Dmel_CG8799/dme:Dmel_CG3879/dme:Dmel_CG6052/dme:Dmel_CG10226/dme:Dmel_CG4225/dme:Dmel_CG3156/dme:Dmel_CG4562	12	4	108021143/108014582/108016605/108015714	8	108021708/108012701/108014288/108020078/108010328/108018174/108015543/108012292
dme04150	mTOR signaling pathway	63/2198	96/2964	0.977886861791952	0.999997817856507	108012712/108011983/108012673/108010780/108008700/108014998/108006846/108014928/108013725/108015099/108011655/108021546/108009598/108013323/108011975/108009243/108019722/108006749/108012363/108018075/108014182/108005646/108004731/108016954/108010075/108017076/108020435/108010583/108014616/108015746/108016836/108015519/108005383/108017839/108008064/108005432/108017493/108019747/108020634/108014482…	LOC108012712/LOC108011983/LOC108012673/LOC108010780/LOC108008700/LOC108014998/LOC108006846/LOC108014928/LOC108013725/LOC108015099/LOC108011655/LOC108021546/LOC108009598/LOC108013323/LOC108011975/LOC108009243/LOC108019722/LOC108006749/LOC108012363/LOC108018075/LOC108014182/LOC108005646/LOC108004731/LOC108016954/LOC108010075/LOC108017076/LOC108020435/LOC108010583/LOC108014616/LOC108015746/LOC108016…	dme:Dmel_CG8023/dme:Dmel_CG5075/dme:Dmel_CG10124/dme:Dmel_CG31003/dme:Dmel_CG13167/dme:Dmel_CG15793/dme:Dmel_CG8277/dme:Dmel_CG32859/dme:Dmel_CG5020/dme:Dmel_CG2621/dme:Dmel_CG9772/dme:Dmel_CG5671/dme:Dmel_CG8416/dme:Dmel_CG10944/dme:Dmel_CG12403/dme:Dmel_CG6622/dme:Dmel_CG8722/dme:Dmel_CG1088/dme:Dmel_CG4035/dme:Dmel_CG5686/dme:Dmel_CG6213/dme:Dmel_CG4969/dme:Dmel_CG4626/dme:Dmel_CG2845/dme:Dmel…	63	30	108014998/108011655/108019722/108012363/108014182/108004731/108016954/108010075/108017076/108010583/108015746/108015519/108005383/108017839/108017493/108019747/108020634/108020679/108017809/108017883/108012902/108021422/108011563/108014834/108006069/108004815/108021356/108020911/108013488/108010464	33	108012712/108011983/108012673/108010780/108008700/108006846/108014928/108013725/108015099/108021546/108009598/108013323/108011975/108009243/108006749/108018075/108005646/108020435/108014616/108016836/108008064/108005432/108014482/108020944/108005993/108007276/108006823/108005624/108013038/108012830/108019728/108010983/108009094
dme00040	Pentose and glucuronate interconversions	28/2198	46/2964	0.984783331734341	0.999997817856507	108018062/108006056/108020389/108019536/108010196/108013205/108017817/108014690/108013427/108010716/108011927/108016313/108008585/108008718/108011838/108010687/108004904/108015384/108011748/108018232/108005197/108016066/108011219/108020103/108006062/108008129/108021575/108016365	LOC108018062/LOC108006056/LOC108020389/LOC108019536/LOC108010196/LOC108013205/LOC108017817/LOC108014690/LOC108013427/LOC108010716/LOC108011927/LOC108016313/LOC108008585/LOC108008718/LOC108011838/LOC108010687/LOC108004904/LOC108015384/LOC108011748/LOC108018232/LOC108005197/LOC108016066/LOC108011219/LOC108020103/LOC108006062/LOC108008129/LOC108021575/LOC108016365	dme:Dmel_CG2135/dme:Dmel_CG6649/dme:Dmel_CG3597/dme:Dmel_CG13280/dme:Dmel_CG15661/dme:Dmel_CG4347/dme:Dmel_CG9436/dme:Dmel_CG5724/dme:Dmel_CG10072/dme:Dmel_CG6083/dme:Dmel_CG9481/dme:Dmel_CG17322/dme:Dmel_CG4414/dme:Dmel_CG10131/dme:Dmel_CG12766/dme:Dmel_CG6084/dme:Dmel_CG10178/dme:Dmel_CG2788/dme:Dmel_CG10638/dme:Dmel_CG15117/dme:Dmel_CG17323/dme:Dmel_CG6475/dme:Dmel_CG7322/dme:Dmel_CG4649/dme:D…	28	19	108006056/108020389/108010196/108017817/108014690/108013427/108011927/108008585/108008718/108011838/108004904/108011748/108018232/108005197/108011219/108006062/108008129/108021575/108016365	9	108018062/108019536/108013205/108010716/108016313/108010687/108015384/108016066/108020103
dme00730	Thiamine metabolism	9/2198	17/2964	0.98479108761716	0.999997817856507	108012160/108009138/108018360/108008013/108012918/108011430/108008469/108014592/108021246	LOC108012160/LOC108009138/LOC108018360/LOC108008013/LOC108012918/LOC108011430/LOC108008469/LOC108014592/LOC108021246	dme:Dmel_CG1462/dme:Dmel_CG3140/dme:Dmel_CG10827/dme:Dmel_CG8147/dme:Dmel_CG17146/dme:Dmel_CG10592/dme:Dmel_CG3290/dme:Dmel_CG5150/dme:Dmel_CG12264	9	8	108009138/108018360/108008013/108012918/108011430/108008469/108014592/108021246	1	108012160
dme00053	Ascorbate and aldarate metabolism	17/2198	30/2964	0.989263378344619	0.999997817856507	108006056/108010196/108012469/108019318/108014690/108013427/108011927/108016313/108008585/108004904/108020452/108015384/108005197/108016066/108006062/108008129/108016112	LOC108006056/LOC108010196/LOC108012469/LOC108019318/LOC108014690/LOC108013427/LOC108011927/LOC108016313/LOC108008585/LOC108004904/LOC108020452/LOC108015384/LOC108005197/LOC108016066/LOC108006062/LOC108008129/LOC108016112	dme:Dmel_CG6649/dme:Dmel_CG15661/dme:Dmel_CG6910/dme:Dmel_CG3752/dme:Dmel_CG5724/dme:Dmel_CG10072/dme:Dmel_CG9481/dme:Dmel_CG17322/dme:Dmel_CG4414/dme:Dmel_CG10178/dme:Dmel_CG9629/dme:Dmel_CG2788/dme:Dmel_CG17323/dme:Dmel_CG6475/dme:Dmel_CG6633/dme:Dmel_CG4302/dme:Dmel_CG31075	17	13	108006056/108010196/108019318/108014690/108013427/108011927/108008585/108004904/108020452/108005197/108006062/108008129/108016112	4	108012469/108016313/108015384/108016066
dme00981	Insect hormone biosynthesis	14/2198	26/2964	0.993179038170719	0.999997817856507	108019318/108017786/108015112/108004847/108018147/108006281/108020479/108008525/108011444/108004556/108010503/108018148/108020480/108016112	LOC108019318/LOC108017786/LOC108015112/LOC108004847/LOC108018147/LOC108006281/LOC108020479/LOC108008525/LOC108011444/LOC108004556/LOC108010503/LOC108018148/LOC108020480/LOC108016112	dme:Dmel_CG3752/dme:Dmel_CG15106/dme:Dmel_CG10962/dme:Dmel_CG6578/dme:Dmel_CG15101/dme:Dmel_CG15739/dme:Dmel_CG40485/dme:Dmel_CG17330/dme:Dmel_CG10594/dme:Dmel_CG1386/dme:Dmel_CG9150/dme:Dmel_CG15102/dme:Dmel_CG40486/dme:Dmel_CG31075	14	10	108019318/108017786/108015112/108004847/108018147/108006281/108020479/108011444/108018148/108016112	4	108008525/108004556/108010503/108020480
dme04070	Phosphatidylinositol signaling system	39/2198	64/2964	0.993624343402096	0.999997817856507	108013099/108009537/108015258/108016816/108021546/108019843/108011626/108012849/108014920/108019695/108009243/108006802/108009439/108007566/108019844/108007565/108019955/108005293/108015713/108009423/108016277/108017076/108009755/108016086/108013032/108007572/108009617/108011112/108020385/108020249/108019143/108009433/108009254/108020858/108012361/108017034/108020911/108006310/108009581	LOC108013099/LOC108009537/LOC108015258/LOC108016816/LOC108021546/LOC108019843/LOC108011626/LOC108012849/LOC108014920/LOC108019695/LOC108009243/LOC108006802/LOC108009439/LOC108007566/LOC108019844/LOC108007565/LOC108019955/LOC108005293/LOC108015713/LOC108009423/LOC108016277/LOC108017076/LOC108009755/LOC108016086/LOC108013032/LOC108007572/LOC108009617/LOC108011112/LOC108020385/LOC108020249/LOC108019…	dme:Dmel_CG9389/dme:Dmel_CG34361/dme:Dmel_CG8472/dme:Dmel_CG3620/dme:Dmel_CG5671/dme:Dmel_CG30378/dme:Dmel_CG31960/dme:Dmel_CG7962/dme:Dmel_CG42667/dme:Dmel_CG13898/dme:Dmel_CG6622/dme:Dmel_CG15855/dme:Dmel_CG10082/dme:Dmel_CG17769/dme:Dmel_CG11165/dme:Dmel_CG17770/dme:Dmel_CG13688/dme:Dmel_CG45017/dme:Dmel_CG9115/dme:Dmel_CG13526/dme:Dmel_CG2929/dme:Dmel_CG4141/dme:Dmel_CG3682/dme:Dmel_CG34384/d…	39	8	108019955/108015713/108017076/108009617/108011112/108009254/108020911/108009581	31	108013099/108009537/108015258/108016816/108021546/108019843/108011626/108012849/108014920/108019695/108009243/108006802/108009439/108007566/108019844/108007565/108005293/108009423/108016277/108009755/108016086/108013032/108007572/108020385/108020249/108019143/108009433/108020858/108012361/108017034/108006310
dme00510	N-Glycan biosynthesis	19/2198	34/2964	0.994095782307537	0.999997817856507	108021252/108010121/108010666/108015167/108015846/108010016/108005046/108021263/108005055/108016863/108021245/108007383/108013414/108007580/108005363/108011959/108016883/108017621/108005467	LOC108021252/LOC108010121/LOC108010666/LOC108015167/LOC108015846/LOC108010016/LOC108005046/LOC108021263/LOC108005055/LOC108016863/LOC108021245/LOC108007383/LOC108013414/LOC108007580/LOC108005363/LOC108011959/LOC108016883/LOC108017621/LOC108005467	dme:Dmel_CG7840/dme:Dmel_CG13431/dme:Dmel_CG42275/dme:Dmel_CG1518/dme:Dmel_CG18802/dme:Dmel_CG4084/dme:Dmel_CG7748/dme:Dmel_CG33303/dme:Dmel_CG11851/dme:Dmel_CG10166/dme:Dmel_CG7830/dme:Dmel_CG18012/dme:Dmel_CG9384/dme:Dmel_CG5091/dme:Dmel_CG6308/dme:Dmel_CG31849/dme:Dmel_CG4542/dme:Dmel_CG11306/dme:Dmel_CG2448	19	12	108021252/108015167/108010016/108005055/108016863/108007383/108007580/108005363/108011959/108016883/108017621/108005467	7	108010121/108010666/108015846/108005046/108021263/108021245/108013414
dme00350	Tyrosine metabolism	11/2198	22/2964	0.996253604717158	0.999997817856507	108020645/108009336/108018129/108018944/108012088/108013382/108008646/108007865/108016111/108014424/108018055	LOC108020645/LOC108009336/LOC108018129/LOC108018944/LOC108012088/LOC108013382/LOC108008646/LOC108007865/LOC108016111/LOC108014424/LOC108018055	dme:Dmel_CG13611/dme:Dmel_CG42639/dme:Dmel_CG11140/dme:Dmel_CG1543/dme:Dmel_CG6598/dme:Dmel_CG10697/dme:Dmel_CG42640/dme:Dmel_CG10501/dme:Dmel_CG9363/dme:Dmel_CG5793/dme:Dmel_CG30446	11	3	108009336/108012088/108013382	8	108020645/108018129/108018944/108008646/108007865/108016111/108014424/108018055
dme00980	Metabolism of xenobiotics by cytochrome P450	37/2198	63/2964	0.997773256673644	0.999997817856507	108017861/108006056/108007821/108020389/108019536/108010196/108018129/108005471/108017844/108017130/108008276/108014690/108012088/108007820/108011927/108007773/108019880/108016313/108008585/108008435/108017832/108009510/108017881/108004904/108009150/108015384/108007771/108005197/108016066/108017780/108006062/108017848/108018222/108017833/108018356/108008129/108021575	LOC108017861/LOC108006056/LOC108007821/LOC108020389/LOC108019536/LOC108010196/LOC108018129/LOC108005471/LOC108017844/LOC108017130/LOC108008276/LOC108014690/LOC108012088/LOC108007820/LOC108011927/LOC108007773/LOC108019880/LOC108016313/LOC108008585/LOC108008435/LOC108017832/LOC108009510/LOC108017881/LOC108004904/LOC108009150/LOC108015384/LOC108007771/LOC108005197/LOC108016066/LOC108017780/LOC108006…	dme:Dmel_CG17523/dme:Dmel_CG6649/dme:Dmel_CG10091/dme:Dmel_CG3597/dme:Dmel_CG13280/dme:Dmel_CG15661/dme:Dmel_CG11140/dme:Dmel_CG33178/dme:Dmel_CG5224/dme:Dmel_CG33546/dme:Dmel_CG8938/dme:Dmel_CG5724/dme:Dmel_CG6598/dme:Dmel_CG10045/dme:Dmel_CG9481/dme:Dmel_CG4181/dme:Dmel_CG4688/dme:Dmel_CG17322/dme:Dmel_CG4414/dme:Dmel_CG30005/dme:Dmel_CG5164/dme:Dmel_CG11784/dme:Dmel_CG17522/dme:Dmel_CG10178/dm…	37	28	108006056/108007821/108020389/108010196/108005471/108017844/108017130/108014690/108012088/108007820/108011927/108007773/108019880/108008585/108008435/108017832/108009510/108004904/108009150/108007771/108005197/108017780/108006062/108017848/108018222/108017833/108008129/108021575	9	108017861/108019536/108018129/108008276/108016313/108017881/108015384/108016066/108018356
dme00982	Drug metabolism - cytochrome P450	36/2198	62/2964	0.998325698981084	0.999997817856507	108017861/108006056/108007821/108020645/108010196/108018129/108005471/108017844/108017130/108008276/108014690/108012088/108007820/108011927/108007773/108019880/108016313/108008585/108008435/108017832/108009510/108017881/108004904/108009150/108015384/108008562/108007771/108005197/108016066/108017780/108006062/108017848/108018222/108017833/108018356/108008129	LOC108017861/LOC108006056/LOC108007821/LOC108020645/LOC108010196/LOC108018129/LOC108005471/LOC108017844/LOC108017130/LOC108008276/LOC108014690/LOC108012088/LOC108007820/LOC108011927/LOC108007773/LOC108019880/LOC108016313/LOC108008585/LOC108008435/LOC108017832/LOC108009510/LOC108017881/LOC108004904/LOC108009150/LOC108015384/LOC108008562/LOC108007771/LOC108005197/LOC108016066/LOC108017780/LOC108006…	dme:Dmel_CG17523/dme:Dmel_CG6649/dme:Dmel_CG10091/dme:Dmel_CG13611/dme:Dmel_CG15661/dme:Dmel_CG11140/dme:Dmel_CG33178/dme:Dmel_CG5224/dme:Dmel_CG33546/dme:Dmel_CG8938/dme:Dmel_CG5724/dme:Dmel_CG6598/dme:Dmel_CG10045/dme:Dmel_CG9481/dme:Dmel_CG4181/dme:Dmel_CG4688/dme:Dmel_CG17322/dme:Dmel_CG4414/dme:Dmel_CG30005/dme:Dmel_CG5164/dme:Dmel_CG11784/dme:Dmel_CG17522/dme:Dmel_CG10178/dme:Dmel_CG30000/d…	36	27	108006056/108007821/108010196/108005471/108017844/108017130/108014690/108012088/108007820/108011927/108007773/108019880/108008585/108008435/108017832/108009510/108004904/108009150/108008562/108007771/108005197/108017780/108006062/108017848/108018222/108017833/108008129	9	108017861/108020645/108018129/108008276/108016313/108017881/108015384/108016066/108018356
dme00983	Drug metabolism - other enzymes	55/2198	91/2964	0.998787994598638	0.999997817856507	108008420/108017861/108021425/108008930/108018062/108008568/108012157/108006056/108017201/108004751/108007821/108016136/108021583/108006139/108010196/108005471/108017844/108009672/108017130/108021226/108014690/108007820/108010792/108011927/108007773/108019880/108016313/108016271/108008585/108008435/108015341/108017832/108009510/108017881/108014053/108006123/108004904/108009150/108015384/108018232…	LOC108008420/LOC108017861/LOC108021425/LOC108008930/LOC108018062/LOC108008568/LOC108012157/LOC108006056/LOC108017201/LOC108004751/LOC108007821/LOC108016136/LOC108021583/LOC108006139/LOC108010196/LOC108005471/LOC108017844/LOC108009672/LOC108017130/LOC108021226/LOC108014690/LOC108007820/LOC108010792/LOC108011927/LOC108007773/LOC108019880/LOC108016313/LOC108016271/LOC108008585/LOC108008435/LOC108015…	dme:Dmel_CG8975/dme:Dmel_CG17523/dme:Dmel_CG5371/dme:Dmel_CG4584/dme:Dmel_CG2135/dme:Dmel_CG3788/dme:Dmel_CG15547/dme:Dmel_CG6649/dme:Dmel_CG8362/dme:Dmel_CG1799/dme:Dmel_CG10091/dme:Dmel_CG6330/dme:Dmel_CG8349/dme:Dmel_CG3593/dme:Dmel_CG15661/dme:Dmel_CG33178/dme:Dmel_CG5224/dme:Dmel_CG4798/dme:Dmel_CG33546/dme:Dmel_CG8891/dme:Dmel_CG5724/dme:Dmel_CG10045/dme:Dmel_CG2210/dme:Dmel_CG9481/dme:Dmel…	55	40	108008420/108021425/108008930/108006056/108004751/108007821/108006139/108010196/108005471/108017844/108009672/108017130/108021226/108014690/108007820/108010792/108011927/108007773/108019880/108008585/108008435/108015341/108017832/108009510/108014053/108006123/108004904/108009150/108018232/108021585/108007771/108005197/108017780/108020609/108012386/108006062/108017848/108018222/108017833/108008129	15	108017861/108018062/108008568/108012157/108017201/108016136/108021583/108016313/108016271/108017881/108015384/108016066/108007018/108018356/108014322
dme04140	Autophagy - animal	61/2198	100/2964	0.998864499206557	0.999997817856507	108014998/108021018/108020198/108018102/108005426/108021546/108008048/108005376/108004744/108004757/108018075/108006353/108013741/108021206/108017076/108009934/108021228/108010055/108020050/108015746/108019875/108021167/108005790/108005735/108004843/108017493/108008840/108011281/108019747/108013467/108015179/108015767/108004592/108015511/108020788/novel.739/108009687/108019166/108009254/108020827…	LOC108014998/LOC108021018/LOC108020198/LOC108018102/LOC108005426/LOC108021546/LOC108008048/LOC108005376/LOC108004744/LOC108004757/LOC108018075/LOC108006353/LOC108013741/LOC108021206/LOC108017076/LOC108009934/LOC108021228/LOC108010055/LOC108020050/LOC108015746/LOC108019875/LOC108021167/LOC108005790/LOC108005735/LOC108004843/LOC108017493/LOC108008840/LOC108011281/LOC108019747/LOC108013467/LOC108015…	dme:Dmel_CG15793/dme:Dmel_CG13095/dme:Dmel_CG11347/dme:Dmel_CG6692/dme:Dmel_CG9946/dme:Dmel_CG5671/dme:Dmel_CG12066/dme:Dmel_CG42349/dme:Dmel_CG32675/dme:Dmel_CG12334/dme:Dmel_CG5686/dme:Dmel_CG31852/dme:Dmel_CG10992/dme:Dmel_CG4428/dme:Dmel_CG4141/dme:Dmel_CG31661/dme:Dmel_CG3305/dme:Dmel_CG31926/dme:Dmel_CG1167/dme:Dmel_CG6147/dme:Dmel_CG4379/dme:Dmel_CG8678/dme:Dmel_CG8287/dme:Dmel_CG1347/dme:…	61	30	108014998/108021018/108018102/108005426/108006353/108013741/108021206/108017076/108009934/108010055/108015746/108017493/108011281/108019747/108015179/108009687/108019166/108009254/108017875/108021826/108007207/108019179/108011563/108010761/108014834/novel.752/108010833/108021037/108020911/108009581	31	108020198/108021546/108008048/108005376/108004744/108004757/108018075/108021228/108020050/108019875/108021167/108005790/108005735/108004843/108008840/108013467/108015767/108004592/108015511/108020788/novel.739/108020827/108006334/108007276/108013038/108010983/108015332/108014428/108020787/108006310/108011912
dme00830	Retinol metabolism	15/2198	31/2964	0.999478986892144	0.999997817856507	108006056/108010196/108019527/108014690/108012088/108021611/108011927/108016313/108008585/108004904/108015384/108005197/108016066/108006062/108008129	LOC108006056/LOC108010196/LOC108019527/LOC108014690/LOC108012088/LOC108021611/LOC108011927/LOC108016313/LOC108008585/LOC108004904/LOC108015384/LOC108005197/LOC108016066/LOC108006062/LOC108008129	dme:Dmel_CG6649/dme:Dmel_CG15661/dme:Dmel_CG31991/dme:Dmel_CG5724/dme:Dmel_CG6598/dme:Dmel_CG15629/dme:Dmel_CG9481/dme:Dmel_CG17322/dme:Dmel_CG4414/dme:Dmel_CG10178/dme:Dmel_CG2788/dme:Dmel_CG17323/dme:Dmel_CG6475/dme:Dmel_CG6633/dme:Dmel_CG4302	15	12	108006056/108010196/108019527/108014690/108012088/108021611/108011927/108008585/108004904/108005197/108006062/108008129	3	108016313/108015384/108016066
dme00562	Inositol phosphate metabolism	25/2198	47/2964	0.999489462192651	0.999997817856507	108013099/108016816/108021546/108012469/108019955/108005293/108015713/108016277/108017076/108009755/108013032/108009617/108011112/108020385/108020249/108019143/108009433/108009254/108020922/108020858/108012361/108017034/108006310/108004595/108009581	LOC108013099/LOC108016816/LOC108021546/LOC108012469/LOC108019955/LOC108005293/LOC108015713/LOC108016277/LOC108017076/LOC108009755/LOC108013032/LOC108009617/LOC108011112/LOC108020385/LOC108020249/LOC108019143/LOC108009433/LOC108009254/LOC108020922/LOC108020858/LOC108012361/LOC108017034/LOC108006310/LOC108004595/LOC108009581	dme:Dmel_CG9389/dme:Dmel_CG3620/dme:Dmel_CG5671/dme:Dmel_CG6910/dme:Dmel_CG13688/dme:Dmel_CG45017/dme:Dmel_CG9115/dme:Dmel_CG2929/dme:Dmel_CG4141/dme:Dmel_CG3682/dme:Dmel_CG7004/dme:Dmel_CG9985/dme:Dmel_CG9784/dme:Dmel_CG17471/dme:Dmel_CG4574/dme:Dmel_CG9245/dme:Dmel_CG6355/dme:Dmel_CG6542/dme:Dmel_CG17840/dme:Dmel_CG3028/dme:Dmel_CG9128/dme:Dmel_CG7956/dme:Dmel_CG3632/dme:Dmel_CG4317/dme:Dmel_CG…	25	8	108019955/108015713/108017076/108009617/108011112/108009254/108020922/108009581	17	108013099/108016816/108021546/108012469/108005293/108016277/108009755/108013032/108020385/108020249/108019143/108009433/108020858/108012361/108017034/108006310/108004595
dme04080	Neuroactive ligand-receptor interaction	26/2198	50/2964	0.99980996988335	0.999997817856507	108020303/108011139/108015949/108017731/108018926/108020420/108021108/108010071/108018183/108008176/108009834/108021155/108010270/108016871/108021586/108010272/108008666/108018289/108014387/108016407/108008523/108009349/108016231/108012051/108015841/108008607	LOC108020303/LOC108011139/LOC108015949/LOC108017731/LOC108018926/LOC108020420/LOC108021108/LOC108010071/LOC108018183/LOC108008176/LOC108009834/LOC108021155/LOC108010270/LOC108016871/LOC108021586/LOC108010272/LOC108008666/LOC108018289/LOC108014387/LOC108016407/LOC108008523/LOC108009349/LOC108016231/LOC108012051/LOC108015841/LOC108008607	dme:Dmel_CG2789/dme:Dmel_CG5055/dme:Dmel_CG9564/dme:Dmel_CG15113/dme:Dmel_CG17336/dme:Dmel_CG11144/dme:Dmel_CG3022/dme:Dmel_CG18681/dme:Dmel_CG16720/dme:Dmel_CG12386/dme:Dmel_CG4356/dme:Dmel_CG15274/dme:Dmel_CG12350/dme:Dmel_CG33513/dme:Dmel_CG11325/dme:Dmel_CG12388/dme:Dmel_CG7754/dme:Dmel_CG8784/dme:Dmel_CG6706/dme:Dmel_CG9652/dme:Dmel_CG8422/dme:Dmel_CG12370/dme:Dmel_CG2902/dme:Dmel_CG7665/dme…	26	7	108020303/108015949/108010071/108008176/108010270/108010272/108008666	19	108011139/108017731/108018926/108020420/108021108/108018183/108009834/108021155/108016871/108021586/108018289/108014387/108016407/108008523/108009349/108016231/108012051/108015841/108008607
dme04136	Autophagy - other	10/2198	24/2964	0.999842976162012	0.999997817856507	108004757/108006353/108021206/108021167/108004843/108015511/108007276/108021826/108019179/108009581	LOC108004757/LOC108006353/LOC108021206/LOC108021167/LOC108004843/LOC108015511/LOC108007276/LOC108021826/LOC108019179/LOC108009581	dme:Dmel_CG12334/dme:Dmel_CG31852/dme:Dmel_CG4428/dme:Dmel_CG8678/dme:Dmel_CG7053/dme:Dmel_CG31033/dme:Dmel_CG10967/dme:Dmel_CG1643/dme:Dmel_CG7109/dme:Dmel_CG5373	10	5	108006353/108021206/108021826/108019179/108009581	5	108004757/108021167/108004843/108015511/108007276
dme00190	Oxidative phosphorylation	72/2198	128/2964	0.999997817856507	0.999997817856507	108015231/108011983/108021694/108008700/108017785/108018092/108020726/108014945/108017975/108006101/108021512/108014224/108011975/108007447/108009575/108012735/108006749/108021424/108006064/108017517/108019802/108011016/108014182/108019996/108009734/108017064/108009763/108014616/108016836/108021638/108017839/108010063/108008064/108005432/108015729/108004877/108013920/108010533/108016874/108007652…	LOC108015231/LOC108011983/LOC108021694/LOC108008700/LOC108017785/LOC108018092/LOC108020726/LOC108014945/LOC108017975/LOC108006101/LOC108021512/LOC108014224/LOC108011975/LOC108007447/LOC108009575/LOC108012735/LOC108006749/LOC108021424/LOC108006064/LOC108017517/LOC108019802/LOC108011016/LOC108014182/LOC108019996/LOC108009734/LOC108017064/LOC108009763/LOC108014616/LOC108016836/LOC108021638/LOC108017…	dme:Dmel_CG10396/dme:Dmel_CG5075/dme:Dmel_CG11043/dme:Dmel_CG13167/dme:Dmel_CG30093/dme:Dmel_CG30329/dme:Dmel_CG14077/dme:Dmel_CG7349/dme:Dmel_CG8102/dme:Dmel_CG18193/dme:Dmel_CG31644/dme:Dmel_CG5718/dme:Dmel_CG12403/dme:Dmel_CG6914/dme:Dmel_CG11423/dme:Dmel_CG6485/dme:Dmel_CG1088/dme:Dmel_CG7211/dme:Dmel_CG6629/dme:Dmel_CG7678/dme:Dmel_CG30354/dme:Dmel_CG4624/dme:Dmel_CG6213/dme:Dmel_CG14909/dme…	72	28	108017517/108014182/108021638/108017839/108010063/108016874/108007652/108008640/108015451/108012485/108015186/108021383/108017809/108009627/108009913/108015056/108012422/108006278/108012642/108015256/108007152/108021507/108005640/108008540/108007492/108008322/108008639/108007258	44	108015231/108011983/108021694/108008700/108017785/108018092/108020726/108014945/108017975/108006101/108021512/108014224/108011975/108007447/108009575/108012735/108006749/108021424/108006064/108019802/108011016/108019996/108009734/108017064/108009763/108014616/108016836/108008064/108005432/108015729/108004877/108013920/108010533/108014843/108007658/108014633/108007842/108008376/108009960/108017065…
