# Supplementary material for: Transcriptome analysis of sex-biased gene expression in the spotted-wing Drosophila, Drosophila suzukii (Matsumura)
Source: G3 (Bethesda). 2022 May 19;12(8):jkac127. doi: 10.1093/g3journal/jkac127 (PMC9339319; doi:10.1093/g3journal/jkac127)
Supplement: jkac127_Table_S8 [file jkac127_table_s8.xlsx]

## Sheet: FmalevsMale_SE_significant
GeneID	geneSymbol	chr	strand	exonStart_0base	exonEnd	upstreamES	upstreamEE	downstreamES	downstreamEE	IJC_SAMPLE_1	SJC_SAMPLE_1	IJC_SAMPLE_2	SJC_SAMPLE_2	IncFormLen	SkipFormLen	PValue	FDR	IncLevel1	IncLevel2	IncLevelDifference
108017978	NA	NW_016026300.1	-	788714	788744	788242	788345	789163	789309	2,4,1	51,80,52	9,20,21	60,79,54	179	149	9.34e-05	0.00144649	0.032,0.04,0.016	0.111,0.174,0.245	-0.147
108010634	NA	NW_016024460.1	+	203144	203252	201010	201761	203333	203596	59,100,72	29,4,27	49,67,51	79,81,95	257	149	3.72e-06	7.75e-05	0.541,0.935,0.607	0.264,0.324,0.237	0.419
108021009	NA	NW_016019885.1	+	1175810	1176137	1175274	1175446	1178042	1178308	24,34,14	12,13,25	104,98,125	21,38,3	476	149	0.0047938	0.0474288	0.385,0.45,0.149	0.608,0.447,0.929	-0.333
108009995	NA	NW_016024447.1	-	10948675	10948711	10948409	10948600	10948808	10949306	37,25,21	52,25,43	69,67,84	6,18,16	185	149	2.11e-12	1.07e-10	0.364,0.446,0.282	0.903,0.75,0.809	-0.457
108021229	NA	NW_016019885.1	+	2383127	2383226	2382196	2382458	2383665	2384170	0,1,0	3,3,5	14,3,3	7,5,1	248	149	5.37e-06	0.000104475	0.0,0.167,0.0	0.546,0.265,0.643	-0.429
108014375	NA	NW_016025106.1	+	471726	471735	471460	471532	472199	472312	0,0,0	4,8,10	30,163,21	30,20,13	158	149	0	0	0.0,0.0,0.0	0.485,0.885,0.604	-0.658
108013117	NA	NW_016024842.1	+	1304401	1304524	1301435	1301739	1308571	1308715	154418011430	860926805	114712781427	141917191681	272	149	1.22e-12	6.33e-11	0.496,0.516,0.493	0.307,0.289,0.317	0.197
108013117	NA	NW_016024842.1	+	1309900	1309972	1309274	1309354	1311538	1311698	111512891083	387393378	222422642697	85133113	221	149	0	0	0.66,0.689,0.659	0.946,0.92,0.941	-0.266
108013117	NA	NW_016024842.1	+	1309900	1309972	1309274	1309354	1312234	1312273	390383361	852927803	781762984	426543586	221	149	0	0	0.236,0.218,0.233	0.553,0.486,0.531	-0.294
108013117	NA	NW_016024842.1	+	1311538	1311698	1309274	1309354	1312234	1312273	172820171766	852927803	211525392622	426543586	309	149	8.83e-11	3.64e-09	0.494,0.512,0.515	0.705,0.693,0.683	-0.187
108004717	NA	NW_016019886.1	-	805176	805350	804027	804402	812742	813120	7,1,3	28,21,11	8,7,15	0,0,0	323	149	0	0	0.103,0.021,0.112	1.0,1.0,1.0	-0.921
108021788	NA	NW_016019886.1	-	893246	893394	892579	892652	893545	893649	44,41,35	6,2,9	11,21,8	19,13,11	297	149	2.05e-06	4.5e-05	0.786,0.911,0.661	0.225,0.448,0.267	0.473
108018151	NA	NW_016019885.1	+	5658396	5658711	5652120	5652921	5658893	5659371	10,27,13	1,0,0	5,17,17	8,2,2	464	149	6.8e-05	0.0011023	0.763,1.0,1.0	0.167,0.732,0.732	0.377
108016339	NA	NW_016019885.1	-	21050864	21051081	21049920	21049998	21052736	21052851	2,0,0	2,1,1	10,21,11	0,0,2	366	149	6.26e-07	1.57e-05	0.289,0.0,0.0	1.0,1.0,0.691	-0.801
108016339	NA	NW_016019885.1	-	21051303	21051565	21049914	21049998	21052736	21052851	0,0,0	2,1,1	6,4,6	0,0,2	411	149	1.97e-09	7.15e-08	0.0,0.0,0.0	1.0,1.0,0.521	-0.84
108016339	NA	NW_016019885.1	-	21052019	21052289	21049465	21049998	21052736	21052851	0,1,0	2,1,1	13,13,14	0,0,2	419	149	4.2e-09	1.42e-07	0.0,0.262,0.0	1.0,1.0,0.713	-0.817
108015177	NA	NW_016025388.1	-	3258979	3261859	3253748	3254247	3269354	3269469	119,131,95	11,11,3	235301256	2,7,6	3029	149	0.00502787	0.0491076	0.347,0.369,0.609	0.853,0.679,0.677	-0.295
108012342	NA	NW_016024842.1	+	1144803	1144860	1144477	1144638	1145388	1145472	9,14,0	16,9,11	22,29,27	0,3,5	206	149	6.52e-07	1.62e-05	0.289,0.529,0.0	1.0,0.875,0.796	-0.618
108017414	NA	NW_016019885.1	+	8593243	8593273	8592789	8592961	8595515	8595674	8,0,2	14,9,12	57,55,43	10,26,26	179	149	1.88e-06	4.2e-05	0.322,0.0,0.122	0.826,0.638,0.579	-0.533
108017414	NA	NW_016019885.1	+	8594831	8594888	8592789	8592961	8595515	8595674	5,12,10	14,9,12	2,2,0	10,26,26	206	149	8.57e-06	0.0001591	0.205,0.491,0.376	0.126,0.053,0.0	0.298
108016817	NA	NW_016025862.1	+	1034654	1034741	1033117	1033228	1037631	1037719	15,19,17	1,4,2	6,3,12	9,2,6	236	149	0.00129086	0.0147388	0.904,0.75,0.843	0.296,0.486,0.558	0.386
108005076	NA	NW_016020407.1	-	134421	134655	129188	130240	141180	141490	209196119	0,0,0	210254212	19,20,12	383	149	3.69e-09	1.3e-07	1.0,1.0,1.0	0.811,0.832,0.873	0.161
108005076	NA	NW_016020407.1	-	134421	136290	129856	130240	141180	141490	232201118	0,0,0	394481451	19,20,12	2018	149	8.47e-11	3.55e-09	1.0,1.0,1.0	0.605,0.64,0.735	0.34
108005076	NA	NW_016020407.1	-	135000	136290	134421	134655	141180	141490	64,48,30	66,47,40	172232215	54,54,38	1439	149	1e-10	4.06e-09	0.091,0.096,0.072	0.248,0.308,0.369	-0.222
108016976	NA	NW_016025862.1	-	1940452	1940670	1937260	1937557	1941909	1942234	597641568	190128130	145114721713	108127117	367	149	2.68e-12	1.33e-10	0.561,0.67,0.639	0.845,0.825,0.856	-0.219
108019754	NA	NW_016027458.1	+	1256904	1259113	1255016	1255418	1259952	1260463	48,50,41	6,9,2	215200175	6,7,1	2358	149	0.0017451	0.019558	0.336,0.26,0.564	0.694,0.644,0.917	-0.365
108020994	NA	NW_016019885.1	+	16546394	16546577	16542069	16542595	16547858	16547999	134159128	280374291	221257205	128815041162	332	149	0.000128485	0.00191703	0.177,0.16,0.165	0.072,0.071,0.073	0.095
108009074	NA	NW_016024447.1	-	13997867	13998062	13996716	13996999	13999645	13999717	21,10,10	2,0,0	29,47,43	4,7,8	344	149	0.00105579	0.0123446	0.82,1.0,1.0	0.758,0.744,0.7	0.206
108009074	NA	NW_016024447.1	-	13997993	13998062	13996716	13996999	13999645	13999717	13,5,10	2,0,0	6,12,11	4,7,8	218	149	5.68e-06	0.000108697	0.816,1.0,1.0	0.506,0.54,0.484	0.429
108009074	NA	NW_016024447.1	-	13999036	13999144	13996716	13996999	13999645	13999717	1,5,7	2,0,0	12,6,10	4,7,8	257	149	0.00414727	0.0416784	0.225,1.0,1.0	0.635,0.332,0.42	0.279
108019198	NA	NW_016026917.1	-	3101685	3101809	3100264	3100351	3103216	3103391	32,21,13	8,3,11	10,4,8	36,29,34	273	149	1.36e-07	3.89e-06	0.686,0.793,0.392	0.132,0.07,0.114	0.518
108009509	NA	NW_016024447.1	-	11697584	11697617	11696945	11697461	11698923	11699382	65,84,50	2,9,14	79,96,57	35,72,45	182	149	7.93e-07	1.91e-05	0.964,0.884,0.745	0.649,0.522,0.509	0.304
108009509	NA	NW_016024447.1	-	11698502	11698638	11696945	11697461	11698923	11699382	6,20,11	2,9,14	12,14,21	35,72,45	285	149	0.00219648	0.0237556	0.611,0.537,0.291	0.152,0.092,0.196	0.333
108009295	NA	NW_016024447.1	+	11358828	11358870	11358480	11358620	11359667	11359787	0,4,0	20,20,18	15,21,23	53,47,48	191	149	7.79e-05	0.0012457	0.0,0.135,0.0	0.181,0.258,0.272	-0.192
108016166	NA	NW_016025683.1	-	105648	106206	105457	105549	106283	106646	91,108,93	102,113,92	201245253	53,70,69	707	149	3.33e-15	2.25e-13	0.158,0.168,0.176	0.444,0.425,0.436	-0.268
108014340	NA	NW_016025100.1	-	2048	2338	1814	1943	2881	3278	10,7,15	0,0,0	5,7,2	5,4,1	439	149	1.79e-09	6.71e-08	1.0,1.0,1.0	0.253,0.373,0.404	0.657
108014340	NA	NW_016025100.1	-	2709	2826	1814	1943	2881	3278	34,24,13	0,0,0	4,10,7	5,4,1	266	149	9.43e-05	0.00145081	1.0,1.0,1.0	0.309,0.583,0.797	0.437
108011036	NA	NW_016024531.1	+	163254	163367	162784	162987	163860	163983	1,3,0	32,27,25	8,20,7	15,12,14	262	149	6.11e-07	1.55e-05	0.017,0.059,0.0	0.233,0.487,0.221	-0.288
108007072	NA	NW_016023860.1	-	142115	142691	141016	141533	142822	142933	157202116	84,78,59	188180173	218218193	725	149	3.06e-06	6.53e-05	0.278,0.347,0.288	0.151,0.145,0.156	0.154
108009662	NA	NW_016024447.1	+	7079407	7079516	7079141	7079296	7079688	7079797	414419318	126,100,81	471533533	226281236	258	149	0.000570322	0.00713991	0.655,0.708,0.694	0.546,0.523,0.566	0.141
108009662	NA	NW_016024447.1	+	7079688	7079797	7079141	7079296	7080522	7080631	89,77,60	99,140,95	170207181	70,88,73	258	149	8.24e-13	4.36e-11	0.342,0.241,0.267	0.584,0.576,0.589	-0.3
108009662	NA	NW_016024447.1	+	7080522	7080631	7079688	7079797	7081304	7081493	97,83,63	160120116	71,97,60	267368310	258	149	1.79e-05	0.000320439	0.259,0.285,0.239	0.133,0.132,0.101	0.139
108004684	NA	NW_016019886.1	+	528874	528953	528699	528780	529379	529458	562064735533	403540734267	643067237839	842588329577	228	149	2.33e-06	5.07e-05	0.476,0.509,0.459	0.333,0.332,0.348	0.144
108007806	NA	NW_016024390.1	-	127095	127376	125866	125907	127887	128029	430476342	119149133	757804763	127126147	430	149	0.000306856	0.00426442	0.556,0.525,0.471	0.674,0.689,0.643	-0.151
108007806	NA	NW_016024390.1	-	127205	127376	125644	125907	127887	128008	190207154	119149133	345337364	127126147	320	149	0.000188845	0.00275013	0.426,0.393,0.35	0.558,0.555,0.536	-0.16
108004844	NA	NW_016019954.1	+	261989	262097	261162	261669	263550	263817	18,10,11	22,35,23	0,2,0	32,36,25	257	149	5.28e-08	1.65e-06	0.322,0.142,0.217	0.0,0.031,0.0	0.217
108012977	NA	NW_016024842.1	+	2166906	2167057	2163223	2164229	2169149	2169300	3,5,5	0,4,4	4,3,10	0,0,0	300	149	0.00229591	0.0247065	1.0,0.383,0.383	1.0,1.0,1.0	-0.411
108019150	NA	NW_016026917.1	+	1851532	1851622	1850916	1851006	1852468	1853320	3,5,9	41,38,46	21,18,25	12,26,9	239	149	1.86e-07	5.03e-06	0.044,0.076,0.109	0.522,0.301,0.634	-0.409
108016876	NA	NW_016025862.1	+	2085020	2085053	2084717	2084797	2085130	2085303	5,10,1	14,17,21	28,26,19	3,0,0	182	149	0	0	0.226,0.325,0.038	0.884,1.0,1.0	-0.765
108006726	NA	NW_016023028.1	-	89038	89146	87305	87634	93849	94011	73,54,33	13,8,17	8,13,3	24,33,16	257	149	2.63e-11	1.16e-09	0.765,0.796,0.53	0.162,0.186,0.098	0.548
108014269	NA	NW_016025061.1	-	162641	163382	114595	114647	187658	191854	5,0,2	10,10,7	49,42,40	8,11,12	890	149	1.35e-10	5.39e-09	0.077,0.0,0.046	0.506,0.39,0.358	-0.377
108020616	NA	NW_016019885.1	+	18791355	18791370	18789830	18790379	18792243	18792348	177107146	44,31,23	239242238	18,11,10	164	149	9.06e-06	0.000166976	0.785,0.758,0.852	0.923,0.952,0.956	-0.145
108006240	NA	NW_016021714.1	+	8741	9083	6583	7257	9678	9723	0,0,1	5,3,8	4,7,11	15,10,13	491	149	0.00429338	0.042793	0.0,0.0,0.037	0.075,0.175,0.204	-0.139
108016868	NA	NW_016025862.1	-	3410388	3410431	3409564	3409870	3410532	3410674	745581798544	403240534217	735079969286	668180038430	192	149	7.68e-07	1.87e-05	0.589,0.61,0.611	0.461,0.437,0.461	0.15
108019863	NA	NW_016027458.1	+	1578331	1578361	1576074	1576181	1578910	1579150	28,26,18	31,53,29	89117127	0,0,5	179	149	0	0	0.429,0.29,0.341	1.0,1.0,0.955	-0.632
108017449	NA	NW_016026101.1	+	101998	102265	100816	101356	102689	102795	33,45,29	77,70,41	66,104,98	38,44,31	416	149	7.95e-09	2.65e-07	0.133,0.187,0.202	0.384,0.458,0.531	-0.284
108009329	NA	NW_016024447.1	+	2413074	2414888	2412174	2412307	2415161	2415234	238271190	46,26,27	614699598	36,53,33	1963	149	0.00219779	0.0237556	0.282,0.442,0.348	0.564,0.5,0.579	-0.19
108009329	NA	NW_016024447.1	+	2414861	2414888	2412174	2412307	2415161	2415407	13,3,7	46,26,27	20,41,19	36,53,33	176	149	0.00283625	0.0297318	0.193,0.089,0.18	0.32,0.396,0.328	-0.194
108009551	NA	NW_016024447.1	+	3434863	3434979	3434379	3434501	3435080	3435207	17,33,11	0,0,0	13,16,12	6,2,4	265	149	5.57e-05	0.000922262	1.0,1.0,1.0	0.549,0.818,0.628	0.335
108019165	NA	NW_016026917.1	-	3957917	3958088	3957379	3957574	3958610	3958763	16,9,9	12,24,19	13,17,9	3,9,3	320	149	0.00337675	0.0347977	0.383,0.149,0.181	0.669,0.468,0.583	-0.336
108015025	NA	NW_016025388.1	-	4697716	4697788	4696164	4696952	4698212	4698333	364441300	47,61,35	221253237	0,21,0	221	149	2.23e-05	0.000389054	0.839,0.83,0.852	1.0,0.89,1.0	-0.123
108016807	NA	NW_016025862.1	-	3646471	3646546	3645384	3645429	3647505	3647608	18,25,24	0,1,8	28,23,37	40,38,32	224	149	2.53e-07	6.77e-06	1.0,0.943,0.666	0.318,0.287,0.435	0.523
108016807	NA	NW_016025862.1	-	3652431	3652455	3650858	3651410	3656504	3656817	11,2,8	6,5,8	23,29,40	11,0,4	173	149	0.00241125	0.02572	0.612,0.256,0.463	0.643,1.0,0.896	-0.403
108021043	NA	NW_016019885.1	+	6757528	6757600	6757111	6757433	6757874	6757935	197181144	27,24,17	304348309	5,11,10	221	149	9.68e-05	0.00148026	0.831,0.836,0.851	0.976,0.955,0.954	-0.122
108020927	NA	NW_016019885.1	-	9377547	9377595	9357209	9357423	9382586	9382651	17,11,12	0,2,1	0,9,6	6,3,5	197	149	6.3e-05	0.00103456	1.0,0.806,0.901	0.0,0.694,0.476	0.512
108013889	NA	NW_016024900.1	+	385017	385279	382941	384006	385397	385558	2,2,2	0,1,0	0,4,4	3,5,2	411	149	4.63e-05	0.00077692	1.0,0.42,1.0	0.0,0.225,0.42	0.592
108007692	NA	NW_016024363.1	-	52384	53839	29396	29512	54988	55083	10,2,1	8,6,8	59,87,52	22,11,26	1604	149	0.000416146	0.00544122	0.104,0.03,0.011	0.199,0.424,0.157	-0.212
108005347	NA	NW_016020532.1	+	1675912	1676227	1674763	1675198	1678150	1678621	9,6,3	18,16,7	15,31,27	3,11,22	464	149	0.000765506	0.00926224	0.138,0.107,0.121	0.616,0.475,0.283	-0.336
108009600	NA	NW_016024447.1	+	5782792	5782954	5781926	5782518	5784363	5784407	3,1,2	24,36,19	21,24,18	22,30,31	311	149	5.63e-08	1.73e-06	0.057,0.013,0.048	0.314,0.277,0.218	-0.23
108009600	NA	NW_016024447.1	+	5782792	5782954	5781926	5782518	5784676	5785591	3,0,1	3,10,5	21,26,23	27,27,20	311	149	0.00214995	0.0236411	0.324,0.0,0.087	0.271,0.316,0.355	-0.177
108009600	NA	NW_016024447.1	+	5784363	5784407	5781926	5782518	5784676	5784722	31,47,25	3,10,5	41,40,37	27,27,20	193	149	0.000151246	0.00224286	0.889,0.784,0.794	0.54,0.534,0.588	0.268
108009600	NA	NW_016024447.1	+	5784363	5784407	5782792	5782954	5784676	5784722	7,12,7	0,0,0	22,13,8	3,5,5	193	149	0.000250054	0.00353565	1.0,1.0,1.0	0.85,0.667,0.553	0.31
108014437	NA	NW_016025150.1	-	19023	19152	17856	18859	19223	19385	285337235	2,13,0	1,2,3	19,20,9	278	149	0	0	0.987,0.933,1.0	0.027,0.051,0.152	0.897
108005480	NA	NW_016020532.1	+	2200661	2200731	2196494	2196641	2200828	2201437	217309163	11,7,8	315293279	39,39,41	219	149	0.000449048	0.00574782	0.931,0.968,0.933	0.846,0.836,0.822	0.109
108007450	NA	NW_016024319.1	+	326288	326351	325126	325258	326896	327101	126147109	55,66,26	114148117	107145118	212	149	1.37e-05	0.000248333	0.617,0.61,0.747	0.428,0.418,0.411	0.239
108013093	NA	NW_016024842.1	-	2422581	2422650	2420654	2420753	2423299	2423483	23,25,17	28,24,14	50,98,99	29,20,24	218	149	0.000538062	0.00678014	0.36,0.416,0.454	0.541,0.77,0.738	-0.273
108011688	NA	NW_016024663.1	+	172634	172667	172258	172392	173608	173869	130131115	647625533	161206132	298290235	182	149	1.38e-11	6.32e-10	0.141,0.146,0.15	0.307,0.368,0.315	-0.184
108009660	NA	NW_016024447.1	+	1412697	1412953	1411865	1412068	1422533	1423258	147272176	43,28,10	273328319	34,0,0	405	149	0.00216499	0.0236411	0.557,0.781,0.866	0.747,1.0,1.0	-0.181
108009634	NA	NW_016024447.1	-	1721976	1722297	1719666	1721388	1723243	1724260	5,1,12	33,60,53	56,63,44	18,4,4	470	149	0	0	0.046,0.005,0.067	0.497,0.833,0.777	-0.663
108010117	NA	NW_016024447.1	-	7003511	7003611	7002907	7003190	7005471	7005813	10,14,8	217233218	24,22,23	82,89,92	249	149	0.000352954	0.00474245	0.027,0.035,0.021	0.149,0.129,0.13	-0.108
108005140	NA	NW_016020532.1	-	2884477	2884564	2884134	2884230	2884630	2884739	21,18,11	20,17,7	80,62,56	11,4,16	236	149	2.62e-06	5.65e-05	0.399,0.401,0.498	0.821,0.907,0.688	-0.373
108021374	NA	NW_016019885.1	+	19082972	19083110	19081669	19081955	19083712	19083961	783813715	160133168	448560479	251255235	287	149	2.33e-11	1.05e-09	0.718,0.76,0.688	0.481,0.533,0.514	0.213
108021374	NA	NW_016019885.1	+	19082972	19083110	19081669	19081955	19083715	19083961	628588570	37,21,29	324433371	50,56,49	287	149	8.87e-05	0.0013919	0.898,0.936,0.911	0.771,0.801,0.797	0.125
108009696	NA	NW_016024447.1	+	3148220	3148385	3147757	3147894	3149744	3150179	49,60,48	0,4,2	36,49,40	16,14,5	314	149	5.2e-05	0.000866167	1.0,0.877,0.919	0.516,0.624,0.792	0.288
108009351	NA	NW_016024447.1	+	1882267	1882858	1879700	1879881	1884072	1884274	361375246	445410346	162170173	567618617	740	149	3.5e-05	0.000600071	0.14,0.156,0.125	0.054,0.052,0.053	0.087
108019846	NA	NW_016027458.1	+	917612	917744	916916	917075	918532	918664	140124118	54,49,54	96,75,76	173137133	281	149	0	0	0.579,0.573,0.537	0.227,0.225,0.233	0.335
108019846	NA	NW_016027458.1	+	917612	917744	916916	917075	919349	919481	138124115	3,3,1	95,74,75	41,49,41	281	149	0	0	0.961,0.956,0.984	0.551,0.445,0.492	0.471
108019846	NA	NW_016027458.1	+	918532	918664	916916	917075	919349	919481	51,40,45	3,3,1	157120123	41,49,41	281	149	1.65e-07	4.57e-06	0.9,0.876,0.96	0.67,0.565,0.614	0.296
108019846	NA	NW_016027458.1	+	918532	918664	917612	917744	920196	920355	56,57,79	157184148	190179186	88113122	281	149	0	0	0.159,0.141,0.221	0.534,0.457,0.447	-0.306
108019846	NA	NW_016027458.1	+	919349	919481	917612	917744	920196	920355	4,0,2	157184148	76,76,46	88113122	281	149	0	0	0.013,0.0,0.007	0.314,0.263,0.167	-0.241
108019846	NA	NW_016027458.1	+	919349	919481	918532	918664	920196	920355	4,0,2	57,66,85	80,78,44	210197193	281	149	3.84e-10	1.48e-08	0.036,0.0,0.012	0.168,0.174,0.108	-0.134
108005313	NA	NW_016020532.1	+	1591121	1591268	1590140	1590271	1592340	1593281	9,8,23	0,0,0	38,10,15	1,5,5	296	149	0.0032089	0.0333507	1.0,1.0,1.0	0.95,0.502,0.602	0.315
108020404	NA	NW_016019885.1	+	20829473	20830163	20829045	20829265	20830431	20831249	49,55,33	34,53,28	661636586	12,12,7	839	149	0	0	0.204,0.156,0.173	0.907,0.904,0.937	-0.738
108020404	NA	NW_016019885.1	+	20829490	20830163	20829045	20829265	20830431	20831249	43,50,29	34,53,28	591544491	12,12,7	822	149	0	0	0.186,0.146,0.158	0.899,0.892,0.927	-0.743
108017926	NA	NW_016026300.1	+	2626765	2626855	2625932	2626079	2629739	2630053	43,35,39	42,29,20	0,1,7	47,58,46	239	149	0	0	0.39,0.429,0.549	0.0,0.011,0.087	0.423
108017926	NA	NW_016026300.1	+	2629258	2629532	2626765	2626855	2629739	2630053	39,30,20	28,25,27	26,31,21	0,1,3	423	149	9.51e-10	3.62e-08	0.329,0.297,0.207	1.0,0.916,0.711	-0.598
108007872	NA	NW_016024399.1	-	114794	114857	113040	113059	115812	115866	4,8,1	0,1,0	6,6,1	5,0,5	212	149	0.00479749	0.0474288	1.0,0.849,1.0	0.458,1.0,0.123	0.423
108007459	NA	NW_016024322.1	+	5897	6023	4567	4916	10188	10586	55,53,61	61,101,90	35,41,45	207256202	275	149	8.68e-08	2.61e-06	0.328,0.221,0.269	0.084,0.08,0.108	0.182
108012835	NA	NW_016024842.1	-	8193256	8193637	8189907	8192176	8194634	8194721	57,64,48	89,125,67	121,99,85	25,39,45	530	149	1.53e-07	4.27e-06	0.153,0.126,0.168	0.576,0.416,0.347	-0.297
108006301	NA	NW_016021887.1	-	235441	235672	233722	234196	237118	237400	2,3,3	3,10,4	45,22,16	6,15,10	380	149	0.00203159	0.0224583	0.207,0.105,0.227	0.746,0.365,0.386	-0.319
108018821	NA	NW_016019885.1	-	9136609	9137467	9134056	9135110	9138622	9138871	57,47,38	19,28,19	149154167	27,9,17	1007	149	2.24e-05	0.000389054	0.307,0.199,0.228	0.45,0.717,0.592	-0.342
108012363	NA	NW_016024842.1	-	2129375	2129721	2128896	2129279	2130706	2130875	124817551181	439522408	570634512	476507458	495	149	2.13e-14	1.36e-12	0.461,0.503,0.466	0.265,0.273,0.252	0.213
108012363	NA	NW_016024842.1	-	2129375	2129947	2128896	2129279	2130706	2130875	135818871256	439522408	620696565	476507458	721	149	4.99e-13	2.7e-11	0.39,0.428,0.389	0.212,0.221,0.203	0.19
108012363	NA	NW_016024842.1	-	2129375	2129947	2128896	2129282	2130706	2130875	7271095685	20,11,9	328364295	17,21,19	721	149	0.000245345	0.00348935	0.883,0.954,0.94	0.799,0.782,0.762	0.145
108010452	NA	NW_016024448.1	+	325916	326054	323506	323675	326445	327159	107,83,63	90,80,86	66,98,81	31,32,37	287	149	8.75e-05	0.00138195	0.382,0.35,0.276	0.525,0.614,0.532	-0.221
108018924	NA	NW_016019885.1	+	3414263	3414444	3413823	3414001	3415825	3416006	20,24,30	15,15,5	65,42,74	4,6,4	330	149	0.000446271	0.00574782	0.376,0.419,0.73	0.88,0.76,0.893	-0.336
108021659	NA	NW_016019885.1	+	14495879	14496028	14495569	14495794	14496133	14496224	47,29,23	8,6,0	0,2,0	8,6,10	298	149	1.67e-15	1.19e-13	0.746,0.707,1.0	0.0,0.143,0.0	0.77
108019080	NA	NW_016026917.1	-	154786	154798	152410	152452	155251	155371	0,0,0	29,28,26	21,0,16	49,61,53	161	149	0.00134757	0.0153144	0.0,0.0,0.0	0.284,0.0,0.218	-0.167
108005971	NA	NW_016021266.1	+	108128	108379	104969	105466	108455	108531	172145107	40,35,25	81161127	59,83,76	400	149	5.42e-06	0.000104685	0.616,0.607,0.615	0.338,0.419,0.384	0.232
108014292	NA	NW_016025061.1	+	413311	413524	413051	413170	414354	414466	24,7,12	9,3,9	13,4,9	38,13,26	362	149	4.3e-05	0.000726033	0.523,0.49,0.354	0.123,0.112,0.125	0.336
108021145	NA	NW_016019885.1	-	2462844	2462871	2460407	2462248	2462948	2466225	2,8,5	0,0,0	6,26,7	0,12,6	176	149	0.00110644	0.0128749	1.0,1.0,1.0	1.0,0.647,0.497	0.285
108013224	NA	NW_016024842.1	+	4801573	4801899	4801295	4801415	4802565	4802633	35,14,11	27,18,25	10,14,10	115117136	475	149	4e-06	8.1e-05	0.289,0.196,0.121	0.027,0.036,0.023	0.173
108012913	NA	NW_016024842.1	+	6183972	6184111	6183432	6183631	6189272	6190471	46,23,21	1,0,0	59,63,48	21,18,34	288	149	1.26e-11	5.89e-10	0.96,1.0,1.0	0.592,0.644,0.422	0.434
108009621	NA	NW_016024447.1	+	10756504	10756636	10755563	10755657	10756772	10757804	6,0,0	5,2,10	9,1,5	0,3,0	281	149	0.000447684	0.00574782	0.389,0.0,0.0	1.0,0.15,1.0	-0.587
108012361	NA	NW_016024842.1	-	10523750	10523893	10521725	10523664	10523976	10523991	220211223	0,0,1	152171133	101,107,69	292	149	0	0	1.0,1.0,0.991	0.434,0.449,0.496	0.537
108019161	NA	NW_016019885.1	-	19761409	19761496	19760982	19761128	19762681	19762901	20,16,23	31,34,15	50,36,42	12,11,11	236	149	1.18e-05	0.000215862	0.289,0.229,0.492	0.725,0.674,0.707	-0.365
108021375	NA	NW_016019885.1	+	1551189	1551996	1544159	1544502	1554413	1554564	100,101,85	0,0,0	191189123	9,12,23	956	149	5.56e-12	2.65e-10	1.0,1.0,1.0	0.768,0.711,0.455	0.355
108021375	NA	NW_016019885.1	+	1551189	1551996	1544159	1544502	1561279	1561452	93,86,63	1,0,0	163164103	24,54,12	956	149	3.97e-13	2.19e-11	0.935,1.0,1.0	0.514,0.321,0.572	0.509
108021027	NA	NW_016019885.1	+	16316057	16316437	16315176	16315308	16316596	16316636	23,42,23	50,68,51	57,95,99	30,70,49	529	149	1.43e-06	3.21e-05	0.115,0.148,0.113	0.349,0.277,0.363	-0.204
108021027	NA	NW_016019885.1	+	16316057	16316437	16315176	16315308	16317133	16317210	20,32,9	0,1,0	42,72,92	4,5,7	529	149	0.000311172	0.00428258	1.0,0.9,1.0	0.747,0.802,0.787	0.188
108021104	NA	NW_016019885.1	+	16094185	16094810	16093884	16094051	16095925	16096825	32,20,11	42,45,36	41,52,54	18,11,21	774	149	1.24e-07	3.64e-06	0.128,0.079,0.056	0.305,0.476,0.331	-0.283
108015989	NA	NW_016025623.1	-	9409	9508	8870	9065	10842	11173	23,26,20	50,51,51	82,119,63	34,45,42	248	149	3.68e-10	1.44e-08	0.217,0.234,0.191	0.592,0.614,0.474	-0.346
108009927	NA	NW_016024447.1	-	10415482	10415536	10415096	10415282	10416368	10416420	110,110,88	140159194	273381339	232239196	203	149	6.55e-06	0.000123499	0.366,0.337,0.25	0.463,0.539,0.559	-0.203
108015345	NA	NW_016025388.1	+	1317415	1317523	1316912	1317234	1318359	1318801	8,15,4	119,134,93	8,19,12	35,25,31	257	149	0.00145221	0.0164268	0.038,0.061,0.024	0.117,0.306,0.183	-0.161
108015345	NA	NW_016025388.1	+	1317415	1317529	1316912	1317234	1318359	1318801	3,9,4	119,134,93	8,9,14	35,25,31	263	149	0.0012647	0.0145083	0.014,0.037,0.024	0.115,0.169,0.204	-0.138
108016839	NA	NW_016025862.1	-	323086	323131	321721	322222	324878	324944	1,3,2	31,31,30	4,7,8	14,11,6	194	149	0.000376553	0.00501994	0.024,0.069,0.049	0.18,0.328,0.506	-0.291
108012339	NA	NW_016024842.1	+	9646448	9647417	9646071	9646323	9647500	9649168	54,41,45	4,5,7	195195200	2,2,8	1118	149	0.000526891	0.00667396	0.643,0.522,0.461	0.929,0.929,0.769	-0.334
108009926	NA	NW_016024447.1	+	3309869	3309913	3308087	3308144	3310759	3310832	347340368	5,3,0	257232202	25,23,20	193	149	2.11e-05	0.000372662	0.982,0.989,1.0	0.888,0.886,0.886	0.104
108009260	NA	NW_016024447.1	+	2264890	2265290	2258625	2259028	2268081	2268177	75,69,67	1,11,0	119158142	29,28,18	549	149	0.00425525	0.0425875	0.953,0.63,1.0	0.527,0.605,0.682	0.256
108008358	NA	NW_016024447.1	-	5841534	5841918	5841343	5841445	5842013	5842162	13,15,16	59,28,52	475605527	42,32,44	533	149	0	0	0.058,0.13,0.079	0.76,0.841,0.77	-0.701
108020913	NA	NW_016019885.1	-	10933218	10933254	10932986	10933157	10933312	10933429	199123331073	0,0,0	0,0,1013	72,90,0	185	149	1.93e-06	4.26e-05	1.0,1.0,1.0	0.0,0.0,1.0	0.667
108012830	NA	NW_016024842.1	+	10219824	10219896	10219012	10219204	10220945	10221004	7,11,3	3,2,5	14,10,18	2,0,0	221	149	0.000206293	0.00298633	0.611,0.788,0.288	0.825,1.0,1.0	-0.379
108004681	NA	NW_016019886.1	-	1134173	1134288	1133267	1134107	1136181	1136269	2,0,7	0,1,0	11,21,11	13,12,5	264	149	0.00112049	0.0129764	1.0,0.0,1.0	0.323,0.497,0.554	0.209
108020428	NA	NW_016028002.1	-	332880	333366	330725	330833	334867	334966	2,1,4	0,0,0	17,19,24	6,3,2	635	149	4.78e-06	9.45e-05	1.0,1.0,1.0	0.399,0.598,0.738	0.422
108019968	NA	NW_016019885.1	+	4370733	4370838	4369014	4369320	4371052	4371151	15,5,4	0,0,0	0,9,2	45,16,40	254	149	0	0	1.0,1.0,1.0	0.0,0.248,0.028	0.908
108010243	NA	NW_016024447.1	-	1395347	1395416	1394861	1395154	1396791	1397028	4,31,6	39,53,39	40,29,29	37,47,34	218	149	0.00264657	0.0279846	0.066,0.286,0.095	0.425,0.297,0.368	-0.214
108009480	NA	NW_016024447.1	+	7659694	7659905	7655865	7655976	7660157	7660785	12,15,8	19,23,32	39,40,49	4,9,6	360	149	2.45e-14	1.53e-12	0.207,0.213,0.094	0.801,0.648,0.772	-0.569
108009480	NA	NW_016024447.1	+	7659697	7659905	7655865	7655976	7660157	7660785	12,13,6	19,23,32	37,40,46	4,9,6	357	149	7.33e-15	4.82e-13	0.209,0.191,0.073	0.794,0.65,0.762	-0.578
108021256	NA	NW_016019885.1	-	4154436	4155621	4153448	4153617	4155873	4156368	323312300	72,65,71	640670628	61,69,52	1334	149	9.71e-07	2.29e-05	0.334,0.349,0.321	0.54,0.52,0.574	-0.21
108011159	NA	NW_016024557.1	+	536325	536340	535396	535507	537332	537548	89,73,84	137,119,92	13,24,24	87,69,68	164	149	0.000315206	0.00430664	0.371,0.358,0.453	0.12,0.24,0.243	0.193
108015745	NA	NW_016019885.1	-	16990477	16990645	16989555	16989793	16992281	16992752	60,49,44	0,6,3	10,14,20	16,10,15	317	149	6.55e-11	2.79e-09	1.0,0.793,0.873	0.227,0.397,0.385	0.552
108020978	NA	NW_016019885.1	-	822207	822675	821857	822049	823197	824033	15,20,22	131,90,96	93106104	67,84,75	617	149	0	0	0.027,0.051,0.052	0.251,0.234,0.251	-0.202
108010301	NA	NW_016024447.1	-	6266616	6267007	6265665	6265922	6268424	6268510	330361420	144118134	214209221	163199161	540	149	5.23e-07	1.35e-05	0.387,0.458,0.464	0.266,0.225,0.275	0.181
108011137	NA	NW_016024557.1	-	475667	475793	474468	474536	476757	476913	41,48,27	58,75,41	41,41,35	13,12,12	275	149	2.3e-09	8.22e-08	0.277,0.257,0.263	0.631,0.649,0.612	-0.365
108019446	NA	NW_016027187.1	-	225790	227939	223873	223959	228153	228272	19,29,21	49,31,29	103111120	26,18,17	2298	149	3.8e-13	2.15e-11	0.025,0.057,0.045	0.204,0.286,0.314	-0.226
108018133	NA	NW_016026300.1	-	1299489	1299684	1297682	1298376	1300244	1300773	87,80,75	117,95,89	69127106	219353294	344	149	0.000288073	0.00404967	0.244,0.267,0.267	0.12,0.135,0.135	0.129
108011245	NA	NW_016024595.1	+	123518	123695	121345	122953	123777	123954	47,24,25	0,0,3	13,23,57	17,1,16	326	149	0.000403975	0.00531063	1.0,1.0,0.792	0.259,0.913,0.62	0.333
108009301	NA	NW_016024447.1	+	374926	374995	373077	373149	380066	381804	25,32,24	13,4,13	61,44,61	0,0,0	218	149	4.05e-09	1.39e-07	0.568,0.845,0.558	1.0,1.0,1.0	-0.343
108015591	NA	NW_016025409.1	-	114228	114306	113696	113789	114507	114573	8,12,11	48,45,50	40,14,35	25,22,18	227	149	3.73e-06	7.75e-05	0.099,0.149,0.126	0.512,0.295,0.561	-0.331
108013200	NA	NW_016024842.1	-	968031	968172	967579	967817	968233	968404	10,18,16	649860758	240317258	130215581351	290	149	3.79e-09	1.32e-07	0.008,0.011,0.011	0.087,0.095,0.089	-0.08
108017244	NA	NW_016025980.1	+	220824	221110	219488	219636	222776	223281	40,27,37	60,65,68	147125149	25,22,41	435	149	0	0	0.186,0.125,0.157	0.668,0.661,0.555	-0.472
108017244	NA	NW_016025980.1	+	222776	223281	219488	219636	224678	224922	178224284	29,4,24	136129181	74,75,63	654	149	1.36e-07	3.89e-06	0.583,0.927,0.729	0.295,0.282,0.396	0.422
108017244	NA	NW_016025980.1	+	222776	223281	220824	221110	224095	224318	113162205	4,2,18	113111146	25,39,43	654	149	1.03e-08	3.33e-07	0.866,0.949,0.722	0.507,0.393,0.436	0.4
108009274	NA	NW_016024447.1	-	12463328	12463376	12462141	12462799	12464303	12465813	609499461	335314236	369371322	395443380	197	149	3.77e-07	9.86e-06	0.579,0.546,0.596	0.414,0.388,0.391	0.176
108017530	NA	NW_016019885.1	-	17545917	17546059	17543786	17543965	17547091	17547257	12,10,10	18,11,15	2,2,2	17,19,12	291	149	0.000379798	0.00501994	0.254,0.318,0.254	0.057,0.051,0.079	0.213
108013725	NA	NW_016019885.1	+	12504325	12504436	12503405	12503471	12505928	12506351	140,146,78	6,3,7	318303302	59,68,51	260	149	1.36e-06	3.12e-05	0.93,0.965,0.865	0.755,0.719,0.772	0.171
108009848	NA	NW_016024447.1	-	14308440	14308488	14301526	14302164	14315441	14315528	14,4,0	6,7,6	14,18,25	2,4,0	197	149	9.98e-05	0.00151761	0.638,0.302,0.0	0.841,0.773,1.0	-0.558
108011393	NA	NW_016019885.1	-	21844577	21844673	21843658	21843745	21845457	21846577	0,1,0	42,40,31	48,47,26	45,57,42	245	149	0	0	0.0,0.015,0.0	0.393,0.334,0.274	-0.329
108015111	NA	NW_016025388.1	+	4846275	4848033	4834934	4835216	4848137	4848223	597504417	11,4,4	295337303	16,19,8	1907	149	0.000658157	0.00808403	0.809,0.908,0.891	0.59,0.581,0.747	0.23
108005887	NA	NW_016021196.1	+	895925	896798	895491	895635	896905	897144	307029412586	59,60,53	138814461271	39,93,73	1022	149	0.00199394	0.0221427	0.884,0.877,0.877	0.838,0.694,0.717	0.13
108020595	NA	NW_016028201.1	-	24993	25131	24731	24848	26793	27833	15,18,2	1,3,0	2,11,11	1,0,0	287	149	0.00383691	0.0391812	0.886,0.757,1.0	0.509,1.0,1.0	0.045
108021111	NA	NW_016019885.1	+	6705018	6705113	6702887	6704166	6706551	6707102	30,60,34	0,0,0	46,47,30	10,6,3	244	149	0.000105334	0.00158132	1.0,1.0,1.0	0.737,0.827,0.859	0.192
108021111	NA	NW_016019885.1	+	6705018	6705197	6702887	6704166	6706551	6707102	33,48,25	0,0,0	89,97,50	10,6,3	328	149	0.00307992	0.0321475	1.0,1.0,1.0	0.802,0.88,0.883	0.145
108006381	NA	NW_016022109.1	+	15877	16583	15215	15289	17707	18905	5,14,2	2,3,3	21,11,26	0,0,0	855	149	4.21e-08	1.33e-06	0.303,0.449,0.104	1.0,1.0,1.0	-0.715
108016740	NA	NW_016025862.1	+	1583179	1583668	1580960	1581071	1590115	1590343	99,96,89	33,30,22	22,23,28	17,39,29	638	149	2.74e-07	7.25e-06	0.412,0.428,0.486	0.232,0.121,0.184	0.263
108016740	NA	NW_016025862.1	+	1588503	1588746	1583179	1583668	1590115	1590343	12,7,16	27,20,30	12,21,23	5,6,2	392	149	3.22e-06	6.8e-05	0.145,0.117,0.169	0.477,0.571,0.814	-0.477
108007172	NA	NW_016023860.1	-	552502	552595	551520	552108	553786	553863	12,17,17	0,1,4	3,9,8	28,26,31	242	149	3.82e-14	2.27e-12	1.0,0.913,0.724	0.062,0.176,0.137	0.754
108017967	NA	NW_016026300.1	-	1846387	1847968	1845344	1845466	1848464	1849292	148179110	4,8,1	154169245	15,16,19	1730	149	0.00511089	0.0495207	0.761,0.658,0.905	0.469,0.476,0.526	0.284
108017967	NA	NW_016026300.1	-	1846387	1848022	1845344	1845466	1848464	1848785	168223130	4,8,1	151184256	15,16,19	1784	149	0.00102026	0.012045	0.778,0.7,0.916	0.457,0.49,0.529	0.306
108017967	NA	NW_016026300.1	-	1846798	1848022	1845380	1845466	1848464	1849292	104,169,97	4,8,1	104145209	15,16,19	1373	149	0.00330069	0.0341586	0.738,0.696,0.913	0.429,0.496,0.544	0.293
108017967	NA	NW_016026300.1	-	1847170	1848022	1845344	1845466	1848464	1849292	81,136,78	4,8,1	68110161	15,16,19	1001	149	0.00177001	0.0197462	0.751,0.717,0.921	0.403,0.506,0.558	0.307
108019808	NA	NW_016027458.1	+	2001391	2001424	2000391	2000547	2001856	2002668	23,15,9	129,92,79	62,89,57	42,42,63	182	149	1.67e-15	1.19e-13	0.127,0.118,0.085	0.547,0.634,0.426	-0.426
108014022	NA	NW_016024938.1	+	127256	127343	126757	126848	130323	131507	43,35,34	16,23,28	150153173	42,30,30	236	149	0.00161938	0.0182331	0.629,0.49,0.434	0.693,0.763,0.785	-0.229
108014022	NA	NW_016024938.1	+	128359	129231	127256	127343	130323	130408	191236157	11,7,6	518551590	49,66,72	1021	149	0.000298292	0.00416924	0.717,0.831,0.792	0.607,0.549,0.545	0.213
108004763	NA	NW_016019886.1	-	472741	472867	471109	472336	473046	473183	3,3,14	62,92,57	10,2,7	0,0,0	275	149	0	0	0.026,0.017,0.117	1.0,1.0,1.0	-0.947
108013359	NA	NW_016024842.1	+	6114285	6114397	6112207	6112559	6115636	6115745	18,7,23	122111153	22,55,50	58,80,83	261	149	1.53e-07	4.27e-06	0.078,0.035,0.079	0.178,0.282,0.256	-0.175
108009414	NA	NW_016024447.1	-	4702656	4702716	4701851	4702574	4702847	4703076	0,0,0	7,7,8	22,15,11	8,13,3	209	149	0	0	0.0,0.0,0.0	0.662,0.451,0.723	-0.612
108021232	NA	NW_016019885.1	-	2576443	2577069	2575888	2576221	2577196	2577408	98,126,97	24,28,26	646720733	65,58,54	775	149	9.68e-07	2.29e-05	0.44,0.464,0.418	0.656,0.705,0.723	-0.254
108009082	NA	NW_016024447.1	-	13429444	13429576	13429075	13429373	13430173	13430610	15,25,27	74,95,45	82100101	98,90,84	281	149	4.03e-06	8.1e-05	0.097,0.122,0.241	0.307,0.371,0.389	-0.202
108015182	NA	NW_016025388.1	+	382232	382286	377356	377518	382526	382721	11,6,0	14,16,14	7,29,10	9,9,7	203	149	0.00508743	0.0494905	0.366,0.216,0.0	0.363,0.703,0.512	-0.332
108015182	NA	NW_016025388.1	+	382232	382286	377356	377566	382526	382721	2,1,0	19,15,21	6,7,10	32,26,27	203	149	0.0048176	0.0474348	0.072,0.047,0.0	0.121,0.165,0.214	-0.127
108009989	NA	NW_016024447.1	-	2118377	2118905	2114719	2114887	2119481	2119620	51,47,33	4,8,5	52,63,100	38,29,26	677	149	0.00238124	0.0255117	0.737,0.564,0.592	0.231,0.323,0.458	0.294
108009989	NA	NW_016024447.1	-	2118377	2118908	2114719	2114887	2119205	2119620	51,47,33	0,0,0	52,56,92	5,6,13	680	149	3.95e-12	1.92e-10	1.0,1.0,1.0	0.695,0.672,0.608	0.342
108009989	NA	NW_016024447.1	-	2118377	2118908	2114719	2114887	2119481	2119620	60,60,46	4,8,5	63,66,112	38,29,26	680	149	0.000311685	0.00428258	0.767,0.622,0.668	0.266,0.333,0.486	0.324
108009482	NA	NW_016024447.1	-	9389327	9389629	9388997	9389089	9391925	9392004	94,108,68	0,16,7	30,42,20	16,24,15	451	149	1.19e-07	3.52e-06	1.0,0.69,0.762	0.383,0.366,0.306	0.466
108018161	NA	NW_016026300.1	-	2904776	2904836	2904368	2904573	2904956	2905117	867771720	180151146	433523456	243324257	209	149	2.44e-15	1.7e-13	0.774,0.784,0.779	0.56,0.535,0.558	0.228
108015502	NA	NW_016025389.1	-	259314	259839	258872	259235	260167	260565	5,0,0	108,84,73	90,85,98	62,53,70	674	149	0	0	0.01,0.0,0.0	0.243,0.262,0.236	-0.244
108018059	NA	NW_016026300.1	+	2473877	2473901	2473511	2473738	2474152	2474266	14,4,8	10,10,6	11,10,8	70,51,64	173	149	0.00061164	0.00756063	0.547,0.256,0.535	0.119,0.144,0.097	0.326
108018059	NA	NW_016026300.1	+	2476159	2476257	2475858	2475991	2476348	2476529	58,34,51	0,0,0	57,82,45	19,102,74	247	149	0	0	1.0,1.0,1.0	0.644,0.327,0.268	0.587
108017308	NA	NW_016025987.1	-	90651	91708	90180	90330	92631	92678	828883622	8,10,13	561560441	17,28,26	1206	149	0.000176053	0.00257928	0.927,0.916,0.855	0.803,0.712,0.677	0.169
108015775	NA	NW_016025489.1	+	261804	261843	260327	261532	262106	262345	84,88,76	33,55,42	123148124	27,14,11	188	149	1.7e-07	4.64e-06	0.669,0.559,0.589	0.783,0.893,0.899	-0.253
108015775	NA	NW_016025489.1	+	261804	261867	260327	261532	262106	262345	39,42,45	33,55,42	182156152	27,14,11	212	149	0	0	0.454,0.349,0.43	0.826,0.887,0.907	-0.462
108006223	NA	NW_016021679.1	+	128212	128764	126841	127027	129505	129603	1,3,5	18,50,33	20,10,18	17,22,13	701	149	9.3e-05	0.00144649	0.012,0.013,0.031	0.2,0.088,0.227	-0.153
108008963	NA	NW_016024447.1	-	291181	291225	285384	285534	294901	295064	12,6,7	0,1,0	9,5,16	7,0,5	193	149	0.00385046	0.0391812	1.0,0.822,1.0	0.498,1.0,0.712	0.204
108008963	NA	NW_016024447.1	-	291181	291270	285384	285534	294901	295064	34,33,15	0,1,0	7,11,12	7,0,5	238	149	0.00339945	0.0348838	1.0,0.954,1.0	0.385,1.0,0.6	0.323
108008963	NA	NW_016024447.1	-	294266	294377	291181	291270	294901	295064	3,0,3	47,43,24	9,11,18	13,22,16	260	149	6.55e-08	1.99e-06	0.035,0.0,0.067	0.284,0.223,0.392	-0.266
108005322	NA	NW_016020532.1	-	2959240	2959534	2957284	2957738	2961017	2964158	96,106,94	33,26,20	14,13,7	48,67,73	443	149	0	0	0.495,0.578,0.613	0.089,0.061,0.031	0.502
108016766	NA	NW_016019885.1	+	8423430	8423475	8423006	8423149	8424426	8424538	0,0,1	3,1,0	7,7,6	4,0,1	194	149	0.000100788	0.00152247	0.0,0.0,1.0	0.573,1.0,0.822	-0.465
108016766	NA	NW_016019885.1	+	8426204	8428757	8424426	8424538	8428949	8429045	7,2,10	0,1,0	42,63,57	6,0,6	2702	149	0.00255877	0.0271743	1.0,0.099,1.0	0.279,1.0,0.344	0.159
108018131	NA	NW_016026300.1	-	3579708	3580002	3579510	3579589	3580104	3580206	182227170	395546415	206242245	17,30,22	443	149	0	0	0.134,0.123,0.121	0.803,0.731,0.789	-0.648
108005338	NA	NW_016020532.1	+	1407701	1408166	1406946	1407083	1408261	1409250	99,108,80	16,11,0	105107124	0,0,0	614	149	0.000216117	0.00310403	0.6,0.704,1.0	1.0,1.0,1.0	-0.232
108018109	NA	NW_016026300.1	-	387278	387371	386819	386953	388521	388629	192170162	75,71,36	161159156	109134139	242	149	7.61e-05	0.00122583	0.612,0.596,0.735	0.476,0.422,0.409	0.212
108011625	NA	NW_016024662.1	+	462100	462274	461659	461871	462351	462436	67,87,77	0,0,2	202250223	18,16,33	323	149	1.39e-06	3.16e-05	1.0,1.0,0.947	0.838,0.878,0.757	0.158
108015706	NA	NW_016025467.1	-	85995	86428	83756	84656	89834	90144	4,9,16	12,13,13	20,26,19	6,12,6	582	149	0.002817	0.0296577	0.079,0.151,0.24	0.46,0.357,0.448	-0.265
108020375	NA	NW_016028002.1	+	452225	452282	450532	450625	458582	458661	36,32,37	66,64,50	70,86,64	55,68,46	206	149	0.000824987	0.00993252	0.283,0.266,0.349	0.479,0.478,0.502	-0.187
108020375	NA	NW_016028002.1	+	455476	455542	450532	450625	458582	458661	9,5,2	66,64,50	20,17,24	55,68,46	215	149	0.000854364	0.0102355	0.086,0.051,0.027	0.201,0.148,0.266	-0.15
108012221	NA	NW_016019885.1	-	154542	154935	142995	145240	155665	155841	29,50,35	3,3,7	50,73,89	0,0,0	542	149	6.76e-05	0.0011023	0.727,0.821,0.579	1.0,1.0,1.0	-0.291
108012221	NA	NW_016019885.1	-	157514	157724	155665	156572	158903	158993	30,23,27	1,3,0	16,12,17	14,13,11	359	149	1.89e-09	6.96e-08	0.926,0.761,1.0	0.322,0.277,0.391	0.566
108013419	NA	NW_016024842.1	-	7616320	7616431	7613100	7613209	7627377	7629256	7,3,3	0,0,0	1,2,4	0,3,8	260	149	0.000442333	0.00574782	1.0,1.0,1.0	1.0,0.276,0.223	0.5
108014679	NA	NW_016025278.1	-	35674	36298	34145	34706	36517	36679	128118102	3,1,1	73,55,75	3,13,4	773	149	0.00216775	0.0236411	0.892,0.958,0.952	0.824,0.449,0.783	0.249
108015321	NA	NW_016025388.1	-	1355853	1356320	1354493	1354685	1359051	1359225	74,72,74	39,30,35	56,34,23	44,44,32	616	149	0.00387327	0.0392491	0.315,0.367,0.338	0.235,0.157,0.148	0.16
108004970	NA	NW_016020142.1	-	41598	44529	40170	40257	45886	45933	280336142	35,51,36	521606457	26,47,36	3080	149	0.000612436	0.00756063	0.279,0.242,0.16	0.492,0.384,0.38	-0.192
108004970	NA	NW_016020142.1	-	45118	45598	40170	40257	45886	45933	49,65,42	35,51,36	80129117	26,47,36	629	149	0.000516189	0.00657262	0.249,0.232,0.217	0.422,0.394,0.435	-0.184
108015665	NA	NW_016025439.1	+	94932	94941	92399	92560	95379	95534	0,0,0	66,57,50	26,13,6	45,65,55	158	149	4e-06	8.1e-05	0.0,0.0,0.0	0.353,0.159,0.093	-0.202
108015665	NA	NW_016025439.1	+	96611	96647	96260	96408	96821	96947	50,39,35	111,127,96	118130138	137153101	185	149	6.45e-06	0.000122495	0.266,0.198,0.227	0.41,0.406,0.524	-0.216
108014400	NA	NW_016019885.1	+	11794889	11795105	11794066	11794159	11796648	11796861	3,2,0	0,0,1	12,7,19	34,37,35	365	149	0.00075823	0.00922008	1.0,1.0,0.0	0.126,0.072,0.181	0.54
108018129	NA	NW_016026300.1	-	2436176	2436292	2435403	2435539	2436869	2436985	201139162	71,61,58	380370327	29,45,43	265	149	3.94e-11	1.71e-09	0.614,0.562,0.611	0.88,0.822,0.81	-0.242
108018129	NA	NW_016026300.1	-	2436869	2436985	2436176	2436292	2437110	2437308	79,48,42	209175152	27,34,21	317443343	265	149	4.65e-06	9.26e-05	0.175,0.134,0.134	0.046,0.041,0.033	0.108
108005367	NA	NW_016020532.1	-	1308724	1309210	1306157	1306316	1311265	1311363	34,55,21	0,1,5	90,84,86	39,43,30	635	149	0.000175611	0.00257928	1.0,0.928,0.496	0.351,0.314,0.402	0.452
108005367	NA	NW_016020532.1	-	1310515	1310599	1306157	1306316	1311265	1311363	364359308	0,1,5	576634703	39,43,30	233	149	0.00413402	0.0416784	1.0,0.996,0.975	0.904,0.904,0.937	0.075
108019706	NA	NW_016027458.1	-	2038739	2038787	2038309	2038495	2038895	2038972	12,1,0	77,92,71	23,19,26	69,61,56	197	149	5.69e-07	1.46e-05	0.105,0.008,0.0	0.201,0.191,0.26	-0.18
108005321	NA	NW_016020532.1	-	1318466	1319198	1315916	1316488	1320780	1321123	48,32,26	59,77,99	78,103,71	25,44,29	881	149	1.31e-13	7.61e-12	0.121,0.066,0.043	0.345,0.284,0.293	-0.231
108012018	NA	NW_016024749.1	+	52216	52255	51610	51815	52618	53011	517512353	10441138693	878917988	9761040938	188	149	1.09e-06	2.52e-05	0.282,0.263,0.288	0.416,0.411,0.455	-0.15
108009194	NA	NW_016024447.1	-	9496506	9496569	9496161	9496359	9496777	9496867	64,50,15	34,42,41	23,8,15	84,90,90	212	149	8.74e-05	0.00138195	0.57,0.456,0.205	0.161,0.059,0.105	0.302
108014052	NA	NW_016019885.1	+	22366810	22367659	22326308	22326716	22405661	22406122	35,58,28	17,15,14	10511097931	18,40,44	998	149	0	0	0.235,0.366,0.23	0.897,0.804,0.76	-0.543
108017934	NA	NW_016026300.1	-	1085454	1085655	1077055	1077380	1086234	1086388	140215149	53,75,50	399531545	80,86,99	350	149	0.000879062	0.0104798	0.529,0.55,0.559	0.68,0.724,0.701	-0.156
108004729	NA	NW_016019885.1	+	7038448	7045729	7036466	7036976	7046481	7046790	15,15,23	0,0,0	46,50,53	2,0,4	7430	149	0.00103334	0.0121405	1.0,1.0,1.0	0.316,1.0,0.21	0.491
108013402	NA	NW_016024842.1	+	9841069	9841186	9840817	9840971	9841607	9841910	89,99,66	128,120,99	73,80,58	26,26,1	266	149	1.01e-06	2.37e-05	0.28,0.316,0.272	0.611,0.633,0.97	-0.449
108005297	NA	NW_016020532.1	-	1191668	1191750	1189131	1190302	1191864	1192054	71,82,76	0,0,0	115114114	8,14,16	231	149	8.43e-06	0.000157671	1.0,1.0,1.0	0.903,0.84,0.821	0.145
108019749	NA	NW_016027458.1	+	397431	397506	394363	394523	398414	399200	7,3,2	0,0,1	12,2,7	3,3,11	224	149	2.11e-05	0.000372662	1.0,1.0,0.571	0.727,0.307,0.297	0.413
108010888	NA	NW_016024497.1	+	162941	164897	159726	160041	168260	168387	196196165	32,35,21	393473430	29,20,22	2105	149	2.38e-05	0.000410792	0.302,0.284,0.357	0.49,0.626,0.58	-0.251
108010888	NA	NW_016024497.1	+	175948	176422	168811	169076	176857	176993	122117108	1,4,2	218295272	17,24,18	623	149	0.00122754	0.0141487	0.967,0.875,0.928	0.754,0.746,0.783	0.162
108017369	NA	NW_016026027.1	-	232611	232638	232402	232426	232837	233293	290249208	72,59,53	97127102	60,54,67	176	149	0.000327111	0.00444433	0.773,0.781,0.769	0.578,0.666,0.563	0.172
108012906	NA	NW_016024842.1	+	10102817	10102888	10101543	10101994	10103155	10103306	34,66,45	18,23,20	151119146	163155123	220	149	0.000216976	0.00310403	0.561,0.66,0.604	0.386,0.342,0.446	0.217
108006504	NA	NW_016022427.1	+	88900	89013	88574	88662	91082	91202	256269192	116143100	273294245	32,52,22	262	149	3.66e-14	2.23e-12	0.557,0.517,0.522	0.829,0.763,0.864	-0.287
108015121	NA	NW_016025388.1	+	190433	190529	189113	189323	190748	191090	0,0,0	9,24,9	6,11,1	8,11,4	245	149	1.78e-05	0.000320439	0.0,0.0,0.0	0.313,0.378,0.132	-0.274
108009278	NA	NW_016024447.1	+	7104206	7104335	7102455	7102631	7104404	7104609	38,65,20	100,89,70	42,32,51	294386308	278	149	0.000336971	0.00455286	0.169,0.281,0.133	0.071,0.043,0.082	0.129
108013380	NA	NW_016024842.1	+	9151655	9151784	9150799	9151235	9153960	9154732	12,2,9	6,2,3	348395314	2,9,0	278	149	5.26e-06	0.000103105	0.517,0.349,0.617	0.989,0.959,1.0	-0.488
108013380	NA	NW_016024842.1	+	9153238	9153310	9151655	9151784	9153960	9154732	140123108	13,2,9	328352321	373423334	221	149	0	0	0.879,0.976,0.89	0.372,0.359,0.393	0.54
108013380	NA	NW_016024842.1	+	9153238	9153310	9151834	9151978	9153960	9154732	141123108	0,0,0	328352321	27,28,46	221	149	9.35e-09	3.07e-07	1.0,1.0,1.0	0.891,0.894,0.825	0.13
108019677	NA	NW_016019885.1	+	4089743	4089776	4086458	4086689	4089950	4090130	42,31,22	105,0,67	37,47,35	0,0,0	182	149	0.000572484	0.00713991	0.247,1.0,0.212	1.0,1.0,1.0	-0.514
108011972	NA	NW_016024735.1	-	606779	607659	604894	606199	608011	608281	429399317	8,13,1	219193221	12,11,19	1029	149	0.000950054	0.0112709	0.886,0.816,0.979	0.725,0.718,0.627	0.204
108005848	NA	NW_016021196.1	+	1142629	1142779	1138401	1138848	1143309	1143398	2,17,3	24,31,33	62,54,54	27,29,48	299	149	2.58e-08	8.24e-07	0.04,0.215,0.043	0.534,0.481,0.359	-0.359
108005848	NA	NW_016021196.1	+	1146418	1146961	1146075	1146177	1147725	1148961	77,70,57	43,46,40	577561486	73,54,59	692	149	0	0	0.278,0.247,0.235	0.63,0.691,0.639	-0.4
108005848	NA	NW_016021196.1	+	1146538	1146961	1146075	1146177	1147725	1148961	50,51,35	43,46,40	567576496	73,54,59	572	149	0	0	0.232,0.224,0.186	0.669,0.735,0.687	-0.483
108015779	NA	NW_016025489.1	-	255113	255302	254772	254899	255450	255621	126115135	11,20,17	66,79,74	31,30,39	338	149	6.63e-07	1.63e-05	0.835,0.717,0.778	0.484,0.537,0.455	0.285
108017011	NA	NW_016019885.1	-	3452256	3452361	3450821	3450925	3453741	3453878	21,20,10	149155138	29,38,52	113,97,107	254	149	0.000661727	0.00808703	0.076,0.07,0.041	0.131,0.187,0.222	-0.118
108015014	NA	NW_016019885.1	-	17496169	17496337	17492041	17492249	17496640	17496760	74,61,25	0,2,0	86,101,68	6,4,10	317	149	0.00487362	0.0477929	1.0,0.935,1.0	0.871,0.922,0.762	0.127
108019872	NA	NW_016027458.1	+	547630	547948	546011	546074	548125	548250	21,28,25	73,66,83	59,53,42	60,41,32	467	149	3.77e-06	7.77e-05	0.084,0.119,0.088	0.239,0.292,0.295	-0.178
108013888	NA	NW_016024900.1	+	348671	348938	347950	348012	349769	350309	1,21,9	5,5,14	39,33,37	2,4,6	416	149	0.000379766	0.00501994	0.067,0.601,0.187	0.875,0.747,0.688	-0.485
108006107	NA	NW_016021469.1	-	30117	30336	29744	30051	30666	30739	363293269	126137149	407414356	87,93,64	368	149	4.01e-05	0.00068164	0.538,0.464,0.422	0.654,0.643,0.693	-0.189

## Sheet: FmalevsMale_MXE_significant
GeneID	geneSymbol	chr	strand	1stExonStart_0base	1stExonEnd	2ndExonStart_0base	2ndExonEnd	upstreamES	upstreamEE	downstreamES	downstreamEE	IJC_SAMPLE_1	SJC_SAMPLE_1	IJC_SAMPLE_2	SJC_SAMPLE_2	IncFormLen	SkipFormLen	PValue	FDR	IncLevel1	IncLevel2	IncLevelDifference
108013117	NA	NW_016024842.1	+	1309900	1309972	1311538	1311698	1309274	1309354	1312234	1312273	390383361	172820171766	781762984	211525392622	221	309	0.00309973	0.0308232	0.24,0.21,0.222	0.341,0.296,0.344	-0.103
108017414	NA	NW_016019885.1	+	8593243	8593273	8594831	8594888	8592789	8592961	8595515	8595674	8,0,2	5,12,10	57,55,43	2,2,0	179	206	8.32574e-10	1.97968e-08	0.648,0.0,0.187	0.97,0.969,1.0	-0.701
108017414	NA	NW_016019885.1	+	8594131	8594218	8594831	8594888	8592789	8592961	8595515	8595674	1,0,5	5,12,10	13,10,10	2,2,0	236	206	3.82108e-10	9.62014e-09	0.149,0.0,0.304	0.85,0.814,1.0	-0.737
108009662	NA	NW_016024447.1	+	7079688	7079797	7080522	7080631	7079141	7079296	7081304	7081493	249197175	193223157	437574491	141184133	258	258	2.11164e-13	9.03784e-12	0.563,0.469,0.527	0.756,0.757,0.787	-0.247
108004684	NA	NW_016019886.1	+	524385	524427	526377	526401	523748	523796	527013	527383	446452483	581778574	108112691347	98810341163	191	173	0.005426	0.0438175	0.41,0.345,0.433	0.498,0.526,0.512	-0.116
108004684	NA	NW_016019886.1	+	528874	528953	529379	529458	528699	528780	529694	530202	138651399014478	588959236431	166031774819561	124931327713991	228	228	9.26762e-05	0.00136777	0.702,0.703,0.692	0.571,0.572,0.583	0.124
108018047	NA	NW_016026300.1	-	4292178	4292306	4293558	4293704	4289769	4289997	4294497	4294615	49,63,47	33,22,19	10,3,7	18,34,20	295	277	9.12889e-08	1.86055e-06	0.582,0.729,0.699	0.343,0.077,0.247	0.448
108009551	NA	NW_016024447.1	+	3434379	3434501	3434863	3434979	3433861	3434056	3435080	3435207	0,0,0	46,66,26	8,8,6	35,34,20	271	265	3.67119e-05	0.000628509	0.0,0.0,0.0	0.183,0.187,0.227	-0.199
108009600	NA	NW_016024447.1	+	5782792	5782954	5784363	5784407	5781926	5782518	5784676	5785591	3,0,1	31,47,25	21,26,23	41,40,37	311	193	1.06209e-10	2.8411e-09	0.057,0.0,0.024	0.241,0.287,0.278	-0.242
108019846	NA	NW_016027458.1	+	917612	917744	918532	918664	916916	917075	920196	920355	294307261	108106130	183187195	362314316	281	281	0	0	0.731,0.743,0.668	0.336,0.373,0.382	0.35
108019846	NA	NW_016027458.1	+	917612	917744	919349	919481	916916	917075	920196	920355	294307261	7,3,3	183187195	117,125,85	281	281	0	0	0.977,0.99,0.989	0.61,0.599,0.696	0.35
108019846	NA	NW_016027458.1	+	918532	918664	919349	919481	916916	917075	920196	920355	108106130	7,3,3	362314316	117,125,85	281	281	5.55112e-15	3.39411e-13	0.939,0.972,0.977	0.756,0.715,0.788	0.21
108020518	NA	NW_016028107.1	+	130465	130578	131364	131477	129767	130411	131532	131717	0,0,0	1,4,1	21,11,17	17,30,16	262	262	8.88178e-16	6.33567e-14	0.0,0.0,0.0	0.553,0.268,0.515	-0.445
108009781	NA	NW_016024447.1	-	10391106	10391368	10391666	10391928	10388611	10388710	10392144	10392471	114,146,78	143162126	97,76,92	225222197	411	411	0.00229051	0.0239107	0.444,0.474,0.382	0.301,0.255,0.318	0.142
108017926	NA	NW_016026300.1	+	2631975	2638647	2639544	2639910	2631262	2631763	2640505	2640719	73,62,84	52,76,37	191203187	47,73,51	6821	515	0.000898184	0.0103316	0.096,0.058,0.146	0.235,0.174,0.217	-0.109
108017926	NA	NW_016026300.1	+	2631975	2638692	2639544	2639910	2631262	2631763	2640505	2640719	76,64,89	52,76,37	201222200	47,73,51	6866	515	0.000357429	0.00463574	0.099,0.059,0.153	0.243,0.186,0.227	-0.115
108012835	NA	NW_016024842.1	-	8193256	8193637	8194634	8194834	8189907	8192176	8194894	8194962	125176101	39,47,33	81,93,85	93,65,62	349	530	1.29441e-05	0.000240872	0.83,0.85,0.823	0.569,0.685,0.676	0.191
108018924	NA	NW_016019885.1	+	3414263	3414444	3415825	3416006	3413823	3414001	3417155	3417295	50,44,40	20,24,12	102,87,118	17,10,11	330	330	0.00066279	0.00810497	0.714,0.647,0.769	0.857,0.897,0.915	-0.18
108014236	NA	NW_016019885.1	+	5433418	5433589	5433990	5434161	5432153	5432561	5434572	5435162	221724021733	326309235	461050404867	235237253	320	320	0.00239135	0.024369	0.872,0.886,0.881	0.951,0.955,0.951	-0.073
108014236	NA	NW_016019885.1	+	5435399	5435517	5436162	5436280	5434572	5435162	5438233	5438497	478236763667	182115421663	601864906576	413847004572	267	267	0.000323875	0.00433183	0.724,0.704,0.688	0.593,0.58,0.59	0.118
108014236	NA	NW_016019885.1	+	5435399	5435517	5436162	5436280	5434572	5435162	5445879	5445970	193314371625	699583719	257626512708	178420001861	267	267	6.08847e-05	0.00100226	0.734,0.711,0.693	0.591,0.57,0.593	0.128
108014236	NA	NW_016019885.1	+	5436875	5436993	5437525	5437643	5434572	5435162	5438233	5438497	353308237	96,116,72	677712695	36,70,44	267	267	7.10543e-15	3.8014e-13	0.786,0.726,0.767	0.95,0.91,0.94	-0.174
108016593	NA	NW_016019885.1	-	18809672	18809729	18810359	18810578	18808926	18809160	18810971	18811134	0,2,0	1,1,2	3,2,3	0,0,3	368	206	8.74563e-05	0.00136777	0.0,0.528,0.0	1.0,1.0,0.359	-0.61
108012830	NA	NW_016024842.1	+	10220164	10220229	10220942	10221004	10219012	10219204	10221266	10221374	6,3,5	9,16,8	11,10,14	5,4,6	214	211	0.00056206	0.00707534	0.397,0.156,0.381	0.684,0.711,0.697	-0.386
108012830	NA	NW_016024842.1	+	10220164	10220229	10220945	10221004	10219012	10219204	10221266	10221374	6,3,5	4,6,7	11,10,14	6,1,1	214	208	0.00417132	0.0357065	0.593,0.327,0.41	0.641,0.907,0.932	-0.383
108019753	NA	NW_016019885.1	+	4413622	4413800	4414035	4414192	4412732	4413253	4415330	4415479	39,55,35	134,112,44	6,5,2	104,116,95	327	306	2.31098e-11	6.59401e-10	0.214,0.315,0.427	0.051,0.039,0.019	0.282
108019753	NA	NW_016019885.1	+	4413622	4413800	4414035	4414210	4412732	4413253	4415330	4415479	39,55,35	90,112,52	6,5,2	118,143,75	327	324	0	0	0.3,0.327,0.4	0.048,0.033,0.026	0.307
108010756	NA	NW_016024477.1	-	10696	10777	11004	11082	10415	10525	11209	11361	395421375	0,0,0	439472420	118111127	227	230	0	0	1.0,1.0,1.0	0.79,0.812,0.77	0.209
108015591	NA	NW_016025409.1	-	113696	113789	114228	114306	113189	113592	114507	114573	18,15,14	62,59,47	47,26,37	54,49,28	227	242	0.00090396	0.0103316	0.236,0.213,0.241	0.481,0.361,0.585	-0.246
108015591	NA	NW_016025409.1	-	113696	113789	114228	114306	113189	113595	114507	114573	13,20,9	52,55,67	45,23,33	37,36,31	227	242	1.47599e-05	0.000263218	0.21,0.279,0.125	0.565,0.405,0.532	-0.296
108015591	NA	NW_016025409.1	-	114228	114306	114507	114573	113189	113592	114683	114766	18,30,34	7,2,3	37,29,19	22,15,14	215	227	0.000917291	0.0103316	0.731,0.941,0.923	0.64,0.671,0.589	0.232
108015591	NA	NW_016025409.1	-	114228	114306	114507	114573	113189	113595	114683	114766	18,30,34	6,3,2	37,29,18	18,11,14	215	227	0.00327484	0.0311474	0.76,0.913,0.947	0.685,0.736,0.576	0.208
108015591	NA	NW_016025409.1	-	114228	114306	114507	114573	113696	113789	114683	114766	66,75,84	3,6,2	61,51,36	19,5,18	215	227	0.00109612	0.0120292	0.959,0.93,0.978	0.772,0.915,0.679	0.167
108017244	NA	NW_016025980.1	+	220824	221110	222776	223281	219488	219636	224095	224318	40,28,49	169226267	159155174	125124169	435	654	0	0	0.262,0.157,0.216	0.657,0.653,0.608	-0.428
108017244	NA	NW_016025980.1	+	222776	223281	224095	224318	220824	221110	224678	224922	122160222	29,36,41	124116158	81,102,91	654	372	1.36066e-09	3.06506e-08	0.705,0.717,0.755	0.465,0.393,0.497	0.274
108017530	NA	NW_016019885.1	-	17544610	17544848	17547091	17547257	17543786	17543965	17548769	17549037	23,25,33	111201118	28,22,31	44,65,58	315	387	0.0037148	0.0335186	0.203,0.133,0.256	0.439,0.294,0.396	-0.179
108013725	NA	NW_016019885.1	+	12503405	12503471	12504325	12504436	12503001	12503179	12506616	12506727	38,46,28	19,21,13	90,96,99	90,81,128	215	260	0.00375909	0.0335186	0.707,0.726,0.723	0.547,0.589,0.483	0.179
108016740	NA	NW_016025862.1	+	1583179	1583668	1588503	1588746	1580960	1581071	1590115	1590343	99,96,89	11,7,15	22,23,28	12,21,23	638	392	2.26832e-09	4.8542e-08	0.847,0.894,0.785	0.53,0.402,0.428	0.389
108018387	NA	NW_016026435.1	+	101802	101915	103189	103270	100253	100355	104906	105038	41,42,37	253206213	92,59,59	196180171	262	230	0.00383954	0.0335372	0.125,0.152,0.132	0.292,0.223,0.232	-0.113
108018387	NA	NW_016026435.1	+	108340	108435	109640	109735	107601	107817	114792	114967	973889653	307345200	145815351399	251246238	244	244	0.000171498	0.0024467	0.76,0.72,0.766	0.853,0.862,0.855	-0.108
108014288	NA	NW_016025061.1	+	475897	476118	480599	480820	474546	474917	481146	481364	5,7,2	55,25,25	9,21,33	33,53,52	370	370	0.00520175	0.0428144	0.083,0.219,0.074	0.214,0.284,0.388	-0.17
108008963	NA	NW_016024447.1	-	289772	289886	291181	291270	285384	285534	294901	295064	34,33,15	50,62,33	7,11,12	128137139	238	263	7.50622e-13	2.9206e-11	0.429,0.37,0.334	0.057,0.081,0.087	0.303
108008963	NA	NW_016024447.1	-	289772	289896	291181	291270	285384	285534	294901	295064	34,33,15	48,45,36	7,11,12	67,77,73	238	273	1.1751e-06	2.28611e-05	0.448,0.457,0.323	0.107,0.141,0.159	0.274
108008963	NA	NW_016024447.1	-	291181	291225	294266	294377	285384	285534	294901	295064	0,0,0	12,6,7	7,5,13	9,5,16	260	193	1.6637e-11	5.08618e-10	0.0,0.0,0.0	0.366,0.426,0.376	-0.389
108008963	NA	NW_016024447.1	-	291181	291270	294266	294377	285384	285534	294901	295064	0,0,0	34,33,15	7,5,13	7,11,12	260	238	1.48765e-11	4.89782e-10	0.0,0.0,0.0	0.478,0.294,0.498	-0.423
108017055	NA	NW_016025909.1	-	101347	101580	104722	104955	100788	100950	105050	105819	0,1,2	2,6,3	8,6,9	13,6,3	382	382	0.00512519	0.0428144	0.0,0.143,0.4	0.381,0.5,0.75	-0.363
108010320	NA	NW_016024447.1	+	13014949	13015027	13016315	13016393	13014794	13014860	13016454	13016481	1,0,0	0,1,4	93,58,48	139150158	227	227	0.00316874	0.0308232	1.0,0.0,0.0	0.401,0.279,0.233	0.029
108019601	NA	NW_016027458.1	+	490560	490626	490770	490857	490064	490248	491164	491564	17,9,13	3,1,3	7,16,19	11,16,14	215	236	0.000185504	0.00256115	0.861,0.908,0.826	0.411,0.523,0.598	0.354
108009497	NA	NW_016024447.1	-	4372323	4372380	4373114	4373162	4371171	4371224	4373730	4373808	0,0,1	2,1,5	4,12,5	9,15,16	197	206	9.10224e-05	0.00136777	0.0,0.0,0.173	0.317,0.456,0.246	-0.282
108018129	NA	NW_016026300.1	-	2436176	2436292	2436869	2436985	2435403	2435539	2437110	2437308	150109100	410314312	55,77,64	697811670	265	265	2.57572e-14	1.2249e-12	0.268,0.258,0.243	0.073,0.087,0.087	0.174
108019755	NA	NW_016027458.1	+	998061	998093	998644	998727	995661	995760	998939	999554	29,24,23	125,151,96	58,66,53	122153151	181	232	0.0061052	0.0483893	0.229,0.169,0.235	0.379,0.356,0.31	-0.137
108004729	NA	NW_016019885.1	+	7037198	7037561	7038448	7045729	7036466	7036976	7046481	7046790	0,0,0	15,15,23	2,8,5	46,50,53	512	7430	9.55025e-12	3.40626e-10	0.0,0.0,0.0	0.387,0.699,0.578	-0.555
108006413	NA	NW_016022229.1	+	122386	122463	123927	124004	122133	122329	124168	124644	14,3,7	3,49,4	18,28,9	3,2,2	226	226	0.00369834	0.0335186	0.824,0.058,0.636	0.857,0.933,0.818	-0.363
108017950	NA	NW_016026300.1	-	2308023	2308194	2310879	2311041	2306094	2306244	2313205	2313550	0,0,1	1,1,0	3,3,2	0,1,0	311	320	0.00148001	0.0158361	0.0,0.0,1.0	1.0,0.755,1.0	-0.585

## Sheet: FmalevsMale_A5SS_significant
GeneID	geneSymbol	chr	strand	longExonStart_0base	longExonEnd	shortES	shortEE	flankingES	flankingEE	IJC_SAMPLE_1	SJC_SAMPLE_1	IJC_SAMPLE_2	SJC_SAMPLE_2	IncFormLen	SkipFormLen	PValue	FDR	IncLevel1	IncLevel2	IncLevelDifference
108019280	NA	NW_016026918.1	+	295527	295714	295527	295672	296528	296675	5,2,2	0,1,0	2,4,8	5,12,6	191	149	2.24576e-06	7.97244e-05	1.0,0.609,1.0	0.238,0.206,0.51	0.552
108017962	NA	NW_016026300.1	+	4222211	4222410	4222211	4222346	4223420	4223619	42,37,31	16,33,10	14,11,6	3,0,1	213	149	0.00370624	0.0449269	0.647,0.44,0.684	0.766,1.0,0.808	-0.268
108013055	NA	NW_016024842.1	-	1692413	1693498	1692915	1693498	1690953	1691993	29,22,16	112146104	144167106	0,0,0	651	149	0	0	0.056,0.033,0.034	1.0,1.0,1.0	-0.959
108013132	NA	NW_016024842.1	-	5504613	5504874	5504736	5504874	5501593	5503085	81,94,66	63,32,52	28,50,45	68,92,75	272	149	0.000103791	0.00224279	0.413,0.617,0.41	0.184,0.229,0.247	0.26
108012342	NA	NW_016024842.1	+	1137759	1137891	1137759	1137876	1138911	1139145	17,7,7	0,4,4	14,2,1	12,9,10	164	149	0.000725513	0.0116316	1.0,0.614,0.614	0.515,0.168,0.083	0.487
108020406	NA	NW_016028002.1	+	599971	600178	599971	600070	602144	602540	59,45,48	3,2,0	83,89,89	6,20,12	257	149	0.00313242	0.0389204	0.919,0.929,1.0	0.889,0.721,0.811	0.142
108006852	NA	NW_016023222.1	-	464522	464677	464531	464677	463859	464085	3,2,3	0,0,0	9,6,6	6,0,6	158	149	0.0029875	0.0380714	1.0,1.0,1.0	0.586,1.0,0.485	0.31
108009518	NA	NW_016024447.1	-	7878750	7878879	7878762	7878879	7878561	7878666	2,9,1	1,0,0	78,93,73	25,26,19	161	149	0.000280062	0.005774	0.649,1.0,1.0	0.743,0.768,0.78	0.119
108006240	NA	NW_016021714.1	+	6583	7512	6583	7257	9678	9723	0,0,2	5,3,8	14,24,20	15,10,13	404	149	7.27325e-07	3.28619e-05	0.0,0.0,0.084	0.256,0.47,0.362	-0.335
108021033	NA	NW_016019885.1	-	3300123	3323148	3316071	3323148	3298380	3298491	48,49,29	0,0,0	106165153	8,5,2	16097	149	0	0	1.0,1.0,1.0	0.109,0.234,0.415	0.747
108007309	NA	NW_016024027.1	-	51265	53071	52036	53071	49838	49914	436397365	26,36,26	329383378	48,70,65	920	149	9.13933e-05	0.00206466	0.731,0.641,0.695	0.526,0.47,0.485	0.195
108009463	NA	NW_016024447.1	-	6957543	6958355	6957723	6958355	6956820	6957126	15,37,16	53,56,28	54,61,48	25,38,20	329	149	2.74751e-07	1.70689e-05	0.114,0.23,0.206	0.494,0.421,0.521	-0.295
108015322	NA	NW_016025388.1	+	200118	200370	200118	200358	200654	201009	4,9,4	3,10,2	1,0,1	1,7,1	161	149	0.000784172	0.0121792	0.552,0.454,0.649	0.481,0.0,0.481	0.231
108020517	NA	NW_016028107.1	+	103860	104157	103860	104022	105444	105557	9,30,33	1,5,5	28,48,20	70,71,76	284	149	1.22125e-15	1.5174e-13	0.825,0.759,0.776	0.173,0.262,0.121	0.601
108020517	NA	NW_016028107.1	+	103860	104157	103860	104027	105444	105557	9,30,33	0,0,0	28,48,18	2,8,3	279	149	0.00265202	0.0346857	1.0,1.0,1.0	0.882,0.762,0.762	0.198
108009696	NA	NW_016024447.1	+	3093961	3094252	3093961	3094118	3099567	3099938	21,20,29	9,28,5	27,39,28	0,1,5	283	149	0.000382021	0.00730247	0.551,0.273,0.753	1.0,0.954,0.747	-0.375
108009696	NA	NW_016024447.1	+	3152789	3153074	3152789	3152936	3155110	3155461	14,7,12	0,2,0	17,12,10	8,1,10	287	149	0.000290443	0.005774	1.0,0.645,1.0	0.525,0.862,0.342	0.305
108017926	NA	NW_016026300.1	+	2631975	2638692	2631975	2638647	2640505	2640719	3,2,5	0,0,0	15,21,20	5,2,7	194	149	0.000470746	0.00835575	1.0,1.0,1.0	0.697,0.89,0.687	0.242
108006308	NA	NW_016021887.1	-	474383	474493	474392	474493	473971	474106	80,47,51	96,79,94	5,15,5	45,69,44	158	149	3.09594e-07	1.70965e-05	0.44,0.359,0.338	0.095,0.17,0.097	0.258
108020384	NA	NW_016028002.1	-	188280	188373	188322	188373	188019	188165	1,0,0	1,2,4	4,14,10	72111103	191	149	0.00169199	0.0236805	0.438,0.0,0.0	0.042,0.09,0.07	0.079
108017585	NA	NW_016019885.1	-	21827112	21828478	21827196	21828478	21824989	21825157	35,33,12	27,20,12	63,106,61	17,7,6	233	149	6.34571e-07	3.15382e-05	0.453,0.513,0.39	0.703,0.906,0.867	-0.373
108012801	NA	NW_016024842.1	+	11463225	11463538	11463225	11463520	11463930	11464052	1,5,6	2,1,0	3,0,8	11,15,3	167	149	0.00182009	0.0244483	0.308,0.817,1.0	0.196,0.0,0.704	0.408
108012518	NA	NW_016024842.1	+	1664764	1664925	1664764	1664916	1665062	1665145	116163169	233272279	94,128,86	319382304	158	149	0.00162672	0.0236805	0.319,0.361,0.364	0.217,0.24,0.211	0.125
108021256	NA	NW_016019885.1	-	4154436	4156368	4155873	4156368	4153448	4153617	319314326	72,65,71	625640604	61,69,52	1586	149	1.11218e-05	0.000345471	0.294,0.312,0.301	0.49,0.466,0.522	-0.19
108020993	NA	NW_016019885.1	-	2585134	2585421	2585249	2585421	2584296	2584532	44,72,53	87,139,80	22,19,13	118,80,107	264	149	3.00542e-05	0.000829829	0.222,0.226,0.272	0.095,0.118,0.064	0.148
108021432	NA	NW_016019885.1	-	4071873	4072106	4072068	4072106	4071121	4071403	31,13,20	51,23,33	214252263	4,11,18	344	149	0	0	0.208,0.197,0.208	0.959,0.908,0.864	-0.706
108021111	NA	NW_016019885.1	+	6705018	6705197	6705018	6705113	6706551	6707102	23,10,2	20,21,11	54,62,31	12,9,10	233	149	8.61462e-07	3.56789e-05	0.424,0.233,0.104	0.742,0.815,0.665	-0.487
108009989	NA	NW_016024447.1	-	2119205	2119620	2119481	2119620	2114719	2114887	0,0,3	4,8,5	24,35,36	38,29,26	425	149	7.98904e-05	0.00189074	0.0,0.0,0.174	0.181,0.297,0.327	-0.21
108009989	NA	NW_016024447.1	-	2119205	2119620	2119481	2119620	2118377	2118908	0,0,3	9,13,13	19,29,23	11,10,20	425	149	7.06516e-10	5.85231e-08	0.0,0.0,0.075	0.377,0.504,0.287	-0.364
108009482	NA	NW_016024447.1	-	9391835	9392004	9391925	9392004	9388111	9389089	218178202	0,16,7	47,50,56	16,24,15	239	149	6.27851e-11	6.24084e-09	1.0,0.874,0.947	0.647,0.565,0.699	0.303
108015775	NA	NW_016025489.1	+	261804	261867	261804	261843	262106	262345	30,23,27	75,69,60	132126113	76,118,85	173	149	1.67971e-08	1.19259e-06	0.256,0.223,0.279	0.599,0.479,0.534	-0.285
108010031	NA	NW_016024447.1	+	3375364	3375924	3375364	3375876	3376220	3376430	123120111	120,93,120	208311228	81,133,91	197	149	1.71537e-06	6.558e-05	0.437,0.494,0.412	0.66,0.639,0.655	-0.204
108013120	NA	NW_016024842.1	+	11738373	11739780	11738373	11738758	11740441	11740841	6,9,11	0,1,0	16,19,8	6,4,4	1171	149	1.47586e-05	0.000431473	1.0,0.534,1.0	0.253,0.377,0.203	0.567
108014679	NA	NW_016025278.1	-	37840	38413	37963	38413	36517	36679	44,22,30	41,24,41	32,46,45	15,12,20	272	149	0.000532957	0.00913378	0.37,0.334,0.286	0.539,0.677,0.552	-0.259
108005367	NA	NW_016020532.1	-	1314704	1314873	1314722	1314873	1313501	1313639	1,0,1	1,1,1	7,1,2	0,2,0	167	149	0.00138058	0.0207924	0.472,0.0,0.472	1.0,0.308,1.0	-0.455
108021266	NA	NW_016019885.1	+	5587214	5587424	5587214	5587418	5588487	5588705	0,1,1	9,3,4	10,11,3	8,23,11	155	149	0.000432584	0.00796276	0.0,0.243,0.194	0.546,0.315,0.208	-0.211
108005375	NA	NW_016020532.1	+	3739786	3741199	3739786	3741184	3741817	3743754	4,1,3	30,34,24	16,25,24	80,51,54	164	149	0.00171528	0.0236805	0.108,0.026,0.102	0.154,0.308,0.288	-0.171
108006851	NA	NW_016023222.1	+	674852	675170	674852	675160	675635	675753	5,5,4	0,0,0	3,0,1	0,8,11	159	149	7.73584e-05	0.00189074	1.0,1.0,1.0	1.0,0.0,0.079	0.64
108011972	NA	NW_016024735.1	-	603438	603794	603510	603794	601377	602494	38,21,23	39,37,38	45,55,54	23,15,17	221	149	3.06721e-06	0.000101627	0.396,0.277,0.29	0.569,0.712,0.682	-0.333
108009127	NA	NW_016024447.1	+	2015518	2015882	2015518	2015615	2016743	2017013	100,117,94	122,105,86	193167193	77,96,80	416	149	7.8158e-05	0.00189074	0.227,0.285,0.281	0.473,0.384,0.464	-0.176
108008263	NA	NW_016019885.1	-	19085415	19085618	19085457	19085618	19085030	19085189	17,31,29	22,22,18	9,7,12	23,28,29	191	149	0.000562696	0.009322	0.376,0.524,0.557	0.234,0.163,0.244	0.272

## Sheet: FmalevsMale_A3SS_significant
GeneID	geneSymbol	chr	strand	longExonStart_0base	longExonEnd	shortES	shortEE	flankingES	flankingEE	IJC_SAMPLE_1	SJC_SAMPLE_1	IJC_SAMPLE_2	SJC_SAMPLE_2	IncFormLen	SkipFormLen	PValue	FDR	IncLevel1	IncLevel2	IncLevelDifference
108019614	NA	NW_016019885.1	-	5717456	5717623	5717456	5717620	5717692	5717899	2,1,4	3,3,0	0,0,0	1,4,3	152	149	0.0024547	0.0313069	0.395,0.246,1.0	0.0,0.0,0.0	0.547
108012948	NA	NW_016024842.1	+	9145222	9145491	9145264	9145491	9141918	9142519	8,13,7	0,0,0	32,12,16	8,3,5	191	149	1.78641e-05	0.00047772	1.0,1.0,1.0	0.757,0.757,0.714	0.257
108012948	NA	NW_016024842.1	+	9145222	9145491	9145264	9145491	9144640	9144777	6,12,4	36,30,26	17,30,21	8,19,22	191	149	2.5678e-06	8.01345e-05	0.115,0.238,0.107	0.624,0.552,0.427	-0.381
108015177	NA	NW_016025388.1	-	3258979	3261859	3258979	3259672	3269354	3269469	60,74,54	10,7,4	181189194	2,2,7	2336	149	0.000122256	0.00253375	0.277,0.403,0.463	0.852,0.858,0.639	-0.402
108012342	NA	NW_016024842.1	+	1146089	1146189	1146155	1146189	1145522	1145664	0,1,2	14,6,2	11,18,5	0,7,2	215	149	2.83626e-07	1.17563e-05	0.0,0.104,0.409	1.0,0.641,0.634	-0.587
108012342	NA	NW_016024842.1	+	1146089	1146189	1146155	1146189	1145522	1145673	1,6,3	15,4,13	17,17,18	12,4,4	215	149	0.000384598	0.00657646	0.044,0.51,0.138	0.495,0.747,0.757	-0.436
108005076	NA	NW_016020407.1	-	134421	136290	134421	134655	141180	141490	89,52,39	66,47,40	238281277	54,54,38	1784	149	4.00402e-12	4.14917e-10	0.101,0.085,0.075	0.269,0.303,0.378	-0.23
108005076	NA	NW_016020407.1	-	154096	154268	154096	154265	154331	154603	8,10,11	0,3,0	18,9,14	12,2,5	152	149	0.00225196	0.0299127	1.0,0.766,1.0	0.595,0.815,0.733	0.208
108020205	NA	NW_016027849.1	+	226938	227288	226965	227288	225188	225375	57,36,43	13,3,3	22,45,12	13,22,17	176	149	0.000119893	0.00253375	0.788,0.91,0.924	0.589,0.634,0.374	0.342
108009074	NA	NW_016024447.1	-	14000974	14002681	14000974	14002585	14003389	14003536	15,29,20	0,1,1	16,28,24	6,7,2	245	149	0.000258573	0.00467559	1.0,0.946,0.924	0.619,0.709,0.879	0.221
108009074	NA	NW_016024447.1	-	14000974	14002681	14000974	14002585	14003778	14003880	12,32,20	0,5,5	11,28,23	11,13,25	245	149	0.0005475	0.00872841	1.0,0.796,0.709	0.378,0.567,0.359	0.4
108009074	NA	NW_016024447.1	-	14000974	14002684	14000974	14002585	14003778	14003880	12,23,22	0,5,5	15,32,19	11,13,25	248	149	0.00313451	0.0371216	1.0,0.734,0.726	0.45,0.597,0.313	0.367
108004684	NA	NW_016019886.1	+	524382	524427	524385	524427	523748	523796	8909551002	121512961354	796724744	296234033687	152	149	0	0	0.418,0.419,0.42	0.209,0.173,0.165	0.237
108009428	NA	NW_016024447.1	+	2981354	2981668	2981473	2981668	2981146	2981268	62,103,72	0,1,0	32,23,22	4,3,6	268	149	0.000755816	0.0116032	1.0,0.983,1.0	0.816,0.81,0.671	0.229
108016513	NA	NW_016025851.1	-	18239	18743	18239	18740	18798	18980	3,11,0	27,18,11	8,10,5	8,10,4	152	149	0.00351512	0.0404727	0.098,0.375,0.0	0.495,0.495,0.551	-0.356
108020939	NA	NW_016019885.1	+	18873997	18874161	18874033	18874161	18873187	18873300	126141129	542513456	225279193	424512368	185	149	8.0709e-05	0.00185855	0.158,0.181,0.186	0.299,0.305,0.297	-0.125
108020939	NA	NW_016019885.1	+	18873997	18874161	18874054	18874161	18873187	18873300	189197193	12,7,8	291364261	254319232	206	149	0	0	0.919,0.953,0.946	0.453,0.452,0.449	0.488
108020939	NA	NW_016019885.1	+	18874033	18874161	18874054	18874161	18873187	18873300	605569520	12,7,8	490597436	254319232	170	149	0	0	0.978,0.986,0.983	0.628,0.621,0.622	0.359
108013745	NA	NW_016024844.1	-	118795	118984	118795	118966	119279	119490	57,85,116	148178185	22,23,28	121158127	167	149	1.96584e-05	0.000509274	0.256,0.299,0.359	0.14,0.115,0.164	0.165
108011141	NA	NW_016024557.1	+	450027	450221	450054	450221	449645	449920	54,77,42	27,17,7	9,24,1	19,28,20	176	149	2.21902e-06	7.35827e-05	0.629,0.793,0.836	0.286,0.421,0.041	0.503
108013353	NA	NW_016024842.1	+	3545929	3546040	3545953	3546040	3544882	3545186	1,1,1	21,44,31	1,11,8	17,23,16	173	149	0.000437271	0.0071078	0.039,0.019,0.027	0.048,0.292,0.301	-0.185
108007309	NA	NW_016024027.1	-	47812	48021	47812	48003	48092	48206	122,89,98	215180220	281293306	232219207	167	149	4.20739e-11	3.48793e-09	0.336,0.306,0.284	0.519,0.544,0.569	-0.235
108021570	NA	NW_016019885.1	-	1579125	1579558	1579125	1579546	1580194	1580841	3,5,3	57,45,28	144217196	24,42,47	161	149	0	0	0.046,0.093,0.09	0.847,0.827,0.794	-0.746
108021253	NA	NW_016019885.1	+	13955432	13957060	13955435	13957060	13955139	13955379	19,18,21	30,27,33	0,1,2	6,6,4	152	149	0.00270729	0.0331483	0.383,0.395,0.384	0.0,0.14,0.329	0.231
108010938	NA	NW_016024501.1	-	46347	46604	46347	46568	46769	47851	15,6,3	1,3,2	5,3,3	5,20,4	185	149	0.000806523	0.0121565	0.924,0.617,0.547	0.446,0.108,0.377	0.386
108009634	NA	NW_016024447.1	-	1721976	1722306	1721976	1722297	1722581	1722812	0,0,0	1,3,1	3,2,3	6,2,6	158	149	0.00328892	0.0384016	0.0,0.0,0.0	0.32,0.485,0.32	-0.375
108005387	NA	NW_016020532.1	+	33083	33434	33098	33434	31731	32191	23,27,9	45,60,35	1,5,4	42,70,71	164	149	3.14711e-07	1.24236e-05	0.317,0.29,0.189	0.021,0.061,0.049	0.222
108004917	NA	NW_016020021.1	+	204434	204504	204455	204504	200829	201039	115910251054	548515733	228828972917	230827533230	170	149	2.6559e-05	0.00064757	0.65,0.636,0.558	0.465,0.48,0.442	0.152
108018158	NA	NW_016026300.1	+	3593989	3594098	3594046	3594098	3593097	3593759	10,7,6	0,0,0	18,11,11	1,6,4	206	149	0.00271904	0.0331483	1.0,1.0,1.0	0.929,0.57,0.665	0.279
108012363	NA	NW_016024842.1	-	2129375	2129947	2129375	2129721	2130706	2130875	203277171	93,145,96	66,78,72	16,16,19	375	149	0.00138294	0.0194315	0.464,0.432,0.414	0.621,0.66,0.601	-0.191
108005960	NA	NW_016021266.1	+	230756	231098	230888	231098	227966	230495	7,2,5	1,0,0	7,3,5	3,1,16	281	149	2.60993e-06	8.01345e-05	0.788,1.0,1.0	0.553,0.614,0.142	0.493
108021027	NA	NW_016019885.1	+	16314749	16314946	16314767	16314946	16314531	16314567	12,8,1	0,1,1	6,10,11	4,5,3	167	149	0.00194667	0.0264555	1.0,0.877,0.472	0.572,0.641,0.766	0.123
108021027	NA	NW_016019885.1	+	16316057	16316437	16316259	16316437	16315176	16315308	14,17,5	24,26,14	32,56,69	28,32,32	351	149	0.000973003	0.0144039	0.198,0.217,0.132	0.327,0.426,0.478	-0.228
108011032	NA	NW_016024531.1	+	63244	63433	63292	63433	60759	60900	0,1,0	2,1,2	4,2,5	1,1,0	197	149	1.63946e-08	8.49446e-07	0.0,0.431,0.0	0.752,0.602,1.0	-0.641
108019753	NA	NW_016019885.1	+	4418920	4419150	4419028	4419150	4418403	4418563	46,72,33	37,27,25	20,25,20	68,34,32	257	149	0.000388717	0.00657646	0.419,0.607,0.434	0.146,0.299,0.266	0.25
108019723	NA	NW_016027458.1	+	1697940	1698452	1697958	1698452	1696960	1697336	35,42,29	18,20,14	5,24,22	33,46,42	167	149	5.60291e-07	2.11128e-05	0.634,0.652,0.649	0.119,0.318,0.318	0.393
108020249	NA	NW_016019885.1	+	294282	294675	294303	294675	293751	294217	9,8,4	42,42,28	19,24,20	35,40,39	170	149	0.00256373	0.032202	0.158,0.143,0.111	0.322,0.345,0.31	-0.188
108020475	NA	NW_016028052.1	+	266547	267990	266676	267990	264607	264698	16,11,11	0,0,0	20,14,14	3,18,15	278	149	8.90442e-10	6.15147e-08	1.0,1.0,1.0	0.781,0.294,0.333	0.531
108020475	NA	NW_016028052.1	+	266547	267990	266676	267990	264704	264923	16,11,11	1,0,0	21,14,10	4,7,3	278	149	1.80663e-06	6.24039e-05	0.896,1.0,1.0	0.738,0.517,0.641	0.333
108010992	NA	NW_016024523.1	+	88574	89232	88594	89232	88043	88515	2,1,3	3,0,0	3,1,0	10,3,11	169	149	0.000371756	0.00655715	0.37,1.0,1.0	0.209,0.227,0.0	0.645
108007375	NA	NW_016024196.1	+	109162	109738	109208	109738	107771	108238	24,25,21	25,26,22	75,65,53	19,26,23	195	149	0.00020425	0.00393775	0.423,0.424,0.422	0.751,0.656,0.638	-0.259
108020660	NA	NW_016028224.1	+	227946	229577	229278	229577	227042	227388	99,103,93	23,10,33	247341260	20,18,6	1481	149	0.000424552	0.00703906	0.302,0.509,0.221	0.554,0.656,0.813	-0.33
108016966	NA	NW_016025862.1	+	1456090	1456629	1456114	1456629	1453747	1456023	0,1,0	106,98,50	11,19,16	68,78,103	173	149	6.41405e-06	0.000183353	0.0,0.009,0.0	0.122,0.173,0.118	-0.135
108018152	NA	NW_016026300.1	-	1767689	1767899	1767689	1767878	1768652	1768946	262223212	160,160,88	349336437	143,121,10	170	149	0.000748762	0.0116032	0.589,0.55,0.679	0.681,0.709,0.975	-0.182
108017967	NA	NW_016026300.1	-	1848464	1849292	1848464	1848785	1849434	1849549	49,66,60	2,0,4	67,75,85	14,16,12	656	149	9.75072e-05	0.0021272	0.848,1.0,0.773	0.521,0.516,0.617	0.322
108013359	NA	NW_016024842.1	+	6115624	6115745	6115636	6115745	6112208	6112559	19,9,10	122111153	29,48,29	58,80,83	161	149	2.34267e-08	1.14239e-06	0.126,0.07,0.057	0.316,0.357,0.244	-0.221
108017976	NA	NW_016026300.1	-	1589203	1590759	1589203	1590706	1590991	1591474	0,3,0	5,6,2	15,20,29	12,20,13	202	149	0.000149168	0.00294429	0.0,0.269,0.0	0.48,0.425,0.622	-0.419
108020663	NA	NW_016019885.1	+	9519733	9520332	9519814	9520332	9518045	9518315	46,34,37	7,8,0	7,34,13	15,11,17	230	149	0.000234274	0.00441393	0.81,0.734,1.0	0.232,0.667,0.331	0.438
108009989	NA	NW_016024447.1	-	2118377	2118908	2118377	2118905	2119481	2119620	9,13,13	0,0,0	11,10,20	0,7,8	152	149	0.00356645	0.0405011	1.0,1.0,1.0	1.0,0.583,0.71	0.236
108020973	NA	NW_016019885.1	+	8328088	8328200	8328097	8328200	8326395	8326518	5,1,2	1,1,0	17,13,18	14,6,9	158	149	0.00233509	0.0302467	0.825,0.485,1.0	0.534,0.671,0.654	0.15
108008963	NA	NW_016024447.1	-	291181	291270	291181	291252	294901	295064	50,47,25	61,82,53	15,27,17	103,111,72	167	149	8.48621e-05	0.00190137	0.422,0.338,0.296	0.115,0.178,0.174	0.196
108005934	NA	NW_016021197.1	-	116187	117204	116187	117201	124050	124708	1,0,0	0,21,1	5,2,5	0,0,0	152	149	5.19984e-06	0.000153952	1.0,0.0,0.0	1.0,1.0,1.0	-0.667
108009484	NA	NW_016024447.1	+	9387864	9388096	9387891	9388096	9387596	9387803	7,12,3	8,12,9	196201146	10,18,3	176	149	4.56357e-12	4.20356e-10	0.426,0.458,0.22	0.943,0.904,0.976	-0.573
108021008	NA	NW_016019885.1	+	814948	815628	815110	815628	810887	811404	86,116,86	21,30,12	14,17,30	49,42,30	311	149	9.90319e-14	1.17282e-11	0.662,0.649,0.774	0.12,0.162,0.324	0.493
108008091	NA	NW_016019885.1	+	17645025	17645841	17645049	17645841	17644256	17644450	1,1,2	2,4,8	5,12,14	7,9,3	173	149	0.00280382	0.0336865	0.301,0.177,0.177	0.381,0.535,0.801	-0.354
108014562	NA	NW_016025217.1	-	140663	140893	140663	140869	140977	141116	61,39,44	97,88,92	124136108	100,89,117	173	149	0.000138948	0.00280947	0.351,0.276,0.292	0.516,0.568,0.443	-0.203
108005900	NA	NW_016021196.1	+	888807	888852	888812	888852	887804	888743	25,29,15	1,4,1	12,14,7	4,6,7	154	149	0.00227322	0.0299127	0.96,0.875,0.936	0.744,0.693,0.492	0.281
108017782	NA	NW_016026300.1	+	3273883	3274552	3273886	3274552	3272456	3273162	71,128,65	0,0,0	166195161	10,32,20	152	149	0.000259442	0.00467559	1.0,1.0,1.0	0.942,0.857,0.888	0.104
108017128	NA	NW_016025946.1	-	212594	212757	212594	212709	213342	213479	49,49,31	3,0,0	67,89,72	25,49,13	197	149	2.58831e-09	1.43047e-07	0.925,1.0,1.0	0.67,0.579,0.807	0.29
108009752	NA	NW_016024447.1	-	6190266	6190560	6190266	6190443	6190707	6191029	11,9,4	23,36,32	33,48,48	42,67,53	266	149	0.00110143	0.0157428	0.211,0.123,0.065	0.306,0.286,0.337	-0.177
108006342	NA	NW_016021887.1	-	410150	410399	410150	410384	411868	411998	1,11,7	7,6,9	6,13,12	0,0,0	164	149	1.11439e-09	7.10636e-08	0.115,0.625,0.414	1.0,1.0,1.0	-0.615
108013539	NA	NW_016024842.1	-	9966478	9967312	9966478	9967303	9967497	9968194	15,23,14	42,58,62	110,128,86	48,36,40	158	149	0	0	0.252,0.272,0.176	0.684,0.77,0.67	-0.475
108016882	NA	NW_016025862.1	-	2096944	2098346	2096944	2098343	2098482	2098643	5,5,2	0,0,0	0,1,0	3,0,3	152	149	6.94488e-06	0.00019191	1.0,1.0,1.0	0.0,1.0,0.0	0.667
108016758	NA	NW_016025862.1	-	816738	818658	816738	816864	818752	821825	15,10,10	1,0,6	20,27,27	0,0,0	1943	149	0.00398281	0.0446182	0.535,1.0,0.113	1.0,1.0,1.0	-0.451
108012964	NA	NW_016024842.1	-	1022965	1024490	1022965	1024460	1024582	1024639	3,4,1	9,11,13	78,90,76	20,33,21	179	149	1.57725e-10	1.18867e-08	0.217,0.232,0.06	0.765,0.694,0.751	-0.567
108015132	NA	NW_016025388.1	-	216538	216899	216538	216896	219474	219864	1,0,0	11,2,4	1,6,2	1,2,4	152	149	7.69769e-05	0.00182325	0.082,0.0,0.0	0.495,0.746,0.329	-0.496
108005437	NA	NW_016020532.1	-	1080250	1083366	1080250	1083293	1083448	1083741	32,32,39	79,95,63	58,51,43	37,38,32	222	149	1.07259e-06	3.86598e-05	0.214,0.184,0.294	0.513,0.474,0.474	-0.256
108009396	NA	NW_016024447.1	+	12069030	12069993	12069033	12069993	12067682	12068957	6,8,0	5,2,1	0,0,1	1,1,2	152	149	0.0010197	0.0148304	0.541,0.797,0.0	0.0,0.0,0.329	0.336
108021614	NA	NW_016019885.1	-	17597893	17598832	17597893	17598536	17600253	17600428	52,47,39	8,3,0	42,48,24	11,13,12	445	149	0.0016891	0.0233377	0.685,0.84,1.0	0.561,0.553,0.401	0.337
108009676	NA	NW_016024447.1	-	7854868	7855027	7854868	7855024	7858207	7858384	0,0,0	2,3,6	2,10,11	0,1,0	152	149	0	0	0.0,0.0,0.0	1.0,0.907,1.0	-0.969
108021140	NA	NW_016019885.1	+	6309904	6310313	6310098	6310313	6307647	6307739	59,107,37	17,9,13	8,20,8	0,0,1	343	149	2.38841e-05	0.000599998	0.601,0.838,0.553	1.0,1.0,0.777	-0.262
108009877	NA	NW_016024447.1	-	5364422	5364578	5364422	5364512	5365301	5365470	45,50,58	26,38,21	70,82,91	7,7,9	215	149	4.34291e-08	2.00015e-06	0.545,0.477,0.657	0.874,0.89,0.875	-0.32
108005848	NA	NW_016021196.1	+	1146418	1146961	1146538	1146961	1146075	1146177	32,23,23	5,4,1	90,76,81	80,91,91	269	149	1.32944e-09	7.87219e-08	0.78,0.761,0.927	0.384,0.316,0.33	0.479
108015563	NA	NW_016019885.1	+	6352057	6352153	6352063	6352153	6351740	6352000	2,6,2	0,0,0	20,12,8	5,7,13	155	149	1.33763e-07	5.83631e-06	1.0,1.0,1.0	0.794,0.622,0.372	0.404

## Sheet: FmalevsMale_RI_significant
GeneID	geneSymbol	chr	strand	riExonStart_0base	riExonEnd	upstreamES	upstreamEE	downstreamES	downstreamEE	IJC_SAMPLE_1	SJC_SAMPLE_1	IJC_SAMPLE_2	SJC_SAMPLE_2	IncFormLen	SkipFormLen	PValue	FDR	IncLevel1	IncLevel2	IncLevelDifference
108009007	NA	NW_016024447.1	+	7262573	7268253	7262573	7265202	7265520	7268253	47,73,51	6,6,7	96,115,94	23,37,36	467	149	0.00167519	0.0239453	0.714,0.795,0.699	0.571,0.498,0.454	0.228
108016581	NA	NW_016025862.1	+	612633	613482	612633	613259	613358	613482	97,50,69	2,4,0	126,99,89	15,13,16	248	149	0.000532869	0.00863247	0.967,0.882,1.0	0.835,0.821,0.77	0.141
108021579	NA	NW_016019885.1	+	14685613	14685980	14685613	14685756	14685815	14685980	10,4,4	1,0,0	5,9,4	6,4,6	208	149	6.93182e-07	4.21108e-05	0.878,1.0,1.0	0.374,0.617,0.323	0.521
108005076	NA	NW_016020407.1	-	154096	154603	154096	154265	154331	154603	44,68,21	0,3,0	30,43,16	12,2,5	215	149	0.000569208	0.00864485	1.0,0.94,1.0	0.634,0.937,0.689	0.227
108005076	NA	NW_016020407.1	-	154096	154603	154096	154277	154331	154603	44,68,21	24,32,9	25,39,15	44,49,35	203	149	1.0204e-05	0.000309945	0.574,0.609,0.631	0.294,0.369,0.239	0.304
108019729	NA	NW_016027458.1	+	968167	968521	968167	968386	968457	968521	3,5,3	0,0,0	123118151	46,36,20	220	149	5.65518e-06	0.000196316	1.0,1.0,1.0	0.644,0.689,0.836	0.277
108014473	NA	NW_016025160.1	+	456407	456834	456407	456600	456654	456834	9,8,2	63,74,56	14,27,22	59,73,50	203	149	0.00224668	0.0303302	0.095,0.074,0.026	0.148,0.214,0.244	-0.137
108019526	NA	NW_016027348.1	-	281931	282621	281931	282431	282518	282621	1,3,1	2,8,3	13,21,23	10,3,5	236	149	0.000247705	0.00547202	0.24,0.191,0.174	0.451,0.815,0.744	-0.468
108012933	NA	NW_016024842.1	-	11799335	11799751	11799335	11799557	11799611	11799751	2,0,2	0,1,0	2,1,1	6,7,3	203	149	0.00017108	0.00415725	1.0,0.0,1.0	0.197,0.095,0.197	0.504
108015267	NA	NW_016025388.1	+	4978319	4980872	4978319	4980140	4980395	4980872	119153139	23,21,28	84116101	0,3,0	404	149	1.97842e-12	1.60252e-10	0.656,0.729,0.647	1.0,0.934,1.0	-0.301
108012820	NA	NW_016024842.1	-	10123094	10124056	10123094	10123760	10123817	10124056	9,6,3	0,8,0	159112141	234279231	206	149	0.00418696	0.0453111	1.0,0.352,1.0	0.33,0.225,0.306	0.497
108013835	NA	NW_016024882.1	+	35712	36394	35712	35793	35856	36394	18,19,22	1,2,0	12,15,20	29,40,53	212	149	0	0	0.927,0.87,1.0	0.225,0.209,0.21	0.718
108010992	NA	NW_016024523.1	+	88043	89232	88043	88515	88594	89232	12,6,7	3,0,0	17,19,20	10,3,11	228	149	0.00429195	0.0453111	0.723,1.0,1.0	0.526,0.805,0.543	0.283
108019884	NA	NW_016019885.1	-	4509876	4510632	4509876	4510181	4510301	4510632	37,34,20	32,35,32	63,61,56	24,32,29	269	149	0.00402346	0.0453111	0.39,0.35,0.257	0.593,0.514,0.517	-0.209
108019884	NA	NW_016019885.1	-	4509876	4510632	4509876	4510184	4510301	4510632	37,34,19	65,63,44	63,59,56	52,66,30	266	149	0.00447517	0.0453111	0.242,0.232,0.195	0.404,0.334,0.511	-0.193
108012814	NA	NW_016024842.1	+	10250706	10251186	10250706	10250856	10250940	10251186	30,52,21	42,55,50	18,21,18	92,112,98	233	149	6.8014e-05	0.00183638	0.314,0.377,0.212	0.111,0.107,0.105	0.193
108013120	NA	NW_016024842.1	+	11738373	11740841	11738373	11738758	11740441	11740841	21,22,26	0,1,0	31,37,34	6,4,4	1832	149	4.73161e-06	0.00019163	1.0,0.641,1.0	0.296,0.429,0.409	0.502
108014148	NA	NW_016019885.1	+	217337	218226	217337	217766	217832	218226	8,7,3	13,7,11	158138141	9,16,5	215	149	9.24816e-14	1.12365e-11	0.299,0.409,0.159	0.924,0.857,0.951	-0.622
108007368	NA	NW_016024196.1	-	244822	246026	244822	245570	245741	246026	38,35,30	44,29,25	54,74,63	14,32,21	320	149	0.0003094	0.00626536	0.287,0.36,0.358	0.642,0.518,0.583	-0.246
108007171	NA	NW_016023860.1	+	587630	588309	587630	587912	588018	588309	301307178	12,19,16	480595567	63,101,72	255	149	0.00496295	0.0482399	0.936,0.904,0.867	0.817,0.775,0.821	0.098
108010085	NA	NW_016024447.1	+	11023885	11024835	11023885	11024487	11024619	11024835	172241134	14,24,15	110110117	31,32,24	281	149	0.000490692	0.00851702	0.867,0.842,0.826	0.653,0.646,0.721	0.172
108021622	NA	NW_016019885.1	-	17694906	17695388	17694906	17695189	17695279	17695388	6,5,0	0,3,8	3,2,6	0,0,0	239	149	0.00324877	0.04155	1.0,0.51,0.0	1.0,1.0,1.0	-0.497
108009176	NA	NW_016024447.1	+	12860957	12861796	12860957	12861320	12861735	12861796	77,96,95	38,60,35	90,114,94	17,13,9	564	149	2.33037e-06	0.000113256	0.349,0.297,0.418	0.583,0.698,0.734	-0.317
108016844	NA	NW_016025862.1	-	2053659	2054598	2053659	2053828	2053939	2054598	6,11,8	15,19,16	32,44,39	24,27,19	260	149	0.000452863	0.00846505	0.186,0.249,0.223	0.433,0.483,0.541	-0.266
108009441	NA	NW_016024447.1	-	13411450	13414072	13411450	13413343	13413808	13414072	232229133	13,13,14	277386325	19,0,0	614	149	0.00389019	0.0453111	0.812,0.81,0.697	0.78,1.0,1.0	-0.154
