# Supplementary material for: Transcriptome analysis of sex-biased gene expression in the spotted-wing Drosophila, Drosophila suzukii (Matsumura)
Source: G3 (Bethesda). 2022 May 19;12(8):jkac127. doi: 10.1093/g3journal/jkac127 (PMC9339319; doi:10.1093/g3journal/jkac127)
Supplement: jkac127_Table_S9 [file jkac127_table_s9.xlsx]

## Sheet: female-biased genes
gene_id	Fmale1_count	Fmale2_count	Fmale3_count	Male1_count	Male2_count	Male3_count	FmalevsMale_log2FoldChange	FmalevsMale_pvalue	FmalevsMale_padj	gene_description
108015181	128502	138068	99734	133	143	133	9.87608	0	0	vitellogenin-2
108013677	59510	65517	46029	13	34	20	11.3957	0	0	vitellogenin-3
108004557	24288	24775	20461	22	19	15	10.3526	0	0	chorion protein S38
108007656	13108	12881	12520	386	491	364	5.04036	0	0	40S ribosomal protein S5b
108010245	8650	9801	7932	381	386	313	4.68574	0	0	G2/mitotic-specific cyclin-B
108006279	5809	6130	6540	393	452	460	3.9071	0	0	leucine-rich repeat-containing protein 20%2C transcript variant X1
108010208	5036	5182	4955	413	448	419	3.64672	0	0	H/ACA ribonucleoprotein complex subunit 4
108012053	4007	3946	3203	51	51	59	6.18698	0	0	chorion peroxidase
108008420	3332	3554	3399	137	162	133	4.65546	0	0	ribonucleoside-diphosphate reductase subunit M2
108021436	3687	3564	3015	95	110	88	5.20683	0	0	protein aubergine
108018138	2227	2108	2141	102	126	89	4.43695	1.65e-306	3.53e-304	proliferating cell nuclear antigen
108021425	2100	2207	1992	129	167	108	4.04517	6.38e-301	1.3e-298	ribonucleoside-diphosphate reductase large subunit
108006558	2001	1925	1977	63	61	61	5.07697	2.1e-295	4.19e-293	multiple epidermal growth factor-like domains protein 6
108010435	11390	12459	11724	1823	2255	1802	2.68132	1.39e-291	2.65e-289	uncharacterized LOC108010435
108018131	4457	4706	4319	811	898	834	2.48459	2.59e-256	3.9e-254	flocculation protein FLO11%2C transcript variant X1
108018722	2412	2711	2310	270	230	200	3.48306	2.29e-251	3.36e-249	G2/mitotic-specific cyclin-A-like
108011845	2308	2428	2319	266	325	262	3.13077	6.17e-249	8.89e-247	type-2 ice-structuring protein-like
108015649	1655	1865	1363	38	42	23	5.64041	1.29e-240	1.76e-238	endochitinase-like
108006112	1496	1471	1255	92	91	90	4.02523	4.12e-240	5.59e-238	DNA replication licensing factor Mcm2
108019921	15872	16412	14575	4337	4926	4145	1.88418	1.08e-235	1.43e-233	immune-induced peptides
108019657	45542	50301	35629	8196	9674	8246	2.40285	3.93e-232	4.98e-230	circumsporozoite protein
108009177	1988	2062	1945	264	295	248	2.97369	3.21e-225	3.98e-223	NHP2-like protein 1 homolog
108006435	2322	2401	2302	340	329	314	2.91528	1.75e-219	2.08e-217	39 kDa FK506-binding nuclear protein%2C transcript variant X2
108013329	1259	1314	1231	84	95	84	3.93418	4.88e-217	5.62e-215	heat shock protein 26
108004988	14437	16206	12038	3247	3675	3177	2.15154	3.39e-215	3.83e-213	extensin
108017778	1543	1648	1256	137	148	114	3.55203	2.73e-214	3.05e-212	DNA replication licensing factor MCM4
108011695	3100	2999	2560	542	585	480	2.506	4.35e-212	4.72e-210	nucleolar protein 58
108005933	1792	1842	1380	173	175	166	3.35602	8.78e-211	9.47e-209	uricase
108005398	2535	2685	2620	321	413	374	2.9056	1.66e-209	1.74e-207	proton-coupled amino acid transporter 4
108021335	1837	1791	1534	222	260	240	2.91341	1.73e-205	1.78e-203	ovarian-specific serine/threonine-protein kinase Lok
108005158	7171	6995	6279	1797	2016	1812	1.93885	2.58e-205	2.62e-203	adenosylhomocysteinase
108016999	1250	1465	1223	94	108	112	3.72403	1.51e-203	1.5e-201	uncharacterized LOC108016999
108008930	1100	1221	1075	72	67	59	4.17754	2.21e-201	2.14e-199	deoxyuridine 5'-triphosphate nucleotidohydrolase
108011445	2748	2718	2712	469	506	462	2.58934	2.2e-199	2.1e-197	regulator of chromosome condensation
108020511	2864	2765	2572	538	619	503	2.38485	6.31e-197	5.9e-195	nucleolar protein 56
108021321	3260	3673	2678	548	563	544	2.60645	3.29e-196	3.05e-194	protein bicaudal C
108017664	8202	8429	7463	2331	2598	2110	1.85436	1.53e-186	1.35e-184	plasminogen activator inhibitor 1 RNA-binding protein
108018856	989	1089	945	43	45	32	4.73319	1.69e-186	1.49e-184	uncharacterized LOC108018856
108019618	8481	8890	7652	2465	2903	2408	1.7648	2.41e-185	2.1e-183	uncharacterized LOC108019618
108007485	1396	1520	1605	123	123	125	3.68977	3.61e-185	3.13e-183	G2/mitotic-specific cyclin-A
108019663	3067	3004	2718	681	703	640	2.19474	1.43e-181	1.19e-179	attacin-C
108010068	8428	8273	7530	2334	2727	2365	1.78518	1.74e-181	1.44e-179	T-complex protein 1 subunit epsilon
108021354	1458	1439	1001	85	92	86	3.95738	1.78e-181	1.47e-179	protein piwi
108008253	1854	1987	1875	302	360	292	2.66515	1.53e-180	1.23e-178	rRNA 2'-O-methyltransferase fibrillarin
108015338	1004	1055	899	22	36	30	5.14863	2.21e-178	1.75e-176	uncharacterized LOC108015338
108017994	1172	1320	921	82	76	65	4.00501	2.87e-177	2.24e-175	DNA replication factor Cdt1
108019194	2880	2553	2404	420	541	460	2.54368	1.73e-176	1.34e-174	peptide transporter family 1%2C transcript variant X1
108015054	3647	3709	3816	752	772	684	2.42121	2.09e-171	1.57e-169	uncharacterized LOC108015054
108016708	3656	4473	4011	7	7	6	9.32579	3.13e-171	2.34e-169	uncharacterized LOC108016708
108018321	1673	1767	1361	236	284	212	2.78915	5.79e-170	4.31e-168	importin subunit beta
108011865	1531	1446	1224	191	227	175	2.9018	2.22e-169	1.62e-167	probable RNA helicase armi%2C transcript variant X2
108004747	1011	1035	810	65	69	74	3.85081	9.47e-167	6.8e-165	DNA replication licensing factor Mcm3
108008454	3285	3253	3072	729	895	741	2.10449	1.7e-166	1.21e-164	complement component 1 Q subcomponent-binding protein%2C mitochondrial
108019815	1509	1486	1178	164	216	185	2.95967	3.23e-166	2.29e-164	putative inorganic phosphate cotransporter%2C transcript variant X2
108011751	10904	11262	9782	3376	3710	3506	1.66773	4.12e-166	2.91e-164	protein LSM14 homolog B-A
108015730	1325	1327	1183	188	209	159	2.86514	3.79e-165	2.65e-163	39 kDa FK506-binding nuclear protein-like
108015151	2454	2595	2100	515	519	516	2.27687	1.57e-164	1.09e-162	protein swallow
108004589	6270	6086	6151	1450	1678	1300	2.14862	3.44e-164	2.39e-162	uncharacterized transmembrane protein DDB_G0289901
108017002	1249	1226	935	111	127	115	3.34377	1.27e-163	8.68e-162	bifunctional lysine-specific demethylase and histidyl-hydroxylase NO66%2C transcript variant X1
108019315	1305	1429	1124	17	7	16	6.66333	1.74e-161	1.17e-159	DNA-directed RNA polymerase II subunit rpb1
108018430	4547	4355	4178	1198	1283	1153	1.9265	6.73e-158	4.41e-156	ATP-dependent RNA helicase vasa
108018220	941	902	803	66	78	79	3.64483	7.21e-156	4.69e-154	E3 ubiquitin-protein ligase TRAIP
108013415	6974	7231	5843	2032	2397	2007	1.71513	1.78e-154	1.15e-152	larval serum protein 2
108020753	2895	2780	2649	667	781	627	2.08581	1.76e-152	1.11e-150	uncharacterized LOC108020753
108012185	2667	2606	2287	641	734	616	2.00257	1.61e-151	1e-149	T-complex protein 1 subunit alpha-like
108017965	3316	3422	3473	750	868	749	2.19278	2.24e-150	1.37e-148	heterochromatin protein 1
108017941	18059	18088	15884	6499	7247	6364	1.44833	5.84e-150	3.56e-148	nucleosome assembly protein 1-like 1
108005903	3439	3463	3068	925	935	779	1.99452	4.48e-147	2.64e-145	nuclear valosin-containing protein-like%2C transcript variant X2
108020395	3195	3435	2538	731	776	665	2.14865	1.92e-146	1.12e-144	DNA topoisomerase 2%2C transcript variant X1
108005642	2017	2082	1835	442	416	347	2.37615	4.85e-145	2.83e-143	serine-rich adhesin for platelets
108013315	6842	7049	5711	2162	2396	2049	1.64352	1.41e-144	8.17e-143	importin-7
108016785	760	755	692	34	45	41	4.27979	2.72e-144	1.56e-142	putative ATP-dependent RNA helicase BoYb
108014989	159245	177461	128942	2	0	3	16.5773	9.17e-144	5.23e-142	vitellogenin-1
108018906	5448	5176	4792	1616	1777	1505	1.73297	2.19e-142	1.21e-140	T-complex protein 1 subunit zeta
108021500	738	749	685	36	36	42	4.32856	9.78e-142	5.4e-140	G1/S-specific cyclin-E%2C transcript variant X3
108018202	2291	2124	2069	488	534	494	2.17537	1.01e-141	5.57e-140	uncharacterized LOC108018202
108019371	1695	1619	1402	204	317	216	2.76122	1.31e-139	7e-138	vitelline membrane protein Vm26Ab
108015253	1229	1203	1078	167	213	138	2.84282	3.56e-139	1.9e-137	DNA replication licensing factor Mcm6
108021454	870	964	755	92	112	85	3.23927	2.03e-138	1.08e-136	protein deadlock%2C transcript variant X2
108018007	1439	1430	1179	261	278	256	2.4218	5.04e-138	2.66e-136	actin-binding protein anillin%2C transcript variant X1
108012184	1634	1691	1489	358	436	361	2.1385	1.77e-132	8.79e-131	diphthine methyl ester synthase
108005238	2088	1955	1753	431	537	409	2.15407	3.76e-130	1.84e-128	CAD protein%2C transcript variant X2
108014758	712	679	607	43	49	44	3.95392	4.18e-130	2.04e-128	uncharacterized LOC108014758%2C transcript variant X2
108006561	14597	15259	11940	4	3	1	12.4242	8.92e-129	4.3e-127	putative vitellogenin receptor%2C transcript variant X2
108005157	7598	7541	7496	2435	2623	2290	1.70448	4.07e-127	1.92e-125	thioredoxin domain-containing protein 5
108017873	7890	7685	7779	2232	2515	1931	1.89153	4.75e-127	2.24e-125	immune-induced peptide 23
108014321	949	1002	944	147	154	149	2.76396	2.16e-126	1.01e-124	geminin
108006462	677	742	614	52	70	52	3.62457	5e-126	2.32e-124	DNA replication licensing factor Mcm5
108020569	687	709	579	47	36	48	3.98491	9.18e-125	4.18e-123	uncharacterized LOC108020569
108020990	822	805	739	101	108	77	3.1282	7.41e-124	3.34e-122	lectizyme
108018178	991	1001	772	112	129	135	2.94875	1.4e-123	6.28e-122	uncharacterized LOC108018178
108012377	1662	1577	1772	259	324	223	2.72749	2.55e-122	1.12e-120	protein Turandot M-like
108008478	768	732	769	71	81	77	3.39085	5.44e-122	2.39e-120	U3 small nucleolar RNA-interacting protein 2
108017775	4781	4686	4337	1618	1788	1574	1.54932	1.01e-120	4.36e-119	T-complex protein 1 subunit theta
108013788	831	884	753	56	100	96	3.37031	1.17e-120	5.06e-119	protein takeout
108009143	1535	1513	1403	359	392	315	2.14166	3.6e-120	1.54e-118	uncharacterized LOC108009143
108015401	727	837	611	73	82	62	3.39862	9.24e-120	3.93e-118	probable chromo domain-containing protein LHP1
108019148	1032	1034	994	176	209	172	2.53925	1.6e-119	6.78e-118	brachyurin
108007224	861	795	691	78	113	90	3.14076	3.03e-119	1.27e-117	aminopeptidase N%2C transcript variant X4
108020856	1035	1067	778	138	160	128	2.82948	7.49e-119	3.12e-117	uncharacterized LOC108020856%2C transcript variant X1
108007108	927	895	983	108	141	116	3.029	9.63e-117	3.95e-115	borealin%2C transcript variant X2
108015355	2400	2424	2327	641	673	672	1.9256	1.35e-116	5.51e-115	protein penguin
108008573	3761	4163	3045	1069	1187	1057	1.79802	1.69e-115	6.79e-114	uncharacterized LOC108008573
108015312	1320	1399	1081	257	215	207	2.55326	2.07e-115	8.26e-114	RNA cytidine acetyltransferase
108018646	12583	12667	10633	4811	5522	4728	1.32867	5.39e-115	2.14e-113	collagen alpha-1(IV) chain
108016159	2497	2539	2352	756	864	759	1.71415	3.39e-114	1.33e-112	venom protease
108013578	1204	1150	1353	172	198	177	2.84839	2.37e-113	9.19e-112	heat shock protein 27
108006526	577	635	657	27	41	35	4.26718	3.21e-113	1.24e-111	early endosome antigen 1-like
108004727	4698	4770	4473	1625	1872	1638	1.521	1.26e-112	4.84e-111	26S protease regulatory subunit 6B
108012622	887	890	882	9	6	11	6.75618	3.91e-111	1.48e-109	protein lethal(3)malignant blood neoplasm 1%2C transcript variant X1
108014275	5409	5221	5048	1715	2093	1720	1.58683	1.46e-109	5.39e-108	T-complex protein 1 subunit delta
108015313	1396	1451	1273	335	385	283	2.11854	2.85e-109	1.05e-107	uncharacterized protein CG1785
108010445	77846	77914	65599	32521	36469	31764	1.21099	5.5e-109	2.01e-107	transferrin
108021252	1291	1208	1063	271	266	226	2.29832	6.55e-109	2.39e-107	polyprenol reductase
108014366	2041	2079	2019	561	540	454	2.06086	1.77e-108	6.41e-107	enolase-phosphatase E1
108015369	710	808	724	95	79	98	3.11662	3.03e-108	1.1e-106	chromatin assembly factor 1 subunit A
108004754	6478	6364	6447	2064	2449	2026	1.64525	4.03e-108	1.46e-106	GTP-binding nuclear protein Ran
108012848	1573	1596	1456	429	480	407	1.89226	3.06e-107	1.08e-105	SUMO-activating enzyme subunit 2
108019132	1916	2066	1553	504	528	443	1.97997	3.58e-107	1.26e-105	nuclear pore complex protein Nup205
108004582	15481	16238	15585	1	2	3	13.026	7.23e-107	2.53e-105	thioredoxin-1
108019620	752	747	665	97	128	103	2.8014	1.89e-106	6.57e-105	rac GTPase-activating protein 1
108016169	1639	1754	1441	342	419	428	2.09707	3.18e-105	1.08e-103	tyrosine-protein phosphatase non-receptor type 23%2C transcript variant X2
108017815	30783	32293	33589	10433	11145	9311	1.73095	2.14e-104	7.18e-103	immune-induced peptides
108013277	2775	2751	2337	905	988	839	1.60103	2.94e-104	9.85e-103	heat shock 70 kDa protein 14
108018955	812	736	736	104	133	110	2.80065	9.83e-104	3.27e-102	uncharacterized LOC108018955
108004741	4430	4884	3520	0	5	4	10.5488	1.35e-103	4.49e-102	defective chorion-1 protein%2C FC125 isoform%2C transcript variant X2
108012573	1051	1055	859	7	2	11	7.28422	1.84e-103	6.08e-102	major royal jelly protein 1
108004763	858	866	654	130	129	111	2.75536	7.5e-103	2.45e-101	protein ovarian tumor locus%2C transcript variant X1
108013401	579	645	514	9	13	18	5.51509	9.5e-103	3.1e-101	innexin inx4
108021463	807	743	775	83	130	101	2.9748	6.99e-102	2.25e-100	thymidylate synthase
108021668	3887	3953	4105	2	3	4	10.4581	1.22e-101	3.91e-100	trypsin alpha-like
108011442	10523	10920	9599	4527	5117	4460	1.21583	4.17e-101	1.32e-99	proliferation-associated protein 2G4
108004573	1288	1358	1085	5	6	5	7.9397	4.6e-101	1.45e-99	uncharacterized LOC108004573
108017893	2392	2776	2054	634	804	616	1.89036	1.69e-100	5.31e-99	diptericin
108017488	2170	2186	2271	569	687	583	1.93454	5.42e-100	1.7e-98	spermidine synthase
108018128	938	962	779	159	211	156	2.42678	7.26e-100	2.27e-98	origin recognition complex subunit 1
108014894	676	651	586	78	95	93	2.92319	1.03e-99	3.21e-98	serine/threonine-protein kinase greatwall
108021109	1195	1315	1047	292	340	275	2.04761	4.75e-99	1.47e-97	insulin receptor%2C transcript variant X2
108020150	606	603	582	64	87	56	3.1974	1.02e-98	3.14e-97	DNA polymerase alpha subunit B
108005645	4016	4014	3659	1500	1721	1460	1.39961	5.7e-98	1.73e-96	26S proteasome non-ATPase regulatory subunit 8
108019924	2212	2446	2004	671	830	714	1.66573	6.46e-98	1.96e-96	proton-coupled amino acid transporter 1%2C transcript variant X2
108018043	4497	4471	4059	1679	1967	1666	1.37366	2.94e-97	8.83e-96	alanine--tRNA ligase%2C cytoplasmic
108010827	2501	2606	2156	728	902	817	1.64542	4.13e-97	1.23e-95	DNA-binding protein modulo
108018575	1122	1167	872	211	250	230	2.26533	5.63e-97	1.68e-95	probable ATP-dependent RNA helicase pitchoune%2C transcript variant X2
108017824	950	980	850	216	224	197	2.20185	9.32e-97	2.78e-95	otefin
108013667	1405	1349	1036	1	4	10	8.05213	1.15e-96	3.41e-95	uncharacterized transmembrane protein DDB_G0289901
108005850	728	700	632	103	133	106	2.67021	2.9e-96	8.57e-95	serine/threonine-protein kinase polo
108012396	3221	3275	3021	1	5	3	10.1259	3.8e-96	1.12e-94	tubulin alpha-4 chain
108014998	1860	1962	1905	573	606	544	1.81307	7.93e-96	2.33e-94	dual specificity mitogen-activated protein kinase kinase dSOR1%2C transcript variant X2
108010159	3215	3436	3148	1180	1304	1188	1.49447	1.15e-95	3.36e-94	serine-threonine kinase receptor-associated protein
108011785	852	807	734	156	150	114	2.58817	2.16e-95	6.3e-94	amidophosphoribosyltransferase%2C transcript variant X2
108017494	1173	1194	956	239	299	273	2.10918	1.8e-94	5.13e-93	probable histone-lysine N-methyltransferase Mes-4
108020510	1076	1128	775	181	178	179	2.53495	2.9e-94	8.17e-93	uncharacterized LOC108020510
108020796	992	996	842	219	245	217	2.13067	6.74e-94	1.89e-92	DNA-directed RNA polymerase I subunit RPA2
108012711	1226	1147	1183	273	320	276	2.11556	3.65e-93	1.01e-91	uncharacterized LOC108012711
108017321	919	1020	762	178	217	171	2.32935	4.58e-93	1.26e-91	G2/mitotic-specific cyclin-B3
108005954	463	516	454	40	46	41	3.57429	6.61e-93	1.81e-91	protein vreteno
108005715	610	695	727	73	85	87	3.13553	9e-93	2.46e-91	RNA polymerase II transcriptional coactivator
108015173	5039	5245	4462	2094	2269	2038	1.2792	1.26e-92	3.43e-91	lysine--tRNA ligase%2C transcript variant X2
108010137	1171	1189	1053	313	342	299	1.91618	3.75e-92	1.01e-90	U3 small nucleolar RNA-associated protein 18 homolog
108019820	27267	28333	27846	11099	12384	10904	1.36094	3.81e-92	1.03e-90	nascent polypeptide-associated complex subunit alpha
108007318	653	569	652	69	79	71	3.18196	3.88e-92	1.05e-90	cyclin-dependent kinase 1
108010093	672	701	578	97	125	108	2.64018	9.18e-92	2.46e-90	DNA ligase 1
108021819	986	1002	895	236	215	209	2.20144	1.01e-91	2.7e-90	protein regulator of cytokinesis 1
108015516	3383	3518	2931	838	845	1009	1.93637	1.19e-91	3.19e-90	nucleoplasmin-like protein
108010439	775	753	630	134	150	121	2.48973	2.12e-91	5.65e-90	uncharacterized LOC108010439
108012391	80755	79856	76673	34935	39438	33882	1.2133	4.04e-91	1.07e-89	60S ribosomal protein L8
108005885	598	719	602	71	110	85	2.93189	5.02e-91	1.33e-89	proteoglycan 4
108016596	3876	3922	3685	1510	1641	1446	1.39988	5.47e-91	1.45e-89	T-complex protein 1 subunit beta
108007583	15696	15676	13903	6891	7985	6804	1.14088	8.11e-91	2.13e-89	general odorant-binding protein 99a-like
108009244	492	500	459	51	56	42	3.36333	1.33e-90	3.47e-89	replication factor C subunit 5
108021612	567	543	519	69	77	70	2.9939	3.57e-90	9.23e-89	uncharacterized LOC108021612
108013055	1946	2203	1762	643	680	646	1.65873	4.43e-90	1.14e-88	protein Smaug%2C transcript variant X2
108014670	1598	1868	1255	322	424	291	2.26189	1.66e-89	4.22e-88	cell surface glycoprotein 1%2C transcript variant X2
108021259	4921	5291	4428	2092	2268	1942	1.29199	2.2e-89	5.58e-88	uncharacterized LOC108021259
108010158	934	1047	802	211	217	212	2.19169	8.47e-89	2.14e-87	25S rRNA (cytosine-C(5))-methyltransferase nop2
108006275	6278	6264	6527	2218	2511	2143	1.55706	1.65e-88	4.15e-87	proteasome subunit alpha type-7-1
108021143	1603	1679	1371	441	506	495	1.76339	1.9e-88	4.75e-87	probable multidrug resistance-associated protein lethal(2)03659%2C transcript variant X1
108019540	499	465	481	44	36	45	3.60881	3.08e-88	7.68e-87	G2/mitotic-specific cyclin-A-like
108007725	1178	1166	901	4	3	7	7.92821	3.98e-88	9.88e-87	peroxidase
108014750	1746	1767	1447	534	609	526	1.64648	8.23e-88	2.03e-86	peroxidase
108020752	2022	1978	1683	502	683	480	1.85331	1.11e-87	2.73e-86	uncharacterized LOC108020752
108006674	722	652	658	111	130	115	2.59383	1.89e-87	4.6e-86	ribosome biogenesis protein WDR12 homolog
108021029	1141	1181	961	280	294	302	1.97774	4.54e-86	1.1e-84	WD repeat-containing protein 75
108009953	3905	4155	3721	1590	1847	1558	1.31761	1.01e-85	2.44e-84	glutenin%2C high molecular weight subunit DX5
108018936	1756	1783	1571	6	3	1	9.07445	2.54e-85	6.07e-84	mitosis initiation protein fs(1)Ya
108009747	34564	38381	30566	15866	18020	15378	1.14631	6.28e-85	1.5e-83	tubulin beta-1 chain
108021661	5788	5507	5793	2024	2284	1992	1.52336	9.46e-85	2.24e-83	26S proteasome non-ATPase regulatory subunit 14
108018554	1311	1278	1071	343	353	352	1.87643	1.41e-84	3.32e-83	protein NASP homolog
108012122	466	422	525	25	30	26	4.21381	1.44e-84	3.39e-83	uncharacterized LOC108012122
108018737	813	811	824	7	6	3	7.33992	1.9e-84	4.46e-83	acyl-CoA Delta(11) desaturase
108006116	398	481	436	14	25	31	4.31084	6.16e-84	1.44e-82	myc-associated zinc finger protein
108020241	1784	2028	1300	416	421	341	2.18443	1.02e-83	2.37e-82	protein suppressor of variegation 3-7%2C transcript variant X1
108009384	463	464	383	45	46	33	3.477	1.15e-83	2.66e-82	uncharacterized LOC108009384
108009723	1494	1636	1599	434	484	462	1.85734	2.16e-83	4.99e-82	attacin-A-like
108004802	1149	1023	1107	244	291	213	2.21891	3.6e-83	8.27e-82	uncharacterized LOC108004802
108013534	505	486	464	59	72	57	3.03303	6.93e-83	1.58e-81	pyrimidodiazepine synthase
108012194	657	769	719	139	126	113	2.58324	1.75e-82	3.98e-81	MKI67 FHA domain-interacting nucleolar phosphoprotein
108018487	914	982	850	201	271	220	2.0686	1.81e-82	4.12e-81	probable ATP-dependent RNA helicase DDX43
108005448	672	609	559	103	124	101	2.56675	2.75e-82	6.24e-81	dystrotelin
108006874	4314	4660	3969	1817	2107	1852	1.24114	7.36e-82	1.66e-80	proteasome subunit alpha type-1
108017608	1765	1870	1330	468	526	475	1.82657	1.99e-81	4.46e-80	nucleolar and coiled-body phosphoprotein 1
108017797	695	668	775	104	127	83	2.85893	2.16e-81	4.84e-80	microtubule-associated protein RP/EB family member 1
108018085	3595	3953	3946	1213	1463	1283	1.62199	2.66e-81	5.96e-80	putative ATP-dependent RNA helicase me31b
108021073	1269	1312	935	267	339	276	2.06777	8.61e-81	1.92e-79	nuclear pore complex protein Nup155
108016622	62329	68107	53663	28049	32675	28403	1.12104	1.25e-80	2.79e-79	40S ribosomal protein SA
108004590	2149	2049	2587	90	104	57	4.85703	2.56e-80	5.65e-79	glycine-rich protein DOT1
108014770	608	643	514	75	109	104	2.69077	4.64e-80	1.02e-78	aminopeptidase Ey-like
108014300	1943	2091	1878	719	814	673	1.50196	4.94e-80	1.08e-78	uncharacterized transmembrane protein DDB_G0289901
108007859	4080	4158	4099	1514	1828	1532	1.42359	1.86e-79	4.03e-78	26S proteasome non-ATPase regulatory subunit 13
108007440	3052	2869	2866	1061	1230	1067	1.46955	2.3e-79	4.98e-78	putative phosphatidate phosphatase
108008795	8550	9465	7480	3800	4281	3579	1.2038	2.91e-79	6.28e-78	uncharacterized LOC108008795
108012502	4713	4689	4165	1984	2282	1885	1.22015	2.93e-79	6.34e-78	uncharacterized LOC108012502
108013700	1643	1650	1355	495	539	395	1.77883	7.64e-79	1.65e-77	RRP12-like protein
108008587	12948	14397	10654	5153	5994	4866	1.32055	1.79e-78	3.84e-77	lisH domain-containing protein C1711.05
108015375	4551	4271	3924	1777	1953	1587	1.34055	7.72e-78	1.64e-76	26S protease regulatory subunit 10B
108016669	645	547	649	88	73	83	2.99618	8.3e-78	1.76e-76	replication factor C subunit 4
108021599	2184	2100	1865	773	875	723	1.45297	1.07e-77	2.27e-76	la protein homolog
108015632	504	540	396	7	10	7	5.97941	2.6e-77	5.46e-76	endochitinase
108007726	960	1140	748	198	217	205	2.26675	3.35e-77	7.02e-76	-
108016601	950	938	849	246	287	243	1.8972	3.53e-77	7.4e-76	U3 small nucleolar RNA-associated protein 15 homolog
108021289	3092	3022	2295	967	1043	977	1.56279	5.49e-77	1.15e-75	ATP-dependent RNA helicase WM6
108021355	50477	48376	47131	22174	25503	21829	1.1523	1.15e-76	2.4e-75	40S ribosomal protein S2
108017922	561	617	523	105	120	102	2.45625	1.73e-76	3.6e-75	brain tumor protein%2C transcript variant X2
108020199	605	592	457	87	103	68	2.75647	2.09e-76	4.35e-75	latent-transforming growth factor beta-binding protein 1
108015304	373	404	444	12	12	16	5.01603	3.7e-76	7.67e-75	anaphase-promoting complex subunit 7
108014779	843	784	737	200	186	165	2.17766	4.44e-76	9.19e-75	histone RNA hairpin-binding protein
108010864	1030	1005	833	248	297	266	1.8974	7.13e-76	1.47e-74	probable rRNA-processing protein EBP2 homolog
108006056	1174	1069	837	252	290	222	2.0857	4e-75	8.14e-74	UDP-glucuronosyltransferase 2A3-like
108004598	5990	6789	5162	2325	2873	2332	1.32855	9.42e-75	1.9e-73	uncharacterized LOC108004598
108012450	363	446	351	22	35	12	4.15359	1.63e-74	3.29e-73	DNA replication licensing factor Mcm7
108013402	1430	1564	1225	463	531	469	1.60204	1.8e-74	3.61e-73	FACT complex subunit spt16%2C transcript variant X1
108020125	916	1109	1071	252	249	230	2.16293	2.47e-74	4.95e-73	deoxynucleoside kinase
108008316	836	874	652	184	205	185	2.11244	2.83e-74	5.67e-73	ribosome biogenesis protein BOP1 homolog
108007432	55072	57839	46168	26340	29335	25448	1.04543	2.93e-74	5.84e-73	60S acidic ribosomal protein P0
108015243	695	692	743	130	168	126	2.41639	2.92e-74	5.84e-73	aladin
108013859	3167	3458	2784	1285	1305	1266	1.3583	3.14e-74	6.25e-73	modifier of mdg4-like%2C transcript variant X11
108018928	1981	2028	1888	754	820	669	1.47479	4.93e-74	9.8e-73	phenylalanine--tRNA ligase alpha subunit
108010043	954	976	833	274	294	251	1.83048	7.64e-74	1.51e-72	periodic tryptophan protein 1 homolog
108014818	524	510	439	72	94	78	2.67151	7.89e-74	1.56e-72	phospholipase A1 2
108009272	852	813	644	2	3	8	7.54461	9.31e-74	1.84e-72	probable cytochrome P450 4d21
108005269	4670	4721	4278	2067	2376	2006	1.16319	9.44e-74	1.86e-72	clavesin-1
108006568	1246	1225	1103	332	411	388	1.73743	2.79e-73	5.5e-72	nuclear pore complex protein Nup93
108009276	976	910	952	239	262	248	2.00286	3.49e-73	6.83e-72	transducin beta-like protein 3
108008453	22864	23405	20928	11026	12999	11134	1.01386	7.07e-73	1.38e-71	probable elongation factor 1-beta
108016972	2868	2831	2626	1143	1326	1132	1.28886	7.87e-73	1.53e-71	puff-specific protein Bx42
108015657	1074	1116	968	296	363	332	1.74926	9.25e-73	1.8e-71	putative fatty acyl-CoA reductase CG5065
108010065	893	955	786	235	279	248	1.86523	9.73e-73	1.89e-71	FACT complex subunit Ssrp1
108015322	1482	1507	1149	452	484	404	1.69921	1.7e-72	3.28e-71	retinoblastoma family protein%2C transcript variant X1
108010504	3317	3510	3184	1340	1565	1186	1.37347	1.75e-72	3.37e-71	uncharacterized LOC108010504
108013521	552	529	463	77	105	92	2.5723	5.66e-72	1.08e-70	DNA polymerase delta small subunit
108015976	463	507	346	51	42	52	3.24665	8.73e-72	1.66e-70	uncharacterized LOC108015976
108018770	751	887	585	134	166	150	2.37381	1.15e-71	2.17e-70	venom allergen 5%2C transcript variant X1
108016826	1651	1746	1656	587	668	608	1.51942	5.47e-71	1.03e-69	60S ribosomal export protein NMD3
108014577	725	811	599	166	135	119	2.41458	6.27e-71	1.18e-69	probable ATP-dependent RNA helicase spindle-E
108005655	349	351	300	15	17	21	4.31245	7.56e-71	1.42e-69	protein MCM10 homolog
108011229	1957	1880	1492	598	701	538	1.61244	9.98e-71	1.87e-69	septin-1%2C transcript variant X1
108015296	623	612	636	126	139	127	2.33686	1.48e-70	2.75e-69	cell division control protein 45 homolog
108013682	438	487	417	62	64	74	2.82026	2.35e-70	4.35e-69	myosin heavy chain%2C embryonic smooth muscle isoform-like
108013729	1008	1091	855	287	345	284	1.76487	1.47e-69	2.69e-68	tRNA (cytosine(34)-C(5))-methyltransferase
108021437	2132	2235	1995	858	910	864	1.34924	1.5e-69	2.75e-68	actin-related protein 2/3 complex subunit 2
108009340	710	718	487	79	76	112	2.90224	2.2e-69	4.01e-68	putative helicase mov-10-B.2
108013907	623	733	576	135	171	131	2.22204	3.41e-69	6.2e-68	histone-arginine methyltransferase CARMER
108005682	1267	1232	1012	386	415	331	1.70839	3.43e-69	6.22e-68	nucleosomal histone kinase 1
108020958	404	423	394	59	50	54	2.98106	7.48e-69	1.35e-67	ribonuclease H2 subunit A
108006084	1877	1827	1590	662	764	691	1.39849	1.32e-68	2.38e-67	replication protein A 70 kDa DNA-binding subunit
108014933	450	589	407	75	63	57	2.95921	1.44e-68	2.59e-67	uncharacterized LOC108014933
108018185	49549	51662	49019	23766	27823	23442	1.08402	2.52e-68	4.51e-67	40S ribosomal protein S15
108007938	2059	2152	1918	856	924	775	1.34061	3.35e-68	5.98e-67	probable glutamine--tRNA ligase
108010825	592	644	496	129	116	112	2.34893	4.26e-68	7.59e-67	uncharacterized LOC108010825
108021717	407	518	469	66	63	66	2.91523	4.27e-68	7.59e-67	cyclin-dependent kinases regulatory subunit
108019788	18208	18718	17038	9322	10080	8681	1.02089	4.91e-68	8.7e-67	transcription factor BTF3 homolog 4
108021382	1061	1155	859	318	319	271	1.83117	9.73e-68	1.72e-66	ribosomal L1 domain-containing protein CG13096
108017639	806	804	651	193	227	200	1.9413	1.78e-67	3.12e-66	recombination repair protein 1%2C transcript variant X1
108012855	7658	8042	6141	3312	3626	3216	1.17653	2.48e-67	4.35e-66	staphylococcal nuclease domain-containing protein 1
108017771	5540	5703	4973	2572	3012	2453	1.09196	2.62e-67	4.58e-66	aspartate--tRNA ligase%2C cytoplasmic
108021137	653	631	810	116	85	76	3.00505	3.81e-67	6.66e-66	replication factor C subunit 3
108017949	1237	1806	1705	319	405	287	2.32168	8.27e-67	1.44e-65	metchnikowin
108021543	3438	3874	2968	1390	1661	1424	1.27442	1.17e-66	2.03e-65	uncharacterized LOC108021543
108017855	550	700	583	123	146	112	2.34609	1.35e-66	2.34e-65	uncharacterized LOC108017855
108013474	1428	1549	1168	481	505	473	1.57702	2.49e-66	4.32e-65	ATP-dependent RNA helicase DDX54
108008365	404	399	337	48	61	45	2.96593	3.29e-66	5.69e-65	protein lethal(2)denticleless
108010627	1321	1410	1141	349	505	388	1.7206	6.1e-66	1.05e-64	glutamate-rich WD repeat-containing protein 1
108012617	749	640	693	144	145	159	2.29484	6.81e-66	1.17e-64	H/ACA ribonucleoprotein complex subunit 2-like protein
108014003	429	361	372	27	55	37	3.37435	8.44e-66	1.45e-64	protein TIPIN homolog
108018443	1186	1218	1085	1	5	2	8.84714	2.51e-65	4.27e-64	maternal effect protein oskar-like
108018822	6132	5888	5792	2672	3070	2589	1.17845	2.74e-65	4.65e-64	uncharacterized LOC108018822
108019890	2454	2431	2298	1017	1148	984	1.26977	3.14e-65	5.33e-64	zinc finger CCCH domain-containing protein 15 homolog
108011658	2371	2508	2406	954	1118	959	1.34711	3.29e-65	5.58e-64	serine protease easter
108021212	662	723	567	164	175	128	2.1393	3.3e-65	5.59e-64	probable ribosome production factor 1
108009129	343	418	310	33	45	39	3.2688	4.25e-65	7.17e-64	protein panoramix
108016214	756	797	711	211	247	203	1.85547	5.18e-65	8.72e-64	alpha-2-macroglobulin receptor-associated protein
108008012	697	623	588	157	167	138	2.12454	9.18e-65	1.54e-63	phospholipase A1 2-like
108014354	692	690	662	181	197	157	2.01467	9.3e-65	1.56e-63	UPF0609 protein CG1218
108017772	1257	1187	1115	360	425	415	1.64587	1.13e-64	1.89e-63	mesoderm induction early response protein 1
108015424	320	327	300	15	33	20	3.88372	1.34e-64	2.24e-63	DNA replication ATP-dependent helicase/nuclease DNA2
108015348	6485	6659	6561	2867	3267	2927	1.2025	1.4e-64	2.33e-63	26S protease regulatory subunit 8
108020185	2278	2230	1816	836	889	851	1.36741	2.33e-64	3.86e-63	uncharacterized LOC108020185
108016348	1452	1479	1614	476	517	437	1.75407	3.79e-64	6.29e-63	immune-induced peptide 3-like
108008369	1025	1037	919	313	376	272	1.71432	4.43e-64	7.32e-63	uncharacterized LOC108008369%2C transcript variant X2
108007852	3571	3516	3231	1629	1725	1519	1.15987	1.88e-63	3.08e-62	26S protease regulatory subunit 6A-B
108009482	1813	1800	1507	655	735	694	1.37069	3.06e-63	4.97e-62	matrix metalloproteinase-14%2C transcript variant X3
108021060	452	472	388	75	42	52	3.02366	3.06e-63	4.97e-62	aurora kinase B
108004700	779	817	707	209	260	182	1.904	3.17e-63	5.14e-62	something about silencing protein 10
108018671	985	1017	833	308	322	243	1.77562	3.96e-63	6.41e-62	SUMO-activating enzyme subunit 1
108013490	8749	8704	7094	4037	4480	3792	1.07048	4.3e-63	6.94e-62	digestive cysteine proteinase 1
108011552	549	513	572	112	103	88	2.51423	5.08e-63	8.19e-62	UPF0160 protein C27H6.8
108006544	693	838	549	157	166	129	2.27198	6.37e-63	1.03e-61	cuticle protein 16.5
108015837	50956	52659	50001	24348	28556	25605	1.04921	1.07e-62	1.71e-61	60S ribosomal protein L21
108021018	10296	10107	8396	4695	5413	4431	1.06268	1.43e-62	2.29e-61	lysosomal aspartic protease-like
108013555	356	402	348	56	55	46	2.89374	1.97e-62	3.14e-61	nucleolar protein 12
108010940	289	372	283	27	29	20	3.71052	2.89e-62	4.57e-61	DNA replication licensing factor Mcm5-like
108016909	1048	1014	830	310	350	276	1.70345	3.64e-62	5.74e-61	uncharacterized LOC108016909
108009961	3802	4123	4097	1621	1845	1605	1.32861	4.09e-62	6.46e-61	protein CDV3 homolog%2C transcript variant X1
108004751	4958	5175	4517	2209	2628	2397	1.09526	6.02e-62	9.48e-61	inosine-5'-monophosphate dehydrogenase
108006379	1120	1054	951	326	409	338	1.62164	6.07e-62	9.55e-61	T-complex protein 1 subunit alpha-like
108008658	636	660	453	120	113	118	2.38237	8.33e-62	1.31e-60	lipopolysaccharide-induced tumor necrosis factor-alpha factor homolog
108006587	758	912	663	204	233	209	1.92477	9.85e-62	1.54e-60	uncharacterized LOC108006587
108014873	467	505	386	71	100	59	2.6412	1.18e-61	1.84e-60	DNA polymerase alpha catalytic subunit
108016942	1310	1352	1167	500	528	436	1.464	2.2e-61	3.43e-60	integrator complex subunit 2%2C transcript variant X1
108015007	815	878	816	241	296	222	1.80796	2.3e-61	3.59e-60	la-related protein 7
108010693	13740	15038	11999	0	3	0	13.8052	2.61e-61	4.06e-60	vitelline membrane protein Vm34Ca
108011422	710	747	779	200	189	169	2.08428	3.37e-61	5.22e-60	ribosome biogenesis regulatory protein homolog
108007480	459	512	380	90	82	68	2.5643	4.45e-61	6.87e-60	uncharacterized LOC108007480
108015633	3904	3727	3399	1661	1848	1427	1.24035	1.38e-60	2.12e-59	putative aminopeptidase W07G4.4
108016024	291	321	249	20	13	11	4.36256	1.51e-60	2.31e-59	uncharacterized LOC108016024
108012677	2576	2569	2497	4	1	0	10.6586	2.22e-60	3.39e-59	chorion protein S15
108006672	2894	2761	2639	1239	1273	1073	1.28921	2.9e-60	4.4e-59	peptidoglycan-recognition protein SB1%2C transcript variant X2
108017954	1152	1294	1048	368	444	425	1.57267	3.39e-60	5.13e-59	WD repeat-containing protein 43
108008497	5832	5928	5108	2857	3289	2738	1.00295	4.18e-60	6.32e-59	uncharacterized LOC108008497
108010073	290	323	291	33	26	24	3.52198	4.38e-60	6.62e-59	uncharacterized LOC108010073
108015524	1321	1453	1387	437	511	505	1.59732	6.7e-60	1.01e-58	nucleoplasmin-like protein
108009468	1175	1101	1096	388	403	310	1.69668	7.57e-60	1.14e-58	eukaryotic translation initiation factor 6
108015275	3870	4113	3247	1671	1999	1587	1.17174	7.64e-60	1.15e-58	serine protease easter
108009529	1001	789	767	156	227	213	2.18038	1.42e-59	2.12e-58	attacin-A
108019847	333	299	281	35	27	24	3.48424	1.91e-59	2.83e-58	histone H3-like centromeric protein cid
108009142	314	325	323	33	40	39	3.18358	2.81e-59	4.16e-58	uncharacterized LOC108009142
108020953	332	367	312	34	48	49	3.02488	3.27e-59	4.84e-58	mini-chromosome maintenance complex-binding protein
108021010	281	284	249	14	18	12	4.28815	5.39e-59	7.94e-58	early boundary activity protein 2
108021283	3612	3625	3064	1626	1825	1451	1.14892	6.45e-59	9.48e-58	asparagine--tRNA ligase%2C cytoplasmic
108013797	317	278	273	10	7	15	4.83681	7.35e-59	1.08e-57	pickpocket protein 28%2C transcript variant X2
108019711	1213	1281	970	363	470	364	1.60928	8.06e-59	1.18e-57	nuclear pore complex protein Nup50
108005985	2455	2399	2287	1001	1151	1058	1.23268	1.61e-58	2.35e-57	glutamate--cysteine ligase regulatory subunit
108009857	294	294	243	12	14	7	4.73126	3.18e-58	4.64e-57	uncharacterized LOC108009857
108013181	1476	1482	1200	493	577	547	1.43589	3.51e-58	5.11e-57	protein daughter of sevenless
108009530	1507	1130	1023	325	330	331	1.96312	6.62e-58	9.62e-57	attacin-A-like
108010563	2978	2812	2954	1178	1347	1172	1.32558	8.33e-58	1.21e-56	clotting factor B-like
108007821	1423	1402	1256	491	620	525	1.39826	9.71e-58	1.41e-56	glutathione S-transferase 1-1-like%2C transcript variant X2
108008463	4456	4266	3728	2034	2247	1862	1.09636	1.18e-57	1.7e-56	apolipoprotein D-like
108021829	480	506	500	113	116	103	2.2428	2.17e-57	3.12e-56	cyclin-dependent kinase 7
108016987	376	314	336	49	40	29	3.20113	2.86e-57	4.11e-56	probable peroxisomal acyl-coenzyme A oxidase 1
108015345	1432	1531	1365	569	654	592	1.33166	5.03e-57	7.15e-56	gamma-tubulin complex component 2 homolog%2C transcript variant X1
108013397	2175	2301	1973	992	1104	967	1.15077	5.48e-57	7.79e-56	cleavage and polyadenylation specificity factor subunit CG7185
108010155	667	671	558	136	188	176	1.99911	5.48e-57	7.79e-56	putative fatty acyl-CoA reductase CG8303%2C transcript variant X2
108004660	475	494	391	73	112	89	2.38904	7.02e-57	9.93e-56	histone H4 transcription factor
108021151	3355	3443	3406	1413	1701	1291	1.29799	8.45e-57	1.19e-55	uncharacterized LOC108021151
108004848	1777	1790	1762	726	792	629	1.39427	1e-56	1.42e-55	uncharacterized LOC108004848
108016455	340	364	368	47	64	37	2.94468	1.11e-56	1.56e-55	cecropin-A2
108012847	413	381	333	59	73	64	2.60028	1.28e-56	1.81e-55	helicase POLQ-like
108008514	842	761	787	225	242	243	1.83015	1.35e-56	1.89e-55	general odorant-binding protein 56a
108005426	5408	5339	5168	2624	2864	2480	1.07858	1.47e-56	2.06e-55	eukaryotic translation initiation factor 2 subunit 1
108008396	1158	1165	976	404	397	404	1.52455	2.04e-56	2.85e-55	selenide%2C water dikinase
108014301	2193	2302	2594	799	901	750	1.62161	6.99e-56	9.69e-55	serine/arginine-rich splicing factor 2%2C transcript variant X2
108020354	5043	5483	4411	2563	2756	2422	1.02221	7.93e-56	1.1e-54	pescadillo homolog
108005344	2340	2316	2207	961	1165	892	1.26889	8.57e-56	1.18e-54	serine protease SP24D
108015144	578	674	625	160	158	166	2.03212	1.24e-55	1.71e-54	B-cell CLL/lymphoma 7 protein family member A
108020067	647	708	596	165	214	191	1.85273	1.29e-55	1.77e-54	ribosome biogenesis protein BRX1 homolog
108017962	556	629	423	110	138	110	2.2389	2.04e-55	2.79e-54	cyclin-dependent kinase 4%2C transcript variant X1
108015382	820	840	765	269	300	269	1.611	2.17e-55	2.96e-54	RNA-binding protein NOB1
108013303	2483	2532	2145	1148	1253	1080	1.11631	2.52e-55	3.43e-54	uncharacterized LOC108013303
108012235	3235	3458	2852	1534	1786	1525	1.0547	2.89e-55	3.92e-54	26S proteasome non-ATPase regulatory subunit 2
108013116	336	369	278	51	49	41	2.87383	3.41e-55	4.62e-54	cell division control protein 6 homolog
108008530	337	347	326	47	64	40	2.82576	3.56e-55	4.81e-54	cell growth-regulating nucleolar protein
108013508	407	417	294	62	62	55	2.71215	4.29e-55	5.8e-54	uncharacterized LOC108013508
108015051	594	620	508	159	157	156	1.93965	4.31e-55	5.82e-54	probable U3 small nucleolar RNA-associated protein 11
108015385	1106	1157	1005	372	409	424	1.5134	5.55e-55	7.47e-54	NEDD8 ultimate buster 1
108010564	1462	1672	1391	613	697	547	1.36351	5.76e-55	7.76e-54	venom serine protease 34-like
108015252	894	1014	1092	252	328	252	1.94082	5.83e-55	7.85e-54	probable splicing factor%2C arginine/serine-rich 6
108016249	418	487	386	67	97	90	2.42184	6.13e-55	8.24e-54	protein downstream neighbor of son homolog
novel.49	1039	987	1094	291	367	322	1.75707	1.05e-54	1.41e-53	-
108020117	793	758	697	229	281	223	1.69717	1.09e-54	1.46e-53	serine/threonine-protein kinase grp%2C transcript variant X1
108013930	262	273	224	19	12	12	4.21441	1.65e-54	2.19e-53	exonuclease 1
108020178	2792	2888	2886	1201	1416	1219	1.24248	3e-54	3.97e-53	mitochondrial 2-oxodicarboxylate carrier
108015191	460	428	386	73	108	78	2.38003	3.09e-54	4.09e-53	probable ATP-dependent DNA helicase DDX11
108016061	1091	1155	912	395	415	390	1.46811	5.2e-54	6.85e-53	uncharacterized LOC108016061
108012414	772	746	846	210	249	195	1.94228	5.27e-54	6.93e-53	guanylate kinase
108010030	522	585	619	114	132	138	2.25105	8.08e-54	1.06e-52	DNA polymerase epsilon subunit 3
108017927	5572	5764	5635	2707	3033	2717	1.08602	1.99e-53	2.59e-52	26S protease regulatory subunit 7
108016763	6093	6696	5945	3118	3286	3160	1.04552	2.09e-53	2.72e-52	histone H3.3%2C transcript variant X1
108020467	1165	1147	1051	422	508	419	1.39793	2.57e-53	3.33e-52	ras-related protein Rab-21
108009366	1327	1605	1125	473	556	450	1.52869	3.08e-53	3.99e-52	uncharacterized LOC108009366
108011065	5877	5811	4196	2126	2516	2217	1.28166	3.56e-53	4.61e-52	uncharacterized LOC108011065
108018548	2757	3033	2735	1341	1523	1296	1.11493	4.8e-53	6.21e-52	vasotab
108017355	1927	1812	1580	788	841	740	1.24222	4.97e-53	6.41e-52	serpin B3
108009929	374	444	386	84	69	73	2.48736	5.52e-53	7.11e-52	uncharacterized LOC108009929
108019864	669	689	587	192	213	206	1.74534	7.15e-53	9.19e-52	cell division cycle protein 20 homolog
108019682	1050	1159	791	260	346	314	1.77578	9.12e-53	1.17e-51	pro-resilin
108019116	1525	1337	1368	547	591	506	1.44434	1.16e-52	1.49e-51	serine/threonine-protein phosphatase 4 catalytic subunit
108017792	303	289	217	18	25	29	3.56036	1.59e-52	2.03e-51	WD repeat and HMG-box DNA-binding protein 1
108010575	1419	1468	1282	581	610	596	1.29665	1.76e-52	2.25e-51	putative mitogen-activated protein kinase kinase kinase 7-like
108015005	500	592	532	128	160	133	2.02883	1.8e-52	2.29e-51	coiled-coil domain-containing protein 86
108011655	575	632	499	144	177	162	1.89518	2.56e-52	3.27e-51	S-phase kinase-associated protein 2
108018011	1176	1156	1141	433	510	407	1.44632	2.67e-52	3.39e-51	bcl-2-related ovarian killer protein
108010862	328	337	272	48	52	47	2.74633	3.12e-52	3.96e-51	protein zwilch
108007179	1597	1551	1586	588	729	603	1.38661	3.22e-52	4.07e-51	probable protein phosphatase 2C T23F11.1%2C transcript variant X1
108004845	739	722	636	211	213	231	1.75148	7.46e-52	9.39e-51	nucleoporin NUP53
108021213	727	719	502	151	185	172	2.00835	9.36e-52	1.17e-50	nucleolar complex protein 2 homolog
108017966	75019	72812	76507	35314	40661	34950	1.10111	1.01e-51	1.27e-50	60S acidic ribosomal protein P2
108016792	765	755	744	245	270	245	1.65486	1.02e-51	1.27e-50	serine protease easter-like
108015249	260	237	267	12	11	5	4.85598	1.19e-51	1.48e-50	NUAK family SNF1-like kinase 2
108008450	574	554	446	118	160	130	2.02437	1.24e-51	1.54e-50	inactive peptidyl-prolyl cis-trans isomerase shutdown
108021540	2332	2309	1954	1055	1164	994	1.11328	1.51e-51	1.89e-50	serine--tRNA ligase%2C cytoplasmic
108010278	237	302	229	4	20	10	4.5791	1.57e-51	1.95e-50	uncharacterized LOC108010278
108016530	1567	1693	1289	637	700	561	1.33517	2.17e-51	2.7e-50	SWI/SNF-related matrix-associated actin-dependent regulator of chromatin subfamily E member 1
108019746	3326	3240	2762	1453	1738	1516	1.06335	2.54e-51	3.15e-50	fatty acyl-CoA reductase 2
108019109	276	260	250	6	10	5	5.30768	3.14e-51	3.89e-50	uncharacterized LOC108019109
108012375	1606	1638	1321	667	723	589	1.28091	3.48e-51	4.3e-50	glycine--tRNA ligase
108016167	551	500	469	127	148	130	1.98651	3.57e-51	4.41e-50	translation initiation factor IF-2-like%2C transcript variant X2
108012355	563	632	579	1	4	3	7.87309	4.57e-51	5.63e-50	protein matrimony
108014414	1713	1564	1389	606	752	573	1.35313	4.98e-51	6.14e-50	mycosubtilin synthase subunit C
108015206	1419	1409	1388	568	646	571	1.32097	5.28e-51	6.5e-50	zinc finger protein 593 homolog
108013184	1800	1994	1673	781	945	814	1.18364	5.49e-51	6.75e-50	acyl-coenzyme A thioesterase 13
108009051	3545	3713	3187	1821	1911	1760	1.00212	6.15e-51	7.56e-50	tripeptidyl-peptidase 2
108006022	1518	1601	1477	642	739	668	1.24452	7.45e-51	9.13e-50	nocturnin
108009523	335	322	296	54	59	49	2.63486	7.88e-51	9.66e-50	thymidylate kinase
108021069	5819	6270	4653	2638	3040	2662	1.07719	8.2e-51	1e-49	methionine aminopeptidase 2
108020321	8873	9854	6643	3493	4148	3515	1.25495	8.79e-51	1.08e-49	uncharacterized LOC108020321
108021250	2155	2152	1752	882	1054	812	1.2183	9.83e-51	1.2e-49	equilibrative nucleoside transporter 1
108017460	1186	1342	1203	489	554	498	1.35437	3.3e-50	3.98e-49	28S ribosomal protein S22%2C mitochondrial
108019819	2591	2614	2440	1172	1266	1239	1.13262	4.89e-50	5.86e-49	tafazzin homolog%2C transcript variant X1
108017393	310	331	335	49	61	52	2.67435	5.02e-50	6.01e-49	uncharacterized LOC108017393
108007356	808	910	593	202	257	182	1.92299	6.93e-50	8.27e-49	nucleolar protein 6
108020910	1149	1127	845	375	416	341	1.53555	1.04e-49	1.23e-48	HEAT repeat-containing protein 1 homolog
108005067	648	748	615	209	249	198	1.69433	1.09e-49	1.3e-48	double-strand break repair protein MRE11
108006308	3538	3554	2827	1571	1681	1612	1.09889	1.23e-49	1.46e-48	furin-like protease 2%2C transcript variant X7
108015218	2094	2087	1815	881	1097	879	1.14921	1.26e-49	1.5e-48	calcyclin-binding protein
108019888	1265	1345	1072	519	564	496	1.29536	1.75e-49	2.07e-48	chromatin-remodeling complex ATPase chain Iswi
108021233	771	669	695	218	246	182	1.80844	1.82e-49	2.16e-48	ribosomal RNA processing protein 1 homolog
108015362	920	979	971	350	358	331	1.54593	2.85e-49	3.35e-48	chromobox protein homolog 3
108015160	4368	4543	3489	2039	2295	1888	1.06869	3.27e-49	3.84e-48	27 kDa hemolymph protein
108011525	3589	3492	3568	1590	1898	1599	1.15016	4.51e-49	5.28e-48	turripeptide OL11-like
108021197	3611	3914	3105	1834	2002	1723	1.00932	5.59e-49	6.53e-48	probable 26S proteasome non-ATPase regulatory subunit 3
108018520	1605	1504	1407	462	548	613	1.55067	8.58e-49	1e-47	T-complex protein 1 subunit eta-like
108019157	805	864	572	213	236	214	1.8246	1.15e-48	1.33e-47	uncharacterized LOC108019157
108012390	632	744	561	209	208	170	1.79551	1.41e-48	1.64e-47	transmembrane protein 209
108008520	800	766	765	270	296	258	1.58096	1.64e-48	1.9e-47	protein msta
108013683	479	523	485	114	159	120	2.00356	1.64e-48	1.9e-47	probable RNA 3'-terminal phosphate cyclase-like protein
108008488	560	558	555	127	161	166	1.9616	1.97e-48	2.27e-47	methylosome subunit pICln
108017461	353	390	319	74	81	68	2.32759	2.06e-48	2.38e-47	zinc finger imprinted 3
108006299	2008	2071	1890	944	1070	946	1.09055	3.11e-48	3.57e-47	uncharacterized LOC108006299
108010455	451	494	384	110	128	103	2.0378	3.31e-48	3.8e-47	kinesin-like protein Nod
108021831	282	322	317	50	52	32	2.86588	3.63e-48	4.16e-47	sarcoplasmic calcium-binding protein
108020509	4589	4852	4927	2237	2476	2140	1.15168	4.99e-48	5.7e-47	26S proteasome non-ATPase regulatory subunit 6
108019502	1286	1295	1112	525	603	522	1.2391	5.37e-48	6.13e-47	protein RCC2 homolog
108018494	263	299	253	30	36	9	3.52732	7.46e-48	8.49e-47	G2/mitotic-specific cyclin-A-like
108008606	423	586	519	113	129	105	2.22043	8.01e-48	9.1e-47	H/ACA ribonucleoprotein complex subunit 3
108017028	223	232	197	9	14	16	4.13915	1.12e-47	1.27e-46	protein D7
108013299	2179	2097	1831	990	1080	949	1.09233	1.17e-47	1.32e-46	splicing factor 3B subunit 3%2C transcript variant X1
108014509	1009	1030	1011	383	442	330	1.48509	1.27e-47	1.43e-46	splicing factor 45
108015274	900	1012	818	345	373	350	1.42786	1.31e-47	1.48e-46	uncharacterized LOC108015274%2C transcript variant X2
108008329	460	569	450	119	148	129	1.97755	2.76e-47	3.1e-46	cyclin-dependent kinase inhibitor 1
108009991	235	223	208	14	19	21	3.70214	2.82e-47	3.16e-46	protein cutoff
108021140	839	869	613	217	291	213	1.76165	3.23e-47	3.62e-46	dual oxidase%2C transcript variant X1
108016323	284	296	267	36	50	47	2.7498	3.37e-47	3.77e-46	histone H1-like
108012717	1089	1043	1397	278	307	325	2.04493	3.93e-47	4.4e-46	ctenidin-1
108018280	774	775	712	258	300	277	1.51517	5.05e-47	5.64e-46	guanine nucleotide-binding protein-like 3 homolog
108019369	365	392	300	74	77	72	2.31692	5.31e-47	5.91e-46	insulin-like growth factor-binding protein complex acid labile subunit
108010040	414	476	346	89	78	97	2.29291	6.65e-47	7.38e-46	flap endonuclease 1
108016778	975	1028	1005	358	429	386	1.44025	1.21e-46	1.34e-45	WD repeat-containing protein 18
108018188	1637	1709	1592	743	822	760	1.16509	1.25e-46	1.37e-45	putative pre-mRNA-splicing factor ATP-dependent RNA helicase PRP1%2C transcript variant X1
108013669	210	226	198	12	17	15	3.92733	1.7e-46	1.87e-45	AF4/FMR2 family member 4
108013271	594	616	439	157	168	127	1.93922	2.35e-46	2.58e-45	kinesin-like protein Klp61F
108019511	1446	1458	1104	568	572	510	1.35067	2.64e-46	2.89e-45	exportin-2
108009799	1176	1167	1557	371	363	307	1.99827	3.46e-46	3.78e-45	high mobility group protein D
108018637	509	597	387	106	128	126	2.11956	4.46e-46	4.87e-45	ribosome production factor 2 homolog
108008352	251	235	231	28	29	12	3.46144	4.67e-46	5.09e-45	origin recognition complex subunit 6
108015018	902	994	894	329	424	318	1.46436	4.95e-46	5.38e-45	protein MAK16 homolog B
108009170	291	312	250	51	44	45	2.67877	5.17e-46	5.62e-45	protein three rows
108005787	3150	3187	2623	1532	1481	1398	1.09348	5.69e-46	6.18e-45	chromodomain-helicase-DNA-binding protein Mi-2 homolog
108010789	1114	1070	1139	420	453	414	1.45077	6.38e-46	6.92e-45	deoxyhypusine hydroxylase
108005653	1196	1231	1067	524	527	477	1.26824	6.71e-46	7.27e-45	FHA domain-containing protein DDL
108009742	444	478	360	116	97	89	2.15524	9.19e-46	9.94e-45	putative methyltransferase C9orf114
108006850	687	769	603	231	182	200	1.8151	1.02e-45	1.1e-44	ribosome biogenesis protein BMS1 homolog%2C transcript variant X2
108016800	261	337	332	47	54	40	2.80719	1.4e-45	1.51e-44	transcriptional protein SWT1
108005308	698	708	618	201	264	237	1.60578	1.53e-45	1.65e-44	decapping nuclease DXO homolog
108021148	22285	22342	24208	10492	12280	10259	1.14704	1.8e-45	1.93e-44	60S ribosomal protein L30
108005124	1238	1351	1196	542	621	552	1.22024	1.8e-45	1.93e-44	brahma-associated protein of 60 kDa
108019604	842	937	683	298	302	228	1.64485	2.95e-45	3.14e-44	probable ATP-dependent RNA helicase DDX27
108019719	205	251	176	15	12	11	4.12595	3.96e-45	4.2e-44	histidine-rich glycoprotein
108013836	239	213	202	22	17	20	3.5454	4.02e-45	4.26e-44	protein nanos
108013531	646	734	526	179	238	178	1.75528	6.82e-45	7.21e-44	caspase Dronc
108010106	378	382	361	93	97	77	2.14982	7.11e-45	7.51e-44	GDP-fucose protein O-fucosyltransferase 1
108018939	932	1029	931	373	441	330	1.42027	7.29e-45	7.7e-44	mitochondrial import inner membrane translocase subunit Tim13
108008531	5482	5583	5583	2784	3190	2630	1.03637	7.43e-45	7.83e-44	proteasome subunit alpha type-5
108020889	1827	1726	1467	767	880	709	1.16842	1.12e-44	1.17e-43	F-box-like/WD repeat-containing protein ebi
108019123	903	981	706	314	352	273	1.5368	1.29e-44	1.35e-43	pre-rRNA processing protein FTSJ3
108008526	709	781	685	257	303	257	1.4915	1.31e-44	1.37e-43	GTP-binding protein 128up
108020370	515	616	539	153	198	156	1.80139	1.43e-44	1.5e-43	neuroguidin
108015622	994	1073	1039	393	456	326	1.48769	1.87e-44	1.95e-43	probable 28S ribosomal protein S26%2C mitochondrial
108021303	1475	1270	1767	458	449	381	1.90097	1.95e-44	2.04e-43	small nuclear ribonucleoprotein-associated protein B
108019785	395	366	388	57	101	76	2.38445	2.15e-44	2.24e-43	carcinine transporter
108009673	907	876	910	346	324	301	1.5512	2.17e-44	2.26e-43	threonylcarbamoyladenosine tRNA methylthiotransferase
108009476	315	317	292	65	58	37	2.60944	2.17e-44	2.26e-43	phenoloxidase 2
108018720	878	986	852	322	416	341	1.41209	2.28e-44	2.37e-43	C-Myc-binding protein homolog
108021301	947	870	996	291	374	277	1.66888	2.88e-44	2.99e-43	protein Notchless
108011491	528	481	542	71	141	113	2.34692	3.96e-44	4.1e-43	polycomb protein esc
108017499	2965	2925	2793	1510	1651	1413	1.0048	4.1e-44	4.24e-43	26S protease regulatory subunit 4
108005336	532	487	498	133	160	150	1.85666	4.25e-44	4.39e-43	p21-activated protein kinase-interacting protein 1-like
108009336	361	402	303	78	90	77	2.195	4.24e-44	4.39e-43	phenoloxidase 2
108016671	607	594	602	192	221	165	1.72547	4.44e-44	4.58e-43	lysosomal aspartic protease
108006336	286	331	242	33	45	54	2.77218	5.54e-44	5.7e-43	protein insensitive
108008965	562	521	457	137	180	150	1.79982	6.41e-44	6.58e-43	uncharacterized LOC108008965
108009176	1352	1390	1083	572	584	488	1.291	7.3e-44	7.49e-43	protein mahjong%2C transcript variant X3
108015184	2211	2260	1873	1010	1171	1073	1.0379	8.03e-44	8.23e-43	N-alpha-acetyltransferase 15%2C NatA auxiliary subunit
108011652	484	564	423	127	168	116	1.91774	1.3e-43	1.34e-42	uncharacterized LOC108011652
108007243	289	351	287	58	58	28	2.76741	2.13e-43	2.17e-42	uncharacterized LOC108007243%2C transcript variant X3
108008401	2691	2809	2686	1369	1540	1247	1.06032	2.18e-43	2.22e-42	proteasome subunit beta type-5
108019915	1132	1177	904	383	290	356	1.7046	2.55e-43	2.59e-42	muskelin
108013257	372	401	430	2	2	4	7.31668	3e-43	3.04e-42	chorion protein S18
108017800	492	483	475	133	161	142	1.81478	3.28e-43	3.32e-42	nucleolar protein 9%2C transcript variant X2
108014437	291	314	268	49	61	27	2.75587	3.3e-43	3.34e-42	serine/threonine-protein kinase greatwall-like
108009605	403	433	400	104	123	75	2.11743	4.02e-43	4.06e-42	replication protein A 32 kDa subunit
108018549	282	257	252	41	46	44	2.67287	4.09e-43	4.13e-42	chymotrypsinogen A
108004584	14323	14815	11489	0	0	0	16.2378	4.4e-43	4.44e-42	chorion protein S36
108013689	279	320	278	59	51	53	2.50216	4.55e-43	4.58e-42	ribonuclease H2 subunit B
108009820	1019	867	991	331	380	319	1.56762	6.9e-43	6.9e-42	protein mago nashi
108009331	1080	1189	939	463	515	438	1.25461	8.8e-43	8.78e-42	uncharacterized LOC108009331
108011719	886	923	867	342	394	365	1.36034	9.16e-43	9.13e-42	probable cleavage and polyadenylation specificity factor subunit 2
108007460	582	589	522	2	2	2	8.21779	1.15e-42	1.14e-41	uncharacterized LOC108007460
108012212	240	240	241	34	40	29	2.89064	1.27e-42	1.26e-41	protein Diedel-like
108015342	1998	2128	2024	981	1113	976	1.08313	1.33e-42	1.32e-41	lysozyme
108005077	909	1035	801	376	406	325	1.38512	1.98e-42	1.96e-41	ran GTPase-activating protein
108021506	306	342	295	70	75	55	2.31618	2.12e-42	2.1e-41	ATP-dependent DNA helicase PIF1
108011225	681	727	601	230	289	228	1.5057	2.21e-42	2.18e-41	U4/U6.U5 tri-snRNP-associated protein 2%2C transcript variant X1
108008389	495	526	403	132	160	138	1.80169	2.5e-42	2.47e-41	lipopolysaccharide-induced tumor necrosis factor-alpha factor homolog
108020389	1701	1599	1536	764	853	694	1.14608	2.59e-42	2.55e-41	trans-1%2C2-dihydrobenzene-1%2C2-diol dehydrogenase
108018901	1596	1664	1368	749	842	726	1.0736	4.66e-42	4.58e-41	uncharacterized LOC108018901
108016838	466	420	397	109	119	65	2.21445	8.02e-42	7.86e-41	uncharacterized LOC108016838
108016326	1630	1329	2048	145	163	156	3.52787	1.04e-41	1.02e-40	histone H2A-like
108005449	411	435	362	113	82	95	2.12711	1.36e-41	1.32e-40	uncharacterized LOC108005449
108005439	1065	1121	906	451	447	347	1.38741	1.57e-41	1.53e-40	probable ATP-dependent RNA helicase DDX46
108010869	473	406	396	123	112	90	2.04981	1.66e-41	1.61e-40	sodium-coupled monocarboxylate transporter 2%2C transcript variant X2
108014205	1437	1314	1319	533	631	608	1.27928	1.71e-41	1.66e-40	developmentally-regulated GTP-binding protein 2
108021504	320	308	321	70	68	64	2.31241	2.03e-41	1.97e-40	uncharacterized LOC108021504
108019221	418	414	300	75	65	92	2.34906	2.12e-41	2.05e-40	nucleolar complex protein 4 homolog B%2C transcript variant X2
108019906	956	1050	847	412	428	337	1.35316	2.42e-41	2.34e-40	exonuclease mut-7 homolog
108007653	767	936	725	310	339	292	1.44211	2.46e-41	2.38e-40	nuclear pore complex protein Nup93
108010658	782	743	632	255	293	278	1.45925	3.85e-41	3.7e-40	uncharacterized LOC108010658
108018319	1228	1247	1013	490	577	528	1.20316	4.08e-41	3.92e-40	telomerase Cajal body protein 1%2C transcript variant X1
108020493	1471	1512	1347	711	774	682	1.07596	4.25e-41	4.08e-40	bifunctional arginine demethylase and lysyl-hydroxylase PSR
108012393	2063	2100	1707	953	1130	962	1.02267	4.79e-41	4.6e-40	glycylpeptide N-tetradecanoyltransferase
108010596	965	1018	795	388	420	321	1.37433	5.13e-41	4.91e-40	merozoite surface antigen 2%2C transcript variant X1
108013853	520	552	446	1	2	3	8.05767	6.15e-41	5.88e-40	cuticle protein LPCP-23
108006272	1607	1688	1359	774	819	714	1.08628	7.73e-41	7.35e-40	splicing factor U2AF 50 kDa subunit
108016779	988	971	1094	390	374	327	1.56877	7.92e-41	7.53e-40	serine/threonine-protein phosphatase Pgam5%2C mitochondrial%2C transcript variant X2
108014075	2630	2518	2972	1107	1212	936	1.40954	1.15e-40	1.09e-39	uncharacterized LOC108014075
108017142	446	523	417	125	157	139	1.79525	1.34e-40	1.26e-39	centromere protein J
108020134	289	280	319	55	62	51	2.48841	1.44e-40	1.36e-39	uncharacterized LOC108020134
108021117	1092	997	865	418	435	338	1.38712	1.62e-40	1.53e-39	nuclear pore complex protein Nup107
108009762	207	173	179	14	14	9	3.99869	1.96e-40	1.84e-39	non-structural maintenance of chromosomes element 1 homolog
108011115	559	600	531	191	217	197	1.55955	2.09e-40	1.96e-39	uncharacterized LOC108011115
108005796	178	228	171	15	15	18	3.65912	2.42e-40	2.27e-39	DNA primase large subunit
108008814	355	280	295	47	72	59	2.46903	2.55e-40	2.38e-39	uncharacterized LOC108008814
108011514	1623	1534	1288	690	793	671	1.12095	3.66e-40	3.42e-39	multidrug resistance-associated protein 4%2C transcript variant X2
108007702	2926	2841	2271	1386	1469	1312	1.01988	3.83e-40	3.57e-39	cationic amino acid transporter 3%2C transcript variant X3
108017788	1130	1103	867	432	490	425	1.27587	3.84e-40	3.57e-39	inner centromere protein%2C transcript variant X2
108005899	203	264	170	14	14	26	3.62292	3.83e-40	3.57e-39	chromosome transmission fidelity protein 18 homolog
108019796	1392	1463	1232	633	665	662	1.13315	4.71e-40	4.37e-39	transcription factor Dp%2C transcript variant X2
108021126	459	462	363	126	133	122	1.82522	6.29e-40	5.83e-39	structural maintenance of chromosomes protein 4
108019866	190	195	175	4	6	11	4.81262	6.87e-40	6.36e-39	proto-oncogene serine/threonine-protein kinase mos
108012612	2330	2297	2410	1132	1203	1010	1.15672	8.9e-40	8.21e-39	acyl-coenzyme A thioesterase 13
108016459	568	561	511	174	214	191	1.58071	1.03e-39	9.45e-39	uncharacterized LOC108016459
108005123	477	599	467	143	182	159	1.74907	1.07e-39	9.82e-39	pre-mRNA-splicing factor 38B
108016612	1332	1464	1304	642	700	530	1.21178	1.43e-39	1.31e-38	torsin-like protein
108010090	1784	1554	1513	744	830	735	1.14982	1.96e-39	1.8e-38	protein MLP1 homolog%2C transcript variant X1
108009125	313	324	305	78	78	56	2.23237	1.96e-39	1.8e-38	tudor domain-containing protein 5%2C transcript variant X1
108004885	415	411	312	97	114	93	1.97801	2.11e-39	1.93e-38	probable histone-binding protein Caf1
108010048	1240	1367	1098	563	656	566	1.1292	2.13e-39	1.95e-38	protein SDA1 homolog
108010794	1198	1202	1149	551	604	489	1.19125	3e-39	2.73e-38	tubulin-specific chaperone A
108007750	200	258	320	30	32	24	3.27173	3.16e-39	2.88e-38	uncharacterized protein CG13380-like
108015226	615	711	596	231	252	241	1.48378	3.85e-39	3.5e-38	uncharacterized LOC108015226
108006114	1219	1261	1134	555	656	544	1.12185	3.91e-39	3.55e-38	tether containing UBX domain for GLUT4
108007486	808	793	633	297	312	283	1.39697	5.12e-39	4.64e-38	U3 small nucleolar RNA-associated protein 4 homolog
108016599	1044	1088	948	442	511	474	1.18645	5.18e-39	4.69e-38	protein crooked neck
108017596	658	668	560	235	267	232	1.43737	5.34e-39	4.83e-38	exosome complex exonuclease RRP44
108015875	519	479	407	141	171	128	1.75305	6.16e-39	5.56e-38	DNA-directed RNA polymerases I%2C II%2C and III subunit RPABC3-like
108013491	241	293	229	5	4	1	6.32924	6.34e-39	5.73e-38	serine protease nudel
108006597	1578	1648	1348	727	853	757	1.04411	7.22e-39	6.52e-38	60S ribosomal protein L7-2
108011760	469	431	427	119	126	141	1.85767	8.39e-39	7.56e-38	kelch domain-containing protein 4%2C transcript variant X1
108010448	2903	2721	2733	1416	1587	1414	1.00084	9.03e-39	8.13e-38	histidine--tRNA ligase%2C cytoplasmic%2C transcript variant X3
108013069	977	1073	853	419	470	348	1.308	1.12e-38	1e-37	cleavage and polyadenylation specificity factor subunit 5%2C transcript variant X1
108014823	439	514	481	139	150	151	1.78286	1.31e-38	1.17e-37	116 kDa U5 small nuclear ribonucleoprotein component%2C transcript variant X1
108010220	417	488	374	91	130	128	1.94805	1.56e-38	1.4e-37	zinc finger protein 286A
108004762	534	514	550	180	182	147	1.73396	1.6e-38	1.43e-37	sepiapterin reductase
108010094	566	601	531	208	233	192	1.50215	2.64e-38	2.35e-37	regulator of nonsense transcripts 3B
108011948	1245	1303	1475	463	547	528	1.47343	2.7e-38	2.4e-37	uncharacterized LOC108011948
108010659	1123	1126	1041	506	562	504	1.14372	2.9e-38	2.58e-37	histone chaperone asf1
108008503	423	443	399	3	0	3	7.79688	3.01e-38	2.67e-37	4-coumarate--CoA ligase 1-like
108021662	364	389	286	82	86	92	2.06761	3.36e-38	2.98e-37	uncharacterized LOC108021662%2C transcript variant X1
108005774	519	595	578	199	179	159	1.7351	3.74e-38	3.31e-37	nuclear receptor coactivator 5
108018938	636	607	704	215	236	187	1.69755	5.16e-38	4.55e-37	probable small nuclear ribonucleoprotein E
108009556	173	169	178	12	14	13	3.81958	6.17e-38	5.44e-37	defensin
108011149	774	912	758	309	375	333	1.34229	6.21e-38	5.47e-37	structural maintenance of chromosomes protein 3
108008323	791	836	786	255	330	333	1.47327	8.13e-38	7.14e-37	RING1 and YY1-binding protein A
108007134	166	193	205	10	4	4	5.0521	8.45e-38	7.41e-37	chymotrypsin-1
108005782	558	533	461	163	164	185	1.67124	8.51e-38	7.47e-37	uncharacterized LOC108005782
108006013	345	300	298	77	76	72	2.1449	1.28e-37	1.12e-36	venom carboxylesterase-6-like
108007887	397	355	330	85	118	85	1.99169	1.76e-37	1.53e-36	nucleoporin Nup37
108020658	767	848	568	253	299	241	1.53183	2.87e-37	2.49e-36	protein RRP5 homolog
108009130	270	247	269	49	53	52	2.43329	3.41e-37	2.96e-36	UPF0553 protein C9orf64 homolog
108020572	10161	10121	11113	4804	5822	5074	1.0874	3.67e-37	3.18e-36	thioredoxin-2
108004868	262	326	290	69	61	57	2.30807	3.74e-37	3.23e-36	probable RNA methyltransferase CG1239
108008353	775	795	675	230	339	291	1.46377	4.6e-37	3.96e-36	mRNA export factor
108015271	259	277	217	47	45	53	2.44657	5.95e-37	5.11e-36	sex peptide receptor%2C transcript variant X2
108019200	867	966	768	363	422	376	1.23856	8.37e-37	7.17e-36	TIP41-like protein%2C transcript variant X2
108016584	659	742	593	261	285	262	1.37727	1.08e-36	9.25e-36	involucrin
108010958	781	784	750	321	353	322	1.29581	1.48e-36	1.26e-35	WD repeat-containing protein 74
108006314	852	961	790	330	420	379	1.28197	2.34e-36	1.99e-35	katanin p80 WD40 repeat-containing subunit B1%2C transcript variant X1
108015000	1065	1031	1016	483	516	440	1.19326	3.16e-36	2.67e-35	alpha-tocopherol transfer protein-like
108014029	298	264	247	51	63	61	2.28612	3.24e-36	2.74e-35	DNA polymerase delta catalytic subunit
108004739	882	809	655	300	360	296	1.37038	3.45e-36	2.91e-35	bystin
108007671	1349	1476	1211	669	649	643	1.11285	3.91e-36	3.29e-35	protein maelstrom
108004823	2837	3118	2281	1434	1447	1358	1.02654	5.66e-36	4.76e-35	tyrocidine synthase 3-like
108015339	2378	2260	2531	1112	1208	1066	1.16748	6.88e-36	5.77e-35	kelch-like protein 5
108011062	394	387	357	114	129	109	1.77174	7.01e-36	5.88e-35	protein PBDC1-like
108011945	9499	10973	7997	0	0	1	14.7618	7.03e-36	5.9e-35	vitelline membrane protein Vm26Aa
108019015	220	245	238	3	3	3	6.36877	8.75e-36	7.3e-35	uncharacterized LOC108019015
108008428	384	373	366	102	126	75	1.97631	9.33e-36	7.78e-35	kinesin-like protein subito
108005239	353	376	295	100	92	89	1.93674	9.68e-36	8.06e-35	uncharacterized LOC108005239
108018908	902	832	900	353	312	334	1.47605	1.11e-35	9.23e-35	RNA-binding protein pno1
108006675	1090	1180	1150	472	539	528	1.23178	1.2e-35	9.98e-35	nuclear migration protein nudC%2C transcript variant X2
108008780	928	979	1146	331	433	304	1.61068	1.21e-35	1e-34	uncharacterized LOC108008780
108015897	297	297	215	49	69	50	2.34264	1.21e-35	1.01e-34	procollagen-lysine%2C2-oxoglutarate 5-dioxygenase 3
108005246	1546	1639	1364	808	829	750	1.00436	1.53e-35	1.27e-34	lysosomal Pro-X carboxypeptidase
108013736	169	180	229	4	8	2	5.46382	1.61e-35	1.33e-34	selenoprotein BthD%2C transcript variant X1
108010639	7551	7335	8578	3433	4122	3523	1.17304	2.02e-35	1.66e-34	probable ribosome biogenesis protein RLP24
108019186	472	542	405	90	172	123	1.96371	2.08e-35	1.71e-34	WD repeat-containing protein 46
108011209	647	638	551	238	280	226	1.38122	2.33e-35	1.92e-34	protein misato
108007570	425	500	437	1	0	4	8.16674	2.36e-35	1.94e-34	uncharacterized LOC108007570
108021331	976	965	901	444	481	420	1.15786	2.48e-35	2.04e-34	carboxylesterase 1E
108020100	1271	1246	956	526	583	515	1.16855	2.72e-35	2.24e-34	uncharacterized LOC108020100
108019493	987	1003	941	435	489	459	1.16183	3.13e-35	2.57e-34	splicing factor U2af 38 kDa subunit
108014672	1293	1442	1399	605	744	576	1.18822	3.33e-35	2.73e-34	peritrophin-1
108019328	860	860	707	330	414	322	1.26503	3.6e-35	2.94e-34	serine protease easter
108015133	618	691	494	223	249	189	1.52108	4.23e-35	3.45e-34	uncharacterized LOC108015133
108015356	1065	1129	1045	429	539	512	1.20925	4.3e-35	3.51e-34	putative peptidyl-prolyl cis-trans isomerase dodo
108007715	926	1028	1142	369	454	346	1.49638	4.57e-35	3.72e-34	probable 26S proteasome complex subunit sem1
108021068	179	225	191	6	3	2	5.83448	4.74e-35	3.85e-34	uncharacterized LOC108021068
108021608	1353	1513	1154	629	748	638	1.0709	7.66e-35	6.2e-34	probable splicing factor%2C arginine/serine-rich 7
108008457	183	181	255	8	1	3	5.77843	7.7e-35	6.23e-34	uncharacterized LOC108008457
108013193	1107	1124	1238	486	534	474	1.30051	1.56e-34	1.26e-33	39S ribosomal protein L15%2C mitochondrial
novel.750	252	339	233	55	66	35	2.47867	1.75e-34	1.41e-33	-
108009016	771	820	666	323	363	326	1.23188	2.8e-34	2.24e-33	DNA-directed RNA polymerase I subunit RPA1
108007731	2979	3053	3168	1539	1692	1572	1.02	3.06e-34	2.45e-33	probable prefoldin subunit 2
108014282	3875	4293	3191	0	0	0	14.3985	3.29e-34	2.63e-33	vitelline membrane protein Vm26Ab%2C transcript variant X2
108016591	872	779	844	345	318	323	1.41774	4.36e-34	3.46e-33	protein sym1%2C transcript variant X1
108016913	280	348	290	84	81	70	2.04194	7.23e-34	5.73e-33	protein ovo
108019854	1620	1680	1317	778	834	793	1.01224	7.37e-34	5.84e-33	nedd8-activating enzyme E1 catalytic subunit
108006927	532	607	459	184	194	204	1.52716	7.49e-34	5.93e-33	histone deacetylase Rpd3
108010467	159	142	198	9	15	8	4.0602	8.51e-34	6.73e-33	uncharacterized LOC108010467
108018210	632	536	483	181	229	190	1.53854	8.79e-34	6.95e-33	probable U2 small nuclear ribonucleoprotein A'
108010590	484	459	466	162	172	164	1.57992	1.17e-33	9.21e-33	alpha-2-macroglobulin receptor-associated protein-like
108015876	151	184	132	10	16	12	3.69411	1.19e-33	9.41e-33	uncharacterized LOC108015876
108012195	191	207	237	37	27	29	2.85386	1.29e-33	1.02e-32	uncharacterized LOC108012195
108018312	652	710	586	222	296	270	1.38262	1.41e-33	1.11e-32	WD repeat-containing protein 36%2C transcript variant X3
novel.508	177	201	169	4	6	1	5.71558	1.51e-33	1.19e-32	-
108017876	7770	10012	9167	4150	5023	3618	1.16277	2e-33	1.57e-32	immune-induced peptide 3
108008623	1481	1386	1561	631	767	612	1.22812	2.41e-33	1.88e-32	gram-negative bacteria-binding protein 3-like
108011127	698	724	714	299	337	271	1.31847	2.73e-33	2.12e-32	probable small nuclear ribonucleoprotein G
108018624	770	671	696	296	311	240	1.41758	2.99e-33	2.33e-32	WD repeat-containing protein 3
108018095	4507	4227	4619	2222	2567	2261	1.00674	3.03e-33	2.36e-32	probable elongation factor 1-delta%2C transcript variant X1
108014221	664	661	558	259	289	208	1.39511	3.13e-33	2.43e-32	major royal jelly protein 1-like%2C transcript variant X1
108007377	344	366	271	84	107	86	1.89883	3.26e-33	2.53e-32	beta-galactosidase-like
108013911	932	933	837	410	467	429	1.12594	3.27e-33	2.54e-32	uncharacterized LOC108013911
108013309	308	272	313	66	84	69	2.11437	4.17e-33	3.23e-32	pseudouridylate synthase 7 homolog
108021634	1075	1081	939	518	556	446	1.10346	4.37e-33	3.38e-32	protein disulfide-isomerase A5
108004561	368	434	334	0	3	2	7.90282	5.24e-33	4.05e-32	uncharacterized LOC108004561%2C transcript variant X2
108018162	12079	11525	13817	5814	6669	5339	1.16221	5.45e-33	4.21e-32	uncharacterized LOC108018162
108016104	313	352	246	82	86	65	2.03908	5.87e-33	4.53e-32	nucleolar protein 14 homolog
108014812	1115	1190	906	498	584	448	1.14519	6.9e-33	5.32e-32	plancitoxin-1
108007202	1803	2013	1408	858	938	769	1.09711	7.14e-33	5.49e-32	probable multidrug resistance-associated protein lethal(2)03659
108009863	540	569	514	211	235	209	1.38719	7.53e-33	5.79e-32	protein rigor mortis
108011423	556	492	462	195	190	163	1.53899	7.8e-33	6e-32	glutaminyl-peptide cyclotransferase
108016607	1197	1104	1036	530	618	525	1.0755	1.01e-32	7.75e-32	protein will die slowly
108005188	464	537	497	186	171	172	1.57789	1.17e-32	8.92e-32	pleiotropic regulator 1
108009724	351	416	440	111	127	113	1.86729	1.33e-32	1.02e-31	drosocin
108007612	196	178	150	25	26	11	3.1583	1.38e-32	1.05e-31	uncharacterized LOC108007612
108012213	403	420	423	137	154	130	1.64788	1.65e-32	1.26e-31	protein Diedel-like
108016899	581	628	540	232	256	242	1.3363	1.77e-32	1.35e-31	histone-lysine N-methyltransferase setd3
108014175	353	365	333	95	132	97	1.78055	2.26e-32	1.71e-31	protein amnionless
108010937	540	465	574	170	184	164	1.69475	2.61e-32	1.97e-31	RNA-binding protein 1
108017486	860	840	699	373	342	333	1.26569	2.72e-32	2.06e-31	histone-lysine N-methyltransferase pr-set7
108007150	322	293	312	83	97	71	1.96979	2.82e-32	2.13e-31	protein-cysteine N-palmitoyltransferase Rasp
108005876	348	342	341	111	110	91	1.8049	4.44e-32	3.34e-31	nucleolar protein 10
108004620	2641	2667	2759	0	0	0	13.9166	4.92e-32	3.7e-31	putative polyketide hydroxylase
108005361	688	743	501	254	257	220	1.47031	4.94e-32	3.71e-31	uncharacterized LOC108005361%2C transcript variant X1
108012857	1201	1346	1370	504	669	576	1.24976	5.21e-32	3.91e-31	39S ribosomal protein L17%2C mitochondrial
108008423	23601	23770	26689	12006	14257	12395	1.02656	8.58e-32	6.41e-31	40S ribosomal protein S21
108014732	522	533	579	204	194	187	1.56336	8.66e-32	6.46e-31	FK506-binding protein 2-like
108020552	874	873	851	410	442	381	1.15553	1.21e-31	8.97e-31	CDK5RAP1-like protein
108005781	936	1008	848	421	529	409	1.11855	1.29e-31	9.56e-31	transcription elongation factor S-II
108006837	363	378	373	100	142	109	1.7516	1.34e-31	9.91e-31	cleavage and polyadenylation specificity factor subunit 4
108010546	143	159	146	3	9	17	4.02556	1.41e-31	1.05e-30	cyclin-dependent kinase 2
108016608	1083	1030	1046	466	585	456	1.15293	1.46e-31	1.08e-30	ubiquitin-like modifier-activating enzyme 5
108021469	320	380	319	104	104	104	1.78196	1.81e-31	1.34e-30	protein aubergine-like%2C transcript variant X2
108009326	157	143	127	10	14	12	3.64562	1.92e-31	1.42e-30	uncharacterized LOC108009326
108006436	937	1051	1075	457	459	430	1.26759	1.93e-31	1.43e-30	39S ribosomal protein L9%2C mitochondrial
108015925	280	338	307	58	83	90	2.08047	2.13e-31	1.57e-30	uncharacterized LOC108015925
108018099	300	314	253	77	94	73	1.90605	2.25e-31	1.66e-30	mismatch repair endonuclease PMS2
108008521	2542	2685	2547	8	6	28	7.57755	2.35e-31	1.73e-30	trypsin delta/gamma-like
108021820	241	287	237	65	55	61	2.15132	2.42e-31	1.78e-30	serine/threonine-protein kinase Nek2
108018643	606	566	649	226	251	214	1.48398	3.6e-31	2.64e-30	uncharacterized LOC108018643
108013693	308	332	342	1	3	1	7.70223	3.63e-31	2.66e-30	gametocyte-specific factor 1 homolog
108005231	388	430	483	125	152	127	1.77579	4.77e-31	3.49e-30	replication protein A 14 kDa subunit
108021671	2204	2471	2179	0	0	0	13.6763	5.05e-31	3.68e-30	-
108011755	165	215	225	35	33	19	2.88624	5.73e-31	4.16e-30	protein Turandot M
108004724	743	857	651	318	387	304	1.23393	5.77e-31	4.19e-30	uncharacterized LOC108004724
108012664	2230	2401	2072	0	0	0	13.6429	6.84e-31	4.97e-30	chorion protein S16
108005479	307	348	212	60	63	74	2.19983	7.7e-31	5.58e-30	uncharacterized LOC108005479
108008200	1963	1959	1589	973	1084	791	1.02991	8.52e-31	6.17e-30	uncharacterized LOC108008200
108012418	289	258	267	61	83	67	2.03152	9.25e-31	6.69e-30	sodium-dependent nutrient amino acid transporter 1
108015037	1504	1456	1469	740	829	767	1.0035	1.33e-30	9.59e-30	protein CWC15 homolog
108005024	392	508	426	140	178	137	1.62429	1.47e-30	1.06e-29	zinc finger protein 184
108020216	896	851	671	337	414	347	1.2137	1.81e-30	1.3e-29	acyl-CoA desaturase 1
108016533	1152	1228	968	570	611	465	1.1001	2.24e-30	1.61e-29	protein lin-9 homolog
108008096	506	586	552	190	243	210	1.43681	2.24e-30	1.61e-29	probable H/ACA ribonucleoprotein complex subunit 1
108011943	1663	2025	1720	873	1085	890	1.00578	2.39e-30	1.72e-29	uncharacterized LOC108011943
108008684	3472	4007	4164	1624	2197	1474	1.2318	2.6e-30	1.87e-29	immune-induced peptide 4
108008332	434	458	543	152	155	150	1.73683	2.73e-30	1.96e-29	small nuclear ribonucleoprotein F
108010974	296	230	219	36	70	43	2.40831	3.08e-30	2.21e-29	mitotic checkpoint serine/threonine-protein kinase BUB1 beta
108017500	1059	983	942	448	488	500	1.1312	3.28e-30	2.35e-29	26S protease regulatory subunit 4
108018943	397	352	370	124	134	112	1.67845	3.27e-30	2.35e-29	venom carboxylesterase-6
108016579	1062	1025	1098	511	524	427	1.2073	3.37e-30	2.41e-29	GDP-fucose protein O-fucosyltransferase 2
108015517	1047	1110	888	492	580	499	1.03014	3.48e-30	2.49e-29	caspase
108009249	258	266	267	63	79	67	2.0031	3.6e-30	2.58e-29	U6 snRNA-associated Sm-like protein LSm7
108006027	2438	1875	2081	724	1089	901	1.3245	4.32e-30	3.08e-29	prefoldin subunit 3
108007855	2442	2351	2638	1219	1336	1218	1.06285	5.69e-30	4.05e-29	protein NPC2 homolog
108015200	679	655	579	273	325	267	1.22354	7.19e-30	5.09e-29	venom peptide CtAPI
108018146	559	646	495	225	272	215	1.3319	1.06e-29	7.46e-29	peregrin
108008281	690	698	671	0	2	1	9.50355	1.21e-29	8.49e-29	tubulin gamma-2 chain
108005410	566	588	639	209	244	239	1.4571	1.27e-29	8.93e-29	uncharacterized LOC108005410
108017974	142	143	131	18	8	5	3.82133	1.69e-29	1.18e-28	serine protease 42-like
108020070	268	269	215	66	38	55	2.30491	1.96e-29	1.38e-28	kinesin-like protein KIF23
108016333	150	140	262	19	11	9	3.92516	1.96e-29	1.38e-28	-
108018994	272	311	265	68	89	85	1.88645	2.39e-29	1.67e-28	E3 SUMO-protein ligase NSE2-like
108005096	417	422	313	128	133	132	1.62093	2.43e-29	1.69e-28	procollagen-lysine%2C2-oxoglutarate 5-dioxygenase 1-like
108017048	1386	1700	1590	719	837	757	1.09704	2.72e-29	1.9e-28	ubiquitin-conjugating enzyme E2 G1
108005310	213	219	195	37	53	48	2.26281	2.93e-29	2.04e-28	uncharacterized LOC108005310
108005643	259	256	209	56	73	39	2.189	3.13e-29	2.18e-28	nuclear RNA export factor 2
108010848	553	644	487	231	259	223	1.31375	3.68e-29	2.55e-28	microprocessor complex subunit DGCR8
108007768	476	522	419	180	187	192	1.41384	3.74e-29	2.59e-28	DNA polymerase eta%2C transcript variant X2
108021818	577	520	456	183	241	198	1.39866	3.89e-29	2.69e-28	sodium-coupled monocarboxylate transporter 1
108005473	315	332	255	81	96	95	1.80172	4.01e-29	2.77e-28	CD63 antigen
108019783	868	838	725	358	456	363	1.12569	4.24e-29	2.93e-28	putative RNA-binding protein 15B
108008552	3232	3344	3601	1733	2016	1561	1.02749	4.66e-29	3.22e-28	proteasome subunit alpha type-4
108012650	1635	1841	1496	0	0	0	13.2102	4.83e-29	3.33e-28	chorion protein S19
108013587	138	152	202	20	20	15	3.25499	6.08e-29	4.19e-28	uncharacterized LOC108013587
108006545	1080	1251	1087	578	664	532	1.02617	6.37e-29	4.39e-28	protein CutA homolog
108014164	710	773	629	332	352	322	1.14401	9.31e-29	6.39e-28	uncharacterized LOC108014164
108006518	752	885	703	330	404	367	1.16324	9.82e-29	6.73e-28	LIM domain-containing protein jub
108012354	1506	1362	1654	633	784	627	1.23731	1.3e-28	8.92e-28	serine proteases 1/2-like
108021363	401	475	460	163	176	149	1.53511	1.33e-28	9.08e-28	rRNA-processing protein FCF1 homolog
108015031	681	663	522	274	291	260	1.24982	1.54e-28	1.05e-27	protein SREK1IP1
108016979	528	506	497	206	232	205	1.33166	1.79e-28	1.22e-27	probable ATP-dependent RNA helicase kurz
108019722	930	884	837	441	475	429	1.05689	1.85e-28	1.26e-27	nucleoporin seh1
108009219	657	659	439	232	214	200	1.50641	1.88e-28	1.28e-27	midasin
108016662	601	616	646	232	305	239	1.35072	1.9e-28	1.3e-27	protein KTI12 homolog
108018485	805	846	727	401	427	352	1.08807	2.51e-28	1.71e-27	DNA damage-binding protein 1
108006139	384	404	392	124	171	125	1.57588	2.54e-28	1.72e-27	uridine 5'-monophosphate synthase
108004943	945	914	837	456	459	445	1.06228	2.67e-28	1.81e-27	COP9 signalosome complex subunit 5
108012477	418	438	414	150	187	154	1.45278	2.72e-28	1.84e-27	angio-associated migratory cell protein
108014584	205	208	228	50	46	24	2.50529	2.84e-28	1.92e-27	nose resistant to fluoxetine protein 6
108012507	570	554	501	221	260	233	1.26421	3.39e-28	2.29e-27	28S ribosomal protein S35%2C mitochondrial
108009429	373	378	323	120	144	125	1.54215	3.89e-28	2.62e-27	accessory gland protein Acp29AB
108013832	612	613	493	255	276	224	1.26114	4.78e-28	3.21e-27	probable 28S rRNA (cytosine-C(5))-methyltransferase
108019136	651	756	536	264	311	276	1.26276	4.8e-28	3.22e-27	protein cramped%2C transcript variant X1
108016262	1019	1083	1173	502	558	476	1.17828	5.2e-28	3.49e-27	SWI/SNF-related matrix-associated actin-dependent regulator of chromatin subfamily B member 1
108006756	229	215	156	36	41	44	2.37838	5.23e-28	3.51e-27	cecropin-C
108006989	399	459	467	145	178	157	1.54928	6.29e-28	4.21e-27	uncharacterized LOC108006989
108009102	1784	2000	1264	774	887	737	1.14164	8.53e-28	5.69e-27	pre-mRNA-processing-splicing factor 8
108005913	222	240	207	62	59	43	2.10593	9.47e-28	6.3e-27	kalirin
108007204	908	1009	810	462	518	406	1.05326	1.01e-27	6.7e-27	26S proteasome non-ATPase regulatory subunit 1-like
108021555	184	187	150	37	34	21	2.57726	1.15e-27	7.64e-27	origin recognition complex subunit 5
108007021	610	625	639	272	265	268	1.29767	1.15e-27	7.65e-27	28S ribosomal protein S18b%2C mitochondrial
108005660	675	664	498	272	234	233	1.38018	1.21e-27	8.01e-27	uncharacterized LOC108005660%2C transcript variant X2
108005962	502	591	505	213	260	209	1.3083	1.25e-27	8.27e-27	protein NPAT%2C transcript variant X1
108010160	580	642	621	237	305	260	1.28372	1.37e-27	9.06e-27	eukaryotic translation elongation factor 1 epsilon-1
108020515	141	119	122	3	15	4	4.21033	1.59e-27	1.05e-26	carbonic anhydrase 15
108018521	1547	1673	1111	1	0	1	11.1479	1.63e-27	1.07e-26	maternal effect protein oskar-like
108010196	946	945	760	413	461	452	1.0715	1.67e-27	1.1e-26	UDP-glucuronosyltransferase 2B31-like
108005211	570	585	545	246	289	228	1.23703	1.68e-27	1.11e-26	uncharacterized LOC108005211
108015003	525	437	299	115	148	88	1.91976	2.05e-27	1.35e-26	60S ribosomal protein L17
108016070	162	165	115	15	27	15	3.0319	2.41e-27	1.58e-26	MKI67 FHA domain-interacting nucleolar phosphoprotein-like
108015052	2352	2115	2494	1094	1322	1076	1.08529	3.2e-27	2.09e-26	serine protease SP24D-like
108012932	797	810	626	353	377	348	1.12223	3.75e-27	2.44e-26	uncharacterized LOC108012932
108011429	884	906	862	435	509	429	1.03084	3.93e-27	2.56e-26	membrane-bound alkaline phosphatase
108009922	234	233	170	50	54	47	2.14785	3.99e-27	2.59e-26	uncharacterized LOC108009922
108019412	531	578	414	190	232	204	1.35481	4.83e-27	3.13e-26	uncharacterized LOC108019412
108005465	383	380	314	139	136	110	1.55874	5.36e-27	3.47e-26	exosome complex component rrp45
108017343	404	444	369	118	184	143	1.53275	6.68e-27	4.32e-26	protein cortex
108004711	446	389	343	152	152	125	1.53269	6.9e-27	4.45e-26	negative elongation factor B
108004883	238	235	174	57	52	45	2.1409	7.15e-27	4.61e-26	protein arginine N-methyltransferase 3
108005314	375	338	313	112	127	123	1.5793	7.66e-27	4.93e-26	putative ATP-dependent RNA helicase DHX33
108021013	400	456	390	168	164	157	1.42414	9.66e-27	6.2e-26	DNA ligase 1
108015487	687	718	549	289	342	289	1.16089	1.24e-26	7.96e-26	protein claret segregational
108012837	943	1039	783	380	480	469	1.12896	1.28e-26	8.19e-26	phosphorylated CTD-interacting factor 1
108010148	369	372	348	121	154	133	1.4968	1.58e-26	1.01e-25	uncharacterized LOC108010148
108006858	479	509	535	168	236	191	1.44377	1.63e-26	1.04e-25	KRR1 small subunit processome component homolog
108007561	190	194	250	36	54	35	2.44002	2.02e-26	1.29e-25	N-alpha-acetyltransferase 40
108021368	114	133	131	11	18	8	3.44175	2.05e-26	1.3e-25	mitochondrial cardiolipin hydrolase
108020640	307	363	267	107	101	99	1.67966	2.12e-26	1.35e-25	uncharacterized LOC108020640%2C transcript variant X1
108018032	149	188	197	38	18	19	2.90942	2.36e-26	1.5e-25	multiple epidermal growth factor-like domains protein 11
108014776	650	666	596	296	344	246	1.19118	2.74e-26	1.74e-25	probable phosphoserine aminotransferase
108021091	339	329	316	126	109	89	1.68047	3.19e-26	2.01e-25	putative tRNA pseudouridine synthase Pus10
108019827	1025	1119	900	494	410	487	1.19527	3.29e-26	2.08e-25	guanylate kinase-associated protein mars
108008146	1027	1051	954	0	0	0	12.4996	3.83e-26	2.42e-25	trypsin alpha-like
108009513	307	320	285	100	121	94	1.61373	4.18e-26	2.63e-25	WD repeat-containing protein 89
108016134	468	458	401	182	172	184	1.37458	5.34e-26	3.36e-25	serine protease easter-like
108012073	227	251	237	70	74	48	1.98002	5.69e-26	3.57e-25	uncharacterized LOC108012073
108016639	478	465	395	2	1	0	8.87658	6.11e-26	3.83e-25	glycine receptor subunit alpha-4
108006015	527	513	515	195	264	173	1.38715	6.22e-26	3.9e-25	early lactation protein
108016804	723	684	639	322	365	325	1.09386	6.82e-26	4.27e-25	molybdenum cofactor synthesis protein cinnamon
108019641	705	696	672	305	379	329	1.11438	9.36e-26	5.84e-25	methylglutaconyl-CoA hydratase%2C mitochondrial
108005088	621	604	539	275	227	248	1.30423	9.62e-26	6e-25	DDB1- and CUL4-associated factor 7%2C transcript variant X2
108009410	318	342	399	114	126	93	1.75946	1.05e-25	6.57e-25	exosome complex component CSL4
108016603	607	709	574	280	322	296	1.14887	1.1e-25	6.84e-25	protein prenyltransferase alpha subunit repeat-containing protein 1
108021550	497	551	529	230	237	165	1.40282	1.23e-25	7.62e-25	probable RNA polymerase II nuclear localization protein SLC7A6OS%2C transcript variant X1
108016955	509	499	461	224	228	184	1.28625	1.31e-25	8.11e-25	cytosolic endo-beta-N-acetylglucosaminidase
108009709	235	265	174	48	68	53	2.06822	1.33e-25	8.23e-25	NADPH oxidase 5
108007326	51478	44837	56827	25199	28689	25344	1.04138	1.44e-25	8.9e-25	60S ribosomal protein L15
108013586	308	285	386	96	90	87	1.93106	1.48e-25	9.19e-25	uncharacterized LOC108013586
108009506	1314	1433	1033	618	679	679	1.00395	1.69e-25	1.04e-24	E3 SUMO-protein ligase PIAS1%2C transcript variant X7
108009791	433	516	361	168	190	163	1.40192	1.75e-25	1.08e-24	zinc finger protein 557
108015388	603	695	466	235	278	246	1.2866	1.95e-25	1.2e-24	protein deltex
108020442	903	927	986	420	511	451	1.11203	2e-25	1.23e-24	39S ribosomal protein L21%2C mitochondrial
108008398	464	588	564	205	250	180	1.43455	2.01e-25	1.24e-24	uncharacterized LOC108008398
108016679	980	1071	1053	488	560	541	1.04647	2.29e-25	1.41e-24	39S ribosomal protein L14%2C mitochondrial
108007025	355	353	311	137	125	107	1.54071	2.76e-25	1.7e-24	multidrug resistance-associated protein 4-like
108010852	883	852	879	0	0	0	12.2897	2.78e-25	1.71e-24	uncharacterized LOC108010852%2C transcript variant X2
108016658	786	811	615	367	350	341	1.13281	2.8e-25	1.72e-24	innexin inx7
108011218	1083	1119	1218	570	616	507	1.10053	2.81e-25	1.73e-24	probable sulfite oxidase%2C mitochondrial
108007895	566	596	466	258	232	221	1.26516	3.83e-25	2.35e-24	serine/threonine-protein kinase rio2
108010004	784	765	672	349	414	377	1.03889	4.29e-25	2.63e-24	zinc finger protein 316
108005626	335	342	288	122	128	102	1.53139	4.89e-25	2.99e-24	uncharacterized LOC108005626
108010791	712	784	702	377	396	313	1.09662	4.91e-25	3e-24	nucleolar protein 16
108015393	492	456	398	183	218	171	1.3129	4.97e-25	3.03e-24	N-chimaerin
108005630	861	856	847	450	477	399	1.0324	6.46e-25	3.93e-24	survival motor neuron protein
108010488	687	661	576	294	362	288	1.10621	6.89e-25	4.19e-24	mediator of RNA polymerase II transcription subunit 19
108009099	843	823	754	0	0	0	12.1742	7.39e-25	4.49e-24	trypsin delta/gamma-like
108013706	280	247	205	78	70	58	1.90177	8.07e-25	4.89e-24	uncharacterized LOC108013706
108018915	583	613	480	249	285	254	1.16255	8.17e-25	4.96e-24	zinc finger protein 660
108018118	420	459	375	123	189	168	1.46379	8.24e-25	4.99e-24	alpha-N-acetylglucosaminidase
108017349	216	225	195	58	68	42	2.00176	8.61e-25	5.21e-24	nucleolar protein 14 homolog
108014273	864	809	606	320	413	327	1.17897	1.03e-24	6.22e-24	probable tRNA (guanine(26)-N(2))-dimethyltransferase
108021788	911	954	742	418	443	462	1.04818	1.05e-24	6.34e-24	open rectifier potassium channel protein 1
108008512	280	327	233	75	83	98	1.78165	1.16e-24	6.99e-24	protein takeout
108007085	268	215	243	63	77	65	1.90837	1.22e-24	7.34e-24	probable queuine tRNA-ribosyltransferase
108011123	109	116	107	9	14	8	3.50416	1.37e-24	8.25e-24	uncharacterized LOC108011123
108008076	708	624	619	279	355	293	1.15573	1.44e-24	8.69e-24	suppressor of fused homolog
108004861	690	722	595	334	357	327	1.05345	1.49e-24	8.95e-24	RWD domain-containing protein 1-like
108005403	966	1128	751	467	477	435	1.11184	1.61e-24	9.68e-24	uncharacterized LOC108005403
108018233	714	755	564	312	378	289	1.12969	1.62e-24	9.71e-24	pre-mRNA-processing factor 19
108016634	289	271	240	65	99	86	1.75745	1.63e-24	9.79e-24	beta-1%2C3-galactosyltransferase brn
108015327	766	748	655	351	405	369	1.02342	1.97e-24	1.18e-23	cactin
108017115	388	379	301	140	147	103	1.52924	2.05e-24	1.22e-23	nucleolar complex protein 3 homolog%2C transcript variant X1
108011939	961	902	948	424	558	436	1.07413	2.11e-24	1.26e-23	barrier-to-autointegration factor
108017816	302	411	283	118	98	103	1.70863	2.22e-24	1.33e-23	uncharacterized LOC108017816
108021595	114	158	125	19	20	18	2.87598	2.35e-24	1.4e-23	uncharacterized LOC108021595%2C transcript variant X1
108008045	98	152	136	19	9	10	3.41989	2.37e-24	1.41e-23	uncharacterized LOC108008045
108021253	348	409	380	122	176	123	1.52006	2.53e-24	1.51e-23	H/ACA ribonucleoprotein complex non-core subunit NAF1%2C transcript variant X1
108015159	1195	1294	902	19	11	2	6.79874	2.64e-24	1.58e-23	basic-leucine zipper transcription factor A
108004581	284	309	225	79	104	83	1.69537	2.77e-24	1.65e-23	vanin-like protein 1
108013528	380	396	353	149	165	151	1.35683	3.16e-24	1.88e-23	kinesin-like protein KIF18A
108021822	270	295	307	88	79	100	1.78412	3.4e-24	2.02e-23	DNA repair protein XRCC1
108004670	474	460	499	196	213	197	1.32427	3.43e-24	2.04e-23	uncharacterized LOC108004670
108016635	689	649	660	308	372	294	1.12043	3.59e-24	2.13e-23	coiled-coil domain-containing protein 25
108021588	217	222	185	47	69	54	1.95513	3.6e-24	2.14e-23	DNA topoisomerase 3-alpha
108004577	715	876	1056	0	0	0	12.3187	4.61e-24	2.72e-23	uncharacterized LOC108004577
108009535	345	343	267	103	119	121	1.54867	4.6e-24	2.72e-23	golgin subfamily A member 6-like protein 22
108008345	492	614	529	238	262	235	1.23134	4.83e-24	2.85e-23	uncharacterized LOC108008345
108007746	371	349	332	142	144	125	1.43393	5.1e-24	3e-23	protein aurora borealis
108021801	98	107	106	6	4	7	4.27114	5.14e-24	3.03e-23	venom allergen 3
108019781	695	613	642	281	354	289	1.16167	6.26e-24	3.68e-23	NAD kinase%2C transcript variant X4
108009367	508	581	496	235	273	237	1.167	6.38e-24	3.75e-23	uncharacterized LOC108009367
108018958	528	517	445	221	261	190	1.22829	6.72e-24	3.94e-23	required for meiotic nuclear division protein 1 homolog
108015250	610	664	553	312	303	274	1.11317	7.3e-24	4.28e-23	pre-rRNA-processing protein esf1
108007630	197	204	152	48	40	43	2.1456	7.43e-24	4.35e-23	-
108008452	879	912	862	363	497	462	1.08613	8.39e-24	4.91e-23	39S ribosomal protein L4%2C mitochondrial
108011047	180	162	149	35	37	36	2.2606	8.53e-24	4.98e-23	DNA translocase FtsK
108017484	738	799	701	327	419	389	1.05773	8.73e-24	5.1e-23	RNA-binding protein with serine-rich domain 1-B
108005454	887	994	753	478	436	411	1.06045	9.22e-24	5.38e-23	26S proteasome non-ATPase regulatory subunit 5
108008832	255	283	223	79	87	83	1.68511	9.45e-24	5.51e-23	uncharacterized LOC108008832
108012488	568	552	448	231	255	242	1.17974	1.22e-23	7.11e-23	ankyrin repeat and MYND domain-containing protein 2
108016078	1308	1364	1485	629	719	736	1.07898	1.37e-23	7.93e-23	probable 39S ribosomal protein L45%2C mitochondrial
108016790	473	429	365	187	182	152	1.3562	1.38e-23	8.03e-23	actin-related protein 8
108014276	379	346	265	100	136	115	1.57024	1.63e-23	9.41e-23	spermatogenesis-associated protein 5
108007028	619	724	503	272	283	287	1.19991	1.66e-23	9.6e-23	uncharacterized LOC108007028
108007564	646	742	640	326	389	312	1.06151	1.69e-23	9.8e-23	general odorant-binding protein 99a
108018563	101	110	123	2	4	4	5.14855	1.72e-23	9.96e-23	protein argonaute-3
108018060	818	816	578	328	388	254	1.26482	1.77e-23	1.02e-22	uncharacterized LOC108018060
108020203	595	672	657	276	320	309	1.16879	2e-23	1.15e-22	protein LLP homolog%2C transcript variant X2
108017674	370	354	349	147	153	109	1.47378	2.07e-23	1.19e-22	tubulin gamma-1 chain
108020926	511	469	471	187	255	192	1.27964	2.09e-23	1.21e-22	exosome complex component RRP41
108005228	283	266	263	101	90	74	1.69415	2.1e-23	1.21e-22	ATP-sensitive inward rectifier potassium channel 12-like
108015234	774	844	651	386	442	337	1.03786	2.12e-23	1.22e-22	PHD finger protein 12
108010440	2584	3071	3239	1475	1768	1431	1.01766	2.2e-23	1.26e-22	male accessory gland serine protease inhibitor-like
108009179	469	503	478	190	257	194	1.26243	2.24e-23	1.29e-22	uncharacterized LOC108009179
108014624	758	797	692	0	0	2	10.2106	2.33e-23	1.34e-22	histone H3.v1-like
108007559	430	401	349	98	119	166	1.69172	2.42e-23	1.39e-22	mitotic checkpoint protein BUB3-like
108006900	324	348	372	116	152	96	1.6114	2.57e-23	1.47e-22	protein PBDC1
108018009	249	249	178	45	42	71	2.15692	2.95e-23	1.69e-22	uncharacterized LOC108018009
108009881	332	335	336	112	148	123	1.47264	3.22e-23	1.84e-22	partner of Y14 and mago
108008202	576	670	548	0	0	0	11.7402	3.49e-23	1.99e-22	cell wall protein DAN4
108016125	173	206	172	46	46	48	2.0508	4.29e-23	2.44e-22	probable H/ACA ribonucleoprotein complex subunit 1
108020074	519	495	475	240	222	210	1.22393	4.73e-23	2.69e-22	aminopeptidase Ey-like
108014831	545	536	469	247	253	240	1.14122	5.32e-23	3.02e-22	uncharacterized protein CG4951%2C transcript variant X1
108007897	103	105	91	5	10	2	4.22106	5.55e-23	3.15e-22	protein bag-of-marbles
108016260	623	614	568	299	330	288	1.05537	6.96e-23	3.92e-22	histone deacetylase 3
108009035	560	562	489	266	275	203	1.1929	6.99e-23	3.94e-22	protein yellow
108018041	310	306	221	83	93	100	1.66849	8.82e-23	4.96e-22	protein wech%2C transcript variant X3
108014694	286	250	215	68	99	68	1.75695	1.01e-22	5.68e-22	cleavage and polyadenylation specificity factor 73
108020096	824	824	863	411	484	413	1.02515	1.14e-22	6.37e-22	alcohol dehydrogenase class-3-like
108009508	687	663	526	298	352	267	1.10902	1.25e-22	7e-22	phosphorylated adapter RNA export protein
108014054	299	308	310	104	130	108	1.50637	1.25e-22	7e-22	pre-rRNA-processing protein TSR2 homolog
108005973	684	658	609	306	374	327	1.03342	1.3e-22	7.27e-22	chromobox protein homolog 3
108021656	392	359	339	130	165	150	1.37148	1.45e-22	8.08e-22	glutathione S-transferase C-terminal domain-containing protein homolog
108013731	408	399	396	177	183	156	1.3014	1.53e-22	8.49e-22	probable RNA-binding protein CG14230
108017512	392	379	316	137	162	151	1.34703	1.72e-22	9.56e-22	cyclin-related protein FAM58A-like%2C transcript variant X3
108006149	523	478	481	230	248	182	1.24979	1.73e-22	9.63e-22	DNA-directed RNA polymerase II subunit RPB3
108013610	181	185	147	48	41	26	2.23198	1.99e-22	1.1e-21	atrophin-1
108011683	247	301	223	91	87	78	1.66219	2.57e-22	1.42e-21	interference hedgehog%2C transcript variant X1
108008130	683	687	538	0	0	2	9.97062	2.64e-22	1.46e-21	adhesive plaque matrix protein
108017894	272	335	301	104	125	104	1.52825	2.82e-22	1.55e-21	diptericin-A
108008407	113	126	114	19	19	16	2.78721	3.09e-22	1.7e-21	chromatin assembly factor 1 subunit B
108006328	306	373	261	106	137	98	1.53879	3.25e-22	1.79e-21	uncharacterized LOC108006328
108018758	1160	1224	1145	473	532	661	1.1554	3.95e-22	2.16e-21	histone H2A.v%2C transcript variant X2
108021713	481	516	357	184	201	196	1.28874	4.57e-22	2.5e-21	condensin complex subunit 2
108015302	466	490	476	210	249	210	1.17989	4.86e-22	2.65e-21	poly(A) RNA polymerase%2C mitochondrial
108008343	361	426	345	150	186	139	1.33216	4.96e-22	2.71e-21	putative mediator of RNA polymerase II transcription subunit 26
108018427	142	116	125	4	0	2	6.07391	5.54e-22	3.01e-21	uncharacterized LOC108018427%2C transcript variant X1
108018734	3856	3746	4315	2059	2512	1719	1.01669	5.87e-22	3.2e-21	40S ribosomal protein S14-like
108020207	280	340	309	104	134	109	1.50313	6.14e-22	3.33e-21	THUMP domain-containing protein 1 homolog%2C transcript variant X2
108010166	403	382	343	143	185	155	1.30291	6.51e-22	3.53e-21	focadhesin
108010642	474	426	355	192	170	157	1.34472	6.78e-22	3.67e-21	sodium-coupled monocarboxylate transporter 1-like
108016476	538	518	749	0	0	0	11.7709	7.95e-22	4.3e-21	vitelline membrane protein Vm32E
108008803	356	371	482	152	136	113	1.68254	8.54e-22	4.61e-21	immune-induced peptide 18
108014316	317	290	262	99	124	105	1.48415	9.34e-22	5.04e-21	mitotic checkpoint protein BUB3
108005292	528	602	411	225	253	226	1.20006	1.09e-21	5.85e-21	adhesion G protein-coupled receptor A3
108006868	464	399	389	180	205	161	1.27782	1.09e-21	5.85e-21	peptidoglycan-recognition protein SD
108021530	626	597	465	238	277	278	1.16066	1.18e-21	6.33e-21	ethanolaminephosphotransferase 1
108019932	163	191	169	49	35	43	2.11367	1.19e-21	6.4e-21	uncharacterized LOC108019932%2C transcript variant X1
108021136	697	674	556	338	343	312	1.0294	1.22e-21	6.54e-21	nuclear pore complex protein Nup160 homolog
108017098	109	88	84	5	7	8	3.88912	1.26e-21	6.74e-21	facilitated trehalose transporter Tret1-like
108019313	288	349	340	114	136	119	1.48775	1.33e-21	7.16e-21	serendipity locus protein beta
108004753	680	686	557	305	342	340	1.03466	1.37e-21	7.34e-21	zinc finger and BTB domain-containing protein 17
108016648	370	360	271	110	140	135	1.45021	1.51e-21	8.07e-21	pre-rRNA-processing protein esf2-like
108014628	692	623	666	296	384	290	1.11722	1.65e-21	8.83e-21	serine protease easter-like
108010427	406	410	360	170	197	131	1.32109	1.7e-21	9.11e-21	protein-serine O-palmitoleoyltransferase porcupine
108017831	136	185	155	40	36	29	2.25782	1.72e-21	9.19e-21	ribosomal RNA-processing protein 8
108020890	927	960	1072	486	557	474	1.05114	2.22e-21	1.18e-20	U6 snRNA-associated Sm-like protein LSm4
108007055	329	340	309	128	154	122	1.3559	2.33e-21	1.24e-20	titin
108013144	615	675	546	307	349	240	1.11424	2.37e-21	1.26e-20	pre-rRNA-processing protein TSR1 homolog
108017298	150	177	128	20	39	35	2.35087	2.37e-21	1.26e-20	60S ribosome subunit biogenesis protein NIP7 homolog
108021693	352	335	302	143	137	122	1.37428	2.49e-21	1.32e-20	tRNA (adenine(58)-N(1))-methyltransferase non-catalytic subunit TRM6%2C transcript variant X2
108010209	641	661	626	348	347	300	1.03294	2.54e-21	1.35e-20	uncharacterized LOC108010209
108019353	473	505	457	222	259	217	1.11939	3.03e-21	1.6e-20	DDB1- and CUL4-associated factor 13
108008737	98	100	84	5	4	12	3.81511	3.41e-21	1.8e-20	uncharacterized LOC108008737%2C transcript variant X2
108017581	579	443	577	0	0	2	9.73046	3.83e-21	2.02e-20	thioredoxin-1-like
108021012	317	293	264	109	118	112	1.44194	3.84e-21	2.03e-20	DNA-directed RNA polymerases I and III subunit RPAC1
108009500	280	307	239	85	126	80	1.58656	3.98e-21	2.1e-20	ataxin-10
108006339	107	139	109	2	1	3	5.95998	4.05e-21	2.13e-20	poly(A) RNA polymerase gld-2 homolog B%2C transcript variant X2
108012922	203	182	177	33	68	32	2.1725	4.1e-21	2.16e-20	nuclear RNA export factor 1
108006705	110	101	126	9	22	11	3.10246	4.3e-21	2.26e-20	cell cycle checkpoint protein RAD1
108008230	255	222	215	78	86	59	1.71521	4.32e-21	2.27e-20	nuclear pore complex protein Nup85-like
108014814	174	181	210	50	55	45	2.00074	4.43e-21	2.32e-20	single-stranded DNA-binding protein%2C mitochondrial%2C transcript variant X1
108011428	93	95	86	5	10	8	3.65532	4.54e-21	2.38e-20	DNA polymerase epsilon subunit 2
108021336	224	247	202	67	84	74	1.65723	5.04e-21	2.64e-20	protein valois
108016934	389	372	379	126	180	83	1.6465	5.69e-21	2.98e-20	protein SMG9
108010061	548	539	459	261	259	245	1.08837	6.79e-21	3.54e-20	histone-lysine N-methyltransferase eggless
108018919	216	290	224	83	83	75	1.67281	6.89e-21	3.59e-20	zinc finger protein 16
108011156	383	475	314	0	0	0	11.1193	7.59e-21	3.95e-20	uncharacterized LOC108011156
108013027	493	566	391	209	256	196	1.20708	9.33e-21	4.83e-20	serine proteases 1/2-like
108018920	271	255	305	87	74	100	1.74904	1.09e-20	5.61e-20	zinc finger protein 660
108005755	378	388	331	151	189	146	1.2538	1.36e-20	7.03e-20	N-acetyltransferase eco
108015967	160	158	179	36	50	38	2.09161	1.39e-20	7.16e-20	surfeit locus protein 6 homolog
108006014	130	115	86	14	20	14	2.86018	1.41e-20	7.27e-20	venom carboxylesterase-6-like
108004710	517	571	449	246	263	254	1.08274	1.43e-20	7.35e-20	protein HIRA homolog
108012539	772	690	624	0	0	1	10.9967	1.51e-20	7.74e-20	protein yellow
108017285	239	241	193	84	72	60	1.71178	1.52e-20	7.83e-20	protein polybromo-1-like
108007111	841	760	775	427	467	345	1.02304	1.58e-20	8.13e-20	sphingosine kinase 2
108010211	569	672	492	282	263	282	1.13438	1.69e-20	8.65e-20	THO complex subunit 5
108015641	196	152	178	32	59	31	2.20329	2.04e-20	1.04e-19	protein BCCIP homolog
108018910	499	544	607	248	243	241	1.25548	2.06e-20	1.05e-19	actin-related protein 6
108020886	339	378	296	112	124	153	1.4495	2.09e-20	1.06e-19	zinc finger protein 629
108013841	572	448	495	210	232	232	1.24803	2.12e-20	1.08e-19	SWI/SNF complex subunit SMARCC2-like
108021074	274	223	275	85	72	86	1.74688	2.27e-20	1.16e-19	probable protein arginine N-methyltransferase 6.1
108020564	191	176	165	58	47	37	1.98193	2.41e-20	1.23e-19	exosome complex component RRP46
108019185	359	370	365	163	139	150	1.35052	2.48e-20	1.26e-19	testis-expressed sequence 10 protein homolog
108015235	557	660	457	265	292	258	1.10892	2.57e-20	1.31e-19	zinc finger protein 865
108013777	159	163	119	41	28	23	2.32892	2.68e-20	1.36e-19	DNA polymerase delta catalytic subunit-like
108005011	184	186	189	34	58	58	1.98116	3.58e-20	1.81e-19	U3 small nucleolar ribonucleoprotein protein IMP4
108010443	163	126	101	26	7	18	2.98967	3.62e-20	1.83e-19	cuticle protein 76%2C transcript variant X1
108015723	441	439	394	156	186	212	1.27522	3.7e-20	1.87e-19	glycosaminoglycan xylosylkinase homolog%2C transcript variant X4
108005747	462	436	393	189	239	181	1.16474	4.56e-20	2.3e-19	epidermal retinol dehydrogenase 2%2C transcript variant X2
108016520	297	289	245	111	116	100	1.42075	4.83e-20	2.43e-19	probable ATP-dependent RNA helicase CG8611
108013727	210	219	211	62	67	77	1.7119	4.93e-20	2.48e-19	uncharacterized LOC108013727
108007457	518	572	539	224	309	262	1.11824	5.11e-20	2.57e-19	GSK3-beta interaction protein
108008721	494	565	437	253	256	229	1.09213	5.26e-20	2.64e-19	ficolin-1
108015361	315	271	311	98	128	112	1.49383	5.44e-20	2.73e-19	U3 small nucleolar RNA-associated protein 6 homolog
108008309	505	568	380	203	248	216	1.1937	5.98e-20	3e-19	TATA-box-binding protein
108012555	340	375	344	163	134	139	1.35404	6.89e-20	3.45e-19	RAB6-interacting golgin
108006725	102	85	113	16	10	5	3.36292	7.08e-20	3.54e-19	uncharacterized LOC108006725
108021510	477	532	390	221	244	209	1.12607	7.23e-20	3.62e-19	neuronal acetylcholine receptor subunit alpha-4
108010258	178	157	161	37	54	42	1.98305	7.72e-20	3.86e-19	A disintegrin and metalloproteinase with thrombospondin motifs 16
108006464	274	294	300	101	131	105	1.45028	8.28e-20	4.13e-19	RNA-binding protein 1-like
108018978	257	295	214	81	112	85	1.53858	9.74e-20	4.84e-19	DNA oxidative demethylase ALKBH1%2C transcript variant X1
108016184	100	97	78	12	12	4	3.37416	1.05e-19	5.19e-19	uncharacterized LOC108016184
108010049	592	590	531	270	297	313	1.03537	1.49e-19	7.37e-19	RNA-binding protein 8A
108007983	338	296	320	132	144	107	1.40103	1.55e-19	7.67e-19	39S ribosomal protein L19%2C mitochondrial
108016903	445	529	481	224	271	193	1.16466	1.98e-19	9.75e-19	lymphokine-activated killer T-cell-originated protein kinase
108008688	358	396	342	156	190	156	1.20565	1.98e-19	9.76e-19	39S ribosomal protein L43%2C mitochondrial
108011033	536	523	422	213	290	220	1.11316	2.12e-19	1.04e-18	arf-GAP with coiled-coil%2C ANK repeat and PH domain-containing protein 2-like
108020291	139	167	128	35	41	31	2.09637	2.18e-19	1.07e-18	uncharacterized LOC108020291
108020721	358	362	325	139	186	117	1.32614	2.35e-19	1.15e-18	protein canopy homolog 4
108008629	378	383	340	170	179	161	1.18666	2.41e-19	1.18e-18	gram-negative bacteria-binding protein 3-like
108010660	318	356	358	146	144	143	1.33245	2.53e-19	1.24e-18	rRNA methyltransferase 3%2C mitochondrial
108012494	467	469	393	212	249	195	1.09633	3.04e-19	1.49e-18	probable serine/threonine-protein kinase fhkB
108011784	271	287	237	80	129	81	1.53915	3.15e-19	1.54e-18	transcription termination factor 2-like
108020984	440	490	388	175	210	224	1.18587	3.35e-19	1.63e-18	uncharacterized LOC108020984%2C transcript variant X1
108012665	156	152	197	42	38	44	2.111	3.48e-19	1.7e-18	DNA replication complex GINS protein PSF1-like
108020763	468	482	393	227	239	195	1.09803	3.53e-19	1.72e-18	DNA damage-binding protein 1-like
108012413	597	620	574	337	326	280	1.00307	4.41e-19	2.14e-18	probable asparagine synthetase [glutamine-hydrolyzing]
108019206	306	415	275	105	148	130	1.45151	4.43e-19	2.15e-18	protein tramtrack%2C beta isoform
108017377	161	153	173	37	50	44	1.98047	4.67e-19	2.26e-18	uridine 5'-monophosphate synthase-like
108018706	543	541	492	247	318	259	1.01631	5.85e-19	2.82e-18	interleukin enhancer-binding factor 2 homolog
108014002	214	245	174	80	61	45	1.83613	6.17e-19	2.98e-18	cubilin homolog
108020898	109	99	125	12	17	23	2.76383	6.24e-19	3.01e-18	uncharacterized LOC108020898
108016280	189	192	171	54	63	60	1.71776	7.35e-19	3.54e-18	mitotic spindle assembly checkpoint protein MAD2B
108015308	528	447	417	200	260	207	1.14185	7.75e-19	3.72e-18	ribonucleases P/MRP protein subunit POP1
108016276	205	268	192	77	65	75	1.68231	8.44e-19	4.05e-18	DNA cross-link repair 1A protein
108015053	753	738	794	334	465	388	1.03263	8.92e-19	4.27e-18	serine protease SP24D
108004583	223	296	256	0	0	0	10.5325	8.96e-19	4.29e-18	uncharacterized LOC108004583
108013456	370	401	267	145	162	127	1.32876	9.41e-19	4.5e-18	nucleolar MIF4G domain-containing protein 1 homolog
108005978	230	224	240	65	93	84	1.60489	1e-18	4.79e-18	E3 ubiquitin-protein ligase Rnf220%2C transcript variant X1
108009597	160	165	126	33	38	45	2.02861	1.04e-18	4.96e-18	polynucleotide 5'-hydroxyl-kinase NOL9%2C transcript variant X1
108005182	566	514	442	238	299	234	1.05967	1.16e-18	5.51e-18	2-methoxy-6-polyprenyl-1%2C4-benzoquinol methylase%2C mitochondrial
108005295	411	443	459	207	227	184	1.17149	1.31e-18	6.23e-18	N(G)%2CN(G)-dimethylarginine dimethylaminohydrolase 1
108006907	509	604	525	249	326	267	1.04125	1.43e-18	6.81e-18	uncharacterized LOC108006907
108011656	362	307	248	118	135	117	1.38258	1.49e-18	7.08e-18	uncharacterized LOC108011656
108020733	151	177	129	38	45	41	1.95452	1.57e-18	7.43e-18	tRNA (uracil-5-)-methyltransferase homolog A-like
108020602	219	258	206	70	95	83	1.53876	1.7e-18	8.02e-18	phenylalanine--tRNA ligase beta subunit-like
108004674	512	543	360	216	236	210	1.16397	1.84e-18	8.7e-18	uncharacterized protein C9orf85 homolog
108012803	674	670	483	298	357	288	1.02698	1.94e-18	9.15e-18	cell division cycle 5-like protein
108014581	182	210	149	44	43	63	1.91429	1.99e-18	9.38e-18	retinoblastoma family protein%2C transcript variant X1
108018134	73	95	83	5	2	1	5.04923	2.26e-18	1.06e-17	trypsin delta/gamma-like
108009699	501	528	405	252	239	223	1.07641	2.28e-18	1.07e-17	dr1-associated corepressor
108016687	223	266	218	0	0	0	10.3971	2.4e-18	1.13e-17	GPI-anchored CFEM domain protein A
108021322	414	565	374	1	0	0	10.3653	2.5e-18	1.18e-17	uncharacterized LOC108021322
108010581	594	767	785	345	346	332	1.15131	2.55e-18	1.2e-17	inactive serine protease PAMR1-like
108011170	164	193	157	52	53	53	1.77557	3.14e-18	1.47e-17	regulator of telomere elongation helicase 1 homolog
108009345	424	428	319	182	203	162	1.1715	3.42e-18	1.6e-17	protein arginine N-methyltransferase 5%2C transcript variant X1
108009086	231	245	216	79	96	89	1.46781	3.53e-18	1.65e-17	shugoshin
108020289	242	242	196	0	0	0	10.3389	3.72e-18	1.74e-17	uncharacterized LOC108020289
108019655	313	365	300	149	160	125	1.24956	4.14e-18	1.93e-17	protein stand still
108009792	149	198	123	37	44	42	2.00202	4.24e-18	1.97e-17	caspase-1
108004863	227	214	193	70	86	75	1.53467	5.53e-18	2.56e-17	SWI/SNF-related matrix-associated actin-dependent regulator of chromatin subfamily A-like protein 1
108016666	232	219	196	0	0	0	10.2698	6.39e-18	2.96e-17	uncharacterized LOC108016666
108012130	188	174	182	59	60	57	1.70788	6.75e-18	3.12e-17	uncharacterized LOC108012130
108016676	241	268	243	83	118	94	1.43262	7.04e-18	3.25e-17	ribosomal RNA small subunit methyltransferase NEP1
108011481	195	190	130	44	60	46	1.85235	7.04e-18	3.25e-17	protein polybromo-1-like
108012497	248	331	239	106	112	104	1.41685	7.41e-18	3.41e-17	nucleolin
108008410	321	323	270	129	149	131	1.23587	8.66e-18	3.98e-17	putative uncharacterized protein DDB_G0277255
108010183	412	396	344	178	183	190	1.13683	8.91e-18	4.09e-17	DNA-directed RNA polymerase III subunit RPC2
108011780	153	180	154	44	44	54	1.85067	1.02e-17	4.66e-17	transcription termination factor 2-like
108007149	441	478	391	187	230	230	1.09196	1.03e-17	4.71e-17	modifier of mdg4
108005119	626	624	576	356	337	266	1.0072	1.04e-17	4.75e-17	probable ATP-dependent RNA helicase DDX47
108017406	541	545	441	248	316	236	1.01118	1.11e-17	5.1e-17	UPF0528 protein CG10038
108019167	457	508	455	251	248	234	1.03008	1.24e-17	5.68e-17	zinc finger protein 226
108007313	380	395	320	170	199	157	1.13465	1.25e-17	5.71e-17	serendipity locus protein H-1
108005483	446	454	397	229	234	198	1.04895	1.27e-17	5.78e-17	uncharacterized LOC108005483
108020158	406	405	423	196	206	195	1.12827	1.35e-17	6.15e-17	serine/threonine-protein kinase pelle
108015368	163	190	130	44	53	45	1.83788	1.38e-17	6.3e-17	crossover junction endonuclease MUS81
108010751	187	198	215	0	0	0	10.169	1.55e-17	7.03e-17	trypsin delta/gamma-like
108004873	604	580	492	298	270	298	1.02179	1.77e-17	8.05e-17	symplekin-like
108015881	72	79	92	3	12	8	3.49645	1.89e-17	8.59e-17	proline-rich extensin-like protein EPR1
108016853	348	448	318	0	1	0	10.087	1.96e-17	8.88e-17	adhesive plaque matrix protein%2C transcript variant X1
108005943	201	174	214	0	0	0	10.1444	1.98e-17	8.98e-17	trypsin alpha-like
108006871	437	364	430	178	217	165	1.22469	2.16e-17	9.75e-17	probable malonyl-CoA-acyl carrier protein transacylase%2C mitochondrial
108013319	656	701	478	291	365	299	1.01419	2.18e-17	9.84e-17	uncharacterized LOC108013319
108019955	591	562	453	285	317	243	1.00227	2.22e-17	1e-16	inositol polyphosphate multikinase
108021659	246	272	173	79	97	58	1.63624	2.37e-17	1.07e-16	protein pigeon%2C transcript variant X1
108011728	754	704	741	389	464	310	1.00741	2.48e-17	1.12e-16	beta-1%2C4-N-acetylgalactosaminyltransferase bre-4
108021352	304	342	274	149	133	115	1.28538	2.65e-17	1.19e-16	uncharacterized LOC108021352%2C transcript variant X2
108014939	104	84	88	16	17	8	2.83547	2.66e-17	1.2e-16	uncharacterized LOC108014939
108014422	174	185	166	45	67	58	1.70749	2.73e-17	1.23e-16	SET and MYND domain-containing protein 5
108015801	161	198	143	50	62	40	1.80093	2.88e-17	1.29e-16	gamma-tubulin complex component 3 homolog
108019637	89	88	62	7	8	11	3.26744	3.24e-17	1.45e-16	fidgetin-like protein 1
108007755	178	181	160	44	55	64	1.74523	3.4e-17	1.53e-16	gamma-tubulin complex component 3 homolog
108019287	360	415	425	169	219	165	1.20562	3.57e-17	1.6e-16	DDB1- and CUL4-associated factor 12
108006085	391	426	312	167	210	136	1.21606	3.83e-17	1.71e-16	50S ribosomal protein L1-like
108011891	191	164	229	64	60	50	1.83715	4.14e-17	1.85e-16	probable oligoribonuclease
108010194	304	359	276	139	160	122	1.23387	4.24e-17	1.89e-16	transmembrane protein 39A-B
108020948	207	170	160	50	71	52	1.7158	4.59e-17	2.04e-16	leucine-rich repeat protein 1
108008489	183	171	171	45	67	58	1.70969	4.84e-17	2.15e-16	uncharacterized LOC108008489
108016256	382	387	496	166	211	154	1.34843	4.87e-17	2.16e-16	DNA-directed RNA polymerases I%2C II%2C and III subunit RPABC2
108008092	526	613	464	289	309	219	1.04868	5.12e-17	2.27e-16	small nuclear ribonucleoprotein Sm D3
108015949	88	67	66	1	3	5	4.69432	5.41e-17	2.4e-16	trypsin-1
108015196	517	452	417	226	270	221	1.02986	6.17e-17	2.73e-16	protein-lysine N-methyltransferase EEF2KMT
108015446	499	460	391	190	229	242	1.10287	6.2e-17	2.75e-16	integrator complex subunit 11
108017882	89	55	93	3	0	6	4.80089	6.32e-17	2.8e-16	zinc transporter ZIP1
novel.509	98	92	74	1	1	3	5.79382	8.02e-17	3.53e-16	-
108007655	202	203	194	77	78	66	1.51761	8.81e-17	3.87e-16	RRP15-like protein
108005029	133	108	106	26	24	28	2.2274	8.94e-17	3.93e-16	RING finger protein 113A
108016867	109	163	131	29	37	34	2.08879	9.69e-17	4.25e-16	uncharacterized LOC108016867
108011584	62	82	103	5	2	12	3.77893	1.02e-16	4.46e-16	kinetochore protein Spc25
108020862	221	210	197	40	88	72	1.73667	1.03e-16	4.49e-16	origin recognition complex subunit 2%2C transcript variant X1
108014405	155	192	164	38	50	63	1.83286	1.03e-16	4.52e-16	protein Peter pan
108014096	229	188	184	60	70	78	1.60607	1.09e-16	4.74e-16	uncharacterized protein F23B12.7
108016602	170	157	166	60	47	43	1.79496	1.24e-16	5.41e-16	probable ATP-dependent RNA helicase DDX10
108010227	104	114	136	16	30	28	2.3495	1.82e-16	7.84e-16	deoxyribodipyrimidine photo-lyase-like
108013943	263	248	233	101	119	95	1.32015	1.98e-16	8.55e-16	TATA box-binding protein-associated factor RNA polymerase I subunit B
108011130	107	121	177	0	2	1	7.1771	2.03e-16	8.76e-16	glycine-rich cell wall structural protein
108013198	306	313	262	121	159	120	1.21865	2.06e-16	8.89e-16	uncharacterized LOC108013198
108011718	501	467	498	244	289	239	1.00945	2.22e-16	9.55e-16	FK506-binding protein 2
108020486	154	183	152	50	54	55	1.69542	2.3e-16	9.89e-16	T-complex protein 1 subunit alpha
108018366	188	185	181	66	69	64	1.55592	2.33e-16	1e-15	uridine 5'-monophosphate synthase
108007382	350	326	381	147	184	148	1.23041	2.4e-16	1.03e-15	transcription factor Ouib-like
108021172	679	641	665	325	434	268	1.04191	2.52e-16	1.08e-15	trypsin delta/gamma
108009909	240	207	214	80	102	71	1.47054	2.54e-16	1.09e-15	RNA-binding protein 28
108016754	525	467	461	250	295	222	1.00433	2.6e-16	1.11e-15	tRNA (guanine-N(7)-)-methyltransferase
108013674	405	426	358	194	230	193	1.02372	2.59e-16	1.11e-15	RNA-binding protein 7
108016961	310	338	343	151	150	152	1.20852	2.72e-16	1.16e-15	enhancer of yellow 2 transcription factor%2C transcript variant X1
108007709	115	98	91	21	14	23	2.45813	2.82e-16	1.2e-15	coiled-coil domain-containing protein 18
108007977	284	305	280	128	153	107	1.24622	2.84e-16	1.21e-15	UPF0505 protein CG8202
108008964	280	274	220	96	131	101	1.31651	3.09e-16	1.32e-15	calphotin
108010016	237	240	208	85	107	90	1.35872	3.3e-16	1.41e-15	lethal(2)neighbour of tid protein
108008240	89	93	65	2	1	2	5.69464	3.79e-16	1.61e-15	cuticle protein 16.5
108011765	590	490	539	281	302	271	1.00435	3.91e-16	1.66e-15	protein FAM98A
108009658	480	427	367	216	227	210	1.03782	4.05e-16	1.71e-15	transferrin
108005370	227	219	227	97	92	70	1.45964	4.11e-16	1.74e-15	twinkle protein%2C mitochondrial
108013742	235	272	189	101	91	73	1.46291	4.21e-16	1.78e-15	DNA topoisomerase 2-binding protein 1
108015115	123	155	168	0	0	0	9.74309	4.49e-16	1.9e-15	uncharacterized LOC108015115
108016864	232	249	206	87	113	80	1.37502	4.76e-16	2.01e-15	uncharacterized LOC108016864
108006869	389	458	363	220	204	173	1.09264	5.07e-16	2.13e-15	protein ECT2%2C transcript variant X2
108007836	356	409	324	186	196	146	1.12103	5.42e-16	2.28e-15	alpha-tocopherol transfer protein-like
108014088	152	145	142	52	39	38	1.84215	5.57e-16	2.34e-15	uncharacterized LOC108014088
108015134	133	115	103	27	37	18	2.18183	5.7e-16	2.39e-15	MKRN2 opposite strand protein
108005477	333	359	347	164	168	169	1.13007	5.72e-16	2.4e-15	translation machinery-associated protein 16 homolog
108021096	292	247	269	89	142	92	1.41388	6.1e-16	2.56e-15	DNA-directed RNA polymerase I subunit RPA43
108011795	70	67	62	5	7	5	3.62941	7.19e-16	3e-15	cyclin-J-like protein
108016633	413	439	418	190	246	221	1.03217	7.57e-16	3.16e-15	translation initiation factor IF-2
108007386	80	61	57	4	5	2	4.24935	7.96e-16	3.32e-15	zinc finger protein 287-like
108004604	266	253	211	89	99	111	1.35899	8.06e-16	3.36e-15	protein quiver
108011075	237	215	165	2	0	0	8.34008	8.54e-16	3.55e-15	homeotic protein bicoid%2C transcript variant X2
novel.286	122	138	158	0	0	0	9.65029	8.71e-16	3.62e-15	-
108011635	333	354	287	149	184	117	1.1949	1.07e-15	4.42e-15	tRNA (guanine(10)-N2)-methyltransferase homolog
108004864	130	140	115	39	41	25	1.95323	1.07e-15	4.44e-15	uncharacterized LOC108004864
108013734	404	393	346	176	230	139	1.15307	1.16e-15	4.81e-15	ras-associated and pleckstrin homology domains-containing protein 1
108019147	486	427	297	162	200	186	1.21113	1.21e-15	5e-15	DNA-directed RNA polymerase III subunit RPC1
novel.149	62	99	70	4	8	13	3.27791	1.22e-15	5.05e-15	-
108011461	89	65	50	1	4	6	4.28194	1.22e-15	5.05e-15	uncharacterized LOC108011461
108010268	326	261	257	131	109	112	1.3345	1.24e-15	5.11e-15	TFIIH basal transcription factor complex helicase XPD subunit%2C transcript variant X2
108005911	360	343	450	156	176	170	1.28906	1.39e-15	5.71e-15	uncharacterized protein CG9548
108004658	444	494	395	204	283	214	1.00705	1.42e-15	5.83e-15	probable tyrosyl-DNA phosphodiesterase
108006345	209	209	188	87	74	71	1.45916	1.45e-15	5.94e-15	calpain-C
108015866	71	107	76	12	18	9	2.78376	1.66e-15	6.79e-15	DNA polymerase alpha catalytic subunit-like
novel.656	352	357	291	158	153	168	1.13186	1.68e-15	6.87e-15	-
108016630	392	420	350	198	217	197	1.00022	1.79e-15	7.32e-15	transcription factor grauzone
108005504	160	189	141	59	51	53	1.65706	1.8e-15	7.38e-15	probable cytochrome P450 318a1%2C transcript variant X2
108013457	246	287	200	85	100	110	1.38121	1.86e-15	7.59e-15	uncharacterized protein C7orf50 homolog
108021226	252	250	267	118	114	78	1.39581	1.98e-15	8.1e-15	inosine triphosphate pyrophosphatase
108008313	285	268	284	122	145	107	1.24766	2.01e-15	8.18e-15	NTF2-related export protein
108016663	308	386	258	141	141	145	1.22337	2.02e-15	8.24e-15	uncharacterized LOC108016663%2C transcript variant X2
108020469	281	320	278	130	160	122	1.17401	2.2e-15	8.97e-15	alpha-(1%2C3)-fucosyltransferase C
108015330	363	409	329	187	201	179	1.03204	2.44e-15	9.94e-15	migration and invasion enhancer 1
108011582	65	67	55	4	3	3	4.29858	2.7e-15	1.09e-14	sialin-like
108015002	302	315	260	144	137	131	1.16253	2.81e-15	1.14e-14	anaphase-promoting complex subunit 4%2C transcript variant X1
108012430	400	427	334	198	226	184	1.00856	3.08e-15	1.24e-14	DNA-directed RNA polymerase III subunit RPC5
108008339	214	250	223	97	106	86	1.32887	3.19e-15	1.29e-14	mediator of RNA polymerase II transcription subunit 16
108008399	302	333	319	148	177	134	1.13906	3.83e-15	1.55e-14	U6 snRNA-associated Sm-like protein LSm1
108016393	198	259	170	82	82	73	1.47242	3.93e-15	1.58e-14	protein O-mannosyltransferase 1
108006841	231	254	157	84	88	64	1.51267	4.28e-15	1.72e-14	tonsoku-like protein
108015829	74	64	67	7	8	9	3.17384	4.28e-15	1.72e-14	DNA polymerase epsilon catalytic subunit A
108008630	115	114	107	26	35	27	2.0146	4.53e-15	1.82e-14	uncharacterized LOC108008630
108014695	274	279	216	115	120	109	1.23276	4.64e-15	1.86e-14	cleavage stimulation factor subunit 2
108018934	409	515	348	200	239	206	1.05133	4.78e-15	1.92e-14	28S ribosomal protein S30%2C mitochondrial
108010254	528	689	745	305	379	259	1.15148	5.27e-15	2.11e-14	immune-induced peptide 14
108009089	307	311	257	140	147	133	1.13305	5.26e-15	2.11e-14	transcription factor grauzone
108015621	183	210	188	63	78	81	1.46527	6.04e-15	2.41e-14	DNA-directed RNA polymerase III subunit RPC4
108015080	148	164	135	51	49	49	1.65805	6.24e-15	2.49e-14	glycoprotein-N-acetylgalactosamine 3-beta-galactosyltransferase 1
108017555	89	81	73	2	0	2	5.99781	6.46e-15	2.58e-14	protein nanos-like
108017924	434	427	513	217	230	229	1.10838	6.78e-15	2.7e-14	LDLR chaperone boca
novel.410	107	110	90	0	0	3	6.7493	7.02e-15	2.79e-14	-
108008730	70	58	58	6	6	1	3.92259	7.63e-15	3.03e-14	skin secretory protein xP2
108021067	155	183	169	0	0	2	8.06494	8.15e-15	3.23e-14	pinin
novel.675	82	84	70	10	11	17	2.70498	8.49e-15	3.37e-14	PF00225:Kinesin motor domain
108014064	138	120	120	38	36	36	1.85763	8.62e-15	3.41e-14	DNA replication complex GINS protein SLD5
108012382	224	242	221	84	117	93	1.30689	8.79e-15	3.48e-14	queuine tRNA-ribosyltransferase subunit QTRTD1 homolog
108021286	132	145	94	38	37	24	1.97645	1.3e-14	5.11e-14	RIP-like protein%2C transcript variant X1
108021666	201	213	197	78	98	76	1.35956	1.33e-14	5.22e-14	protein fuzzy
108021160	188	202	220	64	96	73	1.47839	1.56e-14	6.1e-14	protein rolling stone
108017509	173	176	192	30	67	67	1.81027	1.59e-14	6.23e-14	nucleoporin Nup43-like
108006551	75	92	64	15	11	11	2.71025	1.61e-14	6.29e-14	prisilkin-39
108008517	199	211	271	69	104	75	1.55516	1.71e-14	6.66e-14	TP53-regulated inhibitor of apoptosis 1
108020483	292	285	255	129	147	125	1.13086	1.71e-14	6.69e-14	uncharacterized LOC108020483
108017519	92	109	87	1	1	1	6.66026	1.86e-14	7.24e-14	Werner Syndrome-like exonuclease
108005258	183	166	187	69	75	52	1.53803	2.32e-14	8.98e-14	U3 small nucleolar ribonucleoprotein protein MPP10
108010873	89	78	45	1	3	1	5.4736	2.44e-14	9.44e-14	uncharacterized LOC108010873
108012657	99	122	83	0	0	0	9.17374	2.59e-14	1e-13	uncharacterized LOC108012657
108008707	603	534	711	284	343	309	1.07295	2.6e-14	1.01e-13	28S ribosomal protein S17%2C mitochondrial
108021593	351	406	353	147	176	208	1.13719	2.73e-14	1.06e-13	histone H3.v1%2C transcript variant X2
108018954	267	248	203	106	122	86	1.27067	3.33e-14	1.28e-13	histone-lysine N-methyltransferase 2D
108018661	88	76	43	2	5	11	3.57982	3.39e-14	1.31e-13	cubilin homolog
108017249	150	137	132	44	50	46	1.65994	3.52e-14	1.36e-13	zinc finger protein 664-like
108010195	273	279	237	127	124	121	1.15804	3.66e-14	1.41e-13	UDP-glucuronosyltransferase 2B13-like
108009395	143	124	102	30	39	38	1.85954	3.7e-14	1.42e-13	uncharacterized zinc finger protein CG12744%2C transcript variant X2
108009608	100	141	115	30	40	28	1.94276	3.71e-14	1.42e-13	tRNA pseudouridine(38/39) synthase
108005125	387	387	337	161	239	139	1.13063	4.05e-14	1.56e-13	UPF0472 protein C16orf72 homolog
108020060	241	252	246	102	131	104	1.21631	4.19e-14	1.61e-13	NF-X1-type zinc finger protein NFXL1
108014295	148	144	150	47	45	55	1.66482	4.19e-14	1.61e-13	intraflagellar transport protein 43 homolog
108011063	275	284	289	139	147	117	1.15601	4.55e-14	1.74e-13	uncharacterized LOC108011063
108015734	97	95	117	25	20	27	2.18252	4.61e-14	1.76e-13	uncharacterized LOC108015734
108019171	322	316	269	128	160	157	1.10243	4.66e-14	1.78e-13	uncharacterized LOC108019171
108016371	447	470	541	224	275	254	1.04065	4.84e-14	1.85e-13	protein FAM210B-like
108012434	164	147	159	43	47	64	1.68587	4.91e-14	1.88e-13	uncharacterized LOC108012434
108006028	203	244	229	89	105	97	1.29652	5.43e-14	2.07e-13	sodium-coupled monocarboxylate transporter 1-like
108017109	180	187	189	56	75	80	1.47832	5.5e-14	2.09e-13	uncharacterized LOC108017109%2C transcript variant X2
108004731	349	351	270	154	177	161	1.05207	5.52e-14	2.1e-13	frizzled-4
108005192	72	120	84	2	1	0	6.59734	5.53e-14	2.1e-13	mucin-5AC
108007106	206	314	165	82	61	84	1.64558	5.58e-14	2.12e-13	histone deacetylase Rpd3
108006709	68	100	83	14	19	15	2.46744	5.58e-14	2.12e-13	oocyte zinc finger protein XlCOF6.1-like%2C transcript variant X2
108014320	297	279	253	123	150	76	1.33476	6.5e-14	2.46e-13	zinc finger protein 587%2C transcript variant X2
108010192	266	348	262	146	133	128	1.17667	6.67e-14	2.52e-13	structural maintenance of chromosomes protein 2
108015877	235	203	211	86	90	97	1.32645	6.7e-14	2.53e-13	uncharacterized LOC108015877
108014253	129	163	110	35	46	44	1.75632	6.7e-14	2.53e-13	probable DNA mismatch repair protein Msh6
108006066	258	276	254	103	146	120	1.17696	7.5e-14	2.83e-13	uncharacterized LOC108006066%2C transcript variant X2
108020794	168	156	162	1	0	0	8.89997	9.39e-14	3.52e-13	sodium-coupled monocarboxylate transporter 2
108010757	80	86	72	11	18	17	2.44888	9.41e-14	3.53e-13	neurogenic locus protein delta
108006283	238	219	233	97	121	81	1.2937	9.82e-14	3.68e-13	gamma-butyrobetaine dioxygenase
108005683	177	189	150	46	85	56	1.54781	1.15e-13	4.28e-13	uncharacterized protein DDB_G0271670
108005888	239	263	227	123	104	101	1.22525	1.2e-13	4.49e-13	tyrosine-protein kinase Src64B%2C transcript variant X2
108017306	143	204	135	50	60	57	1.59969	1.22e-13	4.54e-13	protein abnormal spindle
108018648	287	302	255	120	168	123	1.11941	1.26e-13	4.69e-13	threonine aspartase 1-like
108015268	215	200	229	84	109	73	1.36604	1.38e-13	5.13e-13	diphthine methyltransferase
108013249	173	192	151	76	64	55	1.47584	1.43e-13	5.3e-13	uncharacterized LOC108013249
108019897	336	352	351	170	158	187	1.08742	1.48e-13	5.48e-13	myoneurin%2C transcript variant X2
108014121	57	50	58	4	4	1	4.2843	1.5e-13	5.56e-13	sialin-like
108014392	55	56	57	6	5	0	4.01963	1.51e-13	5.6e-13	bursicon
108006160	229	255	240	102	131	100	1.204	1.53e-13	5.65e-13	probable 28S ribosomal protein S23%2C mitochondrial
108016018	337	308	271	155	165	146	1.05051	1.6e-13	5.92e-13	uncharacterized LOC108016018
108007208	283	286	285	132	150	141	1.09366	1.75e-13	6.46e-13	PHD finger protein 7
108017597	299	288	309	121	173	138	1.13977	1.77e-13	6.53e-13	acyl-CoA synthetase short-chain family member 3%2C mitochondrial
108012306	84	76	86	0	0	0	8.88206	2.1e-13	7.72e-13	carboxypeptidase B-like
108007194	63	47	58	4	1	2	4.66468	2.16e-13	7.92e-13	M-phase inducer phosphatase-like
108005034	217	241	187	77	117	83	1.29974	2.23e-13	8.19e-13	zinc finger protein 160
108018227	381	391	302	157	195	201	1.02916	2.32e-13	8.51e-13	uncharacterized LOC108018227
108013703	359	342	333	180	176	185	1.01005	2.37e-13	8.68e-13	histone acetyltransferase Tip60%2C transcript variant X2
108018530	302	296	221	144	120	107	1.2106	2.49e-13	9.09e-13	T-complex protein 1 subunit eta-like
108015617	69	80	94	0	0	0	8.86883	2.6e-13	9.47e-13	uncharacterized LOC108015617%2C transcript variant X2
108012016	650	671	534	295	439	238	1.01964	2.84e-13	1.03e-12	putative fatty acyl-CoA reductase CG5065
108015428	350	400	275	175	173	172	1.04629	2.87e-13	1.04e-12	glycosyltransferase 25 family member
108018464	80	70	44	9	10	5	3.08484	2.89e-13	1.05e-12	protein timeless homolog
108013094	47	78	62	3	11	6	3.31287	2.9e-13	1.05e-12	phospholipid scramblase 2-like%2C transcript variant X2
108005494	336	267	257	132	159	120	1.14575	3.05e-13	1.11e-12	patatin-like phospholipase domain-containing protein 2
108012408	299	233	279	118	118	127	1.2397	3.25e-13	1.18e-12	uncharacterized LOC108012408
108009772	342	432	395	188	233	197	1.0019	3.5e-13	1.26e-12	39S ribosomal protein L54%2C mitochondrial
108010293	180	216	200	77	90	85	1.32152	3.48e-13	1.26e-12	protein UXT homolog
108005765	179	167	143	60	71	60	1.43281	3.53e-13	1.28e-12	zinc carboxypeptidase A 1-like
108020964	116	151	149	44	56	33	1.73492	3.86e-13	1.39e-12	male accessory gland serine protease inhibitor
108005623	236	233	195	100	99	102	1.21344	3.98e-13	1.43e-12	elongation factor-like GTPase 1
novel.255	358	374	443	193	221	178	1.07878	4.1e-13	1.48e-12	-
108015980	124	107	110	39	29	31	1.85912	4.11e-13	1.48e-12	methylated-DNA--protein-cysteine methyltransferase%2C inducible
108006419	380	343	347	165	199	199	1.0054	4.5e-13	1.62e-12	uncharacterized LOC108006419
108016652	346	298	262	165	149	115	1.15326	4.58e-13	1.64e-12	uncharacterized LOC108016652
108008590	124	114	102	23	28	42	1.94034	4.58e-13	1.64e-12	uncharacterized LOC108008590
108011427	115	120	132	44	37	31	1.79486	4.62e-13	1.66e-12	mitotic spindle assembly checkpoint protein MAD2A
108017110	257	319	326	140	154	138	1.14583	6.01e-13	2.15e-12	melanoma-associated antigen B16
108019406	68	74	81	16	8	15	2.58976	6.34e-13	2.26e-12	spermine oxidase-like
108006286	119	130	104	40	43	26	1.77391	7.1e-13	2.52e-12	XK-related protein 6%2C transcript variant X1
108006713	215	220	285	88	111	100	1.35971	7.23e-13	2.57e-12	39S ribosomal protein L20%2C mitochondrial-like
108016492	51	79	37	1	3	3	4.63858	7.41e-13	2.63e-12	uncharacterized protein PB18E9.04c-like
108009645	297	374	267	159	148	157	1.08295	8.05e-13	2.85e-12	uncharacterized protein DDB_G0271670
108007307	110	95	59	22	17	16	2.32501	8.03e-13	2.85e-12	endothelin-converting enzyme 1-like
108005397	205	188	154	62	88	74	1.36494	8.17e-13	2.9e-12	cytochrome P450 4e3
108004718	278	267	248	145	113	112	1.17247	9.25e-13	3.27e-12	transmembrane protein 132B%2C transcript variant X2
108007105	151	178	146	39	60	69	1.57409	9.52e-13	3.37e-12	histone deacetylase Rpd3-like
108014264	162	178	140	71	61	51	1.46359	9.75e-13	3.44e-12	uncharacterized LOC108014264%2C transcript variant X2
108012746	69	82	60	0	0	0	8.64896	1.04e-12	3.68e-12	uncharacterized LOC108012746
108015213	58	58	50	2	0	3	5.12269	1.12e-12	3.96e-12	glycine-rich cell wall structural protein 1.8
108013222	408	428	291	149	228	189	1.06744	1.15e-12	4.07e-12	zinc finger protein CG2199
108006547	208	165	211	81	73	77	1.42004	1.16e-12	4.08e-12	uncharacterized LOC108006547
108019852	235	304	160	92	77	97	1.44785	1.3e-12	4.56e-12	AF4/FMR2 family member 4
108015634	219	206	119	32	75	61	1.76693	1.32e-12	4.64e-12	transcription factor Sox-1-like
108015890	167	183	167	70	70	73	1.35496	1.33e-12	4.68e-12	uncharacterized LOC108015890
108019074	288	270	348	142	156	125	1.1898	1.36e-12	4.8e-12	uncharacterized LOC108019074
108004847	125	110	104	36	39	32	1.74209	1.38e-12	4.85e-12	cytochrome P450 306a1
108013267	157	147	202	48	61	67	1.61311	1.41e-12	4.96e-12	chromosome transmission fidelity protein 8 homolog
108006669	188	167	137	59	66	68	1.4217	1.55e-12	5.45e-12	probable ATP-dependent RNA helicase Dbp73D
108004807	205	250	185	97	109	81	1.23275	1.58e-12	5.52e-12	U4/U6 small nuclear ribonucleoprotein Prp4
108008447	231	249	184	104	111	93	1.18089	1.78e-12	6.21e-12	putative phosphatidate phosphatase
108009544	195	190	204	86	73	87	1.33589	1.82e-12	6.37e-12	mediator of RNA polymerase II transcription subunit 29
108016431	96	76	90	24	20	19	2.13695	1.92e-12	6.71e-12	alkaline phosphatase
108009487	360	343	253	148	182	163	1.02732	2.33e-12	8.1e-12	uncharacterized LOC108009487
108019407	39	66	59	6	7	3	3.44431	2.48e-12	8.63e-12	spermine oxidase-like
108008605	264	251	237	128	122	121	1.09462	2.68e-12	9.29e-12	transmembrane protein 223
108021485	341	382	278	156	157	191	1.05535	2.73e-12	9.47e-12	zinc finger protein weckle
108005283	110	103	130	1	0	0	8.40435	2.86e-12	9.9e-12	glucose dehydrogenase [FAD%2C quinone]
108006481	334	331	310	193	173	137	1.03258	2.95e-12	1.02e-11	50S ribosomal protein L1-like
108010698	181	216	179	88	87	79	1.25627	2.96e-12	1.02e-11	DNA-directed RNA polymerase III subunit RPC8-like
108020743	206	231	213	89	101	108	1.20183	3.03e-12	1.05e-11	gametocyte-specific factor 1 homolog
108020611	43	63	47	7	3	2	3.74383	3.31e-12	1.14e-11	zinc metalloproteinase nas-6-like
108008738	221	268	242	120	114	115	1.14254	3.49e-12	1.2e-11	serine protease easter-like
novel.74	106	96	84	23	36	16	2.0176	3.73e-12	1.28e-11	PF12265:Histone-binding protein RBBP4 or subunit C of CAF1 complex
108020276	65	63	44	7	5	10	3.02864	3.79e-12	1.3e-11	E3 ubiquitin-protein ligase Trim36-like
108021414	265	286	276	151	142	125	1.06308	3.87e-12	1.33e-11	DNA-binding protein RFXANK
108017348	399	408	309	192	244	150	1.00922	4e-12	1.37e-11	serine/threonine-protein kinase fray2%2C transcript variant X2
108005894	300	231	227	117	131	114	1.14404	4.07e-12	1.4e-11	uncharacterized LOC108005894%2C transcript variant X1
108019919	247	199	212	105	98	95	1.22021	4.24e-12	1.46e-11	N-acetylglucosamine-6-sulfatase-like
108010289	61	50	55	6	3	10	3.19744	4.42e-12	1.52e-11	uncharacterized LOC108010289
108021611	191	188	162	83	84	69	1.27293	4.52e-12	1.55e-11	short-chain dehydrogenase/reductase family 16C member 6
108009454	299	308	299	141	153	172	1.0353	4.63e-12	1.59e-11	protein angel
108012621	58	38	59	5	2	6	3.65671	5.38e-12	1.84e-11	lysozyme X-like
108020283	65	77	69	10	21	10	2.45358	5.86e-12	2e-11	nucleoporin Nup43-like
108008581	175	238	174	74	106	65	1.34237	6.2e-12	2.11e-11	endothelin-converting enzyme 2
108016789	337	352	283	195	168	143	1.01373	6.27e-12	2.13e-11	laccase
108005212	248	289	229	121	154	105	1.09161	6.81e-12	2.32e-11	uncharacterized LOC108005212
108004607	217	201	196	70	104	99	1.25014	7.05e-12	2.39e-11	caspase-14
108020606	129	169	135	55	48	57	1.5065	7.07e-12	2.4e-11	phenylalanine--tRNA ligase beta subunit
108020027	255	305	223	133	145	115	1.06855	7.12e-12	2.42e-11	replication factor C subunit 2
108011497	70	73	91	21	14	15	2.30994	7.13e-12	2.42e-11	60S ribosome subunit biogenesis protein NIP7 homolog
108008239	202	193	170	79	84	89	1.23834	7.2e-12	2.44e-11	chymotrypsinogen B2
108009934	79	48	50	0	0	0	8.39948	7.29e-12	2.47e-11	cyprosin
108012353	129	123	104	34	53	32	1.66409	7.54e-12	2.55e-11	serine proteases 1/2-like
108008574	197	164	177	50	86	78	1.41511	7.76e-12	2.62e-11	uncharacterized LOC108008574
108020615	299	399	301	165	176	182	1.005	7.81e-12	2.64e-11	interleukin enhancer-binding factor 3-like
108016626	133	156	126	45	56	56	1.47726	8.53e-12	2.88e-11	transmembrane protein fend
108007248	225	220	164	91	103	85	1.1991	9.3e-12	3.13e-11	Bloom syndrome protein homolog
108016786	46	44	50	3	3	1	4.40932	9.36e-12	3.15e-11	uncharacterized LOC108016786
108012905	202	196	208	86	112	62	1.31211	9.76e-12	3.28e-11	methyltransferase-like protein%2C transcript variant X1
108007126	116	105	109	38	42	25	1.73746	1.03e-11	3.45e-11	protein FAM207A
108017853	236	268	226	119	144	97	1.10139	1.06e-11	3.57e-11	chymotrypsin-like protease CTRL-1
108007269	234	285	196	117	128	97	1.13694	1.07e-11	3.6e-11	DNA-directed RNA polymerase II subunit RPB9
novel.494	149	175	124	60	53	60	1.43918	1.15e-11	3.86e-11	-
108016206	62	53	50	0	0	0	8.29914	1.16e-11	3.88e-11	elongation of very long chain fatty acids protein 7-like
108010755	244	344	257	116	164	133	1.11136	1.19e-11	3.97e-11	uncharacterized LOC108010755
108020730	125	135	116	39	35	53	1.634	1.22e-11	4.07e-11	cell cycle checkpoint control protein RAD9A
108008648	94	109	98	33	21	32	1.87614	1.26e-11	4.22e-11	pro-resilin
108020327	219	213	214	99	108	104	1.13381	1.37e-11	4.58e-11	translin-associated protein X-like
108013545	86	88	59	17	21	17	2.15371	1.41e-11	4.7e-11	cadherin-87A
108011669	300	343	259	160	134	162	1.04942	1.49e-11	4.97e-11	putative elongator complex protein 1
108017008	113	158	111	44	52	38	1.58695	1.5e-11	4.98e-11	DNA repair endonuclease XPF%2C transcript variant X1
108009204	173	159	122	45	73	57	1.45267	1.56e-11	5.16e-11	exosome complex exonuclease RRP42
108017589	184	132	104	42	57	45	1.61818	1.58e-11	5.24e-11	-
108021369	242	255	222	112	134	121	1.04757	1.64e-11	5.42e-11	uncharacterized LOC108021369
108008178	148	164	122	39	72	51	1.50233	1.64e-11	5.44e-11	tenascin
108008431	98	114	87	26	38	28	1.77877	1.67e-11	5.55e-11	tyrosine-protein kinase receptor torso
108013688	233	260	236	125	127	118	1.05552	1.72e-11	5.7e-11	beta-1%2C3-galactosyltransferase brn
108008846	63	58	57	1	1	1	5.97026	1.88e-11	6.19e-11	uncharacterized LOC108008846
108015504	185	223	160	92	86	74	1.24327	1.95e-11	6.45e-11	spindle assembly abnormal protein 6 homolog
108009761	327	352	237	142	193	134	1.04129	2.14e-11	7.06e-11	small subunit processome component 20 homolog
108017556	103	92	62	0	2	0	7.07731	2.32e-11	7.63e-11	protein nanos-like
108005198	201	227	176	84	69	103	1.30162	2.46e-11	8.09e-11	uncharacterized LOC108005198
108010437	54	45	68	3	10	9	3.02258	2.97e-11	9.7e-11	uncharacterized LOC108010437
108012524	112	159	124	39	45	55	1.57841	3.14e-11	1.03e-10	cyclin-dependent kinase 8
108009942	71	117	104	20	30	29	1.9689	3.15e-11	1.03e-10	U6 snRNA-associated Sm-like protein LSm6
108007213	88	80	73	20	27	16	2.01849	3.53e-11	1.15e-10	probable dimethyladenosine transferase
108020049	224	290	175	101	103	110	1.19711	3.75e-11	1.22e-10	venom serine protease Bi-VSP-like
108013279	223	194	190	78	109	97	1.17662	4.16e-11	1.35e-10	DNA primase small subunit
108016872	93	83	79	14	32	21	2.01586	4.28e-11	1.38e-10	probable ATP-dependent RNA helicase DDX10
108005199	247	248	225	131	114	118	1.0611	4.31e-11	1.4e-10	coiled-coil domain-containing protein 22 homolog
108021353	195	233	194	83	109	104	1.1484	4.65e-11	1.5e-10	probable ATP-dependent RNA helicase DDX28
108010975	82	113	51	2	0	0	6.99924	4.85e-11	1.56e-10	meiosis arrest female protein 1-like
108005804	202	214	171	85	111	85	1.14091	6.4e-11	2.05e-10	exosome complex component MTR3
108013613	180	175	158	42	87	76	1.40667	6.9e-11	2.2e-10	integrator complex subunit 7
108016324	63	74	56	8	19	12	2.38945	7.36e-11	2.35e-10	histone H1-like
108004553	40	44	44	3	5	2	3.76578	7.76e-11	2.47e-10	serine protease 33-like
108010055	38	50	47	0	0	0	8.0139	8.32e-11	2.64e-10	cyprosin%2C transcript variant X1
108019898	144	153	88	47	51	37	1.57912	8.48e-11	2.69e-10	fibrinogen-like protein 1
108021178	159	209	160	72	87	78	1.23108	9.04e-11	2.86e-10	cysteine-rich protein 2-binding protein
108017492	250	269	238	101	148	138	1.04747	9.33e-11	2.95e-10	39S ribosomal protein L47%2C mitochondrial-like
108010583	193	240	181	71	93	110	1.23449	9.53e-11	3.01e-10	uncharacterized LOC108010583
108015620	125	127	114	57	38	30	1.62343	9.52e-11	3.01e-10	ATR-interacting protein mus304%2C transcript variant X2
108010027	210	213	240	104	124	64	1.27762	1.08e-10	3.41e-10	cytoplasmic tRNA 2-thiolation protein 1
108009273	317	358	355	209	160	173	1.00084	1.2e-10	3.77e-10	uncharacterized LOC108009273
108021475	133	138	142	53	52	60	1.40111	1.21e-10	3.8e-10	protein C10
108016518	87	98	61	22	23	22	1.94286	1.27e-10	3.99e-10	uncharacterized LOC108016518
108021413	156	216	162	79	83	77	1.23314	1.3e-10	4.06e-10	methyltransferase-like protein 17%2C mitochondrial
108009821	335	320	271	167	136	178	1.01048	1.38e-10	4.31e-10	uncharacterized LOC108009821
108008518	130	143	150	60	66	44	1.40206	1.64e-10	5.11e-10	TP53-regulated inhibitor of apoptosis 1
108014309	92	101	81	33	20	28	1.82344	1.69e-10	5.27e-10	condensin complex subunit 1
108008949	61	50	45	7	8	10	2.71431	1.72e-10	5.35e-10	probable cytochrome P450 6a23
108008678	81	48	64	13	15	11	2.39305	1.81e-10	5.62e-10	exosome complex component RRP4
108013399	284	309	212	123	170	127	1.01375	1.82e-10	5.63e-10	mediator of RNA polymerase II transcription subunit 15%2C transcript variant X1
108011066	31	54	41	0	0	0	7.9092	1.87e-10	5.81e-10	homeotic protein bicoid-like
108016227	158	202	168	89	84	58	1.27126	1.9e-10	5.87e-10	60S ribosomal protein L13a-like
108006238	133	94	81	22	34	37	1.79987	1.95e-10	6.03e-10	cryptochrome-2
108007549	44	36	43	0	0	0	7.88259	1.97e-10	6.1e-10	-
108013697	38	40	43	0	0	0	7.85831	2.25e-10	6.94e-10	cell wall integrity and stress response component 3
108015011	179	177	137	64	73	81	1.24712	2.32e-10	7.14e-10	LIM and SH3 domain protein Lasp%2C transcript variant X2
108017618	38	30	64	2	2	1	4.83033	2.39e-10	7.35e-10	uncharacterized LOC108017618
108009855	225	295	199	132	110	108	1.10457	2.49e-10	7.66e-10	probable ATP-dependent RNA helicase Dbp45A
108010419	118	133	120	37	47	56	1.4815	2.51e-10	7.73e-10	putative uncharacterized protein DDB_G0285119
108018379	119	101	84	32	44	20	1.74669	2.57e-10	7.89e-10	protein Peter pan-like
108005276	72	73	63	0	0	1	7.67036	2.58e-10	7.93e-10	glucose dehydrogenase [FAD%2C quinone]
108007491	140	135	105	52	56	43	1.40584	2.92e-10	8.93e-10	uncharacterized LOC108007491%2C transcript variant X1
108010620	128	125	113	55	37	44	1.49765	3.02e-10	9.22e-10	importin-9-like
108013592	109	145	113	41	52	48	1.45614	3.05e-10	9.32e-10	THO complex subunit 6
108017694	150	188	200	64	90	81	1.28253	3.07e-10	9.39e-10	protein-lysine N-methyltransferase mettl10
108010720	73	58	59	11	21	7	2.37779	3.19e-10	9.74e-10	uncharacterized LOC108010720
108006760	133	161	131	51	46	69	1.42299	3.2e-10	9.77e-10	zinc finger protein 436
108017543	32	42	60	0	3	1	5.17216	3.44e-10	1.05e-09	uncharacterized LOC108017543
108013513	213	213	233	96	123	112	1.0782	3.52e-10	1.07e-09	multifunctional methyltransferase subunit TRM112-like protein
108008211	71	55	69	15	18	12	2.20423	4.07e-10	1.23e-09	gastrula zinc finger protein XlCGF8.2DB-like%2C transcript variant X1
108009729	173	180	219	87	94	82	1.20896	4.17e-10	1.26e-09	tyrosine--tRNA ligase%2C mitochondrial
108017642	187	253	198	107	113	97	1.08466	4.27e-10	1.29e-09	membrane metallo-endopeptidase-like 1
108012620	48	63	57	16	6	6	2.65669	4.34e-10	1.31e-09	serine hydrolase-like protein
108005207	88	124	90	40	27	30	1.70509	4.39e-10	1.33e-09	uncharacterized LOC108005207
108015459	216	259	175	94	124	106	1.0771	4.44e-10	1.34e-09	uncharacterized LOC108015459
108021296	197	231	226	107	115	110	1.05824	4.51e-10	1.36e-09	uncharacterized LOC108021296
108019370	70	68	49	16	14	12	2.22392	4.96e-10	1.49e-09	insulin-like growth factor-binding protein complex acid labile subunit
108014804	145	172	156	66	86	61	1.23495	5.28e-10	1.59e-09	growth hormone-regulated TBC protein 1
108011927	184	184	162	91	94	65	1.16333	5.33e-10	1.6e-09	UDP-glucuronosyltransferase 2B13
108015624	78	65	46	11	12	17	2.30393	5.35e-10	1.61e-09	uncharacterized LOC108015624
108014625	54	74	69	13	19	15	2.15231	6e-10	1.8e-09	cell cycle checkpoint protein RAD17-like
108019158	240	223	199	103	123	120	1.0118	6.12e-10	1.83e-09	uncharacterized LOC108019158
108021536	146	125	128	52	62	54	1.32861	6.53e-10	1.95e-09	peroxiredoxin-6
108007180	198	310	150	92	55	94	1.49191	6.74e-10	2.01e-09	probable protein phosphatase 2C T23F11.1%2C transcript variant X1
108015519	250	242	221	124	112	135	1.01339	7e-10	2.08e-09	WD repeat-containing protein 24%2C transcript variant X2
108006213	42	34	48	0	3	1	5.05258	7.02e-10	2.09e-09	uncharacterized LOC108006213
108019539	25	45	52	4	3	2	3.85289	7.4e-10	2.2e-09	uncharacterized zinc finger protein CG2678
108007543	104	123	116	38	56	36	1.48721	7.57e-10	2.25e-09	putative lysozyme-like protein
108011339	42	34	45	2	1	1	5.00519	8.21e-10	2.43e-09	uncharacterized LOC108011339
108016408	68	101	61	25	20	16	1.98121	9.24e-10	2.73e-09	uncharacterized LOC108016408
108015032	116	102	110	43	34	43	1.52522	9.78e-10	2.88e-09	gastrula zinc finger protein XlCGF8.2DB
108017606	140	168	134	61	81	53	1.26192	1e-09	2.96e-09	cyclin-H
108014517	47	56	34	2	9	7	3.00248	1.02e-09	3.02e-09	uncharacterized LOC108014517
108012704	198	183	252	83	95	108	1.2339	1.05e-09	3.09e-09	U6 snRNA-associated Sm-like protein LSm2
108017303	183	143	170	66	57	84	1.33448	1.1e-09	3.24e-09	uncharacterized LOC108017303
108019733	206	176	202	83	119	79	1.1464	1.16e-09	3.41e-09	lysozyme 1
108006094	113	111	128	43	57	35	1.4746	1.2e-09	3.51e-09	THO complex subunit 3
108012999	358	356	252	139	231	131	1.03034	1.22e-09	3.58e-09	drebrin-like protein
108008897	30	38	33	0	0	0	7.59219	1.25e-09	3.66e-09	uncharacterized LOC108008897
108013485	75	72	59	18	19	19	1.95189	1.3e-09	3.8e-09	uncharacterized LOC108013485
108008807	186	186	217	71	96	106	1.19381	1.4e-09	4.09e-09	uncharacterized LOC108008807
108010181	132	133	93	49	55	37	1.41803	1.67e-09	4.83e-09	mediator of RNA polymerase II transcription subunit 23
108005237	35	26	37	0	0	0	7.55957	1.73e-09	5.02e-09	mucin-2
108017794	87	112	90	32	33	37	1.57512	1.83e-09	5.28e-09	peptidyl-prolyl cis-trans isomerase H
108004880	156	165	111	66	62	60	1.26697	1.86e-09	5.37e-09	serine/threonine-protein kinase ATM
108013585	231	241	281	135	130	129	1.01778	1.91e-09	5.51e-09	uncharacterized LOC108013585
108018405	182	290	240	108	126	117	1.09899	2.01e-09	5.79e-09	palmitoyltransferase ZDHHC6
108005859	80	76	100	15	30	30	1.86374	2.2e-09	6.34e-09	uncharacterized LOC108005859%2C transcript variant X2
108015069	196	266	148	95	97	94	1.15551	2.28e-09	6.55e-09	INO80 complex subunit C
108015546	188	227	159	84	116	85	1.08675	2.29e-09	6.57e-09	uncharacterized LOC108015546
108007378	104	101	80	25	35	39	1.59751	2.37e-09	6.79e-09	protein asunder-like
108007352	199	191	196	100	116	85	1.04539	2.46e-09	7.05e-09	armadillo repeat-containing protein 7-like
108007429	211	245	176	88	136	97	1.05627	2.48e-09	7.1e-09	isoleucine--tRNA ligase%2C cytoplasmic-like
108014805	232	175	167	72	101	99	1.15441	2.5e-09	7.14e-09	organic cation transporter protein
108008402	50	69	65	7	12	20	2.3144	2.5e-09	7.16e-09	uncharacterized LOC108008402
108012526	201	213	252	104	126	109	1.0629	2.56e-09	7.31e-09	probable Golgi SNAP receptor complex member 2
108006182	143	195	169	89	76	67	1.20413	2.69e-09	7.67e-09	nitric oxide-associated protein 1
108012433	56	79	81	27	13	7	2.28106	2.68e-09	7.67e-09	putative nuclease HARBI1
108007993	224	206	171	90	101	113	1.05402	2.77e-09	7.91e-09	ras-related protein Rab-23
108021398	181	187	191	102	76	89	1.13992	2.91e-09	8.29e-09	acylglycerol kinase%2C mitochondrial
108012640	101	125	114	26	57	42	1.53269	2.99e-09	8.52e-09	accessory gland protein Acp29AB-like
108009262	186	211	136	74	104	75	1.14923	3.01e-09	8.56e-09	uncharacterized LOC108009262
108016989	192	197	165	75	99	102	1.07997	3.07e-09	8.74e-09	uncharacterized LOC108016989
108020931	179	200	183	99	98	91	1.04163	3.09e-09	8.79e-09	superkiller viralicidic activity 2-like 2
108018069	98	122	98	29	44	46	1.49404	3.52e-09	9.97e-09	transmembrane protease serine 9%2C transcript variant X2
108009790	59	51	46	9	16	6	2.41911	3.55e-09	1.01e-08	cathepsin L1
108018064	54	61	53	15	14	10	2.18507	3.77e-09	1.07e-08	uncharacterized LOC108018064
108016649	114	151	140	59	57	58	1.29659	3.85e-09	1.09e-08	uncharacterized LOC108016649
108019606	71	104	71	28	30	18	1.77059	3.91e-09	1.1e-08	uncharacterized LOC108019606
108012006	65	63	80	13	21	22	1.98213	3.92e-09	1.1e-08	tRNA pseudouridine synthase A%2C mitochondrial-like%2C transcript variant X2
108014153	191	201	198	115	102	80	1.0702	4.09e-09	1.15e-08	structure-specific endonuclease subunit SLX1 homolog
108020496	119	116	105	41	58	41	1.36276	4.45e-09	1.25e-08	protein suppressor of variegation 3-7
108019170	38	51	48	2	9	10	2.79061	4.64e-09	1.3e-08	myc protein
108018346	133	137	98	53	57	46	1.31015	4.87e-09	1.37e-08	serine/threonine-protein kinase ATM-like
108010096	121	130	137	53	63	54	1.27468	4.95e-09	1.39e-08	KH domain-containing%2C RNA-binding%2C signal transduction-associated protein 2%2C transcript variant X3
108013378	86	53	70	21	18	17	1.98109	4.99e-09	1.4e-08	uncharacterized LOC108013378
108014866	219	250	166	99	126	107	1.00719	5.26e-09	1.47e-08	cell division cycle protein 16 homolog
108008622	196	187	203	105	111	88	1.03073	5.73e-09	1.6e-08	protein lin-37 homolog
108010939	45	34	37	0	2	1	5.3584	5.75e-09	1.61e-08	uncharacterized LOC108010939
108010522	101	98	77	35	37	29	1.5246	6.25e-09	1.74e-08	tetratricopeptide repeat protein 27-like
108021282	227	206	171	116	102	95	1.01933	6.54e-09	1.82e-08	gamma-tubulin complex component 4 homolog
108012180	35	37	42	2	1	0	5.33437	6.75e-09	1.88e-08	uncharacterized LOC108012180
108017441	183	143	187	60	101	72	1.23409	7.1e-09	1.97e-08	DNA-directed RNA polymerase II 16 kDa polypeptide%2C transcript variant X2
108014062	132	178	124	49	82	24	1.57899	7.09e-09	1.97e-08	tRNA (adenine(58)-N(1))-methyltransferase catalytic subunit TRMT61A
108008172	49	59	56	13	17	7	2.23756	7.56e-09	2.09e-08	uncharacterized LOC108008172
108017759	185	216	184	88	124	96	1.00715	8.17e-09	2.26e-08	protein late bloomer
108009319	77	86	85	35	26	20	1.69352	8.26e-09	2.28e-08	mRNA turnover protein 4 homolog
108021651	155	164	137	71	90	56	1.15332	8.65e-09	2.38e-08	YEATS domain-containing protein 2
108018168	188	174	152	82	98	83	1.04393	9.19e-09	2.53e-08	probable inactive tRNA-specific adenosine deaminase-like protein 3
108014756	86	89	103	33	37	32	1.53274	9.32e-09	2.56e-08	translation initiation factor IF-2%2C mitochondrial-like
108006495	168	187	110	54	90	59	1.27062	9.56e-09	2.62e-08	uncharacterized protein F21D5.5-like
108017374	107	150	107	48	57	49	1.31517	9.59e-09	2.63e-08	zinc finger protein 771
108012504	179	191	174	100	101	83	1.01613	9.94e-09	2.72e-08	selenoprotein P
108007075	45	40	27	2	0	1	5.28467	1.01e-08	2.78e-08	probable serine/threonine-protein kinase yakA
108017943	150	199	167	65	104	80	1.13505	1.02e-08	2.8e-08	probable DNA-directed RNA polymerases I and III subunit RPAC2
108014404	116	108	101	47	38	46	1.38219	1.03e-08	2.81e-08	major facilitator superfamily domain-containing protein 10-like
108007071	88	77	84	32	29	25	1.61428	1.04e-08	2.85e-08	uncharacterized LOC108007071
108005860	137	141	106	47	74	45	1.29127	1.06e-08	2.9e-08	coiled-coil domain-containing protein 58-like
108004603	89	139	113	40	56	38	1.43171	1.12e-08	3.06e-08	uncharacterized protein C1orf131
108007778	66	165	107	35	38	36	1.70438	1.18e-08	3.22e-08	40S ribosomal protein S3
108010889	27	65	51	0	0	2	6.235	1.19e-08	3.25e-08	keratin%2C type II cytoskeletal 1-like
108020084	77	75	89	23	32	26	1.66209	1.21e-08	3.29e-08	cyclin-H-like
108006057	225	224	139	93	93	102	1.09164	1.24e-08	3.39e-08	general transcription factor IIH subunit 3
108016195	100	108	113	42	52	37	1.37982	1.27e-08	3.44e-08	RCC1 domain-containing protein 1%2C transcript variant X1
108017478	118	141	135	55	66	58	1.22007	1.3e-08	3.52e-08	homeobox protein 5
108021166	132	127	89	52	50	43	1.33196	1.34e-08	3.65e-08	uncharacterized LOC108021166
108019523	145	222	176	85	95	86	1.10625	1.41e-08	3.83e-08	solute carrier family 25 member 45-like
108017898	40	42	48	0	0	1	7.00214	1.43e-08	3.86e-08	DNA replication inhibitor plutonium
108008416	137	141	122	63	71	53	1.17588	1.48e-08	4.01e-08	peptidyl-prolyl cis-trans isomerase-like 2
108021129	121	131	111	49	54	58	1.24658	1.61e-08	4.35e-08	uncharacterized LOC108021129
108020007	36	43	41	4	9	6	2.74665	1.64e-08	4.42e-08	uncharacterized LOC108020007
novel.553	42	29	37	0	3	0	5.26641	1.65e-08	4.43e-08	-
108020112	186	236	141	100	102	73	1.10267	1.82e-08	4.9e-08	WD40 repeat-containing protein SMU1
108017591	47	47	40	5	8	12	2.4942	1.9e-08	5.11e-08	rRNA 2'-O-methyltransferase fibrillarin-like
108018436	154	140	188	65	72	83	1.21731	1.96e-08	5.24e-08	serine protease easter-like
108015793	133	131	151	55	79	57	1.2105	2.22e-08	5.94e-08	uncharacterized protein CG13380-like
108008027	173	157	145	84	77	77	1.07074	2.34e-08	6.23e-08	cationic amino acid transporter 2-like
108021446	247	184	193	105	79	117	1.1187	2.5e-08	6.64e-08	protein FRA10AC1 homolog
108021025	151	160	128	79	74	60	1.11724	2.5e-08	6.65e-08	DNA polymerase subunit gamma-1%2C mitochondrial
108021664	99	111	82	38	30	43	1.45904	2.56e-08	6.81e-08	zinc finger protein 708-like
108004597	164	181	166	87	105	73	1.03055	2.65e-08	7.03e-08	uncharacterized LOC108004597%2C transcript variant X1
108014864	139	117	127	59	59	57	1.20922	2.68e-08	7.13e-08	peroxisomal membrane protein 11C
108017497	143	181	143	66	95	69	1.10291	2.76e-08	7.32e-08	DNA repair protein XRCC3
108005870	135	149	129	67	70	63	1.1225	2.77e-08	7.33e-08	protein male-specific lethal-3
108019276	100	114	93	34	53	39	1.36612	2.77e-08	7.33e-08	beta-galactosidase-like
108019172	127	144	121	50	64	67	1.19014	2.82e-08	7.48e-08	uncharacterized LOC108019172
108019567	41	24	29	3	2	1	4.05015	2.83e-08	7.49e-08	uncharacterized LOC108019567
108016193	122	151	103	41	75	43	1.32444	3e-08	7.92e-08	cell adhesion molecule-related/down-regulated by oncogenes%2C transcript variant X1
108009547	164	177	154	76	97	85	1.01865	3.04e-08	8.02e-08	alkylated DNA repair protein alkB homolog 8
108005145	44	26	51	1	0	0	6.91018	3.16e-08	8.33e-08	glycine-rich protein DOT1
108007722	148	132	108	62	69	45	1.21814	3.29e-08	8.67e-08	translation initiation factor IF-2
108007369	120	149	104	59	54	54	1.2276	3.3e-08	8.7e-08	aurora kinase C
108014126	76	85	85	29	34	27	1.53423	3.38e-08	8.91e-08	serine protease snake
108007638	179	187	153	98	83	88	1.01795	3.54e-08	9.31e-08	uncharacterized LOC108007638
108007724	150	171	138	78	76	77	1.06285	3.55e-08	9.33e-08	uncharacterized LOC108007724
108017897	117	103	102	39	57	41	1.31743	3.56e-08	9.37e-08	kunitz-type serine protease inhibitor nigrescinin-2
108016413	70	54	79	20	21	20	1.82361	3.8e-08	9.97e-08	methionine--tRNA ligase%2C mitochondrial
108020285	18	39	41	1	0	4	4.36944	3.87e-08	1.01e-07	Werner Syndrome-like exonuclease
108017614	75	65	76	24	22	25	1.68486	3.94e-08	1.03e-07	DNA-directed RNA polymerases I%2C II%2C and III subunit RPABC3
108012519	25	54	25	0	1	2	5.17567	4.19e-08	1.1e-07	partner of bursicon
108004859	145	110	93	54	41	48	1.34865	4.34e-08	1.14e-07	structural maintenance of chromosomes protein 6-like
108012654	75	102	55	27	30	17	1.71834	4.6e-08	1.2e-07	uncharacterized LOC108012654
108007218	96	84	73	28	31	35	1.50047	4.85e-08	1.26e-07	uncharacterized LOC108007218
108020982	147	212	146	85	86	82	1.06722	5.11e-08	1.33e-07	CD209 antigen-like
108014463	179	161	169	84	108	73	1.02837	5.27e-08	1.37e-07	probable leucine--tRNA ligase%2C mitochondrial
108021577	73	66	48	8	20	22	1.97521	5.63e-08	1.46e-07	transcription factor MafB
108007730	103	113	88	40	42	46	1.31868	5.75e-08	1.49e-07	uncharacterized protein F23B12.7-like
108005133	28	40	28	0	1	2	5.07142	5.83e-08	1.51e-07	trypsin alpha-like
108014311	77	64	72	23	26	23	1.64734	5.99e-08	1.55e-07	condensin complex subunit 1-like
108013023	124	117	153	69	58	44	1.29261	6.15e-08	1.59e-07	lysozyme S
108014767	191	329	262	141	159	100	1.05134	6.27e-08	1.62e-07	zinc finger protein 330 homolog
108007210	112	125	123	66	51	37	1.30487	6.24e-08	1.62e-07	NAD-dependent protein deacetylase Sirt7
108018391	68	75	81	21	35	20	1.65322	6.53e-08	1.69e-07	tenascin
108015630	23	85	38	3	11	7	2.87134	6.59e-08	1.7e-07	protein BCCIP homolog
108014152	155	142	154	71	86	72	1.06171	6.7e-08	1.73e-07	uncharacterized LOC108014152%2C transcript variant X2
108007241	30	36	35	8	1	2	3.26818	7.06e-08	1.82e-07	M-phase inducer phosphatase
108009730	141	148	106	64	69	56	1.13565	7.19e-08	1.85e-07	uncharacterized RNA-binding protein C365.04c
108016756	106	108	149	48	57	50	1.32086	7.25e-08	1.87e-07	ribonuclease P protein subunit p30
108011281	18	22	24	0	0	0	6.94158	7.48e-08	1.93e-07	aspartic proteinase A1
108010549	134	141	126	67	73	58	1.09702	7.92e-08	2.03e-07	Fanconi anemia group D2 protein homolog
novel.330	67	87	69	26	29	24	1.57381	8.09e-08	2.08e-07	-
108006110	134	137	131	71	68	58	1.10746	8.34e-08	2.14e-07	polypeptide N-acetylgalactosaminyltransferase 35A
108012631	66	83	63	19	29	24	1.63572	8.64e-08	2.21e-07	probable G-protein coupled receptor Mth-like 8%2C transcript variant X2
108009536	141	199	151	81	86	84	1.04114	9.16e-08	2.34e-07	peptidylprolyl isomerase domain and WD repeat-containing protein 1%2C transcript variant X1
108005227	152	194	204	83	114	88	1.03824	9.88e-08	2.52e-07	protein MEF2BNB homolog
108018453	130	150	124	67	70	64	1.0823	1.06e-07	2.69e-07	-
108014403	169	159	156	97	86	65	1.04376	1.1e-07	2.79e-07	probable leucine--tRNA ligase%2C mitochondrial
108008013	20	47	41	7	3	4	3.0229	1.22e-07	3.1e-07	alkaline phosphatase-like
108010855	85	84	89	31	38	34	1.40777	1.23e-07	3.11e-07	39S ribosomal protein L32%2C mitochondrial
108007099	133	144	145	66	85	61	1.07938	1.31e-07	3.31e-07	ubiquitin carboxyl-terminal hydrolase 5-like
108005005	84	113	80	26	53	18	1.60696	1.35e-07	3.4e-07	leucine-rich repeat-containing protein 15-like
108016133	90	121	72	31	50	29	1.44049	1.51e-07	3.8e-07	serine protease easter-like
108006613	87	97	91	48	31	27	1.44982	1.52e-07	3.82e-07	U3 small nucleolar ribonucleoprotein protein IMP4-like
108006667	98	169	93	49	62	36	1.3658	1.52e-07	3.83e-07	nuclear migration protein nudC-like
108017313	98	105	90	29	52	42	1.33445	1.54e-07	3.88e-07	tRNA dimethylallyltransferase%2C mitochondrial
108005817	32	32	39	2	0	0	5.77085	1.57e-07	3.95e-07	pupal cuticle protein Edg-78E
108021401	29	36	31	0	1	0	6.55668	1.63e-07	4.1e-07	protein trunk
108006696	71	70	82	15	32	29	1.64377	1.71e-07	4.29e-07	zinc finger protein 501-like
108009010	119	121	125	62	51	58	1.16964	1.74e-07	4.36e-07	ribonuclease Z%2C mitochondrial
108015920	128	148	104	57	55	67	1.15157	1.8e-07	4.5e-07	uncharacterized protein DDB_G0271670-like
108006695	55	38	45	10	14	9	2.15121	1.85e-07	4.62e-07	protein Exd1 homolog
108018887	37	25	33	0	0	1	6.5489	1.85e-07	4.62e-07	follicle cell protein 3C-1
108008585	150	126	125	76	69	44	1.16583	2.14e-07	5.34e-07	UDP-glucuronosyltransferase%2C transcript variant X1
108008563	59	68	64	24	24	15	1.68306	2.2e-07	5.47e-07	uncharacterized LOC108008563
108008435	117	108	108	52	54	50	1.17256	2.21e-07	5.5e-07	glutathione S-transferase theta-1
108016325	102	76	113	36	46	36	1.39596	2.3e-07	5.72e-07	histone H3-like
108012699	78	84	68	33	32	22	1.47909	2.35e-07	5.82e-07	uncharacterized LOC108012699
108016340	65	110	92	39	33	29	1.47941	2.41e-07	5.97e-07	tRNA (uracil-5-)-methyltransferase homolog A-like
108015880	19	10	29	0	0	0	6.82344	2.49e-07	6.17e-07	uncharacterized LOC108015880
108005914	75	74	85	26	39	23	1.50427	2.55e-07	6.3e-07	uncharacterized protein F13E9.13%2C mitochondrial
108015586	29	39	31	6	3	6	2.78922	2.55e-07	6.3e-07	surfeit locus protein 6 homolog
108012577	139	165	119	66	87	63	1.04666	2.64e-07	6.52e-07	uncharacterized LOC108012577
108019485	24	35	28	1	6	2	3.36492	2.68e-07	6.61e-07	cytochrome P450 315a1%2C mitochondrial%2C transcript variant X2
108016316	26	31	39	0	0	2	5.6705	3.12e-07	7.67e-07	histone H4-like
108015179	31	28	29	1	0	0	6.43405	3.13e-07	7.71e-07	lysosomal aspartic protease
108015879	27	23	8	0	0	0	6.76498	3.21e-07	7.89e-07	leucine-rich repeat extensin-like protein 1
108011380	31	41	24	8	2	2	3.05719	3.22e-07	7.92e-07	uncharacterized LOC108011380
108006140	145	138	235	82	90	66	1.22602	3.3e-07	8.11e-07	deoxynucleotidyltransferase terminal-interacting protein 2
108020533	93	89	74	38	36	32	1.34538	3.36e-07	8.24e-07	oocyte zinc finger protein XlCOF6-like
108018164	915	1702	1058	524	596	437	1.31224	3.45e-07	8.47e-07	immune-induced peptide 2
108020124	52	73	52	25	12	14	1.85822	3.56e-07	8.71e-07	N-sulphoglucosamine sulphohydrolase-like
108016268	118	102	103	53	59	32	1.25135	3.84e-07	9.39e-07	uncharacterized LOC108016268
108013307	78	105	102	46	36	37	1.33741	4.32e-07	1.05e-06	ataxin-2 homolog
108019964	26	21	30	2	0	2	4.34698	4.41e-07	1.07e-06	uncharacterized LOC108019964
108016780	119	134	130	60	70	64	1.06209	4.44e-07	1.08e-06	mediator of RNA polymerase II transcription subunit 18
108009088	139	141	80	64	49	44	1.25696	4.64e-07	1.13e-06	microfibril-associated glycoprotein 4
108021395	69	81	68	28	30	26	1.45259	4.66e-07	1.13e-06	tRNA-dihydrouridine(47) synthase [NAD(P)(+)]-like
108013903	35	37	31	4	8	7	2.51781	4.76e-07	1.16e-06	tctex1 domain-containing protein 2%2C transcript variant X2
108021367	131	143	132	52	95	49	1.14417	4.92e-07	1.19e-06	polycomb protein esc
108018971	92	98	104	46	50	35	1.25224	4.93e-07	1.19e-06	uncharacterized LOC108018971%2C transcript variant X2
108007500	32	23	29	2	4	4	3.15644	5.05e-07	1.22e-06	protein arginine N-methyltransferase 1-like
novel.231	24	37	23	0	0	1	6.35511	5.11e-07	1.24e-06	-
108005966	112	94	149	51	54	52	1.27022	5.17e-07	1.25e-06	O-glucosyltransferase rumi%2C transcript variant X2
108013180	22	29	33	1	6	2	3.32637	5.17e-07	1.25e-06	O-acetyl-ADP-ribose deacetylase 1
108008708	95	98	74	39	34	40	1.30748	5.25e-07	1.27e-06	luciferin 4-monooxygenase
108015042	26	34	29	1	0	1	5.54925	5.54e-07	1.34e-06	hornerin
108016665	22	13	16	0	0	0	6.60908	5.57e-07	1.34e-06	integumentary mucin C.1
108008997	18	33	25	2	1	1	4.32214	5.67e-07	1.37e-06	uncharacterized LOC108008997
108010098	50	60	58	19	12	20	1.79046	5.72e-07	1.38e-06	DNA polymerase epsilon subunit 4
108011266	77	111	120	45	45	42	1.30782	5.75e-07	1.39e-06	39S ribosomal protein L20%2C mitochondrial-like
108005922	147	145	100	58	52	75	1.1433	6.32e-07	1.52e-06	zinc finger protein 271-like
108007119	743	1014	1161	400	514	315	1.35044	6.45e-07	1.55e-06	drosomycin
108006843	98	99	106	39	45	53	1.22428	7.03e-07	1.68e-06	fibroin heavy chain
108010624	47	65	63	13	24	19	1.73236	7.31e-07	1.75e-06	ATP-dependent DNA helicase 2 subunit 1-like
108018314	42	62	59	18	12	18	1.83701	7.48e-07	1.79e-06	heterogeneous nuclear ribonucleoprotein A3 homolog 2-like
108008434	128	124	120	61	66	64	1.03949	7.56e-07	1.8e-06	probable elongator complex protein 2
108014155	77	86	77	36	34	30	1.33987	7.87e-07	1.87e-06	uncharacterized LOC108014155
108015565	98	89	112	36	60	34	1.30016	8.05e-07	1.91e-06	rRNA methyltransferase 2%2C mitochondrial
108005947	40	46	36	9	10	11	2.09617	8.42e-07	2e-06	O-glucosyltransferase rumi-like
108011727	85	78	102	26	44	39	1.37428	8.74e-07	2.07e-06	YEATS domain-containing protein 4
108018685	130	127	116	69	65	58	1.03398	9.15e-07	2.16e-06	DNA-directed RNA polymerase III subunit RPC3%2C transcript variant X1
108006765	21	21	8	0	0	0	6.55339	9.2e-07	2.18e-06	beta-mannosyltransferase 4
novel.374	129	138	104	63	65	62	1.03664	9.33e-07	2.21e-06	-
108016292	90	75	57	19	41	20	1.55862	9.35e-07	2.21e-06	trichohyalin
108004967	70	47	33	11	18	11	1.98167	9.48e-07	2.24e-06	SAM and SH3 domain-containing protein 3-like
108005669	119	128	92	53	56	57	1.09935	9.84e-07	2.32e-06	U3 small nucleolar RNA-associated protein 14 homolog C-like
108011752	87	121	109	36	55	53	1.22046	1.03e-06	2.42e-06	uncharacterized LOC108011752
108014762	87	61	75	28	25	32	1.46808	1.07e-06	2.52e-06	protein C12orf4 homolog%2C transcript variant X2
novel.302	120	141	108	47	73	65	1.07314	1.11e-06	2.6e-06	-
108016465	48	53	40	19	8	10	1.99241	1.12e-06	2.61e-06	cecropin-A2-like
108012689	27	30	25	0	1	1	5.43544	1.11e-06	2.61e-06	lysozyme P-like
108008661	29	19	23	2	2	1	3.91192	1.14e-06	2.67e-06	origin recognition complex subunit 4
108018424	16	15	15	0	0	0	6.45925	1.16e-06	2.72e-06	uncharacterized LOC108018424
108007635	49	47	41	11	17	11	1.89496	1.17e-06	2.74e-06	uncharacterized LOC108007635%2C transcript variant X1
novel.13	13	16	17	0	0	0	6.46425	1.18e-06	2.76e-06	-
108015690	118	97	104	50	64	34	1.19743	1.28e-06	2.97e-06	uncharacterized LOC108015690%2C transcript variant X1
novel.806	56	72	63	19	23	27	1.54465	1.28e-06	2.98e-06	-
108012155	17	10	19	0	0	0	6.47492	1.31e-06	3.05e-06	uncharacterized LOC108012155
108014877	94	108	79	42	43	44	1.19317	1.43e-06	3.33e-06	uncharacterized LOC108014877
108019999	97	108	105	44	59	47	1.13135	1.46e-06	3.39e-06	coiled-coil domain-containing protein 22 homolog
108006718	1385	1095	1456	458	798	586	1.19786	1.49e-06	3.46e-06	10 kDa heat shock protein%2C mitochondrial-like
108014657	52	70	56	16	23	23	1.5983	1.52e-06	3.51e-06	uncharacterized LOC108014657
108005144	53	88	52	25	22	20	1.5923	1.54e-06	3.57e-06	uncharacterized protein DDB_G0288805-like
108004884	67	48	49	14	26	11	1.77714	1.55e-06	3.59e-06	protein arginine N-methyltransferase 3-like
108009287	103	148	115	59	63	62	1.06613	1.58e-06	3.65e-06	probable asparagine--tRNA ligase%2C mitochondrial
108007403	48	47	35	8	18	8	2.02052	1.6e-06	3.7e-06	uncharacterized LOC108007403
108013560	51	94	64	20	27	28	1.55118	1.63e-06	3.76e-06	uncharacterized LOC108013560
108014485	108	112	108	56	62	46	1.08212	1.66e-06	3.83e-06	serine/threonine-protein kinase RIO1-like
108018058	81	90	86	32	36	44	1.2741	1.68e-06	3.88e-06	ribonuclease P protein subunit p25-like protein%2C transcript variant X1
108011269	72	67	65	27	27	27	1.40921	1.87e-06	4.31e-06	methionine--tRNA ligase%2C mitochondrial-like
108005636	71	52	51	16	29	12	1.70148	1.88e-06	4.33e-06	probable phosphomevalonate kinase
108018704	77	75	51	25	27	26	1.44803	1.9e-06	4.37e-06	gastrula zinc finger protein XlCGF57.1-like
108014811	125	121	100	49	57	67	1.07081	2.04e-06	4.68e-06	uncharacterized LOC108014811
108020194	24	24	20	0	0	1	6.05617	2.2e-06	5.03e-06	pollen-specific leucine-rich repeat extensin-like protein 3
108016113	48	48	49	16	17	13	1.73887	2.34e-06	5.33e-06	tyrosine-protein phosphatase non-receptor type 23-like
novel.469	55	57	50	16	20	20	1.60895	2.4e-06	5.47e-06	PF00078:Reverse transcriptase (RNA-dependent DNA polymerase)
108015607	44	42	35	9	10	13	1.98945	2.43e-06	5.54e-06	solute carrier family 22 member 13
108015514	117	101	71	42	50	41	1.19065	2.5e-06	5.69e-06	sodium-independent sulfate anion transporter
108007607	119	140	103	66	68	55	1.01098	2.53e-06	5.75e-06	serendipity locus protein H-1
108014466	53	58	57	21	14	22	1.63019	2.55e-06	5.8e-06	pentatricopeptide repeat-containing protein 1%2C mitochondrial
108021071	49	35	27	5	11	9	2.22593	2.6e-06	5.91e-06	zinc carboxypeptidase
108020632	79	96	63	23	42	34	1.34095	2.74e-06	6.22e-06	RWD domain-containing protein 1
108009563	120	113	107	50	63	62	1.03615	2.78e-06	6.31e-06	coiled-coil domain-containing protein 94
108014583	70	85	73	38	34	23	1.34166	2.82e-06	6.39e-06	DNA replication licensing factor REC
108012498	37	39	46	12	12	9	1.97384	2.82e-06	6.4e-06	chymotrypsin BI
108007898	64	39	45	17	18	9	1.83514	2.87e-06	6.51e-06	protein takeout
108013865	121	115	130	55	78	58	1.02744	2.93e-06	6.64e-06	E3 ubiquitin-protein ligase RING1
108016499	27	15	24	1	0	0	6.02694	2.99e-06	6.76e-06	histone H2A-like
108018666	35	36	34	7	9	9	2.14933	3.13e-06	7.07e-06	proline-rich protein 4%2C transcript variant X2
108008868	101	157	203	77	85	54	1.19551	3.15e-06	7.11e-06	DNA-directed RNA polymerases I%2C II%2C and III subunit RPABC4
108011477	33	44	29	8	9	8	2.15469	3.41e-06	7.69e-06	protein abnormal spindle-like
108019426	107	120	74	60	39	32	1.2619	3.43e-06	7.73e-06	zinc finger HIT domain-containing protein 2
108011444	13	12	15	0	0	0	6.26504	3.54e-06	7.96e-06	cytochrome P450 307a1
108005936	87	90	111	44	41	48	1.19709	3.55e-06	7.99e-06	checkpoint protein HUS1%2C transcript variant X1
108010229	29	70	27	9	8	11	2.2197	3.56e-06	7.99e-06	ATP-dependent RNA helicase DDX24
108005652	15	22	6	0	0	0	6.32931	3.59e-06	8.07e-06	uncharacterized LOC108005652
108005946	154	129	99	54	75	69	1.0209	3.63e-06	8.15e-06	-
108012544	80	90	75	25	40	42	1.27175	3.78e-06	8.48e-06	uncharacterized LOC108012544
108011997	66	79	85	36	27	33	1.33786	4.03e-06	9.01e-06	esterase CG5412
108007943	133	124	98	52	70	64	1.00697	4.12e-06	9.21e-06	gastrula zinc finger protein XlCGF64.1
108010337	97	86	105	40	52	46	1.1486	4.18e-06	9.32e-06	uncharacterized LOC108010337
108017320	137	163	98	79	67	60	1.01397	4.2e-06	9.36e-06	proline-rich antigen homolog
108015635	44	136	75	26	23	36	1.64128	4.71e-06	1.05e-05	transcription factor Sox-1-like
108009670	119	80	114	37	56	53	1.18981	4.82e-06	1.07e-05	neuropeptide-like 4
108015712	13	26	28	0	1	4	3.82571	5.12e-06	1.13e-05	uncharacterized LOC108015712
novel.631	21	24	39	5	6	3	2.69009	5.13e-06	1.14e-05	-
108007596	20	26	22	2	4	2	3.17245	5.2e-06	1.15e-05	uncharacterized LOC108007596
108014578	64	68	50	22	26	23	1.43081	5.32e-06	1.18e-05	uncharacterized LOC108014578
108008672	118	104	97	43	61	58	1.05601	5.38e-06	1.19e-05	probable palmitoyltransferase ZDHHC24
108012465	96	113	129	58	65	48	1.07256	5.44e-06	1.2e-05	M-phase-specific PLK1-interacting protein
108014349	118	142	101	50	75	65	1.00127	5.53e-06	1.22e-05	protein dispatched-like
108008950	117	99	81	41	55	50	1.09909	5.96e-06	1.31e-05	cytochrome P450 6a22
108011668	28	48	23	7	10	3	2.38147	6.09e-06	1.34e-05	probable dimethyladenosine transferase
108015696	46	52	42	10	17	18	1.71334	6.28e-06	1.38e-05	uncharacterized LOC108015696
108011489	126	111	116	72	58	55	1.0086	6.35e-06	1.4e-05	peptidyl-prolyl cis-trans isomerase-like 4
108008312	55	60	54	25	21	18	1.47697	7.48e-06	1.64e-05	gastrulation defective protein 1 homolog
108016343	73	134	58	32	47	28	1.37682	7.73e-06	1.69e-05	tRNA (uracil-5-)-methyltransferase homolog A-like
108008739	31	31	33	9	8	5	2.19439	8.2e-06	1.79e-05	pro-resilin%2C transcript variant X2
108005992	67	41	64	17	25	20	1.56515	8.32e-06	1.81e-05	uncharacterized LOC108005992%2C transcript variant X1
108006024	84	53	65	19	34	27	1.4241	8.38e-06	1.82e-05	ATP-dependent DNA helicase 2 subunit 1-like
108015726	57	80	37	21	19	21	1.56842	8.55e-06	1.86e-05	cyclin-C
novel.643	21	21	22	2	0	0	5.07722	8.65e-06	1.88e-05	PF02171:Piwi domain
108009994	95	67	74	29	28	43	1.30952	8.76e-06	1.9e-05	uncharacterized LOC108009994
108013461	102	156	99	64	60	60	1.02274	9.24e-06	2e-05	probable serine hydrolase
108016055	75	63	78	38	29	25	1.31347	1.05e-05	2.26e-05	uncharacterized LOC108016055%2C transcript variant X1
novel.144	7	9	20	0	0	0	6.13972	1.06e-05	2.28e-05	-
108014937	62	56	58	16	30	23	1.43812	1.1e-05	2.37e-05	nose resistant to fluoxetine protein 6
108020901	86	92	73	35	45	41	1.128	1.12e-05	2.41e-05	WD repeat domain-containing protein 83
108009078	96	87	100	37	66	28	1.21261	1.14e-05	2.45e-05	ZZ-type zinc finger-containing protein 3
108005075	18	18	21	2	1	1	3.91586	1.14e-05	2.46e-05	chromatin accessibility complex protein 1-like
108020547	34	37	39	6	11	13	1.95719	1.18e-05	2.53e-05	dual specificity protein kinase TTK-like
108011122	40	35	18	5	5	9	2.3441	1.18e-05	2.53e-05	keratin%2C type I cytoskeletal 9
108021305	60	111	102	41	43	39	1.2329	1.24e-05	2.66e-05	uncharacterized LOC108021305
108004918	68	116	72	34	49	32	1.23176	1.24e-05	2.66e-05	zinc finger protein OZF
108014610	46	41	66	16	25	9	1.72484	1.36e-05	2.9e-05	uncharacterized LOC108014610%2C transcript variant X1
108008696	67	86	90	40	41	32	1.19006	1.42e-05	3.04e-05	tRNA-dihydrouridine(20a/20b) synthase [NAD(P)+]-like
108006470	39	30	39	10	14	5	1.99442	1.47e-05	3.13e-05	-
108020723	40	43	41	16	4	14	1.9254	1.51e-05	3.23e-05	protein Gemin2
108014781	44	63	58	17	24	22	1.47191	1.58e-05	3.36e-05	uncharacterized LOC108014781
108017944	74	98	68	33	48	31	1.17869	1.62e-05	3.44e-05	serine/threonine-protein kinase prpf4B
108016509	48	51	55	15	23	20	1.49532	1.78e-05	3.78e-05	sphingomyelin phosphodiesterase 4-like
108011616	21	16	21	0	2	0	4.9582	1.95e-05	4.12e-05	uncharacterized LOC108011616
108006692	56	50	46	17	26	14	1.50127	2.06e-05	4.35e-05	protein Exd1 homolog
108016088	73	91	85	46	43	31	1.13443	2.16e-05	4.54e-05	probable arginine--tRNA ligase%2C mitochondrial
108021508	118	87	85	49	59	40	1.05191	2.23e-05	4.7e-05	DNA-binding protein D-ETS-6%2C transcript variant X1
108010731	153	148	104	42	100	69	1.02326	2.26e-05	4.75e-05	DTW domain-containing protein 1
108007888	48	45	32	8	8	20	1.85118	2.28e-05	4.79e-05	uncharacterized LOC108007888
108014592	82	91	95	41	39	52	1.09748	2.36e-05	4.94e-05	alkaline phosphatase-like
108005104	34	30	21	8	6	5	2.22838	2.4e-05	5.04e-05	cuticle protein 2
108013311	90	89	88	40	46	50	1.05071	2.41e-05	5.06e-05	uncharacterized LOC108013311
108009558	59	64	50	16	32	22	1.38816	2.41e-05	5.06e-05	tRNA (cytosine(38)-C(5))-methyltransferase
108016529	10	11	10	0	0	0	5.88839	2.46e-05	5.15e-05	fibrinogen-like protein A
108013008	169	165	172	0	8	0	6.15817	2.49e-05	5.21e-05	trypsin delta/gamma-like
108019195	48	62	38	11	29	7	1.74932	2.58e-05	5.4e-05	regulator of Ty1 transposition protein 10
108018604	39	38	27	9	15	3	2.03376	2.64e-05	5.52e-05	trimethylguanosine synthase
108011478	51	47	42	15	16	20	1.52878	2.76e-05	5.75e-05	protein abnormal spindle-like
108004874	53	64	49	20	25	23	1.36238	2.81e-05	5.84e-05	MAU2 chromatid cohesion factor homolog
108019367	31	30	35	10	11	4	2.03432	2.82e-05	5.88e-05	cuticle protein 70%2C isoforms A and B
108014156	52	66	53	23	29	19	1.34911	2.91e-05	6.05e-05	cell wall protein DAN4
novel.478	68	51	53	21	24	26	1.35286	3.11e-05	6.45e-05	PF10545:Alcohol dehydrogenase transcription factor Myb/SANT-like
108007663	7	12	11	0	0	0	5.84535	3.33e-05	6.89e-05	uncharacterized LOC108007663
108007156	69	64	58	30	31	25	1.2286	3.45e-05	7.13e-05	tRNA (guanine(37)-N1)-methyltransferase%2C transcript variant X3
novel.610	57	45	40	18	18	17	1.49509	3.49e-05	7.21e-05	-
108016092	96	75	58	37	32	37	1.17627	3.53e-05	7.28e-05	transcription termination factor 2-like
108012889	37	26	63	11	18	8	1.88947	4.09e-05	8.4e-05	uncharacterized LOC108012889
108013944	14	11	28	0	2	2	3.84463	4.16e-05	8.54e-05	uncharacterized LOC108013944
108017760	50	60	55	31	14	18	1.45644	4.54e-05	9.28e-05	protein late bloomer%2C transcript variant X1
108018467	16	16	19	1	0	1	4.75146	4.54e-05	9.28e-05	protein timeless homolog
108006194	56	73	59	18	30	33	1.29104	4.55e-05	9.3e-05	probable deoxycytidylate deaminase
108014943	15	15	19	2	1	0	4.11943	4.89e-05	9.97e-05	ctenidin-1
108018533	36	39	22	9	9	9	1.90809	4.92e-05	0.000100458	uncharacterized LOC108018533
108012428	89	101	86	50	61	33	1.0232	4.98e-05	0.000101571	zinc finger protein 14
108009946	23	24	33	5	10	3	2.25996	5.26e-05	0.000107199	U7 snRNA-associated Sm-like protein LSm11
108021019	22	30	19	2	6	6	2.41535	5.79e-05	0.000117448	lysosomal aspartic protease-like
novel.518	27	31	26	11	4	5	2.13616	5.8e-05	0.000117664	-
108016506	72	62	49	17	34	28	1.2905	6.03e-05	0.000122202	intron-binding protein aquarius-like
108015831	77	76	73	27	42	42	1.10605	6.14e-05	0.00012422	zinc carboxypeptidase
108017463	21	25	25	6	6	3	2.32912	6.27e-05	0.000126735	uncharacterized LOC108017463
108014469	80	82	93	28	62	35	1.12892	6.54e-05	0.000132113	uncharacterized LOC108014469
108004821	75	67	79	22	48	34	1.18253	6.69e-05	0.000135001	SET and MYND domain-containing protein 5-like
108007228	60	39	52	17	22	21	1.41642	6.77e-05	0.000136558	uncharacterized LOC108007228
108014710	50	56	42	16	25	19	1.3807	6.87e-05	0.000138441	U6 snRNA phosphodiesterase%2C transcript variant X1
108005222	50	69	85	29	34	29	1.24123	6.95e-05	0.00013997	zinc finger protein 271
108015717	43	32	22	13	2	8	2.12018	6.96e-05	0.000140172	nuclear pore complex protein Nup93-like
108020287	25	16	17	0	4	4	2.94229	7.25e-05	0.000145793	retinol dehydrogenase 13
108004993	7	6	14	0	0	0	5.72021	7.31e-05	0.000147033	uncharacterized LOC108004993
108008970	22	22	7	0	1	1	4.72616	7.36e-05	0.000147818	uncharacterized LOC108008970
108005127	65	72	71	27	39	35	1.12549	7.57e-05	0.000151905	DNA-directed RNA polymerase III subunit RPC9
novel.813	18	15	32	4	2	5	2.65577	7.61e-05	0.000152827	-
novel.147	43	59	36	18	19	16	1.44942	7.87e-05	0.000157681	-
108006521	15	10	15	1	0	0	5.30496	8.22e-05	0.000164369	mucin-5AC
108006805	91	72	105	45	48	46	1.03587	8.31e-05	0.000166037	anaphase-promoting complex subunit 5-like
108014151	18	101	18	2	0	0	6.10667	8.37e-05	0.000167284	pickpocket protein 28-like
108006815	65	73	31	26	22	18	1.41238	8.44e-05	0.000168555	probable tRNA(His) guanylyltransferase
108017236	26	21	28	5	6	7	2.144	9.42e-05	0.000187315	oocyte zinc finger protein XlCOF28-like
108017875	57	55	50	23	28	21	1.25028	0.000101023	0.000200368	cathepsin L1-like
108004931	84	53	79	35	34	34	1.15321	0.000105526	0.000209002	probable ATP-dependent RNA helicase DDX55 homolog
108015751	82	102	57	46	36	37	1.07796	0.000106361	0.00021058	probable N6-adenosine-methyltransferase MT-A70-like protein
108015994	10	19	17	1	1	2	3.60128	0.000114183	0.000225587	uncharacterized LOC108015994
108006659	53	61	54	27	32	14	1.28985	0.000114495	0.000226123	E3 ubiquitin-protein ligase RING1-like
108006367	41	43	41	15	22	10	1.5015	0.000115349	0.000227702	uncharacterized LOC108006367
108006714	3	8	15	0	0	0	5.67125	0.00012183	0.000239929	10 kDa heat shock protein%2C mitochondrial-like
108013675	37	25	24	10	8	6	1.91555	0.000129076	0.00025393	uncharacterized LOC108013675
108014494	42	51	41	20	19	15	1.38684	0.000132744	0.000260839	PCI domain-containing protein 2 homolog
108021405	94	91	62	50	45	33	1.0178	0.000140203	0.000274915	acyl-CoA synthetase family member 4 homolog%2C transcript variant X1
108005979	56	60	47	27	18	26	1.26274	0.000140489	0.000275444	chorion peroxidase
108009944	90	104	76	60	33	45	1.02786	0.000141658	0.000277571	zinc finger protein 62 homolog
108012774	7	8	9	0	0	0	5.52687	0.000144987	0.000283896	pupal cuticle protein C1B-like
108011811	36	37	26	14	5	11	1.77646	0.000156066	0.000304511	uncharacterized LOC108011811
novel.396	21	19	10	0	5	0	3.41779	0.000158022	0.000308047	-
108008180	16	28	33	3	11	4	2.21023	0.000158664	0.000309191	accessory gland protein Acp29AB-like
108019535	538	569	624	258	411	185	1.12766	0.000163297	0.000318035	uncharacterized LOC108019535%2C transcript variant X1
108005506	31	37	9	4	8	4	2.32475	0.000166599	0.000324314	uncharacterized LOC108005506
108006637	14	24	11	2	3	1	3.09917	0.00016759	0.000326129	proline-rich extensin-like protein EPR1
108017153	49	65	31	21	21	16	1.38452	0.000169542	0.000329813	modifier of mdg4-like
108018972	98	91	70	38	66	32	1.01594	0.000174269	0.000338692	zinc finger protein 660
108012059	46	46	28	14	15	16	1.47916	0.000186031	0.000361007	ATP-dependent RNA helicase DDX24-like
108015577	36	42	26	7	14	14	1.64158	0.000193427	0.000374664	uncharacterized LOC108015577
108020852	11	15	16	2	0	0	4.47089	0.000196867	0.000380798	hepatoma-derived growth factor-like
108008932	34	44	57	18	18	18	1.41151	0.000204851	0.000395508	uncharacterized LOC108008932
108008331	61	79	64	35	35	34	1.04621	0.000206543	0.000398637	oral cancer-overexpressed protein 1 homolog
108005216	72	107	81	57	48	31	1.01092	0.000210314	0.000405682	uncharacterized LOC108005216
108016026	46	48	63	26	21	22	1.271	0.000211909	0.000408618	probable small nuclear ribonucleoprotein Sm D2
108018985	67	58	54	23	38	25	1.14273	0.000213818	0.000412108	diphosphomevalonate decarboxylase
novel.241	60	71	41	19	30	29	1.20879	0.000218797	0.000421171	-
108017185	17	17	23	5	3	3	2.45934	0.000221979	0.00042705	esterase FE4-like
108011876	16	13	12	2	0	0	4.42589	0.000232527	0.000446725	uncharacterized LOC108011876
108010307	66	39	50	19	18	28	1.32658	0.000235286	0.000451403	methyltransferase-like protein 16 homolog
108011460	15	17	9	1	1	0	4.42548	0.000238751	0.000457683	uncharacterized LOC108011460%2C transcript variant X2
108014245	20	38	31	7	9	11	1.79723	0.000251283	0.000480715	larval cuticle protein A2B
108013583	15	15	14	3	2	0	3.22023	0.0002526	0.000483014	larval cuticle protein 8-like
108005957	32	41	22	12	4	12	1.80703	0.000253786	0.000485115	mitochondrial ribosome-associated GTPase 1-like
108014788	60	53	35	19	17	26	1.31381	0.000255827	0.000488905	probable phosphoserine aminotransferase
108008390	5	22	19	3	0	1	3.59353	0.000259066	0.000494699	lipopolysaccharide-induced tumor necrosis factor-alpha factor-like
108016759	22	22	18	3	7	4	2.23127	0.000264542	0.000504638	broad-complex core protein isoforms 1/2/3/4/5%2C transcript variant X1
108007812	29	15	25	6	6	5	2.10937	0.000272908	0.000519943	uncharacterized LOC108007812
novel.472	24	29	13	4	7	4	2.20541	0.000273949	0.000521748	-
108012074	43	21	19	1	9	10	2.12856	0.000282815	0.000537715	uncharacterized LOC108012074
108009574	14	17	20	0	5	3	2.7766	0.000284099	0.000540033	integumentary mucin C.1
108020617	91	87	67	39	63	26	1.02492	0.000294299	0.000558661	pro-resilin
108012731	24	14	30	5	4	7	2.17736	0.000294366	0.000558725	uncharacterized LOC108012731
108005577	65	52	51	22	35	23	1.15591	0.000298215	0.000565516	zinc finger protein 525-like%2C transcript variant X4
108008910	16	31	31	7	5	9	1.96917	0.000302739	0.000573121	uncharacterized LOC108008910
108012975	30	40	40	14	14	14	1.46999	0.000317988	0.000600763	uncharacterized LOC108012975
108011488	61	63	55	31	30	29	1.0664	0.000336211	0.000633688	ribosome biogenesis protein TSR3 homolog
108010478	12	3	7	0	0	0	5.40112	0.000343371	0.000646746	uncharacterized LOC108010478
108016384	44	38	28	7	21	12	1.54492	0.000366096	0.000687689	protein O-mannosyltransferase 1
108021370	54	58	75	37	34	18	1.16558	0.000368441	0.000691862	uncharacterized LOC108021370
108012131	56	47	44	15	30	21	1.24105	0.000368429	0.000691862	vacuolar protein sorting-associated protein 33B
108008961	11	11	9	0	0	1	4.92235	0.000380379	0.000713237	uncharacterized LOC108008961
108020757	29	54	31	14	14	15	1.47155	0.000396782	0.00074243	protein Gemin2-like
108015688	28	38	35	15	13	9	1.52986	0.000404344	0.000755969	translation initiation factor IF-2%2C mitochondrial
108018248	57	74	49	27	36	27	1.07478	0.000404423	0.000756033	uncharacterized LOC108018248%2C transcript variant X1
novel.560	12	11	14	0	2	0	4.31656	0.0004368	0.000814101	-
108017023	65	75	56	29	28	42	1.04958	0.00043761	0.000815428	venom acid phosphatase Acph-1-like
108006446	18	23	14	2	3	6	2.38219	0.000440912	0.000821307	sterile alpha motif domain-containing protein 5
108006528	5	14	3	0	0	0	5.3573	0.000443222	0.000825242	mucin-2
108014474	13	25	20	4	6	3	2.2444	0.000487858	0.00090382	flap endonuclease GEN-like
108015781	5	4	11	0	0	0	5.29223	0.000515011	0.000951911	uncharacterized LOC108015781
108006248	20	40	37	10	7	15	1.66982	0.000516216	0.000953927	uncharacterized LOC108006248%2C transcript variant X1
108008340	41	60	41	16	28	20	1.22931	0.000530758	0.000979825	tryptase
108020843	10	6	4	0	0	0	5.24163	0.000565007	0.00104121	hepatoma-derived growth factor-like
novel.740	14	17	17	2	6	0	2.69533	0.000572167	0.00105359	-
108008959	6	12	11	0	1	0	4.83575	0.000589578	0.00108387	uncharacterized LOC108008959%2C transcript variant X1
108005220	13	20	11	0	5	1	2.96844	0.000614646	0.00112784	uncharacterized LOC108005220
108008131	47	67	50	35	18	23	1.17229	0.000636598	0.00116735	UDP-glucuronosyltransferase 2B20-like
108005866	8	6	5	0	0	0	5.17562	0.000679992	0.00124324	trypsin alpha-like
108010689	42	46	48	12	28	21	1.24875	0.000680109	0.00124332	serine/threonine-protein kinase RIO1-like
novel.537	10	12	12	0	0	2	4.15714	0.000748958	0.00136471	-
108017412	9	1	10	0	0	0	5.29212	0.000760615	0.00138504	chymotrypsin-1-like
108015606	13	6	15	1	1	0	4.19402	0.000761505	0.00138651	solute carrier family 22 member 6
108014763	50	45	31	21	21	13	1.26825	0.000769809	0.00140041	protein C12orf4 homolog
108005806	22	33	16	4	4	11	1.94906	0.00078333	0.00142408	uncharacterized LOC108005806
108020045	16	27	7	1	6	1	2.71946	0.000789927	0.00143545	larval cuticle protein A2B
108020769	5	10	4	0	0	0	5.16073	0.00079603	0.00144528	uncharacterized LOC108020769
108009090	37	30	41	16	12	16	1.37541	0.000846074	0.00153132	uncharacterized LOC108009090
108006814	7	13	13	1	0	1	4.11975	0.000876894	0.00158385	putative ATP-dependent RNA helicase SoYb
108020519	52	52	53	28	28	24	1.05315	0.000905934	0.00163436	uncharacterized LOC108020519%2C transcript variant X1
108010507	7	18	10	2	1	0	3.61339	0.000906385	0.00163499	uncharacterized LOC108010507
108013245	17	12	5	0	1	1	4.14667	0.000934523	0.00168303	uncharacterized LOC108013245
108020149	14	18	25	5	3	6	2.10859	0.00093999	0.00169233	protein argonaute-3-like
108014340	58	44	60	25	29	28	1.06858	0.000948072	0.00170633	uncharacterized LOC108014340%2C transcript variant X1
108008741	48	51	34	19	30	7	1.33756	0.000966085	0.00173744	proton-coupled folate transporter
108006204	3	6	9	0	0	0	5.1287	0.00096895	0.0017424	angiopoietin-related protein 7-like
108018469	8	22	7	0	0	3	3.65578	0.000992485	0.00178319	protein timeless homolog
108011401	43	29	39	17	15	15	1.32147	0.00100153	0.00179904	probable deoxycytidylate deaminase
108006359	51	67	49	26	34	27	1.01744	0.00101132	0.00181604	protein toll-like
108007661	6	12	8	0	1	0	4.66704	0.00108855	0.00194887	uncharacterized LOC108007661
108006073	46	67	57	27	35	27	1.01594	0.00109741	0.00196432	uncharacterized protein F21D5.5
108014117	21	8	13	2	3	2	2.67234	0.00111772	0.00199832	kinetochore protein Spc25-like
108016861	6	5	15	1	0	0	4.71261	0.00112085	0.00200349	uncharacterized LOC108016861
108012709	9	12	5	0	1	0	4.65169	0.00117009	0.00208815	pupal cuticle protein Edg-78E
novel.154	29	13	31	0	14	4	2.16157	0.00125576	0.0022346	-
108004990	7	4	6	0	0	0	5.03001	0.00125641	0.00223551	keratin%2C type I cytoskeletal 9-like
108018001	47	56	39	31	19	17	1.14866	0.00127993	0.00227518	serendipity locus protein alpha
108016041	14	7	13	2	1	1	3.17447	0.00131824	0.0023403	uncharacterized LOC108016041
108006109	63	81	35	26	38	26	1.05793	0.00133247	0.00236456	ADP-ribosylation factor-like protein 2
108019969	53	67	42	20	19	38	1.1274	0.00135725	0.00240751	translation initiation factor IF-2-like
novel.273	10	16	12	1	3	2	2.74632	0.00136253	0.00241637	-
108015097	18	14	4	2	1	1	3.21424	0.0014152	0.00250527	uncharacterized LOC108015097
108018470	18	10	7	1	3	0	3.21629	0.00146363	0.00258578	protein timeless homolog
108006729	14	5	6	0	1	0	4.61084	0.00149323	0.0026353	transcription factor castor
108006465	34	355	32	17	6	11	3.61697	0.00160249	0.00281683	protein arginine N-methyltransferase 1-B-like
108008943	43	41	38	20	18	20	1.14592	0.00164508	0.00288775	cytochrome P450 6a8
108016616	27	20	21	8	5	9	1.69554	0.00166445	0.00291991	ras guanine nucleotide exchange factor P
108004576	4	4	8	0	0	0	4.96157	0.00174429	0.00305259	vanin-like protein 2
108010685	7	11	20	3	1	2	2.75884	0.00177663	0.00310465	uncharacterized LOC108010685
108017630	30	44	53	20	18	21	1.19102	0.00181546	0.00316523	small integral membrane protein 8-like
108010007	17	11	16	5	1	3	2.36044	0.0018175	0.00316845	uncharacterized LOC108010007
108010230	33	34	15	6	11	12	1.55903	0.00195851	0.00340221	sister chromatid cohesion protein DCC1
108010552	42	52	37	18	31	15	1.11884	0.00213499	0.00369458	uncharacterized LOC108010552
108014423	34	34	38	19	17	12	1.22737	0.00217819	0.00376662	little elongation complex subunit 2-like
108020263	10	16	10	1	3	2	2.66295	0.00219024	0.00378549	uncharacterized LOC108020263
novel.81	35	20	51	21	14	4	1.55285	0.00222582	0.00384302	-
108018605	22	29	5	4	4	5	2.14322	0.00224679	0.00387642	uncharacterized LOC108018605
108008393	38	35	36	17	17	17	1.17383	0.00232483	0.00400569	lipopolysaccharide-induced tumor necrosis factor-alpha factor homolog
108012675	6	8	2	0	0	0	4.90187	0.0023405	0.00403185	larval cuticle protein 8-like
108012765	11	6	11	0	2	0	3.92447	0.00235787	0.00406052	uncharacterized LOC108012765
108014532	21	35	22	12	10	7	1.49765	0.00241134	0.00414704	solute carrier family 22 member 13-like
108010761	20	11	7	3	0	3	2.70164	0.00251905	0.00432651	lysosomal aspartic protease
108019257	18	10	9	3	0	3	2.67236	0.00257882	0.00442393	uncharacterized LOC108019257%2C transcript variant X1
108014648	11	15	24	6	1	5	2.13767	0.00258197	0.00442865	peritrophin-1
108014390	11	11	6	0	0	2	3.85476	0.00258779	0.00443818	DNA-directed RNA polymerase I subunit RPA12
108011390	27	21	20	10	7	7	1.57406	0.00267853	0.00458346	transcription factor Ouib
108005278	62	36	31	26	18	16	1.16997	0.00268327	0.0045911	glucose dehydrogenase [FAD%2C quinone]
novel.497	31	22	21	12	3	10	1.61923	0.00268851	0.00459914	-
108004939	25	30	22	9	16	2	1.60938	0.0027793	0.00474327	trypsin-4-like
108016205	8	2	5	0	0	0	4.85067	0.00289187	0.00492584	elongation of very long chain fatty acids protein 4-like
108007521	26	35	20	9	11	12	1.40475	0.00294422	0.00500939	glycoprotein-N-acetylgalactosamine 3-beta-galactosyltransferase 1
108018595	37	41	31	23	16	11	1.19525	0.00294545	0.00501099	protein AAR2 homolog
108006233	9	16	16	1	1	6	2.42348	0.00298845	0.00508	RRP15-like protein
108004891	50	57	16	15	16	21	1.28417	0.00321744	0.00544917	MAU2 chromatid cohesion factor homolog
108016528	1	6	8	0	0	0	4.86828	0.0032521	0.00550523	uncharacterized LOC108016528
108005666	11	11	6	1	2	0	3.30163	0.00336408	0.00568616	probable RNA methyltransferase CG11342
108015961	22	29	24	5	14	10	1.45853	0.00358487	0.00604163	uncharacterized LOC108015961
108010480	27	25	34	10	19	7	1.36349	0.00377957	0.00634801	tetratricopeptide repeat protein 27-like
108005252	28	29	14	8	8	10	1.50548	0.00383402	0.00643299	uncharacterized LOC108005252
108006260	16	16	30	12	4	3	1.79849	0.00390435	0.00654575	heat shock protein 67B2-like
108006011	8	17	12	2	5	0	2.50457	0.00390534	0.00654674	UDP-glucuronosyltransferase 2B10-like
108008209	19	25	22	12	8	3	1.60138	0.0039131	0.00655779	serine protease easter-like
108011356	42	53	22	12	28	13	1.21856	0.00392069	0.00656984	U3 small nucleolar RNA-associated protein 14 homolog C-like
108010890	3	2	9	0	0	0	4.79237	0.00393661	0.00659454	DNA topoisomerase 3-alpha-like
108020774	36	34	24	19	14	8	1.26715	0.00404683	0.00677037	chymotrypsin-1-like
108011434	24	30	9	5	7	8	1.70483	0.00406423	0.00679674	uncharacterized LOC108011434%2C transcript variant X1
108008706	11	21	17	9	2	1	2.09621	0.00407032	0.00680626	nose resistant to fluoxetine protein 6%2C transcript variant X1
108008837	43	33	39	18	22	18	1.07216	0.00409297	0.00683983	serine protease 48
108012655	20	28	47	8	22	9	1.41072	0.00417054	0.00696478	biogenesis of lysosome-related organelles complex 1 subunit 4
108017174	42	35	40	14	24	21	1.07438	0.00417332	0.00696874	uncharacterized LOC108017174
108011093	35	39	32	23	13	14	1.15101	0.00430469	0.00717377	nose resistant to fluoxetine protein 6-like%2C transcript variant X1
108017842	16	10	9	1	4	2	2.40877	0.0045353	0.00753629	alaserpin
108006102	13	8	12	4	1	1	2.53669	0.00468105	0.00776353	uncharacterized LOC108006102
108007929	35	42	49	24	23	19	1.01947	0.00468869	0.00777434	PR domain zinc finger protein 5-like%2C transcript variant X1
108011400	26	39	27	9	23	8	1.29673	0.00499153	0.00824933	possible lysine-specific histone demethylase 1-like
108016068	12	13	21	5	3	5	1.91042	0.00505304	0.00834686	uncharacterized LOC108016068
108006300	21	21	20	7	7	9	1.5045	0.00508409	0.00839399	serine protease gd
108016460	33	16	29	11	12	9	1.37716	0.00518804	0.00855548	uncharacterized LOC108016460
108006053	22	21	21	10	10	4	1.5019	0.00533752	0.00878899	UDP-glucuronosyltransferase 2B15-like
108017400	5	5	3	0	0	0	4.62129	0.00542577	0.0089255	chymotrypsin-1-like
108011470	34	52	27	18	22	16	1.08142	0.00548514	0.00901873	serine/arginine repetitive matrix protein 2
108013891	7	3	3	0	0	0	4.62683	0.00572036	0.00938611	uncharacterized LOC108013891
108005665	21	21	15	4	8	8	1.58433	0.0058776	0.00961862	protein vreteno-like
108014825	21	22	12	6	2	9	1.73496	0.00591006	0.0096708	uncharacterized LOC108014825
108017317	40	94	150	33	28	36	1.65163	0.00603681	0.00986951	dipeptidyl peptidase 9-like
108007489	14	25	22	5	7	10	1.5477	0.00609347	0.0099563	uncharacterized LOC108007489

## Sheet: male-biased genes
gene_id	Fmale1_count	Fmale2_count	Fmale3_count	Male1_count	Male2_count	Male3_count	FmalevsMale_log2FoldChange	FmalevsMale_pvalue	FmalevsMale_padj	gene_description
108018864	135	147	117	35934	42625	37736	-8.11052	0	0	accessory gland protein Acp36DE
108012522	616	670	697	21746	25060	17790	-4.93681	0	0	uncharacterized LOC108012522
108021711	177	155	101	20382	22707	19616	-7.10515	0	0	heterochromatin-associated protein MENT-like
108006156	107	125	140	18762	23157	15768	-7.183	0	0	uncharacterized LOC108006156
108006515	127	144	121	10689	12413	10246	-6.33193	0	0	protein Z-dependent protease inhibitor-like
108011320	243	212	227	10235	11575	9319	-5.43062	0	0	vegetative cell wall protein gp1
108019638	148	151	112	10437	11182	9630	-6.17392	0	0	cytosol aminopeptidase
108019095	117	117	92	9926	11473	9689	-6.4982	0	0	CD209 antigen-like protein C
108012503	102	131	67	7865	8142	7193	-6.20296	0	0	cytosol aminopeptidase-like
108009245	97	73	97	6886	7901	6580	-6.24097	0	0	uncharacterized LOC108009245
108005028	128	131	127	6962	7499	6466	-5.68292	0	0	uncharacterized LOC108005028
108018558	100	127	113	6627	7688	6314	-5.84329	0	0	hypodermin-A-like
108007410	94	94	92	6727	6984	6489	-6.09758	0	0	outer dense fiber protein 3-like protein 2
108020641	69	71	65	6098	6429	5685	-6.39722	0	0	uncharacterized LOC108020641
108008533	79	79	81	6188	6348	5560	-6.1658	0	0	cytosol aminopeptidase
108008494	87	94	66	5854	6117	5333	-6.05643	0	0	myosin-7B%2C transcript variant X2
108021049	111	142	125	5572	6305	5283	-5.42572	0	0	accessory gland protein Acp32CD
novel.344	74	87	74	5180	5600	4893	-5.98314	0	0	PF00085:Thioredoxin|PF04777:Erv1 / Alr family
108008693	60	77	47	4711	5290	4457	-6.22033	0	0	putative uncharacterized protein DDB_G0288537%2C transcript variant X1
108007151	70	60	60	4810	5127	4492	-6.17032	0	0	male-specific sperm protein Mst84Dd-like%2C transcript variant X5
novel.629	84	103	104	4709	5533	4058	-5.53449	0	0	-
108016706	28	46	36	4660	5016	4365	-6.91975	0	0	glycine-rich cell wall structural protein 1.8-like
108019103	34	41	40	4404	5162	4462	-6.85206	0	0	uncharacterized LOC108019103
108021618	59	61	47	4507	4901	4169	-6.26899	0	0	uncharacterized LOC108021618
108019671	118	114	90	4265	4957	4126	-5.29607	0	0	venom allergen 5.01%2C transcript variant X1
108012941	47	59	37	4417	4775	4069	-6.45978	0	0	cytosol aminopeptidase
108009171	63	53	60	4331	4688	4189	-6.15262	0	0	histone-like protein 18C
108012820	116	81	85	4388	4543	4105	-5.45522	0	0	2-oxoglutarate dehydrogenase%2C mitochondrial%2C transcript variant X2
108013572	52	63	42	4411	4536	4065	-6.29949	0	0	cytosol aminopeptidase-like
108006943	100	81	57	4278	4473	3933	-5.66286	0	0	uncharacterized LOC108006943
108021568	31	33	42	3990	4484	3993	-6.79973	0	0	basic proline-rich protein-like
108008522	86	105	80	3841	4638	3598	-5.39797	0	0	trypsin iota-like
108009641	102	84	95	3936	4360	3729	-5.34028	0	0	uncharacterized LOC108009641
108004651	62	84	45	3918	4318	3639	-5.88397	0	0	uncharacterized LOC108004651%2C transcript variant X2
108020887	333	385	270	3697	3885	3419	-3.40534	0	0	uncharacterized LOC108020887
108012866	315	337	312	3479	3846	3257	-3.37751	0	0	probable RNA-binding protein orb2%2C transcript variant X3
108008905	45	61	58	3886	4020	3237	-6.0076	0	0	outer dense fiber protein 1
108012886	64	66	52	3580	4047	3441	-5.84942	0	0	histone-like protein 18C
108008716	41	47	30	3691	3925	3327	-6.45985	0	0	uncharacterized LOC108008716
108016023	38	59	42	3631	3855	3385	-6.21405	0	0	uncharacterized LOC108016023
108013633	60	71	45	3560	3818	3293	-5.8475	0	0	cytosol aminopeptidase
108019473	56	56	36	3383	3844	3355	-6.08454	0	0	serpin B3-like
108008712	40	34	43	3661	3665	3247	-6.4212	0	0	uncharacterized LOC108008712
108008104	89	95	98	3469	3819	3006	-5.10893	0	0	uncharacterized LOC108008104
108015064	31	30	37	3407	3664	3386	-6.66111	0	0	ABC transporter F family member 4
108019764	54	45	35	3466	3730	2995	-6.17198	0	0	uncharacterized LOC108019764
108019768	40	42	36	3153	3424	3082	-6.27943	0	0	uncharacterized LOC108019768
108017861	113	96	88	2940	3383	2932	-4.88435	0	0	glutathione S-transferase 1-like
108009181	43	58	44	3158	3259	2925	-5.93515	0	0	heterogeneous nuclear ribonucleoprotein L%2C transcript variant X1
108011272	50	38	50	3034	3335	2766	-5.969	0	0	uncharacterized LOC108011272
108005026	50	35	30	3136	2994	2761	-6.20042	0	0	uncharacterized LOC108005026
108011224	42	60	48	3012	3115	2700	-5.8032	0	0	uncharacterized LOC108011224
108008855	43	44	46	2553	3359	2691	-5.93266	0	0	uncharacterized LOC108008855
novel.45	43	43	50	2772	3176	2570	-5.88815	0	0	PF00014:Kunitz/Bovine pancreatic trypsin inhibitor domain
108008555	39	27	19	2830	3081	2618	-6.57304	0	0	cytosol aminopeptidase
108021710	34	34	38	2650	3140	2659	-6.23709	0	0	serpin B3-like
108017388	53	69	46	2597	3119	2630	-5.55735	0	0	uncharacterized LOC108017388%2C transcript variant X2
108017220	75	51	40	2844	2896	2428	-5.54651	0	0	uncharacterized LOC108017220
108021277	42	43	46	2664	3056	2412	-5.8752	0	0	voltage-dependent anion-selective channel
108013165	54	46	35	2561	3031	2513	-5.83003	0	0	protein PIH1D3
108013621	28	44	23	2687	2878	2491	-6.33155	0	0	uncharacterized LOC108013621
108013099	80	55	48	2689	2779	2493	-5.36911	0	0	uncharacterized LOC108013099
108019674	41	37	42	2592	2874	2503	-5.97538	0	0	uncharacterized LOC108019674
108014841	51	33	26	2529	2696	2559	-6.07202	0	0	DBF4-type zinc finger-containing protein 2 homolog%2C transcript variant X2
108007170	41	56	31	2490	2554	2373	-5.78488	0	0	male-specific sperm protein Mst84Dd-like%2C transcript variant X2
108016736	57	41	26	2308	2477	2242	-5.75148	0	0	uncharacterized LOC108016736
108012308	45	33	45	2312	2494	2200	-5.75383	0	0	uncharacterized LOC108012308
108009827	25	24	33	2804	3023	2605	-6.60581	2.27e-306	4.8e-304	male-specific sperm protein Mst84Da
108010410	21	34	24	2776	3325	2693	-6.71938	3.16e-306	6.6e-304	uncharacterized LOC108010410
108020514	52	35	37	2191	2360	2044	-5.65627	1.13e-301	2.32e-299	uncharacterized LOC108020514
108016487	29	52	30	2355	2417	2219	-5.90423	2.67e-297	5.38e-295	uncharacterized LOC108016487%2C transcript variant X2
108005801	41	30	29	2301	2486	2113	-6.03172	4.7e-294	9.24e-292	carboxypeptidase B
108004654	32	52	30	2130	2311	2048	-5.75663	3.61e-293	7.01e-291	uncharacterized LOC108004654
108013620	23	34	29	2595	2643	2396	-6.39715	6.21e-293	1.19e-290	uncharacterized LOC108013620
108009484	295	320	215	3044	3390	2813	-3.40496	5.55e-290	1.04e-287	protein painting of fourth%2C transcript variant X2
108013067	29	36	30	2290	2561	2072	-6.10886	9.99e-289	1.86e-286	uncharacterized protein DDB_G0285291
108009612	40	22	16	2537	2860	2394	-6.56568	1.36e-285	2.51e-283	uncharacterized LOC108009612
108005546	61	50	49	1872	2032	1706	-5.05431	5.02e-283	9.13e-281	accessory gland-specific peptide 70A-like
108007615	30	31	22	2337	2597	2158	-6.33998	2.38e-282	4.27e-280	uncharacterized LOC108007615
108004564	52	56	39	1795	1976	1691	-5.14	5.11e-279	9.09e-277	inner centromere protein
108007262	36	26	25	2265	2436	2056	-6.20239	1.55e-277	2.73e-275	histone-like protein 18C
108009304	20	25	16	2934	3075	2763	-7.09358	1.64e-276	2.86e-274	uncharacterized LOC108009304
108012106	39	48	29	1824	2037	1774	-5.52717	2.32e-273	4e-271	uncharacterized LOC108012106%2C transcript variant X1
108019650	30	43	54	2037	2296	1808	-5.51256	2.98e-272	5.08e-270	cytosol aminopeptidase
108007972	41	54	35	1998	1985	1791	-5.40039	1.01e-271	1.71e-269	uncharacterized LOC108007972%2C transcript variant X2
108016688	30	25	23	2177	2447	2102	-6.35296	7.97e-271	1.33e-268	uncharacterized LOC108016688
108006043	20	33	35	2033	2269	2054	-6.09695	5.47e-270	9.05e-268	venom allergen 5-like
108010310	31	26	27	2219	2353	1980	-6.20817	5.03e-269	8.24e-267	uncharacterized LOC108010310
108011895	403	469	358	3219	3406	3099	-2.91008	1.11e-268	1.81e-266	eukaryotic translation initiation factor 4G%2C transcript variant X2
108021565	19	25	21	2425	2829	2399	-6.80129	2.65e-268	4.26e-266	lipase 1-like
108012996	48	53	62	1713	1855	1648	-4.92131	4.67e-268	7.44e-266	protein boule%2C transcript variant X2
108018611	979	1050	832	5832	5975	5468	-2.52208	2.38e-266	3.75e-264	importin-13
108004606	22	41	23	2092	2273	1918	-6.11537	7.54e-264	1.18e-261	spidroin-1-like
108007616	19	34	23	2183	2464	1994	-6.37122	4.91e-261	7.6e-259	uncharacterized LOC108007616
108010574	31	26	20	2133	2208	1962	-6.28056	1.6e-256	2.45e-254	heterogeneous nuclear ribonucleoprotein R
108021727	20	32	23	2011	2242	2045	-6.31646	2.3e-256	3.5e-254	serpin B3-like%2C transcript variant X1
108010320	16	21	8	3198	3745	3282	-7.75196	5.61e-255	8.38e-253	mucin-17%2C transcript variant X1
108011006	35	27	35	1784	1920	1693	-5.72044	8.65e-254	1.28e-251	keratin-associated protein 17-1
108007869	43	51	32	1523	1839	1541	-5.2052	1.15e-249	1.67e-247	catalase
108008768	16	24	16	2340	2647	2320	-6.95135	1.75e-246	2.51e-244	trypsin alpha-4-like
108004663	66	73	63	1430	1588	1412	-4.37846	5.8e-244	8.21e-242	ADP%2CATP carrier protein
108015231	15	20	12	2716	3198	2687	-7.43795	4.94e-243	6.93e-241	cytochrome c oxidase subunit 4 isoform 1%2C mitochondrial
108016183	78	85	65	1430	1684	1405	-4.23151	5.74e-243	7.99e-241	sulfhydryl oxidase 1-like
108012474	101	85	76	1490	1749	1443	-4.0811	1.15e-241	1.59e-239	radial spoke head protein 3 homolog B%2C transcript variant X2
108013445	22	21	27	2055	2261	1788	-6.36598	9.96e-240	1.34e-237	uncharacterized LOC108013445
108020302	37	29	27	1722	1772	1531	-5.68013	3.7e-236	4.95e-234	testis-specific serine/threonine-protein kinase 1
108019562	34	34	18	1807	1836	1611	-5.86009	1.54e-235	2.02e-233	uncharacterized LOC108019562
108017837	34	33	26	1570	1720	1485	-5.60599	1.44e-234	1.89e-232	uncharacterized LOC108017837
108008631	33	39	22	1511	1743	1533	-5.59518	3.74e-234	4.85e-232	uncharacterized LOC108008631
108018970	37	36	22	1730	1866	1481	-5.66366	4.83e-234	6.22e-232	SRSF protein kinase 3
108020896	22	30	21	1823	1891	1775	-6.15905	5.41e-234	6.9e-232	uncharacterized LOC108020896%2C transcript variant X2
108013818	31	43	15	1647	1773	1527	-5.72407	4.91e-229	6.18e-227	prolyl 4-hydroxylase subunit alpha-1
108006042	36	33	12	1805	1802	1612	-5.93908	1.26e-225	1.57e-223	venom allergen 3-like
108011212	36	43	32	1611	1687	1335	-5.30633	1.02e-224	1.26e-222	tektin-3-like
108014680	21	34	27	1667	1878	1453	-5.84999	1.27e-223	1.55e-221	cytochrome c-1
108019303	25	15	19	1865	2072	2012	-6.58087	2.11e-223	2.56e-221	sex-regulated protein janus-B
108016969	47	70	32	1498	1592	1343	-4.82298	4.81e-221	5.78e-219	uncharacterized LOC108016969
108010172	100	128	70	1626	1888	1489	-3.99552	8.43e-221	1.01e-218	peptidylglycine alpha-hydroxylating monooxygenase-like
108017146	21	19	19	1891	1944	1737	-6.48602	2.75e-218	3.24e-216	uncharacterized LOC108017146%2C transcript variant X6
108021232	294	357	277	2577	2570	2347	-2.94103	6.84e-218	8e-216	kinesin-related protein 4%2C transcript variant X2
108006157	23	25	24	1801	2100	1500	-6.14662	1.45e-217	1.69e-215	uncharacterized LOC108006157
108021736	13	31	14	1813	1960	1771	-6.50488	7.28e-216	8.33e-214	tubulin glycylase 3B%2C transcript variant X2
108006618	28	29	42	1457	1659	1732	-5.53674	3.03e-215	3.45e-213	heterochromatin-associated protein MENT-like
108006854	93	96	89	1293	1448	1340	-3.79936	2.32e-214	2.6e-212	circadian locomoter output cycles protein kaput%2C transcript variant X6
108007449	186	211	180	1741	1847	1781	-3.14393	2.74e-213	3.04e-211	SRSF protein kinase 3%2C transcript variant X2
108019599	27	39	28	1439	1521	1281	-5.41957	4.42e-213	4.86e-211	coiled-coil domain-containing protein 96
108004591	32	34	16	1508	1723	1346	-5.72596	1.01e-212	1.1e-210	thioredoxin-T
novel.268	16	23	16	1706	1955	1699	-6.52987	2.68e-210	2.87e-208	-
108010156	24	22	18	1563	1753	1476	-6.14916	1.35e-209	1.44e-207	uncharacterized LOC108010156%2C transcript variant X2
108006897	16	15	22	1746	2003	1755	-6.61973	1.55e-209	1.64e-207	uncharacterized LOC108006897
108019902	42	36	36	1338	1462	1163	-5.04051	5.93e-208	6.2e-206	venom allergen 5
108019545	183	179	149	1590	1883	1823	-3.29924	2.16e-207	2.25e-205	fatty acid synthase%2C transcript variant X1
108020154	26	29	13	1461	1609	1525	-6.00603	8.46e-206	8.73e-204	uncharacterized LOC108020154
novel.97	14	18	30	1636	1777	1488	-6.22427	2.21e-205	2.25e-203	-
108016576	48	40	36	1191	1380	1138	-4.8243	2.62e-205	2.64e-203	uncharacterized LOC108016576
108017840	136	148	105	1422	1540	1405	-3.41618	1.42e-204	1.42e-202	protein windbeutel%2C transcript variant X1
108013348	38	40	28	1276	1348	1169	-5.08644	2.94e-204	2.92e-202	zinc finger MIZ domain-containing protein 2%2C transcript variant X2
108009965	24	39	21	1260	1608	1416	-5.59604	1.09e-202	1.07e-200	serpin B10-like%2C transcript variant X1
108018224	30	27	12	1441	1566	1363	-5.91102	1.1e-201	1.08e-199	uncharacterized LOC108018224
108009246	59	104	85	9073	10555	8000	-6.7165	1.53e-201	1.48e-199	uncharacterized LOC108009246%2C transcript variant X4
108007452	20	27	20	1490	1714	1321	-5.99813	9.37e-201	9e-199	uncharacterized LOC108007452
108011290	11	24	27	1625	1684	1406	-6.17021	6.96e-198	6.61e-196	male-specific sperm protein Mst84Da
108015217	16	29	16	1472	1659	1384	-6.13315	7.82e-198	7.39e-196	clumping factor A-like%2C transcript variant X2
108006847	33	27	14	1512	1549	1279	-5.80008	1.24e-197	1.16e-195	60 kDa heat shock protein homolog 1%2C mitochondrial
108014733	22	23	20	1381	1449	1299	-5.91394	4.57e-193	4.22e-191	uncharacterized LOC108014733%2C transcript variant X1
108017858	29	22	15	1520	1598	1270	-5.97861	5.1e-193	4.68e-191	uncharacterized LOC108017858
novel.229	11	22	26	1388	1634	1426	-6.15678	6.06e-193	5.54e-191	-
108006565	172	145	161	1487	1665	1548	-3.21878	2.78e-191	2.52e-189	b(0%2C+)-type amino acid transporter 1%2C transcript variant X2
108008049	12	25	19	1481	1640	1357	-6.24346	2.37e-190	2.14e-188	RNA-binding protein cabeza-like
108009337	381	358	286	2151	2381	2058	-2.61023	1.92e-189	1.73e-187	ecdysone-induced protein 78C%2C transcript variant X9
108008933	18	13	17	1592	1871	1481	-6.60595	2.12e-188	1.9e-186	uncharacterized LOC108008933
108015852	92	51	68	5368	5617	4956	-6.15885	1.35e-186	1.2e-184	tubulin beta-2 chain
108012712	18	19	28	1229	1530	1256	-5.86647	3.43e-186	3e-184	eukaryotic translation initiation factor 4E
108020673	31	42	24	1111	1282	1033	-5.06563	3.9e-185	3.36e-183	uncharacterized LOC108020673
108021569	13	24	15	1381	1672	1378	-6.33444	3.25e-184	2.79e-182	bromodomain-containing protein 4-like
108005348	31	23	19	1198	1348	1105	-5.56674	7.47e-184	6.37e-182	uncharacterized LOC108005348
novel.578	11	16	20	1608	1881	1427	-6.6265	2.69e-183	2.28e-181	-
108014533	21	15	11	1476	1776	1455	-6.56748	7.36e-183	6.22e-181	uncharacterized LOC108014533%2C transcript variant X2
108015431	26	31	26	1338	1330	1071	-5.4168	3.68e-182	3.09e-180	cyclin-dependent kinase-like 3
108019459	12	15	5	2235	2747	2134	-7.71741	1e-181	8.39e-180	heterochromatin-associated protein MENT-like%2C transcript variant X2
108013623	21	20	18	1329	1577	1186	-6.03498	3.95e-181	3.23e-179	uncharacterized LOC108013623
108013759	21	28	25	1179	1353	1061	-5.52158	8.34e-181	6.8e-179	succinyl-CoA ligase [ADP/GDP-forming] subunit alpha%2C mitochondrial
108019909	31	16	31	1142	1254	1124	-5.41702	9.03e-181	7.33e-179	uncharacterized LOC108019909%2C transcript variant X2
108021570	517	490	419	2376	2785	2431	-2.33593	1.41e-180	1.14e-178	tubulin polyglutamylase TTLL4%2C transcript variant X2
108016486	191	169	101	9650	10491	8966	-5.91593	3.35e-180	2.68e-178	uncharacterized LOC108016486%2C transcript variant X2
108012676	28	22	13	1245	1372	1152	-5.82702	7.37e-180	5.87e-178	vesicle-associated membrane protein-associated protein B
108019387	45	40	36	995	1105	974	-4.59062	6.51e-179	5.16e-177	probable cytochrome P450 312a1
108021273	75	78	69	996	1201	1065	-3.79933	8.38e-178	6.58e-176	homeotic protein spalt-major%2C transcript variant X2
108019766	14	20	13	1440	1605	1306	-6.45498	1.25e-175	9.65e-174	uncharacterized LOC108019766
108006879	19	18	23	1308	1439	1113	-5.92674	1.42e-175	1.09e-173	myosin heavy chain%2C embryonic smooth muscle isoform%2C transcript variant X1
108010675	13	12	15	1720	1912	1488	-6.91994	1.9e-175	1.45e-173	uncharacterized LOC108010675
108020348	3044	3213	3046	16752	20741	22028	-2.6004	3.48e-175	2.66e-173	twitchin
108020499	30	26	17	1162	1322	1009	-5.5022	6.54e-174	4.97e-172	mobility group protein 1A-like
108016693	25	24	22	1138	1383	1022	-5.55917	7.61e-174	5.76e-172	uncharacterized LOC108016693%2C transcript variant X2
108015592	11	19	13	1415	1651	1451	-6.63798	1.37e-173	1.03e-171	heterochromatin-associated protein MENT-like
108009852	2137	2230	1730	7394	8364	7212	-1.83991	1.06e-169	7.84e-168	maternal protein exuperantia%2C transcript variant X1
108020994	3272	3577	3284	12280	13535	11568	-1.80336	1.62e-169	1.2e-167	sodium/potassium-transporting ATPase subunit beta-2%2C transcript variant X1
108005210	17	27	16	1184	1269	1063	-5.79703	1.94e-169	1.42e-167	uncharacterized LOC108005210
108016216	26	23	11	1275	1222	1143	-5.8524	2.31e-168	1.68e-166	L-asparaginase 1
108005761	14	16	18	1266	1360	1258	-6.26247	7.15e-168	5.18e-166	uncharacterized LOC108005761
108007900	29	20	14	1075	1339	1046	-5.69987	2.18e-167	1.57e-165	dynein intermediate chain 3%2C ciliary
108008145	1956	2066	1974	7341	8482	7397	-1.87214	2.67e-166	1.9e-164	uncharacterized LOC108008145
108010326	15	21	19	1162	1259	1065	-5.90858	2.61e-165	1.83e-163	uncharacterized LOC108010326
108009744	24	18	12	1127	1281	1068	-5.93154	5.69e-164	3.93e-162	ovalbumin-related protein X%2C transcript variant X1
108021222	9	18	12	1430	1570	1367	-6.7308	9.61e-164	6.61e-162	uncharacterized LOC108021222
108011622	421	380	365	2122	2282	2207	-2.42778	1.39e-162	9.52e-161	elongation of very long chain fatty acids protein AAEL008004%2C transcript variant X2
108015093	10	27	21	1156	1220	1033	-5.80023	1.58e-162	1.07e-160	uncharacterized LOC108015093
108017450	102	136	99	1152	1257	1259	-3.37254	6.3e-162	4.26e-160	transcription factor mef2A
108010986	21	24	25	1023	1050	964	-5.36355	1.38e-161	9.28e-160	ubiquitin-conjugating enzyme E2 G1
108018613	33	35	30	887	1006	996	-4.80744	2.48e-161	1.66e-159	uncharacterized LOC108018613%2C transcript variant X1
108007901	1384	1459	1106	5135	5994	4952	-1.9511	2.11e-160	1.4e-158	uncharacterized LOC108007901
108014555	35	41	28	1057	1017	868	-4.74888	9.34e-159	6.19e-157	protein takeout
108019601	3161	3119	2590	10163	10738	9992	-1.72783	1.1e-158	7.26e-157	dystonin%2C transcript variant X30
108010820	18	13	18	1157	1369	1050	-6.1077	1.3e-158	8.53e-157	uncharacterized LOC108010820
108020106	17	12	10	1381	1615	1200	-6.6689	2.94e-156	1.92e-154	uncharacterized LOC108020106
108006836	392	431	364	1935	2127	1996	-2.2767	3.3e-155	2.14e-153	ankyrin-2-like%2C transcript variant X3
108013380	2038	1962	1685	6284	7336	6202	-1.72459	6.32e-154	4.06e-152	purine nucleoside phosphorylase%2C transcript variant X3
108017866	21	13	15	1053	1301	1007	-6.01867	3.82e-153	2.45e-151	glutathione peroxidase homolog BsaA
108018241	16	21	10	1129	1172	1067	-6.09001	4.01e-153	2.56e-151	glycerol-3-phosphate dehydrogenase%2C mitochondrial
108008816	17	13	20	1112	1253	970	-5.97824	4.45e-153	2.83e-151	uncharacterized LOC108008816
108009183	18	14	11	1118	1317	1105	-6.2854	5.23e-153	3.31e-151	uncharacterized LOC108009183
108018121	123	145	116	1120	1289	1019	-3.07961	4.1e-152	2.58e-150	glycerol-3-phosphate dehydrogenase%2C mitochondrial
108007146	19	22	23	919	1166	883	-5.45231	4.81e-152	3.01e-150	uncharacterized LOC108007146
108018775	21	21	8	1204	1288	968	-6.03656	1.84e-151	1.14e-149	E3 ubiquitin-protein ligase RMA1H1%2C transcript variant X2
novel.37	7	11	12	1511	1923	1526	-7.28759	3.2e-151	1.98e-149	PF00014:Kunitz/Bovine pancreatic trypsin inhibitor domain
108021205	17	22	18	945	1053	919	-5.60067	4.13e-151	2.55e-149	membrane steroid-binding protein 2
108012022	16	17	7	1283	1286	1162	-6.4709	7.14e-151	4.39e-149	nucleosome assembly protein 1-like 1
108010051	24	12	8	1132	1201	1077	-6.20206	7.44e-150	4.52e-148	uncharacterized LOC108010051
108016888	19	19	11	997	1113	998	-5.91222	1.68e-149	1.02e-147	nucleosome assembly protein 1-like 1
108015062	17	17	16	978	1136	955	-5.86132	1.83e-149	1.11e-147	uncharacterized LOC108015062
108018062	86	91	65	890	1006	912	-3.46265	2.53e-149	1.52e-147	beta-glucuronidase-like
108019077	7	17	7	1560	1628	1402	-7.1353	2.87e-149	1.72e-147	thyrotropin-releasing hormone-degrading ectoenzyme
108011854	40	24	16	904	1107	836	-5.07458	3.51e-149	2.09e-147	uncharacterized LOC108011854
108010928	10	19	20	1101	1107	992	-5.95307	4.23e-149	2.52e-147	zinc metalloproteinase nas-14
108016330	60	58	88	1062	1170	947	-3.86116	2.15e-147	1.28e-145	histone H2B
108009450	10	22	5	1222	1405	1143	-6.59492	6.85e-147	4.03e-145	accessory gland protein Acp29AB-like
108008657	8	23	10	1231	1258	1064	-6.36294	6.89e-147	4.04e-145	uncharacterized LOC108008657%2C transcript variant X1
108006708	25	20	12	955	1004	846	-5.54612	2.03e-144	1.17e-142	zinc finger MYND domain-containing protein 10 homolog
108020680	196	165	144	1182	1414	1182	-2.82555	2.66e-144	1.53e-142	protein takeout-like
108006567	11	8	16	1198	1469	1151	-6.68678	3.4e-144	1.95e-142	transcription factor BTF3 homolog 4
108012945	12	14	6	1264	1505	1268	-6.90187	9.93e-144	5.65e-142	uncharacterized LOC108012945
108009615	13	14	16	1030	1194	956	-6.12844	1.44e-143	8.14e-142	E3 ubiquitin-protein ligase NRDP1
108012627	21	14	16	945	1050	871	-5.73417	1.8e-143	1.02e-141	probable protein phosphatase 2C T23F11.1
108011643	18	21	14	988	1037	843	-5.68163	6.19e-143	3.48e-141	trichohyalin%2C transcript variant X2
108009071	843	1040	869	3919	4199	3688	-2.0245	1.26e-142	7.08e-141	CCR4-NOT transcription complex subunit 1%2C transcript variant X1
108009214	15	9	16	1180	1200	1008	-6.32644	1.54e-142	8.61e-141	uncharacterized LOC108009214
108011983	27	23	7	937	1043	839	-5.55365	1.86e-142	1.03e-140	V-type proton ATPase catalytic subunit A
108021511	31	34	25	735	913	771	-4.67036	7.32e-142	4.05e-140	cholecystokinin receptor type A%2C transcript variant X1
108017818	30	37	37	848	848	749	-4.47865	1.37e-141	7.51e-140	uncharacterized LOC108017818
108016566	14	18	17	895	1059	878	-5.77365	4.93e-141	2.69e-139	uncharacterized LOC108016566
108015550	16	21	16	950	1060	812	-5.65546	9.57e-141	5.21e-139	adenosine deaminase CECR1%2C transcript variant X2
108017851	16	27	14	894	938	834	-5.47394	1.11e-140	6.01e-139	uncharacterized LOC108017851
108017012	24	18	16	816	1014	828	-5.43873	1.18e-140	6.36e-139	uncharacterized LOC108017012
108007674	17	13	10	1059	1155	976	-6.24093	1.75e-140	9.45e-139	uncharacterized LOC108007674%2C transcript variant X1
108019104	22	11	13	914	1069	926	-5.90501	5.78e-140	3.11e-138	uncharacterized LOC108019104
108018050	22	13	15	890	973	848	-5.68394	3.47e-138	1.84e-136	tektin-B1-like
108009250	19	19	15	876	960	801	-5.55979	4.61e-138	2.44e-136	uncharacterized LOC108009250%2C transcript variant X1
108009671	14	10	12	1052	1249	1032	-6.45333	7.64e-138	4.02e-136	uncharacterized LOC108009671
108014522	11	8	4	1638	1988	1801	-7.80605	3.65e-137	1.91e-135	uncharacterized LOC108014522
108011280	12	13	18	948	1145	874	-6.02583	3.02e-136	1.58e-134	uncharacterized LOC108011280
108016074	21	13	15	916	964	826	-5.71056	3.05e-136	1.59e-134	uncharacterized LOC108016074
108018804	25	26	15	778	875	741	-5.10531	3.67e-136	1.91e-134	coiled-coil domain-containing protein 39-like
108020004	26	13	14	1023	1041	796	-5.67611	9.63e-136	4.98e-134	probable E3 ubiquitin-protein ligase sinah
108012351	406	433	304	1874	2084	1898	-2.28624	1.05e-135	5.41e-134	uncharacterized LOC108012351
108008770	24	20	11	873	896	801	-5.47325	1.38e-135	7.1e-134	venom allergen 5
108008247	318	305	302	1617	1738	1710	-2.37671	2.29e-135	1.18e-133	putative fatty acyl-CoA reductase CG5065
108012567	15	12	7	1099	1194	1057	-6.54745	3.27e-135	1.67e-133	uncharacterized LOC108012567
108016181	49	55	52	810	804	756	-3.85047	7.73e-135	3.94e-133	paramyosin%2C transcript variant X2
108010481	17	10	13	917	1064	946	-6.11575	3.79e-134	1.93e-132	uncharacterized LOC108010481
108009728	8	7	11	1384	1538	1355	-7.28452	7.55e-134	3.83e-132	-
108009746	17	9	20	862	995	842	-5.79405	1.46e-133	7.39e-132	NSFL1 cofactor p47
108008264	12	17	18	864	988	803	-5.74016	2.7e-133	1.36e-131	kinesin-like protein Klp10A
108008848	18	19	23	760	872	746	-5.22932	3.17e-133	1.59e-131	uncharacterized LOC108008848
108009537	48	60	38	812	806	734	-3.93842	3.96e-133	1.98e-131	diacylglycerol kinase 1%2C transcript variant X1
108013673	741	690	671	2812	2991	2832	-1.96169	4.67e-133	2.33e-131	cytosolic carboxypeptidase NnaD
108013183	15	24	20	820	842	725	-5.26221	6.44e-131	3.2e-129	enkurin
108007551	10	20	16	848	941	792	-5.73248	2.72e-130	1.35e-128	polycystic kidney disease 2-like 2 protein%2C transcript variant X1
108012658	10	21	15	928	934	799	-5.7788	2.77e-130	1.36e-128	uncharacterized LOC108012658
108007064	19	14	15	835	986	756	-5.66578	3.33e-130	1.64e-128	60 kDa heat shock protein homolog 2%2C mitochondrial
108019760	10	9	13	1158	1262	978	-6.6503	3.98e-130	1.94e-128	uncharacterized LOC108019760
108017364	496	557	761	55616	65080	48459	-6.44087	1.83e-129	8.87e-128	uncharacterized LOC108017364
108019673	20	13	12	889	915	801	-5.78006	1.85e-129	8.97e-128	uncharacterized LOC108019673
108013383	1001	1035	883	3134	3649	3260	-1.70616	7.64e-129	3.69e-127	protein phosphatase 1 regulatory subunit 3C
108008245	12	13	21	819	949	779	-5.7097	1.01e-128	4.85e-127	serpin I2-like
108011064	10	17	7	985	1135	940	-6.41509	1.41e-128	6.75e-127	uncharacterized LOC108011064
108004608	16	14	7	944	1074	864	-6.20621	2.88e-128	1.38e-126	neurofilament medium polypeptide-like
108021033	3318	3487	2911	9052	9868	9112	-1.45464	3.15e-128	1.5e-126	nesprin-1%2C transcript variant X10
108020355	3927	4110	3587	11228	13700	12655	-1.61568	3.71e-128	1.76e-126	apolipophorins
108020884	12	10	12	1048	1093	908	-6.4092	2.04e-127	9.68e-126	uncharacterized LOC108020884
108019290	16	23	23	803	778	708	-5.1311	9.72e-127	4.57e-125	uncharacterized LOC108019290
108021239	4	6	12	1532	1669	1425	-7.63776	2.53e-126	1.18e-124	male-specific sperm protein Mst84Dc
108008736	19	16	11	919	851	806	-5.73626	3.06e-126	1.42e-124	isocitrate dehydrogenase [NAD] subunit gamma%2C mitochondrial
108019931	13	15	10	872	952	865	-6.07004	6.99e-126	3.24e-124	sodium/potassium/calcium exchanger 6%2C mitochondrial%2C transcript variant X1
108010486	17	21	12	768	843	712	-5.46225	3.63e-125	1.68e-123	uncharacterized LOC108010486
108013755	11	21	9	892	910	806	-5.91806	4.15e-125	1.91e-123	uncharacterized LOC108013755
108015885	661	717	536	2615	2707	2531	-1.96629	4.58e-125	2.11e-123	myosin heavy chain%2C muscle%2C transcript variant X1
108017623	20	14	11	767	867	800	-5.68229	5.75e-125	2.63e-123	uncharacterized LOC108017623
108010736	213	188	150	1160	1256	1112	-2.60519	6.3e-125	2.88e-123	protein TRC8 homolog%2C transcript variant X2
108016672	12	9	8	1151	1221	988	-6.77891	1.15e-124	5.2e-123	uncharacterized LOC108016672
108010062	28	24	23	664	726	679	-4.71059	1.66e-124	7.52e-123	fizzy-related protein homolog
108010748	12	9	11	1015	1159	892	-6.50177	3.28e-124	1.48e-122	uncharacterized LOC108010748
108009975	209	244	262	1465	1597	1495	-2.5908	1.7e-123	7.61e-122	dnaJ homolog subfamily B member 6%2C transcript variant X1
108020971	11	12	9	991	1009	963	-6.45965	4.8e-123	2.15e-121	uncharacterized LOC108020971
108014372	311	345	278	1562	1586	1448	-2.22565	8.74e-123	3.9e-121	uncharacterized LOC108014372%2C transcript variant X2
108005400	22	13	21	733	753	744	-5.24023	9.26e-123	4.12e-121	protein xmas-1
108017038	17	13	11	845	850	806	-5.85761	1.16e-122	5.15e-121	mitochondrial import receptor subunit TOM20 homolog
108021694	18	20	19	688	847	655	-5.18249	2.23e-122	9.88e-121	cytochrome c oxidase subunit 5B%2C mitochondrial
108019251	11	15	9	943	946	857	-6.22032	3.71e-122	1.63e-120	probable citrate synthase 2%2C mitochondrial
108018675	18	9	9	916	934	823	-6.13945	2.4e-121	1.05e-119	uncharacterized LOC108018675%2C transcript variant X2
108009921	9	10	20	885	1008	750	-5.9984	4.57e-121	1.99e-119	neuropeptide-like protein 33
108009261	17	13	11	822	919	721	-5.82952	6.2e-121	2.7e-119	protein I'm not dead yet%2C transcript variant X2
108015281	11	10	16	859	909	801	-6.03984	6.79e-121	2.95e-119	glycerol-3-phosphate acyltransferase 3
108014036	578	561	486	2119	2325	2281	-1.97565	1.03e-120	4.46e-119	four and a half LIM domains protein 2-like
108012575	11	15	19	791	854	693	-5.6194	1.96e-120	8.42e-119	uncharacterized LOC108012575
108008722	13	15	6	953	979	821	-6.26496	3.55e-120	1.52e-118	uncharacterized LOC108008722
108010972	27	30	15	691	781	604	-4.77349	4.25e-120	1.81e-118	uncharacterized LOC108010972
108009978	20	28	9	773	759	670	-5.20159	1.83e-119	7.73e-118	actin-binding protein IPP-like%2C transcript variant X1
108018999	10	10	11	928	990	924	-6.44323	1.96e-119	8.26e-118	uncharacterized LOC108018999%2C transcript variant X4
108016766	219	224	197	1091	1272	1151	-2.38007	2.02e-119	8.5e-118	mitogen-activated protein kinase-binding protein 1%2C transcript variant X3
108007144	9	10	18	966	1189	760	-6.21089	3.21e-119	1.34e-117	uncharacterized LOC108007144%2C transcript variant X1
108009725	719	785	629	2434	2744	2489	-1.77141	5.32e-119	2.22e-117	uncharacterized LOC108009725
novel.60	10	10	14	872	963	800	-6.19709	8.55e-119	3.55e-117	PF00307:Calponin homology (CH) domain
108008568	26	28	37	732	806	592	-4.46455	1.79e-118	7.43e-117	uridine phosphorylase 1
108005458	508	479	462	1902	2091	1932	-1.9543	6.29e-118	2.6e-116	UNC93-like protein%2C transcript variant X1
108020854	26	19	20	663	806	596	-4.90755	9.39e-118	3.88e-116	protein arginine N-methyltransferase 1
108009609	11	18	15	704	775	744	-5.58402	7.83e-117	3.22e-115	histone-lysine N-methyltransferase%2C H3 lysine-79 specific
108007531	11	13	9	862	952	791	-6.2256	8.21e-117	3.37e-115	cell division cycle 7-related protein kinase
108010894	20	12	7	849	945	700	-5.92061	1.12e-116	4.59e-115	penicillin-binding protein 1A/1B-like
108014178	19	10	10	790	837	727	-5.83972	1.24e-116	5.07e-115	uncharacterized LOC108014178
108017266	14	17	15	726	785	650	-5.47632	1.94e-116	7.87e-115	uncharacterized LOC108017266
108019870	863	801	854	4017	4618	5154	-2.37578	5.01e-116	2.03e-114	ELAV-like protein 2
108017232	4	12	12	912	1120	932	-6.64586	6.17e-116	2.49e-114	uncharacterized LOC108017232
108007420	10	14	6	895	965	909	-6.45505	6.33e-116	2.55e-114	uncharacterized LOC108007420%2C transcript variant X1
108005284	7	14	14	793	962	749	-6.07929	1.61e-115	6.45e-114	uncharacterized LOC108005284
108013819	14	8	10	833	916	843	-6.26403	2.92e-115	1.17e-113	prolyl 4-hydroxylase subunit alpha-3
108016916	508	543	463	1888	2071	1806	-1.85254	4.02e-115	1.6e-113	putative fatty acyl-CoA reductase CG8306
108013082	27	42	28	653	700	575	-4.23704	4.54e-115	1.8e-113	uncharacterized LOC108013082
108017063	16	20	7	688	784	691	-5.57858	2.6e-114	1.03e-112	probable fumarate hydratase%2C mitochondrial
108012673	12	14	17	693	807	659	-5.56957	2.63e-114	1.04e-112	eukaryotic translation initiation factor 4E
108020996	24	7	13	714	764	720	-5.56717	2.73e-114	1.07e-112	putative inorganic phosphate cotransporter
108010788	22	9	13	757	823	645	-5.58099	3.16e-114	1.24e-112	uncharacterized LOC108010788
108009132	16	14	10	809	787	690	-5.76299	7.61e-114	2.97e-112	radial spoke head protein 4 homolog A
108021231	10	13	4	935	1052	920	-6.67533	9.33e-114	3.64e-112	uncharacterized LOC108021231
108020331	49	50	43	589	772	725	-3.79955	2.01e-113	7.8e-112	uncharacterized LOC108020331
108013006	83	94	78	757	834	680	-3.07707	2.04e-113	7.91e-112	dynein heavy chain 12%2C axonemal
108017233	9	9	13	849	960	781	-6.30472	2.4e-113	9.28e-112	prolyl 4-hydroxylase subunit alpha-1-like
108008536	99	92	69	762	799	760	-3.08655	5e-113	1.92e-111	golgin subfamily A member 6-like protein 1%2C transcript variant X2
108015482	282	278	164	1621	1762	1460	-2.67385	5.4e-113	2.07e-111	vacuolar protein sorting-associated protein 13B%2C transcript variant X2
novel.62	20	9	8	759	847	690	-5.87811	3.61e-112	1.38e-110	PF00307:Calponin homology (CH) domain
108020474	424	399	351	1554	1753	1540	-1.96915	1.48e-111	5.63e-110	protein stoned-B%2C transcript variant X1
108017263	9	13	8	866	874	844	-6.35602	2.58e-111	9.81e-110	uncharacterized LOC108017263
108004721	15	16	5	786	836	688	-5.92929	2.81e-111	1.07e-109	uncharacterized LOC108004721%2C transcript variant X1
108014576	222	223	180	1079	1204	1022	-2.32694	4e-111	1.51e-109	alpha-mannosidase 2%2C transcript variant X1
108005649	583	625	595	2193	2444	2300	-1.86572	6.3e-111	2.37e-109	sarcolemmal membrane-associated protein%2C transcript variant X2
108014809	19	14	17	656	731	581	-5.21892	8.4e-111	3.16e-109	tubulin alpha chain
108019084	16	12	5	774	867	734	-6.0938	8.69e-111	3.26e-109	serine/arginine repetitive matrix protein 1%2C transcript variant X1
108021702	19	10	7	735	804	712	-5.89149	9.94e-111	3.72e-109	uncharacterized LOC108021702%2C transcript variant X1
108014108	12	14	12	734	757	675	-5.75766	2.18e-110	8.12e-109	ribokinase
108010417	18	13	22	601	746	596	-5.1129	2.79e-110	1.04e-108	adenylate cyclase%2C terminal-differentiation specific
108010466	15	17	10	689	716	650	-5.53905	3.99e-110	1.48e-108	uncharacterized LOC108010466
108019838	23	11	6	733	743	692	-5.68846	6.44e-110	2.39e-108	mitochondrial import receptor subunit TOM40 homolog 2
108015430	10	10	22	750	732	665	-5.59721	6.77e-110	2.5e-108	ATP-binding cassette sub-family A member 3
108006493	14	13	23	603	706	647	-5.20971	7.94e-110	2.93e-108	irregular chiasm C-roughest protein
108015083	26	21	19	600	617	578	-4.69141	4.91e-109	1.8e-107	lectin subunit alpha
108010780	9	11	10	819	901	733	-6.27523	1.47e-108	5.34e-107	putative glycogen synthase kinase-3 homolog
108008700	13	11	8	794	815	730	-6.11733	1.53e-108	5.58e-107	V-type proton ATPase subunit D
108010052	13	7	14	763	854	663	-5.9861	5.22e-108	1.88e-106	leucine-rich repeat-containing protein 40%2C transcript variant X1
108010177	14	10	16	699	763	610	-5.61465	6.16e-108	2.22e-106	NADP-dependent malic enzyme
108012547	14	8	12	785	786	688	-5.97782	6.81e-108	2.44e-106	uncharacterized LOC108012547
108012157	54	42	25	669	688	581	-3.92974	7.92e-108	2.83e-106	uncharacterized LOC108012157
108018059	670	668	572	2179	2402	2044	-1.71779	1.09e-107	3.89e-106	unconventional myosin-Vb%2C transcript variant X1
108020143	17	33	25	734	658	577	-4.64109	1.28e-107	4.56e-106	tubulin polyglutamylase TTLL13
108015254	37	35	19	597	660	534	-4.22436	2.06e-107	7.34e-106	fumarate hydratase%2C mitochondrial
108014400	59	73	72	645	754	645	-3.24436	2.27e-107	8.07e-106	sodium/hydrogen exchanger 3%2C transcript variant X2
108019653	7	5	11	977	1050	988	-6.95817	3.03e-107	1.07e-105	trichohyalin
108021106	19	24	13	575	676	556	-4.93547	3.6e-107	1.27e-105	carbohydrate sulfotransferase 2
108009442	14	7	7	815	888	792	-6.40178	6.12e-107	2.15e-105	uncharacterized LOC108009442
108021349	45	52	42	580	641	569	-3.61094	7.52e-107	2.63e-105	xylulose kinase
108012493	23	36	35	630	711	526	-4.22937	8.45e-107	2.95e-105	uncharacterized protein KIAA1841 homolog
108019003	13	18	7	724	783	610	-5.72388	1.55e-106	5.4e-105	uncharacterized LOC108019003
108007370	52	74	45	715	737	599	-3.5109	1.88e-106	6.52e-105	mitochondrial glutamate carrier 1-like
108010989	12	9	12	731	801	668	-5.98048	3.15e-106	1.09e-104	uncharacterized LOC108010989
108020500	4392	4851	3741	12250	13273	11296	-1.43041	3.34e-106	1.15e-104	glyoxylate reductase/hydroxypyruvate reductase%2C transcript variant X3
108014073	13	10	12	688	751	659	-5.82845	6.64e-106	2.29e-104	trypsin iota
108012967	6	20	6	752	921	684	-6.12394	6.71e-106	2.31e-104	uncharacterized LOC108012967
108015340	50	34	36	623	635	558	-3.84373	9.12e-106	3.13e-104	nascent polypeptide-associated complex subunit alpha
108005365	17	6	10	712	804	678	-5.97672	9.68e-106	3.32e-104	uncharacterized LOC108005365
108011956	566	607	550	1972	2243	2094	-1.79531	1.4e-105	4.79e-104	uncharacterized LOC108011956
108009624	10	15	7	771	830	660	-6.06625	2.39e-105	8.16e-104	NADP-dependent malic enzyme
108014949	9	12	14	730	817	617	-5.86901	2.9e-105	9.88e-104	TBC1 domain family member 19
108018739	758	836	647	2457	2718	2369	-1.67718	4.92e-105	1.67e-103	solute carrier organic anion transporter family member 5A1%2C transcript variant X1
108015130	28	23	21	572	634	506	-4.49322	7.87e-105	2.67e-103	T-cell acute lymphocytic leukemia protein 1
108017785	19	15	12	684	660	569	-5.30402	1.01e-104	3.43e-103	cytochrome c oxidase subunit 6A1%2C mitochondrial
108012678	11	14	12	641	772	613	-5.69499	1.04e-104	3.52e-103	vitellin-degrading protease-like
108005501	12	13	10	704	744	627	-5.81333	1.6e-104	5.38e-103	serine/arginine repetitive matrix protein 2%2C transcript variant X2
108012339	6425	6562	5468	16189	18109	17739	-1.42308	3.34e-104	1.12e-102	titin%2C transcript variant X2
108012686	8	8	11	838	859	763	-6.43325	3.82e-104	1.27e-102	venom allergen 5-like
108020643	13	12	4	778	797	759	-6.25901	6.04e-104	2.01e-102	uncharacterized LOC108020643
108010110	12	11	11	736	763	618	-5.88285	1.42e-103	4.69e-102	uncharacterized LOC108010110%2C transcript variant X1
108013221	405	385	373	1547	1656	1564	-1.9585	1.64e-103	5.44e-102	Ig-like and fibronectin type-III domain-containing protein 2
108019736	41	51	40	580	622	535	-3.64205	2.79e-103	9.18e-102	serine/arginine repetitive matrix protein 2
108010238	321	326	320	1315	1564	1436	-2.07816	7.1e-103	2.33e-101	leucine-rich repeat protein soc-2
108009180	11	16	10	622	686	652	-5.65328	7.35e-103	2.41e-101	tubulin polyglutamylase ttll6
108007574	203	298	349	19678	24463	16939	-6.06594	1.05e-102	3.41e-101	accessory gland-specific peptide 57Da
108004764	14	5	10	735	831	692	-6.20392	1.69e-102	5.5e-101	uncharacterized LOC108004764
108015258	13	10	8	731	739	692	-6.05056	1.77e-102	5.73e-101	calmodulin-like
108018625	22	8	7	624	711	676	-5.69029	1.96e-102	6.37e-101	stabilizer of axonemal microtubules 1
108016815	11	9	10	691	766	726	-6.1098	3.93e-102	1.27e-100	polyamine-modulated factor 1-binding protein 1
108011145	16	8	7	702	776	661	-6.03206	4.49e-102	1.45e-100	uncharacterized LOC108011145
108006731	36	27	31	603	624	496	-4.11699	8.58e-102	2.76e-100	uncharacterized oxidoreductase TM_0325
108018492	10	6	5	930	1132	916	-7.06851	1.04e-101	3.35e-100	-
108012042	18	16	14	547	678	533	-5.11449	1.52e-101	4.85e-100	gamma-aminobutyric acid receptor-associated protein
108019204	10	12	5	791	825	723	-6.36265	1.85e-101	5.9e-100	dynein heavy chain 7%2C axonemal
108009642	9319	9554	8302	20797	23658	20088	-1.17013	2.54e-101	8.08e-100	protein TolA%2C transcript variant X2
108007681	14	10	8	711	764	616	-5.95279	3.76e-101	1.19e-99	uncharacterized LOC108007681
108011875	16	10	25	561	634	555	-5.01858	3.86e-101	1.23e-99	ubiquitin-conjugating enzyme E2-24 kDa
108013260	61	80	79	681	716	643	-3.1346	5.55e-101	1.75e-99	tyrosine-protein phosphatase vhp-1%2C transcript variant X4
108008874	7	12	8	767	832	694	-6.33128	1.81e-100	5.69e-99	uncharacterized LOC108008874
108008858	17	6	9	681	756	614	-5.92365	5.84e-100	1.83e-98	glutaredoxin-C4
108004605	8	5	10	887	879	865	-6.76383	7.86e-100	2.45e-98	myb-like protein P
108011793	272	293	237	1190	1281	1102	-2.08015	1.07e-99	3.31e-98	kelch-like protein diablo
108019026	7	13	4	819	945	743	-6.62917	2.19e-99	6.81e-98	uncharacterized LOC108019026
108014352	95	81	71	641	738	637	-2.95215	2.84e-99	8.79e-98	katanin p60 ATPase-containing subunit A1
108004618	12	7	8	736	789	692	-6.28327	5.66e-99	1.75e-97	uncharacterized LOC108004618
108021325	36	28	17	2639	2053	1805	-6.26392	9.34e-99	2.88e-97	serpin B3-like
108021084	8	13	4	827	875	706	-6.51422	9.49e-99	2.92e-97	folylpolyglutamate synthase
108015122	124	133	126	823	857	748	-2.58673	1.8e-98	5.5e-97	protein eyes shut%2C transcript variant X2
108019968	167	187	134	853	1011	890	-2.42233	1.95e-98	5.96e-97	uncharacterized LOC108019968%2C transcript variant X2
108012134	17	14	3	624	726	584	-5.75438	4.35e-98	1.33e-96	NEDD8 ultimate buster 1
108021329	26	26	18	474	598	567	-4.47439	4.81e-98	1.47e-96	uncharacterized LOC108021329%2C transcript variant X2
108009750	70	84	59	647	684	583	-3.09358	5.62e-98	1.71e-96	cAMP-dependent protein kinase type II regulatory subunit%2C transcript variant X1
108017439	852	979	836	2843	3250	3192	-1.72471	1.19e-97	3.6e-96	sarcalumenin-like
108008975	10	18	17	634	594	533	-5.21548	1.23e-97	3.71e-96	keratin%2C type I cytoskeletal 9
108008729	7	21	9	590	656	577	-5.54819	1.61e-97	4.86e-96	suppressor-of-stellate-like protein
108013631	10	13	10	627	746	566	-5.79634	1.64e-97	4.93e-96	trypsin alpha-3-like
108013084	17	11	9	611	662	539	-5.53696	3.33e-97	9.97e-96	uncharacterized LOC108013084
108008636	7	12	8	758	772	637	-6.25055	2.17e-96	6.45e-95	aldose 1-epimerase
108009215	6	8	12	703	765	701	-6.3053	2.56e-96	7.6e-95	uncharacterized LOC108009215%2C transcript variant X2
108018805	25	17	17	531	531	529	-4.6805	2.74e-96	8.11e-95	uncharacterized LOC108018805
108008973	19	7	8	578	678	597	-5.69132	4.42e-96	1.3e-94	mitochondrial thiamine pyrophosphate carrier%2C transcript variant X2
108010851	31	22	29	511	551	479	-4.15331	6.83e-96	2.01e-94	uncharacterized LOC108010851%2C transcript variant X2
108006846	10	6	16	630	705	569	-5.81299	1.34e-95	3.91e-94	eukaryotic translation initiation factor 4E
108020396	281	274	299	1249	1613	1453	-2.25307	1.74e-95	5.08e-94	calsyntenin-1
108017407	5	17	13	659	652	551	-5.65736	2.39e-95	6.94e-94	phosphoglycerate mutase 2
108012942	6	6	14	681	768	681	-6.27685	3.19e-95	9.25e-94	uncharacterized LOC108012942
108011962	4	17	14	599	656	554	-5.6137	3.37e-95	9.76e-94	radial spoke head 1 homolog
108005848	712	791	712	2311	2556	2275	-1.611	4.52e-95	1.31e-93	epsin-2%2C transcript variant X1
108008233	13	9	6	719	732	607	-6.12431	5.32e-95	1.54e-93	uncharacterized LOC108008233
108013963	22	7	11	582	606	535	-5.35286	5.62e-95	1.62e-93	growth hormone-inducible transmembrane protein%2C transcript variant X2
108016131	10	14	11	608	615	553	-5.5905	7.29e-95	2.1e-93	cilia- and flagella-associated protein 58
108005507	14	12	6	648	669	560	-5.79958	9.7e-95	2.79e-93	uncharacterized LOC108005507
108008881	12	15	12	599	610	506	-5.38235	1.15e-94	3.3e-93	uncharacterized LOC108008881
108021130	11	14	9	561	705	548	-5.65748	1.27e-94	3.64e-93	uncharacterized LOC108021130
108013216	20	15	33	2286	2168	1899	-6.45301	1.71e-94	4.89e-93	kunitz-type serine protease inhibitor 2-like
108017259	5	12	3	822	976	873	-6.98581	1.74e-94	4.95e-93	prolyl 4-hydroxylase subunit alpha-1
108009440	16	14	8	556	587	556	-5.40994	1.81e-94	5.13e-93	GRAM domain-containing protein 1A
108009803	447	423	392	1488	1667	1476	-1.79802	1.87e-94	5.31e-93	uncharacterized LOC108009803%2C transcript variant X2
108011609	12	18	8	548	603	538	-5.40012	2.43e-94	6.88e-93	stomatin-4
108020770	12	6	10	650	718	613	-6.06657	2.45e-94	6.94e-93	protein strawberry notch
108014274	28	22	14	545	548	466	-4.53317	2.73e-94	7.71e-93	uncharacterized protein C1orf194
108006054	27	30	15	484	627	469	-4.37743	3.11e-94	8.76e-93	-
108005693	20	20	7	567	592	481	-5.05178	3.8e-94	1.07e-92	nucleolin 2%2C transcript variant X1
108009278	1579	1654	1293	4147	4565	4221	-1.4427	8.78e-94	2.46e-92	upstream-binding protein 1%2C transcript variant X4
108008686	9	7	9	752	723	694	-6.36552	9.33e-94	2.61e-92	eukaryotic translation initiation factor 5B
108004729	149	171	177	894	1022	978	-2.46194	1.19e-93	3.33e-92	uncharacterized LOC108004729%2C transcript variant X4
108016636	11	8	7	643	748	654	-6.2204	2.04e-93	5.67e-92	myb-related transcription factor%2C partner of profilin-like
108014845	18	21	14	523	527	478	-4.77629	2.56e-93	7.13e-92	-
108006305	19	28	27	491	514	522	-4.29257	3e-93	8.34e-92	putative per-hexamer repeat protein 5%2C transcript variant X1
108018849	12	16	14	518	562	511	-5.16753	3.6e-93	1e-91	ATP-binding cassette sub-family A member 3
108012908	3415	3321	2951	8272	9155	8892	-1.36756	4.25e-93	1.18e-91	sterile alpha and TIR motif-containing protein 1%2C transcript variant X2
108013052	3591	3831	3031	9641	10928	11047	-1.5263	5.51e-93	1.52e-91	FH1/FH2 domain-containing protein 3%2C transcript variant X4
108021179	395	376	324	1357	1593	1300	-1.87829	5.62e-93	1.54e-91	J domain-containing protein DDB_G0295729
108005079	334	401	309	1481	1540	1616	-2.08138	5.72e-93	1.57e-91	ubiquitin carboxyl-terminal hydrolase 2%2C transcript variant X3
108014928	5	8	15	628	676	686	-6.07493	6.44e-93	1.77e-91	caldesmon
108006295	9	9	16	544	687	540	-5.61909	8.92e-93	2.44e-91	sex-regulated protein janus-B
108017857	40	44	41	480	568	500	-3.55202	1.25e-92	3.42e-91	ornithine decarboxylase 2-like
108020368	61	56	33	542	596	550	-3.42164	1.69e-92	4.6e-91	paired box protein Pax-6
108011642	16	18	16	510	522	480	-4.84363	2.63e-92	7.13e-91	ubiquilin-1
108012462	7	4	4	1142	1388	1081	-7.83087	3.8e-92	1.03e-90	leech-derived tryptase inhibitor C-like
108015494	13	7	20	570	627	483	-5.30819	7.58e-92	2.04e-90	protein phosphatase PTC7 homolog fig
108021238	7	8	7	792	851	673	-6.63975	8.61e-92	2.31e-90	uncharacterized LOC108021238
108009770	8	7	7	736	814	697	-6.59718	1.88e-91	5e-90	uncharacterized LOC108009770%2C transcript variant X2
108015495	172	171	200	954	1100	1051	-2.43341	4.42e-91	1.17e-89	transcription factor kayak%2C isoforms A/B/F
108016651	19	18	12	531	564	441	-4.89362	5.3e-91	1.4e-89	probable pyruvate dehydrogenase E1 component subunit alpha%2C mitochondrial
108016846	6	2	6	1225	1357	1214	-8.00608	6.06e-91	1.6e-89	uncharacterized LOC108016846
108019784	18	31	15	515	528	451	-4.47237	6.83e-91	1.8e-89	tctex1 domain-containing protein 1-B
108010032	6	14	7	623	707	578	-6.06576	1.05e-90	2.74e-89	uncharacterized LOC108010032
108017843	12	13	8	543	598	540	-5.59595	1.06e-90	2.78e-89	uncharacterized LOC108017843
108010213	7	11	11	676	643	560	-5.94247	1.09e-90	2.85e-89	mitochondrial import inner membrane translocase subunit Tim17-B
108015264	12	10	10	535	601	581	-5.67072	2.24e-90	5.84e-89	uncharacterized LOC108015264
108011343	15	9	8	574	633	515	-5.67239	2.25e-90	5.86e-89	uncharacterized LOC108011343
108005060	14	10	8	608	656	501	-5.70723	2.4e-90	6.24e-89	protein I'm not dead yet 2-like%2C transcript variant X1
108009938	9	13	10	541	628	529	-5.65173	2.65e-90	6.88e-89	venom allergen 3-like
108019809	4	8	10	767	773	684	-6.58325	2.93e-90	7.6e-89	uncharacterized LOC108019809
108016342	2	7	11	731	963	777	-6.86598	3.74e-90	9.67e-89	uncharacterized LOC108016342
108019089	11	16	15	523	527	487	-5.11859	4.78e-90	1.23e-88	uncharacterized LOC108019089
108006790	11	12	2	624	704	693	-6.26567	5.11e-90	1.31e-88	protein Cep78 homolog
108007436	7	9	8	658	755	620	-6.32585	5.25e-90	1.35e-88	thioredoxin reductase 2%2C mitochondrial%2C transcript variant X3
108020993	1232	1428	1091	3564	3945	3467	-1.4755	5.78e-90	1.48e-88	cullin-3-A%2C transcript variant X2
108012098	4	10	6	724	894	799	-6.83982	6.34e-90	1.62e-88	microtubule-associated protein RP/EB family member 1
108019763	7	12	9	603	686	546	-5.95541	8.02e-90	2.05e-88	uncharacterized LOC108019763
108019716	4472	4683	4065	10444	11506	10967	-1.24133	8.62e-90	2.2e-88	ryanodine receptor%2C transcript variant X2
108005360	848	943	767	2433	2878	2643	-1.56141	9.62e-90	2.45e-88	integrin alpha-PS2%2C transcript variant X3
108012581	10	11	5	643	650	630	-6.13706	1.2e-89	3.06e-88	protein ariadne-1
108004696	20	16	9	502	545	456	-4.98686	1.33e-89	3.37e-88	acyl-CoA synthetase family member 3%2C mitochondrial
108012906	297	344	299	1402	1343	1353	-2.0517	7.55e-89	1.91e-87	vesicle-associated membrane protein 2%2C transcript variant X5
108009123	8	9	7	665	704	613	-6.29198	8.01e-89	2.02e-87	ATPase family AAA domain-containing protein 1
108013725	1094	1056	1071	3385	3663	3662	-1.65549	1.05e-88	2.65e-87	restin homolog%2C transcript variant X1
108017518	6	10	11	596	641	577	-5.99337	1.35e-88	3.39e-87	protein hemingway-like
108005770	19	8	13	515	627	453	-5.23407	1.91e-88	4.78e-87	gamma-tubulin complex component 2 homolog
108013590	121	136	100	709	800	660	-2.52742	2.25e-88	5.63e-87	uncharacterized LOC108013590%2C transcript variant X1
108021139	15	15	9	516	514	517	-5.23919	2.31e-88	5.77e-87	uncharacterized LOC108021139
108007844	15	8	8	560	573	551	-5.69022	3.49e-88	8.68e-87	sulfhydryl oxidase 2
108005935	11	3	6	722	851	719	-6.76183	4.07e-88	1.01e-86	uncharacterized LOC108005935
108010191	20	13	10	480	546	453	-5.02729	4.64e-88	1.15e-86	uncharacterized LOC108010191
108008810	5	13	2	727	858	717	-6.77061	4.81e-88	1.19e-86	alpha-2-antiplasmin-like
108011102	34	31	21	479	526	421	-3.97562	6.58e-88	1.62e-86	myosin light chain kinase A
108009295	826	809	631	2287	2635	2299	-1.59827	7.43e-88	1.83e-86	kinesin-like protein unc-104%2C transcript variant X1
108011605	125	129	115	672	813	683	-2.47547	9.65e-88	2.37e-86	uncharacterized LOC108011605
108012447	8	3	9	696	920	711	-6.77863	1.49e-87	3.64e-86	kappaPI-actitoxin-Ael3a-like
108018484	19	27	20	467	512	414	-4.32217	1.67e-87	4.09e-86	heat shock 70 kDa protein cognate 2-like
108014722	1725	1765	1636	4388	4797	4358	-1.32382	1.69e-87	4.13e-86	probable serine/threonine-protein kinase MARK-C%2C transcript variant X1
108016303	9	16	3	610	615	554	-5.91841	1.8e-87	4.4e-86	probable serine/threonine-protein kinase DDB_G0280133
108015073	11	6	8	590	660	627	-6.15484	2.04e-87	4.96e-86	uncharacterized LOC108015073%2C transcript variant X1
108009593	425	403	337	1380	1544	1482	-1.8459	3.47e-87	8.42e-86	protein turtle homolog A%2C transcript variant X1
108013186	5	11	12	599	684	509	-5.91813	3.6e-87	8.73e-86	dnaJ homolog subfamily A member 3%2C mitochondrial
108018931	131	117	111	661	804	739	-2.54034	7.02e-87	1.7e-85	dynein regulatory complex protein 1 homolog
108018440	544	543	553	1912	2039	2008	-1.78337	9.09e-87	2.2e-85	plasminogen activator inhibitor 1 RNA-binding protein%2C transcript variant X2
108004586	4	9	5	795	883	764	-7.00756	1.59e-86	3.84e-85	uncharacterized LOC108004586
108012337	14	18	7	493	559	440	-5.18166	5.28e-86	1.27e-84	uncharacterized LOC108012337
108004585	7	3	4	1110	1183	1001	-7.8015	8.22e-86	1.98e-84	uncharacterized LOC108004585
108021628	47	29	23	513	579	434	-3.86871	1.2e-85	2.87e-84	uncharacterized LOC108021628%2C transcript variant X2
108010322	14	11	14	508	494	469	-5.16261	1.94e-85	4.64e-84	ubiquitin-conjugating enzyme E2 N%2C transcript variant X1
108011282	8	12	4	563	681	617	-6.20182	2.99e-85	7.13e-84	endoplasmic reticulum resident protein 44
108020987	8	15	9	474	574	512	-5.53083	6.39e-85	1.52e-83	protein mitoshell
108015816	7	9	8	580	705	556	-6.181	6.5e-85	1.55e-83	kelch-like protein 40b
108013561	8	9	4	645	743	631	-6.51054	8.63e-85	2.05e-83	uncharacterized LOC108013561%2C transcript variant X1
108015646	736	671	622	2299	2978	2984	-1.94897	1.22e-84	2.9e-83	sarcalumenin-like%2C transcript variant X1
108009046	10	9	8	527	621	523	-5.87341	1.65e-84	3.89e-83	uncharacterized LOC108009046
108009285	613	624	490	2038	2009	2019	-1.74353	1.68e-84	3.96e-83	maternal protein tudor
108019231	4	3	6	1098	1259	1153	-7.99998	1.8e-84	4.24e-83	J domain-containing protein DDB_G0295729
108015283	8	13	16	528	506	461	-5.26033	2e-84	4.69e-83	type 1 phosphatases regulator ypi1
108013202	12	9	12	478	536	493	-5.43606	2.16e-84	5.05e-83	WD repeat-containing protein 78
108020748	5	8	9	577	719	675	-6.40758	3.03e-84	7.09e-83	accessory gland protein Acp76A
108009539	14	7	6	519	606	547	-5.87651	4.16e-84	9.72e-83	uncharacterized LOC108009539
108014070	30056	33160	28976	79432	89249	91941	-1.42526	6.21e-84	1.45e-82	fructose-bisphosphate aldolase%2C transcript variant X2
108005183	22	11	27	482	473	455	-4.4754	6.79e-84	1.58e-82	probable cytochrome P450 28c1
108008714	7	7	11	567	627	537	-6.03481	7.76e-84	1.8e-82	uncharacterized LOC108008714
108010186	14	12	7	568	545	449	-5.49097	1.85e-83	4.27e-82	glyceraldehyde-3-phosphate dehydrogenase
108013917	11	9	14	516	551	435	-5.38481	2.08e-83	4.81e-82	uncharacterized LOC108013917
108020271	13	13	5	520	552	467	-5.55945	2.29e-83	5.27e-82	uncharacterized LOC108020271
108018171	11	17	5	476	555	458	-5.42056	6.61e-83	1.52e-81	protein FAM136A%2C transcript variant X2
108015398	787	722	635	2085	2534	2123	-1.57447	6.73e-83	1.54e-81	synaptic vesicle glycoprotein 2C
108019670	7	12	9	592	606	466	-5.81528	6.83e-83	1.56e-81	L-lactate dehydrogenase B chain
108016945	581	622	552	1735	2023	1710	-1.56044	8.35e-83	1.91e-81	uncharacterized protein DDB_G0271670%2C transcript variant X3
108010287	7	5	8	695	733	601	-6.58639	1.22e-82	2.78e-81	uncharacterized LOC108010287
108018914	1233	1302	1291	3580	4188	3838	-1.51958	1.49e-82	3.39e-81	membrane-associated progesterone receptor component 1
108010505	11	5	9	522	631	534	-5.99671	2.61e-82	5.92e-81	venom allergen 3-like
108006863	1095	1120	924	2768	3220	2663	-1.3855	3.02e-82	6.84e-81	UBX domain-containing protein 4
108009519	457	430	324	1457	1677	1416	-1.83601	3.42e-82	7.72e-81	KN motif and ankyrin repeat domain-containing protein 1%2C transcript variant X4
108015903	8	10	18	452	544	438	-5.23232	4.89e-82	1.1e-80	ketohexokinase
108008719	13	11	13	447	549	418	-5.17399	5.12e-82	1.15e-80	proteasome subunit alpha type-7-1B
108018738	7	11	4	603	623	590	-6.29482	1.6e-81	3.59e-80	proton-coupled amino acid transporter 3-like%2C transcript variant X2
108009722	129	145	115	673	752	679	-2.36035	2.34e-81	5.25e-80	major facilitator superfamily domain-containing protein 6%2C transcript variant X1
108007399	5	12	8	568	607	486	-5.97647	6.64e-81	1.48e-79	kinesin-like protein Klp59C
108009007	1925	1843	1647	4541	4955	4734	-1.31922	1.02e-80	2.26e-79	sorbin and SH3 domain-containing protein 1%2C transcript variant X21
108018092	17	29	7	448	502	403	-4.60236	1.31e-80	2.9e-79	V-type proton ATPase 116 kDa subunit a
108009603	15	6	12	445	525	450	-5.34755	1.55e-80	3.43e-79	uncharacterized LOC108009603
108018483	9	14	7	507	564	429	-5.5661	2.49e-80	5.52e-79	pre-mRNA-splicing factor cwc24
108020784	15	11	3	544	523	472	-5.65925	2.54e-80	5.63e-79	uncharacterized LOC108020784
108020352	34	35	44	422	531	437	-3.53649	2.56e-80	5.65e-79	uncharacterized LOC108020352%2C transcript variant X5
108013952	320	323	287	1136	1260	1055	-1.81372	2.96e-80	6.52e-79	esterase B1-like
108011633	5149	5556	4363	11488	14117	12381	-1.25895	4e-80	8.8e-79	elongation of very long chain fatty acids protein AAEL008004%2C transcript variant X1
108006797	91	75	77	571	597	561	-2.75494	4.86e-80	1.07e-78	LIM and SH3 domain protein Lasp
108021733	9	9	1	642	746	596	-6.62953	7.66e-80	1.68e-78	uncharacterized LOC108021733
108008576	8	3	10	596	677	542	-6.35242	9.17e-80	2e-78	kinesin-like protein Klp59C%2C transcript variant X2
108017996	571	575	435	1634	1944	1730	-1.67393	1.11e-79	2.42e-78	uncharacterized LOC108017996
108015212	645	646	488	1919	2032	1839	-1.63136	1.57e-79	3.43e-78	dual specificity protein phosphatase CDC14A%2C transcript variant X2
108010436	21	14	16	462	444	388	-4.5898	1.73e-79	3.77e-78	uncharacterized LOC108010436
108016816	257	267	250	962	1126	991	-1.91293	1.82e-79	3.96e-78	1-phosphatidylinositol 4%2C5-bisphosphate phosphodiesterase
108008778	9	12	14	425	560	415	-5.23741	2.83e-79	6.13e-78	serine-threonine kinase receptor-associated protein
108010369	6	9	12	523	565	445	-5.74692	4.17e-79	8.99e-78	COP9 signalosome complex subunit 1
108021567	10	9	5	523	545	539	-5.99321	1.14e-78	2.45e-77	uncharacterized LOC108021567%2C transcript variant X1
108014723	110	102	141	791	834	721	-2.64657	1.25e-78	2.68e-77	uncharacterized LOC108014723
108015396	15	10	11	427	481	408	-5.11417	1.41e-78	3.02e-77	uncharacterized LOC108015396
108017009	19	21	29	393	507	387	-4.13501	2.03e-78	4.35e-77	T-cell activation inhibitor%2C mitochondrial
108012338	515	631	547	1806	2243	1804	-1.70781	2.51e-78	5.35e-77	uncharacterized LOC108012338
108013624	10	24	9	461	462	398	-4.86962	2.5e-78	5.35e-77	transportin-1-like
108016664	12	16	5	495	481	418	-5.32944	4.41e-78	9.41e-77	uncharacterized LOC108016664%2C transcript variant X3
108009252	159	150	145	735	783	727	-2.22943	4.8e-78	1.02e-76	ras-related protein Rab-3
108004624	8	1	10	639	630	665	-6.59543	5.46e-78	1.16e-76	uncharacterized LOC108004624
108008912	15	13	4	455	496	422	-5.34953	6.38e-78	1.36e-76	armadillo repeat-containing protein 4
108016798	17	5	5	540	527	459	-5.74696	9.01e-78	1.91e-76	dynein heavy chain 6%2C axonemal
108012898	7	5	10	551	633	491	-6.16893	1.17e-77	2.46e-76	eukaryotic translation initiation factor 5A-like
108008358	285	311	276	1047	1207	1010	-1.82517	1.55e-77	3.27e-76	uncharacterized LOC108008358%2C transcript variant X5
108009290	6	21	10	454	626	398	-5.23556	2.06e-77	4.33e-76	CAAX prenyl protease 1 homolog
108004780	8	7	10	508	574	445	-5.85184	3.13e-77	6.57e-76	uncharacterized LOC108004780%2C transcript variant X2
108012597	5	8	17	497	520	418	-5.49754	3.33e-77	6.99e-76	alpha-(1%2C3)-fucosyltransferase C
108010299	30	32	26	410	452	369	-3.72882	4.28e-77	8.95e-76	probable protein S-acyltransferase 23%2C transcript variant X1
108020992	156	158	105	742	780	735	-2.36022	6.12e-77	1.28e-75	uncharacterized LOC108020992
108012691	8	9	3	566	654	514	-6.36034	3.12e-76	6.47e-75	actin-binding Rho-activating protein
108016578	29	23	16	405	432	364	-4.06801	4.9e-76	1.01e-74	uncharacterized LOC108016578
108015997	150	155	130	697	885	913	-2.44592	6.48e-76	1.34e-74	voltage-dependent calcium channel type D subunit alpha-1
108020445	9	5	8	582	544	500	-6.13345	7.63e-76	1.57e-74	sodium- and chloride-dependent glycine transporter 1%2C transcript variant X1
108013114	5	10	3	598	653	604	-6.61365	9.27e-76	1.91e-74	uncharacterized LOC108013114
108008336	158	154	137	679	817	682	-2.19929	1.15e-75	2.37e-74	ubiquitin-associated domain-containing protein 1
108008567	8	11	4	519	534	484	-5.98947	1.19e-75	2.44e-74	uncharacterized LOC108008567
108009557	11	13	8	400	504	406	-5.27647	1.52e-75	3.1e-74	protein-glutamate O-methyltransferase
108009878	16	24	14	475	394	419	-4.50988	1.68e-75	3.43e-74	benign gonial cell neoplasm protein
108006219	14	10	2	451	539	450	-5.71608	2.01e-75	4.1e-74	ketohexokinase
108019642	6	3	7	735	737	620	-6.9535	2.36e-75	4.81e-74	uncharacterized LOC108019642
108019529	221	253	141	976	1278	1032	-2.34665	6.5e-75	1.32e-73	uncharacterized LOC108019529
108015099	162	178	152	767	787	791	-2.18003	7.12e-75	1.44e-73	uncharacterized LOC108015099
108015570	6305	6044	5976	15354	16317	14063	-1.23883	8.41e-75	1.71e-73	opsin Rh1-like
108015391	27	32	27	440	401	399	-3.77839	9.29e-75	1.88e-73	uncharacterized LOC108015391
108020686	85	89	83	506	609	555	-2.6218	1.07e-74	2.15e-73	uncharacterized protein KIAA0513
108006691	11	4	9	512	550	429	-5.87705	1.54e-74	3.11e-73	malate dehydrogenase%2C mitochondrial
108011536	26	26	38	391	448	399	-3.69948	1.69e-74	3.39e-73	uncharacterized LOC108011536%2C transcript variant X2
108020274	6	9	11	507	537	402	-5.71662	2.12e-74	4.26e-73	uncharacterized LOC108020274
108005375	713	744	601	1930	2072	1881	-1.44179	2.85e-74	5.69e-73	ubiquitin carboxyl-terminal hydrolase 7%2C transcript variant X1
108011679	5	5	14	447	531	483	-5.84686	4.88e-74	9.72e-73	GPI ethanolamine phosphate transferase 1-like
108012333	31	51	29	406	509	398	-3.48725	6.95e-74	1.38e-72	protein bric-a-brac 1
108012651	5	7	13	475	523	420	-5.74435	9.28e-74	1.84e-72	uncharacterized LOC108012651
108009853	6	9	8	468	517	458	-5.89466	2.35e-73	4.62e-72	uncharacterized LOC108009853
108009370	884	945	752	2287	2494	2350	-1.39363	3.32e-73	6.53e-72	protein FAM13A%2C transcript variant X2
108012936	7404	7895	5602	17812	20279	17666	-1.34564	3.38e-73	6.64e-72	uncharacterized LOC108012936
108010233	12	10	4	465	503	404	-5.64601	3.45e-73	6.78e-72	cilia- and flagella-associated protein 61%2C transcript variant X1
108012553	15	12	14	407	421	349	-4.76547	3.96e-73	7.74e-72	cilia- and flagella-associated protein 52
108020374	1397	1500	1324	3570	3972	3951	-1.37031	4.66e-73	9.12e-72	eukaryotic translation initiation factor 4 gamma 3%2C transcript variant X1
108009515	384	379	357	1295	1353	1172	-1.69228	5.42e-73	1.06e-71	prenylated Rab acceptor protein 1
108013079	4	4	5	773	912	747	-7.46817	6.4e-73	1.25e-71	uncharacterized LOC108013079
108008969	6	11	3	505	557	513	-6.22586	9.31e-73	1.81e-71	uncharacterized LOC108008969
108016054	6	10	8	459	488	440	-5.77729	1.29e-72	2.5e-71	uncharacterized LOC108016054
108010126	8	16	7	421	444	383	-5.2573	1.67e-72	3.23e-71	testis-expressed sequence 9 protein
108011965	24	27	18	375	401	349	-3.9529	1.71e-72	3.31e-71	beta-1%2C3-galactosyltransferase 5%2C transcript variant X1
108014860	8	5	10	526	552	409	-5.93325	2.25e-72	4.33e-71	glutamate dehydrogenase 2%2C mitochondrial
108008753	8	7	7	468	531	451	-5.96464	2.32e-72	4.46e-71	uncharacterized LOC108008753
108019770	6	12	3	474	578	468	-6.10046	2.5e-72	4.8e-71	uncharacterized LOC108019770
108016715	12	15	7	434	415	375	-5.09863	2.93e-72	5.62e-71	uncharacterized LOC108016715
108021559	23	12	19	395	453	332	-4.36634	2.95e-72	5.66e-71	uncharacterized LOC108021559
108009518	33	57	45	403	539	466	-3.30266	2.97e-72	5.69e-71	glycine receptor subunit alpha-2%2C transcript variant X2
108010604	18	24	16	479	384	381	-4.35517	3.4e-72	6.5e-71	testis-specific zinc finger protein topi
108020164	8	16	5	450	449	392	-5.40447	3.51e-72	6.72e-71	sperm acrosomal protein FSA-ACR.1
108013058	8	4	10	499	507	454	-5.97512	3.88e-72	7.4e-71	UPF0193 protein EVG1 homolog
108020878	4	10	4	564	596	522	-6.47141	4.84e-72	9.23e-71	uncharacterized LOC108020878
108020545	214	237	227	868	983	886	-1.9341	7.19e-72	1.37e-70	mucin-5AC-like
108009445	3	8	7	518	589	575	-6.47092	9.66e-72	1.83e-70	accessory gland protein Acp29AB-like
108011545	3	3	8	679	790	648	-7.16005	2.16e-71	4.09e-70	accessory gland protein Acp29AB-like
108008624	3	4	10	558	689	519	-6.61474	2.71e-71	5.13e-70	tektin-4
108014923	19	9	12	398	414	344	-4.77555	3.77e-71	7.12e-70	uncharacterized LOC108014923
108005354	6	10	3	505	587	480	-6.29369	4.32e-71	8.16e-70	uncharacterized LOC108005354
108008597	9	8	6	464	509	410	-5.83248	4.5e-71	8.48e-70	trichohyalin
novel.36	4	4	9	556	661	511	-6.58509	7.31e-71	1.37e-69	PF00014:Kunitz/Bovine pancreatic trypsin inhibitor domain
108011867	46	44	36	377	459	398	-3.2147	7.38e-71	1.39e-69	UDP-glucuronosyltransferase 1-1
108013562	7	9	5	503	523	435	-6.04479	7.58e-71	1.42e-69	uncharacterized LOC108013562
108013609	141	133	87	650	728	623	-2.39907	7.87e-71	1.47e-69	valine--tRNA ligase%2C mitochondrial
108013224	905	953	745	2278	2495	2246	-1.35812	1.12e-70	2.09e-69	formin-like protein CG32138%2C transcript variant X3
108021692	12	14	6	420	459	342	-5.17713	1.56e-70	2.91e-69	chromosome partition protein Smc%2C transcript variant X1
108008097	6	3	5	701	711	649	-7.12678	1.68e-70	3.12e-69	methyl-CpG-binding domain protein 2
108005441	97	104	82	523	585	543	-2.47028	1.7e-70	3.15e-69	histone-lysine N-methyltransferase 2D
108004965	11	3	8	497	465	474	-5.9557	1.82e-70	3.37e-69	uncharacterized LOC108004965%2C transcript variant X1
108010313	10	13	2	410	477	420	-5.63492	2.36e-70	4.37e-69	sodium/nucleoside cotransporter 1%2C transcript variant X1
108017201	63	70	51	446	530	422	-2.84828	2.5e-70	4.63e-69	nucleoside diphosphate kinase 7%2C transcript variant X2
108012538	6	7	1	657	743	641	-7.11216	2.62e-70	4.85e-69	uncharacterized LOC108012538
108021044	79	114	98	582	623	578	-2.53874	2.77e-70	5.11e-69	uncharacterized LOC108021044%2C transcript variant X1
108012806	7	4	8	528	555	461	-6.26614	2.83e-70	5.22e-69	uncharacterized LOC108012806
108016109	101	92	76	496	649	610	-2.62998	3.61e-70	6.65e-69	uncharacterized LOC108016109
108009655	8	13	8	400	450	363	-5.30893	3.63e-70	6.67e-69	aquaporin-2
108013127	4	6	7	525	614	527	-6.53613	4.2e-70	7.72e-69	BPTI/Kunitz domain-containing protein 4
108010772	8	1	5	649	720	653	-7.09756	4.99e-70	9.16e-69	uncharacterized LOC108010772%2C transcript variant X2
108021007	709	751	642	1845	2046	1903	-1.3876	9.58e-70	1.76e-68	excitatory amino acid transporter%2C transcript variant X2
108010630	4	6	8	503	588	478	-6.36557	1.6e-69	2.92e-68	GPI ethanolamine phosphate transferase 1
108021716	9	12	10	385	400	377	-5.15386	1.61e-69	2.94e-68	uncharacterized LOC108021716
108011431	5	6	11	468	507	405	-5.89026	1.63e-69	2.98e-68	tektin-1-like
108012606	4	9	10	468	477	401	-5.79321	1.7e-69	3.1e-68	uncharacterized LOC108012606
108012856	90	84	75	544	525	523	-2.60444	5.04e-69	9.14e-68	uncharacterized LOC108012856
108009283	1179	1247	1251	3398	3743	3706	-1.48151	5.8e-69	1.05e-67	tubulin-specific chaperone cofactor E-like protein
108007721	12979	13724	11198	25148	29113	26118	-1.00989	7.92e-69	1.43e-67	NADPH--cytochrome P450 reductase
108012245	214	237	214	840	915	878	-1.90935	8.21e-69	1.48e-67	division abnormally delayed protein
108010020	11	10	6	387	471	363	-5.41984	8.32e-69	1.5e-67	uncharacterized LOC108010020
108020518	6	15	2	450	520	387	-5.80655	1.18e-68	2.12e-67	IQ and ubiquitin-like domain-containing protein%2C transcript variant X3
108015280	1	7	9	507	644	489	-6.50856	1.33e-68	2.4e-67	uncharacterized LOC108015280
108015176	1268	1254	1115	2988	3178	3033	-1.26418	1.46e-68	2.61e-67	neuroglian%2C transcript variant X1
108007398	6	7	4	506	598	486	-6.46907	2.61e-68	4.68e-67	-
108019225	6	8	10	433	448	384	-5.64236	2.85e-68	5.09e-67	EF-hand domain-containing family member C2
108017410	6	8	5	497	493	470	-6.19117	2.99e-68	5.33e-67	adenosine kinase-like
108004697	9	10	4	453	444	403	-5.74872	3.63e-68	6.47e-67	uncharacterized LOC108004697
108015036	4	2	9	621	638	533	-6.82141	4.81e-68	8.55e-67	uncharacterized LOC108015036
108021451	322	284	281	1154	1194	986	-1.83133	4.85e-68	8.6e-67	villin-like protein quail%2C transcript variant X2
108020286	10	6	13	430	392	375	-5.2917	5.79e-68	1.03e-66	protein hemingway-like
108006839	102	119	98	530	647	548	-2.35665	5.93e-68	1.05e-66	uncharacterized LOC108006839
108012965	6	5	9	467	512	417	-6.0454	5.99e-68	1.06e-66	synaptic vesicle glycoprotein 2A
108009067	10	8	8	409	430	364	-5.45527	6.98e-68	1.23e-66	uncharacterized LOC108009067
108015691	74	74	35	601	515	562	-3.13846	1.27e-67	2.23e-66	dynein heavy chain 10%2C axonemal
108007358	9	16	11	425	390	327	-4.91353	1.43e-67	2.51e-66	uncharacterized LOC108007358
108007696	13	24	23	348	365	354	-4.07649	1.77e-67	3.11e-66	probable Xaa-Pro aminopeptidase 3
108008799	14	8	10	370	438	325	-5.06431	1.99e-67	3.48e-66	serine/threonine-protein phosphatase Pgam5%2C mitochondrial
108009119	2	3	11	541	636	480	-6.61011	3.95e-67	6.91e-66	uncharacterized LOC108009119
108010694	173	161	166	756	991	692	-2.19892	6.24e-67	1.09e-65	uncharacterized serine-rich protein C215.13-like
108008053	5	12	6	377	451	422	-5.68924	1.59e-66	2.76e-65	lipase 3-like
108011772	6	9	7	409	434	416	-5.76454	2.11e-66	3.67e-65	uncharacterized LOC108011772
108008565	4	7	2	582	747	641	-7.16571	3.28e-66	5.68e-65	uncharacterized LOC108008565
108014184	93	111	87	562	639	481	-2.45222	4.13e-66	7.14e-65	luciferin 4-monooxygenase
108015161	11	7	13	365	363	376	-5.07959	7.74e-66	1.33e-64	uncharacterized LOC108015161
108006371	7	4	4	504	649	519	-6.71992	7.99e-66	1.38e-64	uncharacterized LOC108006371
108016716	10	5	10	403	409	362	-5.47614	8.57e-66	1.47e-64	uncharacterized LOC108016716
108018984	31	22	15	341	384	320	-3.86688	8.97e-66	1.54e-64	uncharacterized LOC108018984%2C transcript variant X1
108008262	9	10	9	375	423	326	-5.24747	9.76e-66	1.67e-64	glycerol-3-phosphate dehydrogenase [NAD(+)]%2C cytoplasmic
108009106	1494	1514	1290	3191	3638	3194	-1.14527	9.93e-66	1.7e-64	uncharacterized LOC108009106%2C transcript variant X2
novel.64	4	3	8	547	835	487	-6.86703	1.38e-65	2.36e-64	-
108006148	4	7	7	527	482	438	-6.25515	1.41e-65	2.4e-64	uncharacterized LOC108006148
108013599	11	12	4	353	437	348	-5.32038	1.59e-65	2.71e-64	uncharacterized LOC108013599
108015084	8	16	4	366	427	339	-5.26205	1.59e-65	2.71e-64	DDB1- and CUL4-associated factor 8-like protein 2
108019164	1165	1254	1199	3124	3468	3429	-1.39203	1.61e-65	2.74e-64	eukaryotic translation initiation factor 5%2C transcript variant X1
108019161	589	558	510	1571	1678	1498	-1.44199	1.71e-65	2.91e-64	protein spire%2C transcript variant X2
108008745	6	7	3	497	524	513	-6.51069	3.14e-65	5.32e-64	uncharacterized LOC108008745
108011246	13	4	8	386	464	339	-5.48904	3.76e-65	6.35e-64	uncharacterized LOC108011246
108021619	7	6	5	465	499	422	-6.19021	3.85e-65	6.5e-64	myosin-2 heavy chain%2C non muscle%2C transcript variant X2
108010302	28	21	30	345	371	331	-3.64839	4.83e-65	8.14e-64	protein FAM166B
108012913	181	159	150	671	762	674	-2.02685	5.9e-65	9.92e-64	probable palmitoyltransferase ZDHHC14%2C transcript variant X1
108015325	802	738	879	2930	2955	3215	-1.83108	6.39e-65	1.07e-63	dual specificity protein phosphatase 3%2C transcript variant X4
108007690	8	4	4	524	514	484	-6.4986	7.97e-65	1.34e-63	segmentation protein paired
108020378	205	191	154	698	895	824	-2.06044	1.68e-64	2.8e-63	calcium-dependent secretion activator%2C transcript variant X3
108010273	8	7	4	398	502	421	-6.04128	1.76e-64	2.93e-63	cilia- and flagella-associated protein 57
108020726	7	5	4	503	514	474	-6.46805	2.14e-64	3.56e-63	uncharacterized LOC108020726%2C transcript variant X2
108009789	9	7	4	395	464	399	-5.89842	3.12e-64	5.18e-63	uncharacterized LOC108009789
108013115	2	3	7	647	779	588	-7.30826	3.91e-64	6.48e-63	peptidyl-prolyl cis-trans isomerase%2C transcript variant X1
108007578	8	6	10	340	434	382	-5.50943	4.23e-64	7e-63	uncharacterized LOC108007578
108006031	10	7	14	340	409	313	-5.01419	4.41e-64	7.3e-63	probable aconitate hydratase%2C mitochondrial
108009038	12	35	24	370	433	318	-3.90019	5.64e-64	9.31e-63	glucose-6-phosphatase 3
108006656	6	7	6	407	523	388	-6.03396	6.48e-64	1.07e-62	alpha-N-acetylgalactosaminidase-like%2C transcript variant X1
108020139	11	8	11	349	348	390	-5.10738	7.27e-64	1.2e-62	RNA-binding protein Nova-1-like
108009804	7	4	7	497	484	396	-6.18009	7.35e-64	1.21e-62	facilitated trehalose transporter Tret1
108018021	56854	62383	47551	124497	139589	139291	-1.20496	1.18e-63	1.94e-62	calcium-transporting ATPase sarcoplasmic/endoplasmic reticulum type%2C transcript variant X4
108008668	10	8	4	413	434	347	-5.68634	1.36e-63	2.23e-62	uncharacterized LOC108008668
108019228	8	2	10	407	434	403	-5.88079	1.5e-63	2.47e-62	uncharacterized LOC108019228
108012635	8	7	9	385	429	327	-5.4904	1.68e-63	2.76e-62	uncharacterized LOC108012635
108010672	7	10	1	467	507	388	-6.16607	1.77e-63	2.89e-62	uncharacterized LOC108010672
108011835	508	511	474	1381	1557	1336	-1.43843	1.87e-63	3.06e-62	uncharacterized LOC108011835
108020114	679	752	600	1844	1918	1800	-1.38099	2.22e-63	3.62e-62	uncharacterized LOC108020114
108017566	504	463	484	1529	1634	1384	-1.56669	2.33e-63	3.8e-62	putative serine protease K12H4.7
108015131	5	4	13	429	438	347	-5.70381	2.37e-63	3.86e-62	uncharacterized LOC108015131
novel.19	2	6	6	518	653	486	-6.80438	3.1e-63	5.03e-62	-
108010875	10	9	5	365	405	342	-5.45818	3.64e-63	5.9e-62	mitochondrial 2-oxodicarboxylate carrier
108008254	4	8	8	414	446	369	-5.86312	3.73e-63	6.05e-62	tektin-B1
108019903	21	11	10	351	350	301	-4.50207	3.85e-63	6.23e-62	venom allergen 5
108012610	3	5	5	606	601	541	-6.99622	5.77e-63	9.3e-62	uncharacterized LOC108012610
108014052	1663	1713	1391	3531	3973	3677	-1.15644	6.42e-63	1.03e-61	CUGBP Elav-like family member 2%2C transcript variant X2
108020364	86	111	122	580	715	746	-2.59631	6.62e-63	1.06e-61	uncharacterized LOC108020364%2C transcript variant X10
108015969	13491	12577	12424	29507	31344	27311	-1.11555	7.94e-63	1.28e-61	opsin Rh1
108012537	11	15	11	293	364	328	-4.65756	9.35e-63	1.5e-61	uncharacterized LOC108012537%2C transcript variant X2
108020767	36	41	38	403	416	319	-3.22745	1.08e-62	1.73e-61	heat shock 70 kDa protein cognate 2%2C transcript variant X2
108014945	5	8	2	483	599	445	-6.58985	1.12e-62	1.79e-61	succinate dehydrogenase [ubiquinone] iron-sulfur subunit
108010434	7	6	8	402	423	354	-5.73312	1.13e-62	1.8e-61	uncharacterized LOC108010434%2C transcript variant X1
108010810	1857	2047	2015	5344	5487	5482	-1.38462	1.27e-62	2.03e-61	cyclin G%2C transcript variant X1
108012149	9	16	3	353	381	323	-5.16646	1.67e-62	2.66e-61	uncharacterized LOC108012149
108008711	4	7	5	445	530	431	-6.37844	1.88e-62	2.99e-61	uncharacterized LOC108008711%2C transcript variant X1
108012807	103	106	99	558	645	473	-2.36184	2.04e-62	3.24e-61	RING-box protein 1B
108012142	4	15	8	324	419	335	-5.23985	2.08e-62	3.3e-61	coiled-coil-helix-coiled-coil-helix domain-containing protein 10%2C mitochondrial
108006044	4	3	6	566	616	520	-6.95435	2.09e-62	3.31e-61	venom allergen 3
108021211	28	25	37	329	394	331	-3.4654	2.28e-62	3.61e-61	SPRY domain-containing SOCS box protein 3
108013044	18	33	18	375	352	309	-3.83759	2.85e-62	4.52e-61	arginine kinase
108016075	13	7	4	353	389	350	-5.43367	3.61e-62	5.71e-61	uncharacterized LOC108016075
108012200	27	17	11	313	380	294	-4.08835	6.83e-62	1.07e-60	uncharacterized LOC108012200
108021161	2254	2062	2035	4967	5392	4941	-1.18988	8.78e-62	1.38e-60	excitatory amino acid transporter 1
108007906	314	358	287	1032	1097	987	-1.62582	9.88e-62	1.55e-60	uncharacterized LOC108007906
108014331	6	5	4	459	516	462	-6.5059	1.33e-61	2.08e-60	uncharacterized LOC108014331
108011570	11	9	5	349	420	309	-5.35079	1.52e-61	2.38e-60	uncharacterized LOC108011570
108008108	4	4	4	600	657	547	-7.15444	1.59e-61	2.49e-60	prolyl endopeptidase
108009864	7	10	5	453	364	377	-5.69538	1.88e-61	2.94e-60	UPF0704 protein C6orf165 homolog
108006335	38	39	31	362	374	318	-3.21162	2.32e-61	3.61e-60	uncharacterized LOC108006335
108020198	230	268	258	996	977	1043	-1.92169	2.51e-61	3.9e-60	uncharacterized LOC108020198
108014963	508	446	443	1519	1495	1402	-1.58452	3.02e-61	4.68e-60	low-density lipoprotein receptor-related protein 2
108020336	2258	2421	2471	6952	8777	9558	-1.74233	3.55e-61	5.5e-60	uncharacterized LOC108020336%2C transcript variant X9
108012406	7	4	4	460	529	434	-6.48952	3.75e-61	5.8e-60	uncharacterized LOC108012406
108009589	6	9	6	349	460	344	-5.69707	4.6e-61	7.1e-60	serine/threonine-protein phosphatase PP1
novel.702	4	9	8	380	443	328	-5.69496	4.81e-61	7.42e-60	-
novel.430	7	7	2	445	493	409	-6.31973	4.96e-61	7.65e-60	-
108012690	5	5	5	481	546	410	-6.50166	6e-61	9.24e-60	glycoprotein-N-acetylgalactosamine 3-beta-galactosyltransferase 1-like
108017976	1181	1338	1196	3490	4061	4520	-1.62649	6.86e-61	1.06e-59	uncharacterized LOC108017976%2C transcript variant X11
108017005	73	48	42	384	492	435	-2.93138	9.67e-61	1.49e-59	probable tubulin beta chain CG32396
108019364	348	376	383	1200	1291	1285	-1.69173	1.12e-60	1.71e-59	uncharacterized LOC108019364%2C transcript variant X3
108021430	135	134	168	683	752	713	-2.21381	1.15e-60	1.77e-59	voltage-dependent calcium channel subunit alpha-2/delta-3
108012385	13	6	8	318	385	308	-5.14649	1.56e-60	2.39e-59	dnaJ homolog subfamily B member 13
108017099	5	7	8	377	396	363	-5.75175	1.67e-60	2.55e-59	uncharacterized LOC108017099
108017047	172	182	165	642	774	737	-1.97537	1.75e-60	2.67e-59	synaptosomal-associated protein 25
108016968	192	237	214	783	886	796	-1.86012	1.81e-60	2.76e-59	kinase D-interacting substrate of 220 kDa
108013770	12	10	5	340	351	310	-5.13917	2.45e-60	3.73e-59	SPRY domain-containing SOCS box protein 3-like
108019153	7	6	6	402	475	332	-5.90933	2.62e-60	3.98e-59	uncharacterized LOC108019153
108010317	2	8	3	601	548	487	-6.90339	2.84e-60	4.32e-59	uncharacterized LOC108010317
108021681	13	23	12	296	371	279	-4.22221	3.42e-60	5.18e-59	uncharacterized LOC108021681
108019930	5	14	7	331	375	309	-5.21031	3.45e-60	5.22e-59	uncharacterized LOC108019930
108012611	91	80	70	579	545	429	-2.61253	4.4e-60	6.64e-59	spermine oxidase
108007633	814	764	676	1824	2196	1940	-1.32539	4.95e-60	7.46e-59	ABC transporter G family member 20%2C transcript variant X3
108004609	3	3	8	479	512	464	-6.62181	5.29e-60	7.96e-59	uncharacterized LOC108004609
108017177	10	3	4	399	455	388	-6.11365	7.09e-60	1.07e-58	uncharacterized LOC108017177
108020372	297	333	263	947	1181	1186	-1.81854	8.67e-60	1.3e-58	uncharacterized LOC108020372%2C transcript variant X1
108005036	323	318	282	957	1067	915	-1.59356	9.56e-60	1.43e-58	synaptic vesicle glycoprotein 2B
108006631	17	12	14	304	328	277	-4.32381	1.04e-59	1.55e-58	purine nucleoside phosphorylase
108017541	2	7	12	375	405	328	-5.63983	1.21e-59	1.81e-58	uncharacterized LOC108017541
108017247	9	5	13	337	346	309	-5.12004	1.25e-59	1.87e-58	26S protease regulatory subunit 8%2C transcript variant X3
108014842	14	5	3	345	390	338	-5.53287	1.43e-59	2.13e-58	keratin-associated protein 16-1-like%2C transcript variant X2
108005459	1623	1673	1416	3715	3781	3447	-1.14196	1.61e-59	2.4e-58	branched-chain-amino-acid aminotransferase%2C cytosolic
108016699	6	7	2	455	516	393	-6.42886	2.38e-59	3.54e-58	uncharacterized LOC108016699
108015818	6	6	11	347	386	308	-5.41866	2.6e-59	3.85e-58	uncharacterized LOC108015818
108019470	10	11	8	299	343	305	-4.95321	2.63e-59	3.9e-58	coiled-coil domain-containing protein 13-like
108005918	6	5	13	363	345	329	-5.35575	3.53e-59	5.22e-58	coiled-coil domain-containing protein 39-like
108018774	6	7	2	407	491	444	-6.40798	3.61e-59	5.34e-58	uncharacterized LOC108018774
108007487	13	7	12	322	333	284	-4.79649	3.9e-59	5.76e-58	ATP synthase subunit beta%2C mitochondrial-like
108008665	9	2	4	493	523	378	-6.45817	4.38e-59	6.47e-58	adenosine deaminase CECR1
108018110	419	389	315	1158	1229	1128	-1.57367	4.86e-59	7.16e-58	E3 ubiquitin-protein ligase Topors%2C transcript variant X2
108009042	9	6	5	318	435	371	-5.73299	5.64e-59	8.3e-58	uncharacterized LOC108009042
108006132	6	6	6	470	376	391	-6.03379	6.57e-59	9.66e-58	uncharacterized LOC108006132%2C transcript variant X3
108019685	9	6	1	410	431	417	-6.22552	1.13e-58	1.65e-57	uncharacterized LOC108019685
108009982	10	8	6	320	402	295	-5.32398	1.27e-58	1.86e-57	actin-like protein 53D
108012055	9	9	8	310	366	291	-5.13747	1.53e-58	2.23e-57	uncharacterized LOC108012055
108018114	5	7	1	470	522	479	-6.74845	3.06e-58	4.47e-57	extensin
108021005	114	117	128	557	622	658	-2.27747	3.86e-58	5.62e-57	protein tyrosine phosphatase type IVA 1%2C transcript variant X1
108009633	40	53	47	354	398	345	-2.89178	4.03e-58	5.86e-57	ALK tyrosine kinase receptor%2C transcript variant X2
108021491	1	3	7	542	668	537	-7.22943	7.51e-58	1.09e-56	uncharacterized LOC108021491
108019343	6	9	4	375	400	323	-5.77677	7.94e-58	1.15e-56	uncharacterized LOC108019343
108009939	5	8	3	450	414	378	-6.20714	1.02e-57	1.47e-56	dynein intermediate chain 2%2C ciliary%2C transcript variant X1
108020061	57	68	48	424	394	419	-2.77024	1.12e-57	1.62e-56	CUGBP Elav-like family member 1
108014149	789	793	644	1850	2003	1785	-1.2669	1.14e-57	1.65e-56	probable serine/threonine-protein kinase roco5%2C transcript variant X1
108011061	7	10	3	393	399	303	-5.69972	1.39e-57	2e-56	uncharacterized LOC108011061
108020645	7	9	7	312	366	304	-5.33779	1.48e-57	2.13e-56	uncharacterized LOC108020645%2C transcript variant X1
108009504	5	6	9	369	386	309	-5.6537	1.66e-57	2.39e-56	uncharacterized LOC108009504
108021326	7	6	2	382	504	399	-6.3412	1.88e-57	2.71e-56	uncharacterized LOC108021326
108006429	6	7	1	416	482	437	-6.50101	2.31e-57	3.32e-56	circulating cathodic antigen homolog
108011981	4	6	3	454	509	451	-6.68938	3e-57	4.29e-56	uncharacterized LOC108011981%2C transcript variant X1
108010077	3	3	5	583	589	526	-7.19443	3.12e-57	4.47e-56	uncharacterized LOC108010077%2C transcript variant X2
108006541	8	4	4	404	400	398	-6.15903	3.26e-57	4.66e-56	uncharacterized LOC108006541
108011007	646	618	532	1572	1668	1565	-1.34601	3.45e-57	4.93e-56	segmentation protein cap'n'collar-like
108009788	609	622	624	1703	2091	2111	-1.59101	3.57e-57	5.1e-56	resistance to inhibitors of cholinesterase protein 3%2C transcript variant X1
108007013	4	10	4	367	401	336	-5.86303	4.01e-57	5.71e-56	mitochondrial import receptor subunit TOM40 homolog 2
108006411	140	166	135	597	642	612	-1.99544	4.56e-57	6.5e-56	alpha-(1%2C3)-fucosyltransferase B
108014022	388	422	372	1084	1257	1167	-1.49252	4.61e-57	6.57e-56	protein phosphatase 1 regulatory subunit 12B%2C transcript variant X5
108019011	8	12	5	277	359	333	-5.20169	5.81e-57	8.25e-56	E3 ubiquitin-protein ligase MARCH5
108016053	4	6	2	486	581	462	-6.91493	6.02e-57	8.53e-56	IQ domain-containing protein D
108011955	91	105	107	555	524	561	-2.36185	6.6e-57	9.35e-56	uncharacterized LOC108011955%2C transcript variant X5
108012947	5997	7119	6976	18346	21835	23332	-1.58087	7.54e-57	1.07e-55	myb-like protein K
108004773	11	9	3	328	335	309	-5.32983	9.88e-57	1.4e-55	uncharacterized LOC108004773%2C transcript variant X2
108012764	4	4	2	598	743	549	-7.481	1.29e-56	1.82e-55	uncharacterized LOC108012764
108008652	4	7	6	338	432	361	-5.97606	1.34e-56	1.88e-55	importin-13
108018124	594	617	493	1587	1591	1522	-1.39265	1.36e-56	1.91e-55	fatty acid synthase
108018089	309	304	303	924	1055	965	-1.60502	1.54e-56	2.15e-55	sodium-dependent neutral amino acid transporter B(0)AT3%2C transcript variant X1
108007015	16	23	16	297	305	265	-3.90403	1.54e-56	2.16e-55	uncharacterized LOC108007015
108007729	7	9	2	326	409	358	-5.84872	1.69e-56	2.37e-55	testis-specific serine/threonine-protein kinase 3%2C transcript variant X2
108020399	130	135	119	552	645	715	-2.24336	1.92e-56	2.69e-55	uncharacterized LOC108020399
108006918	431	466	461	1260	1539	1280	-1.50328	2.05e-56	2.86e-55	probable E3 ubiquitin-protein ligase makorin-1%2C transcript variant X1
108013288	15	14	5	311	299	279	-4.63962	2.36e-56	3.28e-55	uncharacterized LOC108013288
108021318	138	174	182	695	804	673	-2.05215	2.73e-56	3.8e-55	protein FAM107B%2C transcript variant X2
108009782	1	11	3	414	422	394	-6.28556	2.75e-56	3.82e-55	solute carrier family 25 member 46
108007748	3	5	1	654	775	685	-7.79949	2.8e-56	3.89e-55	prolyl 4-hydroxylase subunit alpha-1-like
108008942	9	2	11	368	369	284	-5.45404	3.25e-56	4.52e-55	uncharacterized LOC108008942
108004914	46	80	32	515	453	436	-3.09181	3.78e-56	5.26e-55	E3 ubiquitin-protein ligase RNF123-like%2C transcript variant X1
108010468	7	5	5	362	415	331	-5.9473	3.99e-56	5.53e-55	trithorax group protein osa
108011632	7	14	9	291	374	255	-4.85563	6.7e-56	9.28e-55	dynein heavy chain 1%2C axonemal
108011619	58	70	55	357	433	404	-2.63025	7.11e-56	9.84e-55	complexin%2C transcript variant X8
108009155	126	130	141	565	647	665	-2.16246	8.17e-56	1.13e-54	uncharacterized LOC108009155
108015216	301	236	239	941	1017	849	-1.77597	8.27e-56	1.14e-54	GAS2-like protein 1%2C transcript variant X1
108012148	7	6	5	355	396	312	-5.80552	8.41e-56	1.16e-54	coiled-coil-helix-coiled-coil-helix domain-containing protein 2
108008081	11	15	8	272	304	278	-4.57707	8.45e-56	1.17e-54	uncharacterized LOC108008081
108020340	48	40	40	339	442	554	-3.31118	8.55e-56	1.18e-54	nuclear factor 1 C-type%2C transcript variant X2
108014863	8	6	1	437	428	357	-6.275	9.46e-56	1.3e-54	coiled-coil domain-containing protein 114
108014620	12	8	6	268	336	314	-5.06622	1.16e-55	1.59e-54	protein Cep78 homolog
108018143	4	7	4	390	423	368	-6.22318	1.46e-55	2.01e-54	uncharacterized LOC108018143
108020031	27	16	33	307	327	318	-3.56498	1.66e-55	2.27e-54	protein tipE%2C transcript variant X1
108014484	58	59	37	354	424	341	-2.78635	1.85e-55	2.53e-54	F-box/LRR-repeat protein 16
108014136	108	111	88	601	559	460	-2.32631	2.08e-55	2.84e-54	polyadenylate-binding protein-interacting protein 2-like%2C transcript variant X2
108004600	9	7	1	392	399	319	-5.95499	2.27e-55	3.09e-54	protein phosphatase PTC7 homolog
108014111	4	4	5	430	470	419	-6.58811	2.31e-55	3.14e-54	uncharacterized LOC108014111
novel.38	6	2	9	343	419	330	-5.92179	2.42e-55	3.29e-54	PF00014:Kunitz/Bovine pancreatic trypsin inhibitor domain
108013604	12	28	11	289	299	304	-4.06132	2.65e-55	3.6e-54	uncharacterized LOC108013604
108009060	8	2	2	532	481	452	-6.86018	3.09e-55	4.2e-54	protein-glutamate O-methyltransferase
108019059	102	79	82	493	524	423	-2.37372	3.16e-55	4.28e-54	NCK-interacting protein with SH3 domain%2C transcript variant X1
108005847	1	9	4	386	502	374	-6.41283	5.02e-55	6.77e-54	cilia- and flagella-associated protein 20
108010485	109	116	90	456	575	483	-2.18758	5.26e-55	7.09e-54	tryptophan--tRNA ligase%2C mitochondrial
108015887	12	14	10	267	289	274	-4.45331	6.87e-55	9.22e-54	ketohexokinase
108020802	3	3	4	514	672	558	-7.36563	7.08e-55	9.5e-54	uncharacterized LOC108020802
108016136	562	551	477	1316	1586	1347	-1.34004	8.4e-55	1.13e-53	uridine phosphorylase 1%2C transcript variant X2
108007171	1345	1435	1124	2839	3242	3004	-1.14569	1.09e-54	1.46e-53	cysteine and histidine-rich protein 1 homolog%2C transcript variant X2
108009455	6	4	6	343	423	337	-6.02616	1.19e-54	1.58e-53	pseudouridine-5'-phosphatase
108012341	1	5	2	685	932	765	-8.13747	1.26e-54	1.68e-53	uncharacterized LOC108012341
108009220	9	2	1	444	613	414	-6.85346	1.34e-54	1.78e-53	dynein light chain 1%2C cytoplasmic
108019252	8	5	4	355	353	348	-5.88482	1.81e-54	2.41e-53	ubiquitin-conjugating enzyme E2 H-like
108005481	3274	3284	3217	6796	7825	7149	-1.07459	1.82e-54	2.42e-53	neurogenic locus notch homolog protein 1
108018753	14	14	12	267	287	260	-4.27158	1.9e-54	2.52e-53	uncharacterized LOC108018753
108020941	15	17	12	250	311	260	-4.14398	1.96e-54	2.6e-53	uncharacterized LOC108020941
108020123	506	539	422	1284	1418	1263	-1.36067	2.44e-54	3.23e-53	endophilin-A%2C transcript variant X1
108015434	12	5	9	301	307	271	-5.00234	2.69e-54	3.57e-53	uncharacterized LOC108015434
108009128	6	5	4	412	380	361	-6.19228	2.89e-54	3.83e-53	pyruvate kinase%2C transcript variant X1
108010601	8	12	12	267	287	285	-4.63742	2.91e-54	3.85e-53	proclotting enzyme
108007444	9	8	10	296	285	289	-4.93656	3.22e-54	4.26e-53	uncharacterized LOC108007444
108004896	2024	2145	2070	5171	6053	6514	-1.43061	3.79e-54	5e-53	uncharacterized LOC108004896
108009637	496	547	498	1316	1505	1373	-1.36628	3.9e-54	5.14e-53	EH domain-binding protein 1%2C transcript variant X1
108012283	46	38	27	340	377	285	-3.09807	4.77e-54	6.28e-53	paired box protein Pax-6
108012721	4	6	3	411	485	374	-6.53097	5.75e-54	7.55e-53	uncharacterized LOC108012721%2C transcript variant X2
108012326	70	98	72	519	448	497	-2.54215	6.01e-54	7.89e-53	-
108011405	13	5	2	341	370	278	-5.55138	6.13e-54	8.04e-53	uncharacterized LOC108011405
108010461	138	144	132	621	660	820	-2.27369	6.91e-54	9.06e-53	frequenin-1%2C transcript variant X1
108013618	222	253	170	776	870	712	-1.79726	7.96e-54	1.04e-52	mitochondrial import inner membrane translocase subunit TIM50-B
108006154	6	3	3	418	488	442	-6.73522	8.28e-54	1.08e-52	uncharacterized LOC108006154
108021513	6	0	6	426	525	410	-6.74288	9.26e-54	1.21e-52	uncharacterized LOC108021513
108016199	259	275	273	863	942	938	-1.68763	1.3e-53	1.69e-52	centaurin-gamma-1A%2C transcript variant X1
108020003	6	4	6	331	406	326	-5.97309	1.47e-53	1.92e-52	probable E3 ubiquitin-protein ligase sinah
108012828	6903	7510	5492	14618	16206	16019	-1.16696	2.43e-53	3.16e-52	trichohyalin%2C transcript variant X1
108008691	13	6	5	281	320	271	-5.10678	3.37e-53	4.36e-52	60S ribosomal protein L22%2C transcript variant X2
108008713	8	5	3	366	358	330	-5.96903	3.73e-53	4.82e-52	probable isocitrate dehydrogenase [NAD] subunit alpha%2C mitochondrial
108008815	9	3	4	362	388	307	-5.96776	4.89e-53	6.32e-52	EF-hand calcium-binding domain-containing protein 2%2C transcript variant X1
108009458	8	9	1	370	375	278	-5.75454	5.32e-53	6.87e-52	UPF0605 protein CG18335
108016809	3044	2972	2387	6261	6502	5855	-1.0761	5.44e-53	7.02e-52	spectrin beta chain%2C transcript variant X1
108011283	2	1	6	561	686	565	-7.57233	6.88e-53	8.86e-52	calphotin
108013164	6	8	7	293	330	274	-5.33851	7.27e-53	9.35e-52	uncharacterized LOC108013164
108019087	5	7	12	323	317	253	-5.13686	7.48e-53	9.61e-52	uncharacterized LOC108019087
108018708	1255	1353	1558	4096	4872	4910	-1.65001	1.6e-52	2.05e-51	junctophilin-1%2C transcript variant X2
108020169	6	7	6	302	327	295	-5.52809	1.79e-52	2.29e-51	E3 ubiquitin-protein ligase MARCH5
108009507	7	5	5	314	375	297	-5.77826	2.15e-52	2.75e-51	neurogenic protein mastermind
108008946	115	159	98	535	619	554	-2.12773	2.73e-52	3.47e-51	probable cytochrome P450 6a20
108009451	552	610	491	1386	1509	1372	-1.29402	2.89e-52	3.67e-51	serine-rich adhesin for platelets%2C transcript variant X4
108010749	7	1	6	364	438	330	-6.2545	2.92e-52	3.71e-51	sodium/potassium-transporting ATPase subunit beta
108011174	11	3	5	318	321	295	-5.54482	2.92e-52	3.71e-51	uncharacterized LOC108011174
108014233	6	8	4	349	332	286	-5.67431	3.16e-52	4e-51	kelch-like protein 10
108009861	7	6	8	316	338	251	-5.34866	3.84e-52	4.85e-51	uncharacterized LOC108009861
108012723	5	9	2	380	360	302	-5.95306	4.33e-52	5.48e-51	histone H3.v1
108007742	8	6	6	295	325	272	-5.40145	5.96e-52	7.53e-51	prolyl 4-hydroxylase subunit alpha-2-like
108009683	250	251	231	815	878	720	-1.64216	6.03e-52	7.61e-51	angiopoietin-related protein 2-like%2C transcript variant X1
108019869	2294	2318	1886	4804	5537	5715	-1.23431	6.81e-52	8.59e-51	amphiphysin%2C transcript variant X6
108006242	1470	1542	1291	3066	3345	2874	-1.0337	9.16e-52	1.15e-50	fatty-acid amide hydrolase 2-like
108011125	6	4	4	340	411	343	-6.20928	9.26e-52	1.16e-50	proteasome subunit beta type-7
108018532	739	832	786	1920	2190	1878	-1.264	9.34e-52	1.17e-50	uncharacterized LOC108018532
108019396	392	385	394	1066	1362	1255	-1.57119	9.32e-52	1.17e-50	metal transporter CNNM4
108008210	6	3	2	407	558	425	-6.89947	9.61e-52	1.2e-50	serine protease inhibitor 3/4-like
108020999	107	129	153	612	731	819	-2.3927	1.03e-51	1.29e-50	uncharacterized LOC108020999
108015939	4	2	4	500	547	455	-7.1526	1.03e-51	1.29e-50	10 kDa heat shock protein%2C mitochondrial
108016473	575	600	504	1330	1695	1503	-1.3537	1.36e-51	1.69e-50	protein similar
108011612	3	6	4	359	441	353	-6.39112	1.8e-51	2.24e-50	uncharacterized LOC108011612%2C transcript variant X1
108008820	2	8	4	359	390	335	-6.19892	1.8e-51	2.24e-50	parkin coregulated gene protein homolog
108008424	412	377	307	1043	1180	1009	-1.48527	2.02e-51	2.51e-50	GPI mannosyltransferase 2%2C transcript variant X2
108009697	4	6	5	307	381	346	-6.02965	2.29e-51	2.85e-50	uncharacterized LOC108009697
108011980	6	6	4	338	363	290	-5.87555	2.49e-51	3.09e-50	adenylate cyclase type 2%2C transcript variant X2
108015076	15	4	5	292	316	247	-5.07719	3.06e-51	3.78e-50	uncharacterized LOC108015076%2C transcript variant X1
108007637	1153	1197	979	2365	2668	2430	-1.09036	3.68e-51	4.54e-50	Krueppel homolog 1
108009497	85	57	75	390	477	460	-2.53138	5.82e-51	7.16e-50	protein quiver%2C transcript variant X1
108020517	150	130	113	582	638	487	-2.04075	6.19e-51	7.6e-50	phosphoglycerate mutase 2%2C transcript variant X4
108004578	7	1	4	368	445	398	-6.57887	6.22e-51	7.63e-50	uncharacterized LOC108004578
108019541	9	6	6	277	293	274	-5.25414	1.01e-50	1.23e-49	transketolase-like protein 2
108013625	8	7	4	311	342	251	-5.49386	1.04e-50	1.27e-49	golgin subfamily B member 1
108010915	3	6	2	442	455	403	-6.81076	1.06e-50	1.29e-49	uncharacterized LOC108010915%2C transcript variant X1
108015802	4	8	1	368	401	346	-6.34836	1.24e-50	1.51e-49	prolyl 4-hydroxylase subunit alpha-1-like
108017213	7	7	2	279	386	325	-5.87335	1.31e-50	1.59e-49	uncharacterized LOC108017213
108017413	11	10	5	245	311	245	-4.86709	1.54e-50	1.88e-49	probable mitochondrial import inner membrane translocase subunit Tim17 3
108012649	4	6	8	301	318	279	-5.56287	1.62e-50	1.96e-49	phospholipid scramblase 1-like
108019233	6	3	6	354	327	330	-6.00186	1.9e-50	2.31e-49	uncharacterized LOC108019233
108017637	5	1	4	459	541	426	-7.07526	2.02e-50	2.45e-49	uncharacterized LOC108017637%2C transcript variant X2
108014419	1959	1971	1942	4146	4709	4096	-1.0596	2.35e-50	2.84e-49	uncharacterized LOC108014419
108015232	293	303	241	864	908	803	-1.5476	2.52e-50	3.05e-49	alpha-aminoadipic semialdehyde synthase%2C mitochondrial
108011947	8	2	5	345	325	339	-5.99991	2.75e-50	3.32e-49	beta-1%2C4-glucuronyltransferase 1
108005749	625	589	463	1482	1576	1434	-1.34979	2.94e-50	3.55e-49	uncharacterized LOC108005749
108008575	4	2	0	974	1129	923	-8.90018	3.12e-50	3.76e-49	accessory gland-specific peptide 26Ab
108011113	6	6	5	303	310	302	-5.67694	3.57e-50	4.3e-49	uncharacterized LOC108011113
108012706	4	7	1	368	427	373	-6.52979	4.03e-50	4.85e-49	uncharacterized LOC108012706
108015541	11	5	8	256	323	238	-5.0059	4.06e-50	4.88e-49	adenosine deaminase CECR1
108010787	7	2	8	329	303	299	-5.70034	5.16e-50	6.17e-49	uncharacterized LOC108010787
108010811	66	85	68	387	432	367	-2.36016	5.83e-50	6.97e-49	polypyrimidine tract-binding protein 1%2C transcript variant X5
108011894	20	27	11	265	335	229	-3.76003	6.05e-50	7.23e-49	bromodomain-containing protein 3
108005298	210	198	194	736	713	750	-1.79564	6.37e-50	7.61e-49	casein kinase I
108006742	10	2	7	358	305	261	-5.52841	7.43e-50	8.86e-49	serine/threonine-protein phosphatase 2A activator
108011340	6	5	3	311	388	323	-6.11146	9.12e-50	1.09e-48	uncharacterized LOC108011340
novel.587	6	9	6	282	282	260	-5.22073	9.51e-50	1.13e-48	-
108009907	4	3	5	373	461	334	-6.52166	1.11e-49	1.32e-48	uncharacterized LOC108009907
108013357	818	738	677	1786	2019	1997	-1.30289	1.38e-49	1.64e-48	transmembrane protein 35
108010655	6	1	3	462	502	408	-7.02197	1.49e-49	1.77e-48	uncharacterized LOC108010655
108015762	6	5	7	291	310	268	-5.5156	1.54e-49	1.83e-48	UV excision repair protein RAD23 homolog B
108018329	764	780	620	1688	1892	1620	-1.19011	1.93e-49	2.28e-48	uncharacterized LOC108018329
108019801	5	7	5	275	337	282	-5.63815	1.95e-49	2.3e-48	uncharacterized LOC108019801
108020284	36	31	23	288	295	262	-3.15806	1.99e-49	2.35e-48	intraflagellar transport protein 140 homolog
108015919	13	21	23	297	301	222	-3.7641	2.13e-49	2.51e-48	uncharacterized LOC108015919
108010719	4	8	3	302	341	316	-5.92453	2.21e-49	2.61e-48	probable proteasome subunit beta type-2%2C transcript variant X2
novel.808	7	3	3	342	374	342	-6.2715	2.25e-49	2.64e-48	-
108017108	344	361	365	1037	1153	969	-1.47996	2.31e-49	2.72e-48	protein SHQ1 homolog
108017458	40	31	21	300	313	260	-3.17331	2.55e-49	2.99e-48	dynein assembly factor 5%2C axonemal
108021564	3	4	0	677	835	683	-8.21419	2.58e-49	3.04e-48	uro-adherence factor A
108017242	103	129	126	549	577	477	-2.08191	2.77e-49	3.25e-48	sodium-independent sulfate anion transporter%2C transcript variant X2
108004798	6	7	3	326	303	296	-5.78312	4.66e-49	5.45e-48	uncharacterized LOC108004798
108007999	6	9	3	297	300	264	-5.50735	6.06e-49	7.08e-48	bestrophin-4-like
108007705	2	11	6	265	305	273	-5.39568	6.08e-49	7.1e-48	uncharacterized LOC108007705
108011393	349	383	351	973	1089	1005	-1.42414	9.31e-49	1.09e-47	calcium/calmodulin-dependent 3'%2C5'-cyclic nucleotide phosphodiesterase 1A%2C transcript variant X9
108018974	10	10	5	248	273	236	-4.84592	1.25e-48	1.45e-47	uncharacterized LOC108018974
108006830	231	236	252	775	873	894	-1.74288	1.33e-48	1.54e-47	prickle-like protein 3
108016703	7	6	1	329	340	309	-6.05406	1.42e-48	1.65e-47	uncharacterized LOC108016703%2C transcript variant X1
108009906	7	6	6	245	329	263	-5.37968	1.55e-48	1.8e-47	S-phase kinase-associated protein 1
108020408	31	33	37	255	406	298	-3.1574	1.59e-48	1.85e-47	mediator of RNA polymerase II transcription subunit 26
108006966	2159	2146	2247	4920	5768	5561	-1.22832	1.64e-48	1.9e-47	nuclear protein 1
108021546	41	42	41	279	332	303	-2.80348	1.84e-48	2.13e-47	phosphatidylinositol 3%2C4%2C5-trisphosphate 3-phosphatase and dual-specificity protein phosphatase PTEN%2C transcript variant X3
108010130	931	1111	875	2290	2431	2175	-1.16751	1.87e-48	2.16e-47	SET and MYND domain-containing protein 4
108008378	928	893	797	1908	2171	1883	-1.10984	2.01e-48	2.32e-47	uncharacterized LOC108008378%2C transcript variant X1
108013009	2306	2506	1796	4728	5464	4858	-1.11674	2.17e-48	2.5e-47	ATP-dependent RNA helicase DBP2
108005340	7	3	7	272	342	260	-5.60063	2.49e-48	2.87e-47	uncharacterized LOC108005340%2C transcript variant X1
108010747	10	4	5	252	316	259	-5.36416	2.65e-48	3.05e-47	sodium/potassium-transporting ATPase subunit beta-1
108004668	310	341	283	865	1017	834	-1.46181	2.76e-48	3.17e-47	lanC-like protein 3 homolog
108010899	1	6	4	397	474	333	-6.69204	3e-48	3.45e-47	hexokinase type 2
108017975	8	7	2	288	300	273	-5.59015	3.18e-48	3.65e-47	NADH dehydrogenase [ubiquinone] flavoprotein 1%2C mitochondrial
108021458	2	14	7	269	300	228	-5.037	3.96e-48	4.54e-47	fumarate hydratase%2C mitochondrial
108009065	897	770	751	1925	2150	1929	-1.23401	4.13e-48	4.72e-47	protein kintoun%2C transcript variant X1
108010786	6	4	3	338	362	309	-6.20224	4.14e-48	4.74e-47	uncharacterized LOC108010786
108018380	1255	1447	1152	2746	3019	2735	-1.06708	6.37e-48	7.26e-47	putative fatty acyl-CoA reductase CG8306
108013961	5	4	4	341	387	288	-6.20797	6.85e-48	7.81e-47	ubiquitin-conjugating enzyme E2-18 kDa%2C transcript variant X2
108009235	77	85	87	380	454	429	-2.263	7.03e-48	8.01e-47	GTP-binding protein RAD%2C transcript variant X1
108013233	3	4	5	343	393	326	-6.38856	7.88e-48	8.97e-47	uncharacterized LOC108013233
108020400	856	888	763	1809	2276	2104	-1.2267	1.01e-47	1.14e-46	ankyrin-3%2C transcript variant X1
108009260	1548	1570	1339	2924	3472	3143	-1.02153	1.04e-47	1.17e-46	protein NDRG3%2C transcript variant X1
108010598	7	6	2	329	319	271	-5.86405	1.11e-47	1.25e-46	pseudouridine-5'-phosphatase
108021426	199	172	164	629	690	582	-1.75103	1.3e-47	1.47e-46	mitochondrial basic amino acids transporter%2C transcript variant X1
108014969	24	38	21	341	276	270	-3.35247	1.33e-47	1.5e-46	E3 ubiquitin-protein ligase TRIM33
108004569	602	549	492	1331	1552	1302	-1.27073	1.34e-47	1.51e-46	protein THEM6
108017409	4	3	4	396	410	338	-6.6231	1.38e-47	1.56e-46	glycerophosphocholine phosphodiesterase GPCPD1
108016967	81	106	89	462	474	396	-2.1938	1.67e-47	1.89e-46	uncharacterized LOC108016967%2C transcript variant X4
108018957	56	55	36	322	372	291	-2.66913	1.7e-47	1.91e-46	lysosomal alpha-mannosidase
108005420	273	342	298	876	1071	883	-1.55117	1.8e-47	2.03e-46	uncharacterized LOC108005420
108013919	5	8	1	296	329	311	-5.99108	2.39e-47	2.68e-46	uncharacterized LOC108013919
108019777	387	431	333	988	1182	992	-1.38176	3.05e-47	3.42e-46	synaptogyrin-1
108005487	1458	1657	1216	3261	3782	3014	-1.14067	3.97e-47	4.44e-46	basic proline-rich protein%2C transcript variant X2
108013704	5	13	3	244	311	233	-5.15242	4.11e-47	4.59e-46	uncharacterized LOC108013704
108011940	5	5	6	298	312	250	-5.6697	4.23e-47	4.72e-46	zinc finger protein 780A
108004865	80	90	61	388	411	376	-2.2753	5.04e-47	5.63e-46	uncharacterized LOC108004865
108010019	52	62	76	397	412	349	-2.52365	5.26e-47	5.86e-46	uncharacterized LOC108010019%2C transcript variant X1
108009297	5	3	6	324	362	258	-5.99268	5.88e-47	6.55e-46	uncharacterized LOC108009297
108020001	4	5	5	305	326	283	-5.95195	6.13e-47	6.82e-46	uncharacterized LOC108020001
108017744	9	4	12	243	261	229	-4.79279	6.28e-47	6.98e-46	dnaJ homolog subfamily B member 14
108011925	6	12	5	259	243	252	-4.96666	7.05e-47	7.82e-46	adenylate cyclase type 7-like
108004841	2	7	4	317	338	304	-6.12995	8.48e-47	9.39e-46	cofilin/actin-depolymerizing factor homolog
108009465	3	9	9	226	308	242	-5.12398	9.35e-47	1.04e-45	uncharacterized LOC108009465
108010900	14	9	1	249	280	224	-4.89879	1.08e-46	1.2e-45	hexokinase type 1
108019754	401	407	345	998	1106	964	-1.33585	1.13e-46	1.25e-45	uncharacterized LOC108019754%2C transcript variant X1
108005367	1369	1409	1276	2881	3036	2953	-1.05455	1.14e-46	1.26e-45	phosphorylase b kinase gamma catalytic chain%2C skeletal muscle/heart isoform%2C transcript variant X1
108016245	161	147	121	541	564	575	-1.89852	1.19e-46	1.32e-45	neurogenic protein mastermind
108008028	3	2	4	451	506	393	-7.14873	1.28e-46	1.41e-45	protein argonaute 18-like
108021583	4	6	6	305	296	249	-5.65509	1.44e-46	1.58e-45	uncharacterized LOC108021583
108009598	1356	1284	1154	2596	3134	2911	-1.11057	2.05e-46	2.26e-45	ras-like GTP-binding protein Rho1%2C transcript variant X1
108017173	981	1161	891	2275	2820	2751	-1.29831	2.48e-46	2.72e-45	uncharacterized LOC108017173
108008048	6	2	3	356	373	346	-6.53592	2.65e-46	2.9e-45	protein kinase DC1%2C transcript variant X1
108014686	9	7	8	259	285	199	-4.87044	3.37e-46	3.69e-45	26S protease regulatory subunit 10B%2C transcript variant X2
108020945	1	8	4	274	356	329	-6.12819	3.86e-46	4.21e-45	protein tramtrack%2C beta isoform
108007885	9	3	3	282	320	257	-5.76172	4.54e-46	4.95e-45	uncharacterized LOC108007885
108016028	4	9	1	318	303	282	-5.94166	4.92e-46	5.36e-45	protein D2
108019496	4	6	10	238	275	238	-5.14983	4.94e-46	5.38e-45	putative inner dynein arm light chain%2C axonemal
108008854	151	172	133	509	627	548	-1.80852	6.3e-46	6.84e-45	uncharacterized LOC108008854
108009937	4	7	4	285	287	272	-5.74138	8.73e-46	9.45e-45	venom allergen 3-like
108019025	5	3	4	362	360	279	-6.30443	1.03e-45	1.11e-44	uncharacterized LOC108019025
108012909	4	2	0	719	915	682	-8.51117	1.1e-45	1.19e-44	male-specific sperm protein Mst84Dd
108011330	8	6	2	269	301	245	-5.59494	1.21e-45	1.3e-44	uncharacterized LOC108011330%2C transcript variant X2
108006301	269	287	256	840	831	781	-1.51978	1.43e-45	1.54e-44	Ca(2+)/calmodulin-responsive adenylate cyclase%2C transcript variant X2
108009247	0	3	4	612	676	506	-7.92102	1.43e-45	1.54e-44	uncharacterized LOC108009247
108013046	520	627	454	1462	1476	1335	-1.34575	1.49e-45	1.6e-44	DIS3-like exonuclease 2
108013096	6	1	5	326	331	312	-6.2598	1.76e-45	1.89e-44	uncharacterized LOC108013096
108008047	10	10	3	247	283	202	-4.91528	2.12e-45	2.27e-44	protein kinase DC1
108013323	11	13	14	212	254	208	-4.06771	2.12e-45	2.27e-44	40S ribosomal protein S6-like
108005807	2	5	7	263	310	298	-5.88154	2.48e-45	2.65e-44	serpin B9-like
108008511	2	9	1	295	381	304	-6.27416	2.49e-45	2.66e-44	MORN repeat-containing protein 3
108017046	4	2	8	308	292	275	-5.88902	2.56e-45	2.74e-44	60 kDa heat shock protein%2C mitochondrial
108016194	5	3	0	445	543	465	-7.42781	2.65e-45	2.82e-44	uncharacterized LOC108016194
108016694	4	3	6	286	334	283	-6.03832	2.66e-45	2.83e-44	uncharacterized LOC108016694
108012885	65	69	84	385	408	375	-2.33979	2.69e-45	2.87e-44	uncharacterized LOC108012885
108013112	177	193	220	661	813	706	-1.79947	2.84e-45	3.03e-44	rab11 family-interacting protein 4B-like%2C transcript variant X2
108004976	17	16	20	223	235	257	-3.67895	2.86e-45	3.05e-44	galectin-9
108021306	465	482	484	1198	1367	1319	-1.36113	3.95e-45	4.2e-44	calmodulin-lysine N-methyltransferase%2C transcript variant X2
108019991	10	2	2	300	287	289	-5.89686	3.97e-45	4.21e-44	uncharacterized LOC108019991
108005245	5	7	5	251	278	241	-5.42489	3.97e-45	4.21e-44	metaxin-2-like
108011352	5	5	2	301	364	288	-6.23291	5.04e-45	5.34e-44	delta-1-pyrroline-5-carboxylate dehydrogenase%2C mitochondrial-like
108021649	13	4	9	225	233	242	-4.67617	6.24e-45	6.59e-44	probable palmitoyltransferase ZDHHC24
108010193	260	282	189	917	934	714	-1.73929	8.22e-45	8.66e-44	probable cysteine--tRNA ligase%2C mitochondrial%2C transcript variant X1
108010589	5	2	8	297	366	220	-5.78902	8.82e-45	9.29e-44	proteasome subunit alpha type-1
108013507	6	5	7	267	256	230	-5.31089	9.25e-45	9.74e-44	uncharacterized LOC108013507
108009526	2	3	5	352	411	334	-6.69722	9.54e-45	1e-43	uncharacterized LOC108009526%2C transcript variant X2
108016771	169	209	190	839	714	666	-1.8919	9.62e-45	1.01e-43	WD repeat-containing protein 7
108007219	7	18	4	229	286	202	-4.55206	9.74e-45	1.02e-43	uncharacterized LOC108007219
108006285	5	7	10	263	235	220	-4.95289	1.26e-44	1.32e-43	fibrous sheath CABYR-binding protein
108013524	8	4	4	272	274	240	-5.54351	1.29e-44	1.35e-43	delta-1-pyrroline-5-carboxylate dehydrogenase%2C mitochondrial
108021299	368	379	309	971	1010	1064	-1.45762	1.52e-44	1.59e-43	uncharacterized LOC108021299%2C transcript variant X1
108015125	4	1	5	349	372	363	-6.68454	1.77e-44	1.85e-43	mucin-2
108017867	3	13	3	234	259	246	-5.21089	2.45e-44	2.54e-43	protein germ cell-less-like%2C transcript variant X1
108004774	8	2	1	309	357	326	-6.41979	2.58e-44	2.69e-43	uncharacterized LOC108004774
108010453	3	2	4	410	430	358	-6.97871	2.79e-44	2.9e-43	protein phosphatase inhibitor 2
108010514	3	6	2	339	377	284	-6.42829	2.84e-44	2.95e-43	probable pseudouridine-5'-phosphatase
108007749	4	6	0	339	413	329	-6.67899	2.96e-44	3.07e-43	prolyl 4-hydroxylase subunit alpha-1-like
108005319	686	730	592	1526	1684	1436	-1.13474	3.27e-44	3.39e-43	copper-transporting ATPase 1
108009512	1	5	2	449	493	419	-7.33405	3.72e-44	3.85e-43	uncharacterized LOC108009512
108006934	1433	1446	1147	2686	3147	2776	-1.02227	4.29e-44	4.43e-43	nuclear receptor coactivator 7-like
108005411	65	67	57	305	382	335	-2.35703	4.33e-44	4.47e-43	uncharacterized LOC108005411
108019083	3	7	9	261	252	217	-5.18607	4.66e-44	4.8e-43	MICOS complex subunit MIC13 homolog QIL1
108009288	3	7	3	277	322	263	-5.9738	4.99e-44	5.14e-43	CAAX prenyl protease 1 homolog
108016643	7882	7918	7651	16307	17917	18961	-1.10544	5.34e-44	5.5e-43	alpha-actinin%2C sarcomeric%2C transcript variant X2
108009112	476	548	340	1260	1450	1279	-1.47997	5.67e-44	5.83e-43	uncharacterized LOC108009112
108008813	3	5	5	267	330	262	-5.96527	6.95e-44	7.14e-43	uncharacterized LOC108008813%2C transcript variant X2
108009292	889	845	753	1760	2260	1839	-1.15565	8.73e-44	8.94e-43	calbindin-32%2C transcript variant X2
108019334	8	6	3	246	271	223	-5.3681	9.6e-44	9.83e-43	solute carrier family 25 member 40
108020495	3	4	0	479	597	499	-7.73595	1.71e-43	1.75e-42	pyruvate kinase
108009303	37	38	37	268	275	274	-2.7921	1.77e-43	1.81e-42	uncharacterized LOC108009303
108013476	3	5	2	320	388	325	-6.613	1.94e-43	1.98e-42	uncharacterized LOC108013476
108019573	4	2	4	329	369	326	-6.60056	2.27e-43	2.32e-42	-
108019933	5	7	6	234	265	213	-5.22699	2.44e-43	2.48e-42	uncharacterized LOC108019933
108017210	4	7	4	276	257	246	-5.62713	2.53e-43	2.57e-42	uncharacterized LOC108017210
108021317	2	7	0	392	381	378	-6.92923	2.65e-43	2.69e-42	uncharacterized LOC108021317%2C transcript variant X1
108006678	0	1	3	1531	1878	1180	-10.0774	2.68e-43	2.72e-42	uncharacterized LOC108006678
108006410	45	55	27	284	310	299	-2.74679	2.98e-43	3.02e-42	outer dense fiber protein 3-like protein 2
108019697	6	5	1	296	332	260	-6.13282	3.13e-43	3.17e-42	E3 ubiquitin-protein ligase RNF125
108014290	5	11	2	222	254	246	-5.2555	3.12e-43	3.17e-42	membrane-associated progesterone receptor component 2
108005092	406	443	394	1047	1114	1054	-1.29534	3.71e-43	3.75e-42	uncharacterized LOC108005092%2C transcript variant X2
108010121	688	714	540	1519	1643	1465	-1.18051	4.14e-43	4.18e-42	alpha-1%2C3-mannosyl-glycoprotein 2-beta-N-acetylglucosaminyltransferase
108020558	6	3	4	266	297	261	-5.90906	4.74e-43	4.77e-42	slender lobes-like protein%2C transcript variant X2
108015986	3	3	3	377	402	342	-6.88387	4.99e-43	5.02e-42	ectin
108008767	1	5	4	354	343	320	-6.59439	5.23e-43	5.26e-42	cilia- and flagella-associated protein 161
108009039	3	3	3	407	379	347	-6.90262	5.42e-43	5.45e-42	casein kinase I
108020349	249	275	256	730	818	771	-1.49436	6e-43	6.02e-42	glutamate receptor ionotropic%2C kainate 2%2C transcript variant X1
108015209	32	21	8	266	241	273	-3.61707	6.13e-43	6.14e-42	calcineurin B homologous protein 1
108009313	4	3	8	244	266	249	-5.58252	6.78e-43	6.79e-42	uncharacterized LOC108009313
108014375	341	315	377	1005	1323	1018	-1.60449	7.03e-43	7.03e-42	uncharacterized protein ZK1073.1%2C transcript variant X1
108014196	36	40	41	251	303	270	-2.73595	7.32e-43	7.32e-42	organic cation transporter protein
108015507	4	3	1	450	438	391	-7.24745	7.33e-43	7.33e-42	bromodomain-containing protein DDB_G0280777-like
108013043	29802	30255	30332	62144	70836	73035	-1.10965	8.43e-43	8.42e-42	arginine kinase%2C transcript variant X1
108020623	675	599	521	1433	1549	1439	-1.22661	1.14e-42	1.13e-41	CCR4-NOT transcription complex subunit 6-like%2C transcript variant X1
108007978	388	398	353	1025	1070	909	-1.32217	1.14e-42	1.14e-41	PP2C-like domain-containing protein CG9801%2C transcript variant X1
108010636	41	29	55	394	365	278	-2.96314	1.23e-42	1.23e-41	trichohyalin-like%2C transcript variant X2
108019304	1	2	7	319	350	324	-6.55522	1.26e-42	1.25e-41	sex-regulated protein janus-B
108018975	9	5	6	212	263	203	-5.00206	1.33e-42	1.32e-41	uncharacterized LOC108018975
108020973	56	63	46	363	306	339	-2.54514	1.62e-42	1.6e-41	uncharacterized LOC108020973%2C transcript variant X1
108006309	5	7	4	218	273	234	-5.4243	2.06e-42	2.03e-41	uncharacterized LOC108006309
108016917	6	7	18	205	229	234	-4.34636	2.13e-42	2.1e-41	uncharacterized LOC108016917
108006382	3	7	1	319	356	253	-6.32061	3.13e-42	3.08e-41	accessory gland protein Acp63F%2C transcript variant X1
108013477	7	5	12	227	261	181	-4.7135	3.21e-42	3.15e-41	MORN repeat-containing protein 5
novel.459	2	4	4	305	371	296	-6.52253	4.05e-42	3.98e-41	PF07253:Gypsy protein
108007342	28	51	27	283	342	239	-2.95013	4.66e-42	4.58e-41	casein kinase I
108019679	3	4	6	261	281	248	-5.84744	5.35e-42	5.25e-41	mitochondrial dicarboxylate carrier%2C transcript variant X1
108015612	1199	1313	1210	2495	2964	2726	-1.05761	8.1e-42	7.93e-41	ubiquitin-conjugating enzyme E2-17 kDa
108018942	38	39	27	250	284	236	-2.81321	8.19e-42	8.01e-41	glutaredoxin domain-containing cysteine-rich protein CG12206
108016595	24	36	24	224	270	231	-3.03347	1.17e-41	1.14e-40	microtubule-associated protein futsch
108016593	182	174	139	522	612	540	-1.68276	1.23e-41	1.2e-40	piezo-type mechanosensitive ion channel component%2C transcript variant X2
108016339	39	37	33	235	295	252	-2.76402	1.29e-41	1.25e-40	voltage-dependent L-type calcium channel subunit beta-4%2C transcript variant X20
108020809	8	1	5	232	276	243	-5.66619	1.56e-41	1.52e-40	-
108016190	6	6	13	213	240	185	-4.58823	1.6e-41	1.55e-40	delta-1-pyrroline-5-carboxylate dehydrogenase%2C mitochondrial
108016870	798	810	617	1668	1877	1588	-1.13236	1.67e-41	1.62e-40	uncharacterized LOC108016870
108006101	2	7	9	213	256	208	-5.15075	1.66e-41	1.62e-40	cytochrome c oxidase subunit 7A1%2C mitochondrial
108015660	3	12	9	219	249	181	-4.67591	1.88e-41	1.82e-40	uncharacterized LOC108015660
108021449	127	111	110	432	477	482	-1.92355	1.92e-41	1.86e-40	extensin%2C transcript variant X1
108016675	5	4	3	254	277	288	-6.02044	2.42e-41	2.34e-40	uncharacterized LOC108016675
108014368	11	3	1	237	259	231	-5.52563	2.54e-41	2.45e-40	uncharacterized LOC108014368
108008731	0	3	3	548	670	513	-8.09117	2.82e-41	2.72e-40	uncharacterized LOC108008731
108019795	4	4	7	237	266	212	-5.49379	3.09e-41	2.98e-40	uncharacterized LOC108019795
108013628	5	6	2	256	272	239	-5.80876	3.22e-41	3.11e-40	uncharacterized LOC108013628
108015316	1230	1296	1122	2799	2670	2631	-1.07883	3.42e-41	3.3e-40	moesin/ezrin/radixin homolog 1%2C transcript variant X4
108004766	5	3	7	223	259	228	-5.48491	3.5e-41	3.37e-40	uncharacterized LOC108004766
108020030	49	58	63	290	354	319	-2.41989	3.85e-41	3.7e-40	rap1 GTPase-activating protein 1%2C transcript variant X1
108007022	5	5	4	258	275	210	-5.65151	4.17e-41	4.01e-40	uroporphyrinogen-III synthase
108019536	10	11	7	211	204	193	-4.36907	5.16e-41	4.94e-40	trans-1%2C2-dihydrobenzene-1%2C2-diol dehydrogenase%2C transcript variant X1
108021512	3	7	0	319	332	276	-6.46108	5.88e-41	5.63e-40	uncharacterized LOC108021512
108011828	654	672	550	1404	1527	1338	-1.11152	5.99e-41	5.73e-40	glutamate decarboxylase
108009368	506	500	462	1109	1288	1132	-1.18677	6.12e-41	5.85e-40	maternal effect protein staufen
108017414	180	155	202	631	701	633	-1.78632	6.21e-41	5.93e-40	TBC1 domain family member 24%2C transcript variant X2
108013005	1144	1308	882	2734	2812	2498	-1.20298	6.22e-41	5.94e-40	CLIP-associating protein
108008667	8	6	4	194	263	210	-5.13168	6.22e-41	5.94e-40	protein ORD%2C transcript variant X1
108005247	13	6	3	235	232	184	-4.81366	6.56e-41	6.26e-40	uncharacterized LOC108005247
108008902	4	8	6	194	241	227	-5.12419	7.13e-41	6.79e-40	condensin complex subunit 2-like
108016542	95	88	88	375	403	406	-2.05171	7.89e-41	7.5e-40	flocculation protein FLO11-like
108009302	109	116	141	485	553	466	-1.95277	8.61e-41	8.17e-40	protein FAM46C%2C transcript variant X1
108007672	3	6	8	240	242	195	-5.23603	9.14e-41	8.67e-40	uncharacterized LOC108007672
108016695	3	4	4	280	300	258	-6.17445	9.92e-41	9.4e-40	uncharacterized LOC108016695
108014224	6	4	4	247	258	218	-5.61408	9.99e-41	9.47e-40	succinate dehydrogenase [ubiquinone] flavoprotein subunit%2C mitochondrial-like
108008153	2	5	0	429	474	423	-7.49105	1.09e-40	1.03e-39	uncharacterized LOC108008153%2C transcript variant X1
108010540	2	6	0	407	370	369	-7.09372	1.15e-40	1.09e-39	GTP-binding nuclear protein Ran-like
108007275	1	5	2	362	406	355	-7.0571	1.2e-40	1.13e-39	uncharacterized LOC108007275
108013400	1111	1185	913	2231	2503	2110	-1.01847	1.21e-40	1.14e-39	putative RNA exonuclease NEF-sp
108011313	5949	6850	4408	12792	14610	13777	-1.19378	1.22e-40	1.15e-39	neuropeptide-like 3
108009311	7	8	6	210	226	186	-4.81166	1.31e-40	1.23e-39	uncharacterized LOC108009311
108005305	188	175	150	578	575	573	-1.67869	1.32e-40	1.25e-39	breast carcinoma-amplified sequence 3 homolog%2C transcript variant X2
108011092	188	177	185	560	649	579	-1.62026	1.89e-40	1.78e-39	extracellular serine/threonine protein CG31145
novel.46	3	3	4	301	311	279	-6.40139	2.06e-40	1.93e-39	PF00014:Kunitz/Bovine pancreatic trypsin inhibitor domain
108016582	9	7	3	222	222	195	-4.99947	2.14e-40	2e-39	putative gustatory receptor 2a%2C transcript variant X1
108013553	326	336	288	881	895	791	-1.35913	2.44e-40	2.29e-39	sodium-coupled monocarboxylate transporter 1
108012911	2179	2221	1638	4406	4532	4153	-1.04782	2.76e-40	2.58e-39	talin-1-like
108010647	5	8	2	243	249	204	-5.46257	2.76e-40	2.58e-39	uncharacterized LOC108010647
108019282	3	5	7	242	232	218	-5.45217	2.8e-40	2.62e-39	drebrin-like
108021811	79	67	47	328	385	303	-2.32118	2.92e-40	2.73e-39	uncharacterized LOC108021811
108007161	661	618	624	1430	1599	1459	-1.1582	3.04e-40	2.84e-39	peroxiredoxin-2%2C transcript variant X1
108009105	6	13	7	184	253	182	-4.49173	3.05e-40	2.84e-39	dynein light chain 4%2C axonemal%2C transcript variant X1
108013799	6	12	7	201	215	183	-4.50743	3.76e-40	3.51e-39	uncharacterized LOC108013799%2C transcript variant X1
108005377	180	203	186	571	676	559	-1.58572	3.98e-40	3.7e-39	uncharacterized LOC108005377%2C transcript variant X2
108005555	4	2	4	278	319	280	-6.37642	4.1e-40	3.81e-39	ras-associated and pleckstrin homology domains-containing protein 1
108014501	851	863	723	1800	1876	1650	-1.05347	4.18e-40	3.88e-39	OTU domain-containing protein 5-B%2C transcript variant X2
108009424	4	2	6	267	274	231	-5.92865	4.58e-40	4.26e-39	uncharacterized LOC108009424
108009461	203	205	166	570	656	556	-1.55821	5.61e-40	5.2e-39	high affinity cAMP-specific and IBMX-insensitive 3'%2C5'-cyclic phosphodiesterase 8B%2C transcript variant X5
108018014	4	4	4	236	286	241	-5.91166	6.07e-40	5.63e-39	uncharacterized LOC108018014
108015987	8	1	1	294	307	277	-6.38207	6.34e-40	5.87e-39	EF-hand calcium-binding domain-containing protein 1
108009386	449	534	386	1127	1226	1102	-1.2637	8.02e-40	7.42e-39	putative polypeptide N-acetylgalactosaminyltransferase 9
novel.531	269	358	369	1004	1170	1058	-1.61365	8.18e-40	7.56e-39	-
108019675	17	12	17	182	232	196	-3.64642	8.52e-40	7.87e-39	eukaryotic translation initiation factor 3 subunit F-2
108019757	7	5	3	236	240	202	-5.42357	8.82e-40	8.15e-39	putative odorant-binding protein A5
108020729	401	369	346	962	996	979	-1.32149	1.01e-39	9.33e-39	long-chain-fatty-acid--CoA ligase 5-like%2C transcript variant X1
108012285	3	3	4	292	326	249	-6.35771	1.23e-39	1.13e-38	uncharacterized LOC108012285
108006304	4	7	4	223	236	209	-5.40212	1.26e-39	1.16e-38	uncharacterized LOC108006304
108018019	1	5	1	428	469	360	-7.41066	1.35e-39	1.24e-38	histone H3.3 type 1-like
108019425	1251	1185	1085	2444	2766	2848	-1.12025	1.51e-39	1.39e-38	uncharacterized LOC108019425%2C transcript variant X1
108004687	164	153	142	481	574	492	-1.67404	1.69e-39	1.55e-38	protein-tyrosine sulfotransferase%2C transcript variant X1
108009622	10	1	4	204	249	225	-5.42031	2.02e-39	1.85e-38	NADP-dependent malic enzyme
108012700	8	6	3	196	225	214	-5.1499	2.16e-39	1.97e-38	pyridoxal phosphate phosphatase
108014996	119	119	130	495	468	497	-1.9124	2.17e-39	1.99e-38	putative uncharacterized protein DDB_G0272516
108006740	5	7	1	212	348	218	-5.81757	2.4e-39	2.19e-38	Golgi-associated plant pathogenesis-related protein 1-like
108008906	7	4	3	204	288	210	-5.5651	2.93e-39	2.67e-38	uncharacterized LOC108008906
108015728	5	2	4	303	274	231	-6.12338	2.95e-39	2.69e-38	trichohyalin
108018824	7	3	8	201	226	191	-5.02063	3.78e-39	3.44e-38	uncharacterized LOC108018824%2C transcript variant X1
108005554	211	210	170	551	746	605	-1.6071	4.11e-39	3.73e-38	adenylate cyclase type 2%2C transcript variant X3
108007425	3	6	2	254	273	252	-6.07264	4.14e-39	3.76e-38	glucose-6-phosphate 1-dehydrogenase-like
108012659	4	1	1	446	587	462	-7.87994	5.22e-39	4.73e-38	male-specific sperm protein Mst87F-like
108005376	494	543	561	1296	1495	1456	-1.32902	5.36e-39	4.85e-38	serine-rich adhesin for platelets
108017401	7	7	2	214	223	201	-5.24544	5.65e-39	5.11e-38	uncharacterized LOC108017401
108018310	497	582	436	1220	1316	1136	-1.20383	5.88e-39	5.31e-38	cell wall protein DAN4
108011873	134	117	132	546	550	423	-1.90503	7.77e-39	7e-38	uncharacterized LOC108011873%2C transcript variant X2
108004948	4	1	5	298	250	328	-6.38536	8.3e-39	7.48e-38	uncharacterized LOC108004948
108013187	4	1	3	326	377	311	-6.9067	8.42e-39	7.58e-38	uncharacterized LOC108013187
108011625	387	419	307	941	1012	920	-1.29666	9.76e-39	8.78e-38	uncharacterized LOC108011625%2C transcript variant X6
108005937	876	860	741	1686	2030	1967	-1.12317	1.09e-38	9.82e-38	uncharacterized LOC108005937%2C transcript variant X2
108007567	2	5	13	204	221	187	-4.8504	1.13e-38	1.01e-37	putative ZDHHC-type palmitoyltransferase 2
108005229	2	5	4	267	263	237	-6.04903	1.14e-38	1.02e-37	serine/threonine-protein kinase DCLK1-like
108020382	181	170	145	485	634	542	-1.66525	1.45e-38	1.3e-37	plexin-A2%2C transcript variant X4
108005243	5	4	4	274	235	204	-5.70419	1.47e-38	1.32e-37	ubiquitin-conjugating enzyme E2 4
108008620	2	2	7	246	294	224	-6.03371	2.04e-38	1.83e-37	uncharacterized LOC108008620
108017538	6	6	5	207	221	182	-5.08817	2.12e-38	1.9e-37	DAZ-associated protein 1
108019791	9	2	2	245	220	239	-5.6908	2.25e-38	2.01e-37	uncharacterized LOC108019791
108008421	26	41	28	246	272	208	-2.85675	2.3e-38	2.05e-37	cell death activator CIDE-3%2C transcript variant X3
108018996	3	4	2	295	314	272	-6.53764	2.34e-38	2.08e-37	uncharacterized LOC108018996
108005732	4	3	4	254	255	243	-6.0208	2.42e-38	2.15e-37	Golgi-associated plant pathogenesis-related protein 1-like
108004622	4	4	4	221	258	230	-5.8074	2.49e-38	2.22e-37	histidine-rich glycoprotein
108012860	1044	1170	827	2143	2490	2141	-1.08351	2.68e-38	2.39e-37	protein furry%2C transcript variant X11
108012757	2	6	6	205	239	211	-5.46955	2.78e-38	2.47e-37	uncharacterized LOC108012757
108005303	4	4	2	241	302	265	-6.2591	2.79e-38	2.48e-37	uncharacterized LOC108005303
108004610	4	5	2	250	247	258	-6.03094	3.03e-38	2.69e-37	uncharacterized LOC108004610
108021262	706	734	580	1453	1575	1456	-1.07784	3.62e-38	3.2e-37	rab3 GTPase-activating protein regulatory subunit
108005087	8	5	5	201	231	171	-4.98583	3.64e-38	3.22e-37	protein tilB%2C transcript variant X1
108014450	8	3	2	268	262	185	-5.70439	4.04e-38	3.57e-37	dynein heavy chain 3%2C axonemal-like
108021375	706	694	518	1463	1616	1422	-1.15895	4.27e-38	3.77e-37	protein cappuccino
108009182	1	7	7	211	226	196	-5.32097	5.42e-38	4.78e-37	uncharacterized LOC108009182
108013161	265	304	309	842	883	801	-1.44409	5.53e-38	4.88e-37	venom dipeptidyl peptidase 4%2C transcript variant X1
108011969	0	2	4	432	482	459	-7.76196	6.24e-38	5.49e-37	uncharacterized LOC108011969
108020430	3	3	3	248	338	288	-6.52132	6.87e-38	6.04e-37	sodium/potassium-transporting ATPase subunit alpha%2C transcript variant X1
108010066	6	2	5	251	218	214	-5.64246	7.35e-38	6.46e-37	receptor expression-enhancing protein 1
108011026	220	243	216	686	669	663	-1.49786	7.68e-38	6.74e-37	putative uncharacterized protein DDB_G0277255
108007579	4	2	4	271	317	218	-6.24924	8.63e-38	7.57e-37	accessory gland-specific peptide 57Db-like
108018567	108	122	98	390	433	421	-1.84963	9.44e-38	8.26e-37	protein held out wings
108009236	2	4	7	215	233	213	-5.58956	1.2e-37	1.05e-36	uncharacterized LOC108009236
108011381	252	255	191	652	726	630	-1.4511	1.62e-37	1.41e-36	BAG family molecular chaperone regulator 2%2C transcript variant X3
108015774	4	1	6	246	263	216	-5.96184	1.97e-37	1.72e-36	uncharacterized LOC108015774%2C transcript variant X1
novel.341	5	1	1	402	383	320	-7.2278	2.07e-37	1.8e-36	-
108012028	3	3	2	278	353	311	-6.80167	2.16e-37	1.88e-36	uncharacterized LOC108012028
108020012	281	282	244	679	789	710	-1.35585	2.3e-37	2e-36	chromatin modification-related protein eaf-1
108011639	84	82	47	360	350	341	-2.23779	2.74e-37	2.38e-36	probable sodium/potassium/calcium exchanger CG1090
108007767	89	76	115	398	516	412	-2.15061	2.94e-37	2.55e-36	organic cation transporter 1-like
novel.588	3	1	2	406	496	406	-7.68855	3.53e-37	3.05e-36	-
108005526	3	1	2	425	463	412	-7.68304	3.67e-37	3.18e-36	uncharacterized LOC108005526
108007982	1294	1424	1410	3005	3145	2923	-1.05618	3.98e-37	3.44e-36	ATP-dependent RNA helicase bel
108009296	3	7	4	201	226	196	-5.39966	4.06e-37	3.51e-36	sodium/potassium/calcium exchanger 6%2C mitochondrial
108018789	35	16	37	238	267	241	-2.99716	4.2e-37	3.62e-36	dynein assembly factor 5%2C axonemal-like
108013888	700	731	559	1453	1556	1463	-1.09706	4.26e-37	3.67e-36	protein-methionine sulfoxide oxidase Mical
108010844	11	21	15	196	192	189	-3.54573	4.28e-37	3.69e-36	acyl-coenzyme A thioesterase 9%2C mitochondrial-like
108009887	4	6	1	233	248	229	-5.94004	4.36e-37	3.76e-36	PERQ amino acid-rich with GYF domain-containing protein 2
108021545	146	175	160	473	624	563	-1.70636	5.18e-37	4.46e-36	RNA pseudouridylate synthase domain-containing protein 2%2C transcript variant X1
108019843	2	1	5	305	355	265	-6.77033	5.44e-37	4.68e-36	calmodulin-1
108012151	3	3	2	322	328	270	-6.76936	5.77e-37	4.96e-36	uncharacterized LOC108012151
108012671	4	4	3	224	253	222	-5.91329	7.23e-37	6.2e-36	N-alpha-acetyltransferase 30
108007172	100	116	116	456	441	396	-1.88329	8.33e-37	7.15e-36	PAB-dependent poly(A)-specific ribonuclease subunit PAN3%2C transcript variant X1
108011871	1	5	1	358	374	316	-7.15102	8.96e-37	7.68e-36	protein dpy-30 homolog
108019016	1	4	3	315	316	273	-6.74463	1.06e-36	9.05e-36	uncharacterized LOC108019016
108011626	2	8	7	184	230	171	-5.02195	1.08e-36	9.21e-36	calmodulin-2/4
108006799	43	61	51	265	295	316	-2.42527	1.18e-36	1.01e-35	pre-mRNA-splicing regulator female-lethal(2)D
108011177	3	7	4	179	234	207	-5.39113	1.21e-36	1.03e-35	endonuclease G%2C mitochondrial%2C transcript variant X2
108009277	4	2	7	222	212	204	-5.54033	1.3e-36	1.11e-35	uncharacterized LOC108009277
108017956	4	9	10	186	186	173	-4.48967	1.32e-36	1.12e-35	uncharacterized LOC108017956
108020253	3	5	2	262	276	211	-6.14989	1.49e-36	1.27e-35	mitochondrial uncoupling protein 4
108009417	1393	1630	1131	2902	3220	3082	-1.07962	1.61e-36	1.37e-35	uncharacterized LOC108009417
108018515	8	3	4	219	237	162	-5.28352	1.7e-36	1.45e-35	eukaryotic translation initiation factor 3 subunit G-B
108018388	615	698	592	1386	1496	1497	-1.12722	1.93e-36	1.64e-35	sodium/calcium exchanger 1-like
108010353	22	25	17	213	217	174	-3.16381	2.35e-36	1.99e-35	-
108019022	6	4	1	241	239	210	-5.89843	2.43e-36	2.06e-35	RNA polymerase-associated protein Rtf1
108015027	33	32	20	210	248	198	-2.87308	2.6e-36	2.2e-35	nucleosome assembly protein 1-like 1
108012722	3	6	2	229	253	204	-5.88641	2.72e-36	2.3e-35	uncharacterized LOC108012722
108020383	128	164	131	437	572	573	-1.82771	2.93e-36	2.48e-35	plexin-B
108013053	1	4	5	319	252	210	-6.21291	3.02e-36	2.56e-35	uncharacterized LOC108013053
novel.342	8	11	6	163	182	192	-4.35447	3.25e-36	2.74e-35	PF00665:Integrase core domain|PF00078:Reverse transcriptase (RNA-dependent DNA polymerase)
108012666	65	71	44	301	424	269	-2.38422	3.26e-36	2.76e-35	alpha-protein kinase 1
108007127	3	0	7	232	273	225	-6.10648	3.31e-36	2.79e-35	-
108008862	3	0	4	311	363	326	-7.07979	4.12e-36	3.47e-35	uncharacterized LOC108008862
108014920	129	121	125	437	490	399	-1.74079	4.76e-36	4.01e-35	eye-specific diacylglycerol kinase
108008773	10	11	5	196	182	158	-4.29519	5.56e-36	4.68e-35	uncharacterized LOC108008773
108011140	8	3	2	206	230	184	-5.4988	6.04e-36	5.07e-35	probable tubulin polyglutamylase TTLL1%2C transcript variant X1
108014698	4	3	4	207	235	231	-5.85961	6.05e-36	5.08e-35	sperm-associated antigen 1-like
108015935	19	14	20	184	189	218	-3.40451	6.12e-36	5.14e-35	forkhead box protein O
108019008	81	65	81	335	349	367	-2.13314	7.39e-36	6.19e-35	homeotic protein spalt-major
108008438	634	614	618	1478	1523	1317	-1.13058	7.68e-36	6.43e-35	protein-glutamate O-methyltransferase
108018016	6	2	3	203	243	225	-5.85408	7.82e-36	6.54e-35	uncharacterized LOC108018016
108015079	8	10	4	175	193	161	-4.51382	8.4e-36	7.02e-35	innexin inx5
108012574	4	2	4	231	269	212	-6.07315	8.53e-36	7.12e-35	selenoprotein BthD
108010224	4	5	0	248	278	244	-6.34499	8.79e-36	7.33e-35	RNA polymerase-associated protein RTF1 homolog
108017730	0	7	2	220	309	262	-6.37896	9.55e-36	7.95e-35	venom allergen 5.01
108019695	2	5	3	233	243	231	-6.06998	9.93e-36	8.26e-35	neo-calmodulin
108019130	307	315	249	756	822	700	-1.31239	9.99e-36	8.3e-35	low-density lipoprotein receptor-related protein 4
108007447	6	3	2	207	228	231	-5.84752	1.27e-35	1.06e-34	NADH dehydrogenase [ubiquinone] 1 alpha subcomplex subunit 7
108016850	6	3	3	196	242	194	-5.63927	1.31e-35	1.08e-34	uncharacterized LOC108016850
108008884	6	0	1	324	345	297	-7.03249	1.7e-35	1.4e-34	uncharacterized LOC108008884
108020397	273	279	238	639	815	761	-1.41069	1.99e-35	1.64e-34	uncharacterized LOC108020397
108016976	2513	2627	2376	4820	5410	5716	-1.01107	2.47e-35	2.04e-34	translation initiation factor IF-2%2C transcript variant X2
108010839	3	6	8	189	199	161	-4.93274	2.74e-35	2.25e-34	isochorismatase domain-containing protein 1
108006161	282	249	278	868	777	840	-1.54389	2.78e-35	2.28e-34	protein slit
108008735	2	5	1	266	322	246	-6.62513	3.16e-35	2.59e-34	kelch-like protein 6
108017250	99	91	128	414	486	427	-1.97275	3.48e-35	2.85e-34	fibrinogen C domain-containing protein 1-like%2C transcript variant X2
108015148	10	18	9	183	198	152	-3.77351	3.71e-35	3.03e-34	pyridoxal phosphate phosphatase PHOSPHO2%2C transcript variant X2
108008302	602	553	496	1222	1310	1193	-1.09856	3.92e-35	3.2e-34	protein unzipped
108013989	7	1	8	198	193	170	-5.05203	3.97e-35	3.25e-34	uncharacterized LOC108013989
108014047	19	8	31	1484	1643	1454	-6.19108	4.08e-35	3.33e-34	trypsin
108006321	1	5	6	180	228	218	-5.62628	4.32e-35	3.52e-34	sperm flagellar protein 1
108016712	4	7	3	188	185	216	-5.32778	4.34e-35	3.54e-34	uncharacterized LOC108016712
108020398	122	136	201	596	749	684	-2.04916	4.39e-35	3.58e-34	transcriptional activator protein Pur-beta%2C transcript variant X2
108006700	5	2	7	206	234	157	-5.32786	4.43e-35	3.61e-34	P protein%2C transcript variant X2
108007973	90	136	137	469	527	591	-2.04997	4.82e-35	3.92e-34	uncharacterized LOC108007973
108011095	3	9	3	172	216	177	-5.15854	4.96e-35	4.03e-34	uncharacterized LOC108011095%2C transcript variant X2
108020384	80	70	109	1024	1295	1538	-3.80632	5.33e-35	4.33e-34	uncharacterized LOC108020384%2C transcript variant X2
108013176	812	890	628	1728	1849	1631	-1.09027	5.4e-35	4.38e-34	uncharacterized oxidoreductase YjmC%2C transcript variant X2
108006181	1002	979	879	1956	2050	2082	-1.01674	5.67e-35	4.6e-34	polyadenylate-binding protein
108012564	192	197	227	602	719	606	-1.55926	6.33e-35	5.13e-34	heat shock protein 22
108015219	7	3	6	182	206	160	-5.01673	6.88e-35	5.58e-34	uncharacterized LOC108015219
108010666	1	5	2	248	341	242	-6.61563	7.08e-35	5.74e-34	mannosyl-oligosaccharide alpha-1%2C2-mannosidase IA-like
108021075	2	0	5	287	337	297	-6.95968	8.34e-35	6.75e-34	structure-specific endonuclease subunit slx4
108021221	236	219	194	611	651	566	-1.41797	1.65e-34	1.33e-33	neural cell adhesion molecule 2
108010508	2	4	2	256	305	235	-6.55717	1.71e-34	1.38e-33	uncharacterized LOC108010508
108013959	3	1	5	265	267	201	-6.26675	1.8e-34	1.45e-33	uncharacterized LOC108013959%2C transcript variant X1
108021607	445	487	410	955	1147	1004	-1.13322	1.88e-34	1.51e-33	uncharacterized LOC108021607
108008806	1	3	2	340	423	325	-7.42167	1.88e-34	1.51e-33	thioredoxin%2C mitochondrial
108019659	2	4	4	220	252	194	-5.9771	1.96e-34	1.58e-33	solute carrier family 2%2C facilitated glucose transporter member 3%2C transcript variant X1
108018732	6	0	2	247	311	239	-6.55701	2.12e-34	1.7e-33	uncharacterized LOC108018732
108006784	3	7	1	203	233	191	-5.75793	2.17e-34	1.74e-33	uncharacterized LOC108006784%2C transcript variant X2
108021684	12	7	3	177	194	147	-4.48223	2.18e-34	1.75e-33	uncharacterized LOC108021684%2C transcript variant X4
108007174	192	181	162	558	591	479	-1.5279	2.2e-34	1.76e-33	prominin-like protein%2C transcript variant X1
108011949	3	2	1	339	398	332	-7.39927	2.65e-34	2.13e-33	uncharacterized LOC108011949
108014337	6	13	8	147	205	160	-4.1644	2.68e-34	2.15e-33	uncharacterized LOC108014337
108004839	1	9	2	219	184	224	-5.64501	2.71e-34	2.17e-33	uncharacterized LOC108004839
108014470	129	151	131	458	567	402	-1.71249	2.73e-34	2.18e-33	uncharacterized oxidoreductase YjmC%2C transcript variant X2
108009152	738	739	604	1388	1613	1395	-1.00327	2.76e-34	2.21e-33	locomotion-related protein Hikaru genki%2C transcript variant X2
108009796	9	8	5	181	179	147	-4.45228	2.76e-34	2.21e-33	MIT domain-containing protein 1
108015563	35	36	28	259	208	231	-2.75156	3.09e-34	2.47e-33	synaptotagmin 1%2C transcript variant X1
108019574	6	3	1	208	259	196	-5.97171	3.31e-34	2.64e-33	CTD nuclear envelope phosphatase 1
108009575	4	6	5	182	185	169	-5.08439	4e-34	3.18e-33	NADH dehydrogenase [ubiquinone] flavoprotein 1%2C mitochondrial
108018728	20	23	16	174	205	171	-3.14435	4.58e-34	3.64e-33	B9 domain-containing protein 1
108016471	2	0	4	325	399	327	-7.37123	4.9e-34	3.89e-33	andropin-like
108017798	3	6	1	191	232	242	-5.98432	4.98e-34	3.96e-33	uncharacterized LOC108017798
108005769	4	6	1	211	267	166	-5.78964	5.31e-34	4.21e-33	WD repeat-containing protein 63
108020119	601	623	527	1427	1337	1269	-1.13183	6.34e-34	5.03e-33	uncharacterized LOC108020119
108019237	6	1	3	241	245	178	-5.97352	7.54e-34	5.97e-33	uncharacterized LOC108019237
novel.209	2	4	2	245	275	236	-6.4858	9.34e-34	7.38e-33	-
108016186	7	9	5	161	203	141	-4.50701	9.9e-34	7.82e-33	protein chibby homolog 1
108007643	36	48	38	229	258	219	-2.45572	1.12e-33	8.87e-33	exosome component 10-like
108006970	171	192	159	491	617	479	-1.5239	1.18e-33	9.29e-33	uncharacterized LOC108006970
108019248	3	5	1	228	240	212	-6.166	1.57e-33	1.23e-32	uncharacterized LOC108019248
108015513	484	499	497	1125	1236	1057	-1.12647	1.81e-33	1.42e-32	protein outspread%2C transcript variant X2
108018040	184	157	175	558	552	520	-1.58113	1.86e-33	1.46e-32	NACHT domain- and WD repeat-containing protein 1%2C transcript variant X4
108010240	2	3	2	275	307	261	-6.83503	1.88e-33	1.48e-32	coiled-coil domain-containing protein 34
108018015	5	6	3	158	194	187	-5.19268	1.9e-33	1.49e-32	uncharacterized LOC108018015
108019526	40	60	51	239	291	280	-2.34605	2.09e-33	1.64e-32	microtubule-associated protein tau%2C transcript variant X6
108011852	722	762	603	1423	1540	1447	-1.00698	2.12e-33	1.66e-32	protein encore%2C transcript variant X2
108012939	656	664	584	1374	1421	1481	-1.095	2.25e-33	1.76e-32	uncharacterized LOC108012939%2C transcript variant X2
108019254	1	5	2	248	268	223	-6.45324	2.7e-33	2.1e-32	band 7 protein AGAP004871
108007285	9	8	4	153	179	154	-4.45774	2.73e-33	2.13e-32	sentrin-specific protease 1
108014561	4	0	6	193	264	186	-5.91803	2.86e-33	2.22e-32	uncharacterized LOC108014561
novel.386	4	4	1	222	248	200	-6.14177	3.23e-33	2.5e-32	PF02812:Glu/Leu/Phe/Val dehydrogenase, dimerisation domain
108018359	666	711	645	1392	1493	1404	-1.00847	3.5e-33	2.71e-32	sodium/calcium exchanger 3-like
108011764	7	6	4	162	186	151	-4.79825	3.82e-33	2.96e-32	uncharacterized protein C4orf22 homolog
108020905	264	293	230	686	709	669	-1.31869	4.05e-33	3.14e-32	protein dachsous
novel.642	2	2	2	331	383	276	-7.28509	5.04e-33	3.89e-32	-
108011577	7	2	2	202	212	174	-5.66409	5.08e-33	3.92e-32	uncharacterized LOC108011577
108008633	263	241	247	650	771	618	-1.35827	5.4e-33	4.17e-32	uncharacterized LOC108008633
108013014	632	655	474	1299	1419	1247	-1.09976	6.14e-33	4.73e-32	choline-phosphate cytidylyltransferase A
108010330	3	5	7	150	184	182	-5.02595	8.81e-33	6.77e-32	uncharacterized LOC108010330
108014118	0	7	7	175	199	156	-5.16082	9.3e-33	7.14e-32	uncharacterized LOC108014118
108011248	3	2	5	176	237	201	-5.85764	9.67e-33	7.43e-32	probable mitochondrial import inner membrane translocase subunit Tim17 1
108019224	882	969	705	1852	1883	1753	-1.0333	9.79e-33	7.51e-32	elongation factor Ts%2C mitochondrial
108011556	0	5	3	237	256	220	-6.40128	1.02e-32	7.86e-32	uncharacterized LOC108011556%2C transcript variant X2
108010185	2	5	10	152	205	153	-4.81776	1.04e-32	7.99e-32	protein 5NUC
108009473	46	45	38	243	248	216	-2.37937	1.09e-32	8.37e-32	uncharacterized LOC108009473
108017886	6	5	10	152	175	151	-4.42618	1.09e-32	8.37e-32	uncharacterized LOC108017886%2C transcript variant X1
108010977	6	3	13	174	221	132	-4.48512	1.14e-32	8.73e-32	uncharacterized LOC108010977
108018226	10	23	13	176	194	152	-3.42861	1.29e-32	9.84e-32	ATP-binding cassette sub-family A member 1
108018992	2	3	3	250	278	195	-6.41643	1.3e-32	9.92e-32	dynein intermediate chain 3%2C ciliary
108008618	508	499	563	1238	1383	1394	-1.27279	1.5e-32	1.14e-31	S-phase kinase-associated protein 1
108016956	3	1	5	212	225	205	-6.07836	1.53e-32	1.17e-31	uncharacterized LOC108016956
108016571	2	2	1	404	437	360	-7.83106	1.63e-32	1.24e-31	uncharacterized LOC108016571
108017481	442	421	420	923	1109	991	-1.15582	1.71e-32	1.3e-31	protein FAM102A%2C transcript variant X2
108010746	361	333	298	811	896	736	-1.22243	1.76e-32	1.34e-31	putative serine protease K12H4.7
108019881	15	29	17	198	187	173	-3.12326	1.96e-32	1.49e-31	kelch-like protein 26
108018144	30	27	29	206	218	178	-2.72767	2.07e-32	1.57e-31	rho GTPase-activating protein gacF%2C transcript variant X4
108006364	189	170	168	464	639	548	-1.56522	2.19e-32	1.66e-31	neuroendocrine convertase 2
108009209	1045	1016	763	1978	2116	1903	-1.01607	2.21e-32	1.67e-31	Golgi-specific brefeldin A-resistance guanine nucleotide exchange factor 1%2C transcript variant X1
108008292	389	328	394	970	1046	940	-1.32819	2.22e-32	1.68e-31	GTP-binding protein Rit2
108005236	4	5	2	188	207	169	-5.60416	2.36e-32	1.78e-31	putative glycine-rich cell wall structural protein 1
108010309	5	3	4	174	187	176	-5.40828	2.66e-32	2.01e-31	uncharacterized LOC108010309
108008611	5	2	2	206	213	213	-6.06126	3.39e-32	2.56e-31	translation initiation factor IF-2
108013394	565	533	519	1157	1249	1199	-1.0797	3.49e-32	2.63e-31	protein anon-37Cs
108021605	6	8	11	142	169	155	-4.1396	4.14e-32	3.12e-31	E3 ubiquitin-protein ligase complex SLX5-SLX8 subunit SLX8
108010054	940	973	1035	2227	2246	2199	-1.09829	4.47e-32	3.36e-31	high mobility group protein Z%2C transcript variant X1
108008740	2	4	4	183	210	190	-5.78818	4.72e-32	3.55e-31	uncharacterized LOC108008740
108012043	3	2	1	315	315	278	-7.16728	5.49e-32	4.12e-31	UPF0691 protein C9orf116 homolog
108016511	404	349	295	825	957	825	-1.23925	5.63e-32	4.22e-31	ring canal kelch protein
108016717	1	5	3	204	226	192	-6.034	5.96e-32	4.47e-31	uncharacterized LOC108016717
108007496	3	3	1	243	282	239	-6.69336	6.32e-32	4.73e-31	uncharacterized LOC108007496
108011968	526	489	424	1012	1181	1021	-1.08251	6.44e-32	4.82e-31	dnaJ homolog subfamily A member 2
108013950	1	2	7	194	194	196	-5.79046	7.59e-32	5.67e-31	uncharacterized LOC108013950
108016567	2	6	2	211	214	164	-5.80453	8.34e-32	6.23e-31	uncharacterized LOC108016567
108007327	371	354	371	816	1045	898	-1.24801	8.45e-32	6.31e-31	uncharacterized LOC108007327
108018781	7	2	5	192	162	158	-5.11985	8.65e-32	6.46e-31	dynein light chain roadblock-type 1
108016522	402	414	403	982	979	946	-1.17735	8.95e-32	6.67e-31	uncharacterized LOC108016522%2C transcript variant X1
108011241	2	4	6	173	196	158	-5.3754	9.14e-32	6.81e-31	casein kinase I-like%2C transcript variant X1
108006955	7	3	2	174	213	150	-5.40308	9.68e-32	7.21e-31	probable mitochondrial import inner membrane translocase subunit Tim17 4
108015021	62	51	76	324	347	263	-2.21605	9.94e-32	7.4e-31	uncharacterized LOC108015021
108008344	5	5	3	172	206	141	-5.23801	1.05e-31	7.85e-31	uncharacterized LOC108008344%2C transcript variant X1
108010153	0	7	4	203	182	173	-5.59305	1.11e-31	8.26e-31	protein arginine N-methyltransferase 8
108013293	273	278	241	638	900	655	-1.38529	1.3e-31	9.67e-31	F-BAR and double SH3 domains protein 2%2C transcript variant X1
108005326	2	8	2	198	222	137	-5.45701	1.45e-31	1.08e-30	uncharacterized LOC108005326
108010831	449	436	335	984	987	965	-1.1978	1.58e-31	1.17e-30	205 kDa microtubule-associated protein
108014256	5	0	1	273	326	276	-7.11004	1.78e-31	1.32e-30	peroxiredoxin 1
108009600	292	323	266	693	773	696	-1.21973	1.82e-31	1.35e-30	dystrobrevin beta%2C transcript variant X4
108010635	64	80	88	312	351	311	-1.9869	2.24e-31	1.65e-30	trichohyalin-like
108006937	4	2	6	169	185	159	-5.33754	2.81e-31	2.07e-30	uncharacterized LOC108006937
108021683	2	0	3	316	393	386	-7.69763	2.87e-31	2.11e-30	dynein assembly factor 1%2C axonemal homolog
108017260	1	3	3	265	263	212	-6.64682	2.89e-31	2.12e-30	prolyl 4-hydroxylase subunit alpha-3-like%2C transcript variant X2
108011535	4	6	2	150	213	159	-5.36232	3.89e-31	2.85e-30	tetratricopeptide repeat protein 12
108006856	1	1	5	216	273	240	-6.62095	4.01e-31	2.94e-30	microtubule-associated protein RP/EB family member 1
108012012	6	0	2	227	247	183	-6.27978	4.56e-31	3.34e-30	membrane-associated progesterone receptor component 2
108008826	2	1	6	175	235	190	-5.97353	4.66e-31	3.4e-30	chymotrypsin-2
108021220	3	4	3	192	193	169	-5.71683	4.81e-31	3.51e-30	uncharacterized LOC108021220
108020535	68	49	69	268	313	291	-2.14569	4.91e-31	3.58e-30	mRNA-decapping enzyme 2%2C transcript variant X2
108007958	169	178	189	505	572	503	-1.4776	4.93e-31	3.6e-30	putative transferase CAF17 homolog%2C mitochondrial
108014813	3	2	1	291	307	250	-7.06637	5.01e-31	3.65e-30	uncharacterized LOC108014813
108004702	7	2	4	144	186	168	-5.18059	5.41e-31	3.94e-30	uncharacterized LOC108004702
108021737	3	2	4	205	201	183	-5.95631	5.65e-31	4.11e-30	ATP-binding cassette sub-family A member 3
108013940	6	1	4	170	198	160	-5.50433	5.68e-31	4.13e-30	uncharacterized LOC108013940
108019826	5	1	2	218	244	184	-6.25567	6.16e-31	4.47e-30	parafibromin
108015100	8	2	0	192	209	161	-5.73689	7.34e-31	5.32e-30	mitochondrial import inner membrane translocase subunit Tim13
108006661	3	3	3	205	217	166	-5.95094	8.48e-31	6.15e-30	uncharacterized LOC108006661
108008342	294	350	288	753	829	701	-1.2156	8.53e-31	6.18e-30	WAS protein family homolog 1
108019762	2	4	1	267	262	197	-6.62059	9.22e-31	6.68e-30	uncharacterized LOC108019762
108011729	36	49	21	187	272	267	-2.70868	9.83e-31	7.11e-30	eIF-2-alpha kinase activator GCN1-like
108015979	6	0	1	234	247	223	-6.57717	1.25e-30	9.02e-30	uncharacterized LOC108015979
108014660	6	7	3	175	158	134	-4.79611	1.33e-30	9.6e-30	tubulin polyglutamylase complex subunit 2
108020163	270	332	243	691	805	661	-1.27649	1.38e-30	9.94e-30	protein expanded
108009057	20	14	21	144	192	230	-3.28556	1.61e-30	1.16e-29	coiled-coil and C2 domain-containing protein 2A%2C transcript variant X1
108019211	322	350	305	821	832	715	-1.20095	2.14e-30	1.54e-29	uncharacterized LOC108019211
108005923	3	3	0	256	289	257	-6.98778	2.49e-30	1.79e-29	uncharacterized LOC108005923
108010502	1	2	3	263	300	239	-6.98261	2.64e-30	1.89e-29	uncharacterized LOC108010502%2C transcript variant X5
108020956	3	5	4	136	206	162	-5.30903	2.77e-30	1.99e-29	acyl-coenzyme A thioesterase 9%2C mitochondrial%2C transcript variant X1
108015985	3	0	3	285	277	237	-6.98032	3.5e-30	2.51e-29	uncharacterized LOC108015985%2C transcript variant X2
108021708	78	66	59	289	320	249	-2.00121	3.73e-30	2.67e-29	probable multidrug resistance-associated protein lethal(2)03659
108004619	5	1	0	263	278	251	-6.97041	3.9e-30	2.79e-29	mitochondrial import inner membrane translocase subunit tim16
108019076	114	105	114	347	437	361	-1.69807	3.93e-30	2.81e-29	macrophage mannose receptor 1-like%2C transcript variant X2
108017045	18	10	6	202	151	142	-3.79933	4.36e-30	3.11e-29	uncharacterized LOC108017045%2C transcript variant X1
108012735	7	4	1	155	168	163	-5.26889	4.88e-30	3.48e-29	probable NADH dehydrogenase [ubiquinone] flavoprotein 2%2C mitochondrial
108004887	2	3	3	195	238	176	-6.16845	4.98e-30	3.54e-29	uncharacterized LOC108004887
108021603	4	6	1	163	176	161	-5.43464	5.46e-30	3.89e-29	uncharacterized LOC108021603
108013071	188	213	172	522	561	488	-1.37974	5.77e-30	4.1e-29	L-threonine 3-dehydrogenase%2C mitochondrial
108010046	70	74	52	274	330	242	-2.03228	6e-30	4.26e-29	uncharacterized LOC108010046
108012994	7	4	7	143	178	124	-4.54211	6.04e-30	4.29e-29	uncharacterized LOC108012994
108011333	4	3	0	201	261	214	-6.51575	6.14e-30	4.36e-29	uncharacterized LOC108011333
108019505	2	1	3	246	298	236	-6.94118	6.4e-30	4.54e-29	uncharacterized LOC108019505
108009243	141	152	114	426	465	378	-1.56559	6.46e-30	4.58e-29	protein kinase C%2C brain isozyme%2C transcript variant X5
108004613	57	47	57	246	273	237	-2.14976	6.78e-30	4.81e-29	short neuropeptide F%2C transcript variant X2
108014425	33	24	28	209	203	168	-2.69209	7.53e-30	5.33e-29	nose resistant to fluoxetine protein 6-like
108007388	320	314	258	732	739	717	-1.22286	1.04e-29	7.32e-29	baculoviral IAP repeat-containing protein 6-like
108013231	0	3	3	250	304	221	-6.93059	1.06e-29	7.47e-29	uncharacterized LOC108013231%2C transcript variant X2
108015512	6	0	4	169	196	155	-5.61873	1.08e-29	7.63e-29	uncharacterized LOC108015512%2C transcript variant X2
108014568	179	195	158	463	535	487	-1.40569	1.13e-29	7.95e-29	synapse-associated protein of 47 kDa
108014967	2	8	3	148	177	141	-5.08682	1.19e-29	8.37e-29	putative uncharacterized protein DDB_G0288537
108019001	3	2	2	261	207	206	-6.51991	1.37e-29	9.62e-29	E3 ubiquitin-protein ligase MARCH5
108013525	298	323	271	652	848	701	-1.22347	1.47e-29	1.03e-28	ADP-dependent glucokinase
108012307	2	0	3	304	360	280	-7.47925	1.46e-29	1.03e-28	nardilysin
108014934	646	645	483	1274	1453	1157	-1.05605	1.79e-29	1.26e-28	actin cytoskeleton-regulatory complex protein pan-1
108020214	346	359	304	826	810	754	-1.17089	1.9e-29	1.33e-28	calnexin-like
108012880	4	3	0	211	227	210	-6.45976	1.89e-29	1.33e-28	glycoprotein-N-acetylgalactosamine 3-beta-galactosyltransferase 1
108006741	608	585	435	1200	1269	1166	-1.08894	1.91e-29	1.34e-28	TBC1 domain family member 4%2C transcript variant X4
108019772	5	1	0	245	263	244	-6.89602	1.93e-29	1.36e-28	uncharacterized LOC108019772
108020880	4	3	2	196	208	147	-5.8569	1.96e-29	1.37e-28	uncharacterized LOC108020880
108008783	5	3	1	181	207	155	-5.83686	2.13e-29	1.49e-28	serine protease easter-like
108019326	30	16	24	176	222	156	-2.89735	2.18e-29	1.52e-28	uncharacterized LOC108019326
108012778	2	0	1	740	802	676	-9.45291	2.19e-29	1.53e-28	uncharacterized LOC108012778
108005968	6	6	4	134	166	133	-4.67963	2.21e-29	1.54e-28	O-glucosyltransferase rumi-like%2C transcript variant X2
108012854	0	4	5	177	202	161	-5.82566	2.22e-29	1.55e-28	dynein light chain roadblock-type 2
108010740	6	1	0	203	257	192	-6.46152	2.69e-29	1.88e-28	voltage-dependent anion-selective channel
108009120	2	2	3	214	207	223	-6.45182	2.81e-29	1.96e-28	uncharacterized LOC108009120
108010600	198	177	138	480	564	454	-1.47027	3.03e-29	2.11e-28	tubulin alpha-2 chain
108010465	3	7	7	129	162	138	-4.57657	3.14e-29	2.19e-28	uncharacterized LOC108010465%2C transcript variant X2
108019474	476	470	315	1021	1088	975	-1.22232	3.3e-29	2.29e-28	uncharacterized LOC108019474
108006240	56	53	59	233	285	348	-2.29063	3.51e-29	2.43e-28	twitchin-like%2C transcript variant X11
108008744	3	5	3	172	156	153	-5.37969	3.97e-29	2.74e-28	uncharacterized LOC108008744
108016704	2	4	2	172	263	164	-6.13889	4.34e-29	3e-28	protein Flattop homolog
108019565	31	37	24	185	202	179	-2.54841	6.51e-29	4.48e-28	ras guanine nucleotide exchange factor P
108007507	2	8	3	144	181	130	-5.0497	6.92e-29	4.76e-28	RIB43A-like with coiled-coils protein 2
108014739	207	168	135	488	554	476	-1.49973	7.37e-29	5.07e-28	transmembrane protein 53%2C transcript variant X3
108015668	2	3	8	130	200	138	-5.07682	7.71e-29	5.3e-28	synaptic vesicle glycoprotein 2C%2C transcript variant X1
108021523	729	803	598	1560	1618	1335	-1.01049	7.88e-29	5.41e-28	mitochondrial import receptor subunit TOM70
novel.713	8	1	2	151	167	157	-5.35789	8.39e-29	5.76e-28	-
108015089	3	4	1	172	241	161	-6.08159	1e-28	6.88e-28	desumoylating isopeptidase 2
108009638	4	6	4	130	158	143	-4.86784	1.11e-28	7.58e-28	lipase 1
108013003	169	141	131	410	476	478	-1.55449	1.25e-28	8.56e-28	extensin%2C transcript variant X1
108011978	2	15	4	650	705	579	-6.46697	1.33e-28	9.08e-28	adenylate cyclase type 7-like
108008040	3	0	5	169	214	173	-6.03483	1.36e-28	9.27e-28	uncharacterized LOC108008040
108008866	5	2	6	161	145	137	-5.01456	1.59e-28	1.08e-27	uncharacterized LOC108008866%2C transcript variant X1
108019749	172	170	173	589	547	443	-1.53705	1.61e-28	1.1e-27	protein argonaute-2%2C transcript variant X1
108017946	596	605	579	1175	1496	1518	-1.15645	1.91e-28	1.3e-27	uncharacterized LOC108017946
108016185	0	1	3	354	432	391	-8.12244	1.93e-28	1.31e-27	uncharacterized LOC108016185
108007673	4	9	1	149	175	120	-4.91143	1.97e-28	1.34e-27	uncharacterized LOC108007673
108012826	479	549	381	981	1168	1028	-1.10094	2.07e-28	1.41e-27	uncharacterized LOC108012826
108013864	6	5	4	124	178	127	-4.75421	2.24e-28	1.52e-27	radial spoke head protein 9 homolog
108021076	5	1	1	196	216	190	-6.35062	2.25e-28	1.53e-27	acylphosphatase-2
108012546	0	4	4	212	182	164	-6.05023	2.26e-28	1.53e-27	uncharacterized LOC108012546
108004638	4	2	0	243	237	214	-6.78147	2.51e-28	1.71e-27	trichohyalin
108011058	2	3	6	174	162	132	-5.3315	2.51e-28	1.71e-27	inner centromere protein A
108019096	1	6	3	164	180	138	-5.51304	2.73e-28	1.85e-27	serine/threonine-protein phosphatase 2A activator
108007794	3	4	0	174	236	197	-6.36084	2.75e-28	1.86e-27	tissue factor pathway inhibitor-like
108021181	1076	1209	779	2198	2439	2040	-1.0552	3.12e-28	2.11e-27	manganese-transporting ATPase 13A1
108018117	413	486	442	972	1142	914	-1.09315	3.22e-28	2.17e-27	uncharacterized LOC108018117%2C transcript variant X12
108017568	1	0	4	294	270	276	-7.31862	3.76e-28	2.54e-27	uncharacterized LOC108017568
108007692	249	298	221	652	691	803	-1.41585	3.95e-28	2.66e-27	B-cell receptor CD22%2C transcript variant X10
108007441	6	2	3	202	160	125	-5.39468	3.96e-28	2.67e-27	uncharacterized LOC108007441
108006852	55	46	41	230	225	230	-2.19875	4.13e-28	2.78e-27	hepatic leukemia factor%2C transcript variant X7
108008779	1	6	2	181	193	137	-5.74946	4.38e-28	2.95e-27	leucine-rich repeat-containing protein 34
108010250	5	7	8	130	148	122	-4.24132	4.55e-28	3.06e-27	uncharacterized LOC108010250
108012863	475	464	508	1103	1199	1016	-1.11346	4.88e-28	3.27e-27	peptidyl-prolyl cis-trans isomerase D
108018776	2	3	2	205	199	183	-6.31641	5.35e-28	3.58e-27	uncharacterized LOC108018776
108012915	24	27	13	175	166	158	-2.8967	5.58e-28	3.74e-27	uncharacterized LOC108012915%2C transcript variant X2
108018247	44	34	41	217	205	220	-2.35691	6.32e-28	4.22e-27	protein vestigial
108019577	89	71	70	261	346	288	-1.87927	6.72e-28	4.49e-27	nephrin
108019926	9	6	4	165	127	126	-4.39267	6.94e-28	4.64e-27	ornithine decarboxylase 2-like
108012724	1	2	4	192	235	163	-6.31218	7.72e-28	5.15e-27	uncharacterized LOC108012724
108013726	21	19	24	158	179	149	-2.84243	7.75e-28	5.17e-27	probable cationic amino acid transporter%2C transcript variant X1
108020209	24	37	21	172	223	158	-2.67537	9.14e-28	6.09e-27	probable G-protein coupled receptor 52
108010524	1	3	2	212	259	194	-6.71127	9.78e-28	6.51e-27	uncharacterized LOC108010524
108020394	37	53	31	199	226	208	-2.31629	1.21e-27	8.01e-27	paired box protein Pax-6%2C transcript variant X2
108020379	351	338	316	829	840	700	-1.15928	1.25e-27	8.28e-27	uncharacterized LOC108020379%2C transcript variant X2
108019997	37	22	24	178	191	174	-2.63381	1.28e-27	8.45e-27	homeobox protein abdominal-B
108020073	80	70	36	276	305	266	-2.12062	1.35e-27	8.94e-27	aminopeptidase Ey-like%2C transcript variant X1
108017128	326	269	241	671	779	642	-1.24574	1.44e-27	9.53e-27	phosphatidylinositol-binding clathrin assembly protein LAP%2C transcript variant X2
108014559	4	6	3	139	155	123	-4.92683	1.47e-27	9.75e-27	uncharacterized LOC108014559
108006802	49	61	48	213	251	265	-2.13326	1.51e-27	9.94e-27	calcium-binding protein E63-1-like
108009233	105	89	69	315	322	320	-1.79371	1.73e-27	1.14e-26	probable multidrug resistance-associated protein lethal(2)03659
108017060	3	3	2	190	172	156	-5.94441	1.86e-27	1.23e-26	kelch-like protein 40
108012639	2	2	2	204	249	194	-6.67219	1.96e-27	1.29e-26	Golgi-associated plant pathogenesis-related protein 1
108015848	9	2	7	143	156	110	-4.42144	1.97e-27	1.3e-26	putative uncharacterized protein DDB_G0282129
108010029	424	420	285	867	962	880	-1.19404	1.99e-27	1.31e-26	neuropeptide-like 1%2C transcript variant X2
108013107	270	276	259	628	674	640	-1.19388	2.03e-27	1.34e-26	trichohyalin%2C transcript variant X2
108017947	0	4	2	216	225	203	-6.67125	2.05e-27	1.35e-26	uncharacterized LOC108017947
108019824	15	16	33	169	200	164	-2.96441	2.27e-27	1.49e-26	irregular chiasm C-roughest protein
108021434	6	2	1	164	181	137	-5.66553	2.41e-27	1.58e-26	outer dense fiber protein 3B
108005390	2	7	1	147	171	138	-5.43633	2.41e-27	1.58e-26	serine/threonine-protein phosphatase 2A 56 kDa regulatory subunit alpha isoform
108013779	73	112	90	304	368	389	-1.87358	2.76e-27	1.8e-26	protein kinase DC2
108016210	322	354	342	732	889	756	-1.14133	2.84e-27	1.86e-26	metallothionein-1
novel.41	13	14	15	133	165	126	-3.25231	3.16e-27	2.06e-26	PF01556:DnaJ C terminal domain
108015096	4	1	1	229	214	196	-6.66196	3.21e-27	2.09e-26	uncharacterized LOC108015096%2C transcript variant X1
108009308	0	2	3	212	306	270	-7.2187	3.22e-27	2.1e-26	uncharacterized LOC108009308
108019021	1	9	2	133	187	123	-5.12509	3.32e-27	2.16e-26	clumping factor A
108020401	162	167	170	472	480	456	-1.41872	3.33e-27	2.17e-26	transcription initiation factor TFIID subunit 3%2C transcript variant X1
108008483	3	1	7	139	162	133	-5.2172	3.65e-27	2.38e-26	uncharacterized LOC108008483
108020347	10	17	7	120	153	140	-3.53079	4.05e-27	2.63e-26	uncharacterized LOC108020347%2C transcript variant X1
108007759	2	0	2	327	375	324	-7.92465	4.42e-27	2.87e-26	prolyl 4-hydroxylase subunit alpha-2
108021384	108	91	116	380	383	333	-1.71589	4.55e-27	2.96e-26	zinc finger protein Elbow%2C transcript variant X2
108005788	225	190	173	512	548	514	-1.34603	4.94e-27	3.21e-26	RNA polymerase II elongation factor Ell%2C transcript variant X1
108012852	7	3	2	139	161	120	-5.05083	5.24e-27	3.4e-26	chromatin modification-related protein eaf-1
108017186	143	149	152	407	455	473	-1.51087	5.62e-27	3.64e-26	integrator complex subunit 3 homolog%2C transcript variant X2
108005491	32	28	21	196	181	153	-2.63804	6.14e-27	3.97e-26	protein drumstick%2C transcript variant X2
108005867	3	3	1	152	227	179	-6.23551	6.23e-27	4.03e-26	uncharacterized LOC108005867%2C transcript variant X1
108016686	5	5	2	147	169	110	-5.06985	6.55e-27	4.23e-26	uncharacterized LOC108016686
108015608	445	402	348	864	947	824	-1.06529	6.86e-27	4.43e-26	synaptotagmin-like protein 4%2C transcript variant X1
108011917	1	4	2	188	206	154	-6.21198	7.09e-27	4.57e-26	hypodermin-B
108020418	100	107	112	385	346	360	-1.69882	7.46e-27	4.81e-26	paxillin homolog 1
108017258	0	3	3	200	252	175	-6.62322	7.68e-27	4.95e-26	prolyl 4-hydroxylase subunit alpha-2
108013601	71	60	63	250	265	266	-1.93337	8.56e-27	5.52e-26	uncharacterized LOC108013601
108013789	196	206	177	479	579	460	-1.3109	8.78e-27	5.65e-26	protein takeout-like
108020407	84	87	53	339	291	278	-1.95489	8.91e-27	5.73e-26	homeobox protein onecut
108020403	12	13	23	136	177	142	-3.15412	8.96e-27	5.76e-26	synaptotagmin-7%2C transcript variant X1
108009950	4	3	1	155	168	168	-5.86788	9.35e-27	6.01e-26	uncharacterized LOC108009950%2C transcript variant X1
108005205	143	112	127	412	426	366	-1.57602	9.88e-27	6.34e-26	uncharacterized LOC108005205%2C transcript variant X2
108009731	79	40	32	272	284	260	-2.36538	9.93e-27	6.37e-26	uncharacterized LOC108009731
108013441	220	220	225	524	623	620	-1.33082	1.12e-26	7.21e-26	dual 3'%2C5'-cyclic-AMP and -GMP phosphodiesterase 11
108020475	230	212	196	532	583	503	-1.26508	1.14e-26	7.28e-26	protein stoned-A%2C transcript variant X4
108015395	9	3	2	127	152	120	-4.7557	1.16e-26	7.46e-26	uncharacterized LOC108015395
108011881	17	15	12	119	152	188	-3.31378	1.19e-26	7.61e-26	gamma-aminobutyric acid receptor subunit alpha-3
108016048	73	82	90	271	338	305	-1.8161	1.23e-26	7.88e-26	uncharacterized LOC108016048
108010429	6	4	5	164	126	114	-4.67942	1.58e-26	1.01e-25	uncharacterized LOC108010429
108021519	11	22	8	126	161	142	-3.31662	1.72e-26	1.1e-25	calponin homology domain-containing protein DDB_G0272472
108004623	4	0	2	221	220	168	-6.58682	1.82e-26	1.16e-25	uncharacterized LOC108004623
108005779	1	0	1	1308	1521	1215	-10.9021	1.84e-26	1.17e-25	serine protease inhibitor 2.1-like
108006291	3	3	0	204	223	173	-6.56753	2.13e-26	1.35e-25	probable E3 ubiquitin-protein ligase makorin-1
108005756	365	419	325	786	889	764	-1.06187	2.31e-26	1.47e-25	sphingomyelin synthase-related 1
108016447	22	34	26	162	184	167	-2.56939	2.39e-26	1.52e-25	uncharacterized LOC108016447
108020165	2	2	3	177	156	206	-6.20002	2.56e-26	1.63e-25	uncharacterized LOC108020165
108021138	218	238	231	561	621	537	-1.24301	2.96e-26	1.88e-25	beta-1%2C4-glucuronyltransferase 1%2C transcript variant X3
108015534	2	2	1	224	269	217	-7.07099	2.98e-26	1.89e-25	mitochondrial dicarboxylate carrier
108019450	2	0	4	206	229	163	-6.55503	3e-26	1.9e-25	kelch-like protein 10
108018740	1	3	4	143	153	203	-5.89334	3e-26	1.9e-25	Golgi-associated plant pathogenesis-related protein 1-like%2C transcript variant X1
108005535	2	3	3	146	165	163	-5.81368	3.02e-26	1.91e-25	uncharacterized LOC108005535
108008025	365	402	362	761	993	974	-1.19473	3.15e-26	1.99e-25	protein Turandot Z
108011736	34	45	57	206	245	257	-2.2968	3.76e-26	2.37e-25	uncharacterized LOC108011736
108012891	145	182	139	401	549	420	-1.47517	3.92e-26	2.47e-25	accessory gland protein Acp29AB-like
108020411	73	84	85	255	347	302	-1.81777	4.16e-26	2.62e-25	transcriptional activator cubitus interruptus%2C transcript variant X2
108010558	21	8	29	189	196	145	-3.09639	4.52e-26	2.84e-25	26S protease regulatory subunit 6B
108009643	137	139	125	370	418	369	-1.45127	4.53e-26	2.85e-25	polycomb protein Asx
108018324	2	4	1	152	186	175	-6.12108	4.99e-26	3.14e-25	carcinine transporter-like
108011096	2	0	6	170	169	136	-5.8089	5.17e-26	3.25e-25	uncharacterized LOC108011096%2C transcript variant X2
108014593	1	5	1	179	192	145	-6.12745	5.53e-26	3.48e-25	uncharacterized protein C9orf117 homolog
108015780	525	486	462	1157	1071	1020	-1.0667	5.89e-26	3.7e-25	phosphofurin acidic cluster sorting protein 2
108006798	2	5	0	164	198	150	-6.11572	6.55e-26	4.1e-25	uncharacterized LOC108006798
108007396	20	20	32	156	199	153	-2.72775	6.63e-26	4.15e-25	vacuolar protein sorting-associated protein 11 homolog%2C transcript variant X1
108005202	4	2	2	148	179	138	-5.78104	6.79e-26	4.25e-25	uncharacterized LOC108005202
108010174	7	5	4	125	136	109	-4.45439	7.34e-26	4.59e-25	paxillin homolog 1
108021531	6	0	2	146	167	149	-5.77456	9.11e-26	5.68e-25	uncharacterized LOC108021531
108013452	30	31	27	175	176	161	-2.46595	9.62e-26	5.99e-25	POU domain protein CF1A
108019108	531	621	578	1120	1341	1270	-1.02931	1.18e-25	7.36e-25	uncharacterized LOC108019108
108021709	10	14	13	128	128	136	-3.33206	1.3e-25	8.05e-25	transcription factor hamlet%2C transcript variant X1
108012178	0	3	2	206	232	234	-6.99641	1.32e-25	8.21e-25	uncharacterized LOC108012178
108007128	5	2	1	152	171	134	-5.75876	1.34e-25	8.34e-25	-
108019020	4	3	7	138	149	99	-4.69841	1.46e-25	9.02e-25	uncharacterized LOC108019020
108008703	2	4	6	128	152	109	-4.93352	1.6e-25	9.88e-25	bleomycin hydrolase%2C transcript variant X1
108005878	369	356	304	712	810	744	-1.06375	1.9e-25	1.17e-24	uncharacterized LOC108005878%2C transcript variant X2
novel.485	113	114	123	361	376	346	-1.5499	1.95e-25	1.2e-24	PF00240:Ubiquitin family
108009380	315	372	290	694	782	745	-1.11143	1.99e-25	1.23e-24	myocyte-specific enhancer factor 2%2C transcript variant X2
108014644	1	5	0	179	220	160	-6.46334	2.16e-25	1.33e-24	succinate dehydrogenase [ubiquinone] flavoprotein subunit%2C mitochondrial-like
108011242	1	3	2	184	189	175	-6.43874	2.24e-25	1.38e-24	uncharacterized LOC108011242
108009569	71	71	54	272	295	213	-1.9154	2.28e-25	1.41e-24	endoplasmic reticulum metallopeptidase 1%2C transcript variant X1
108013918	2	3	0	235	244	183	-6.97233	2.63e-25	1.62e-24	Golgi-associated plant pathogenesis-related protein 1-like
108005920	5	4	2	118	162	115	-5.08458	2.68e-25	1.65e-24	uncharacterized LOC108005920
108019235	7	2	0	164	148	120	-5.51394	3.65e-25	2.24e-24	uncharacterized LOC108019235%2C transcript variant X1
108021365	4	2	5	141	136	112	-5.06506	3.68e-25	2.26e-24	glycoprotein-N-acetylgalactosamine 3-beta-galactosyltransferase 1
108019447	20	26	23	144	178	141	-2.66516	3.95e-25	2.42e-24	uncharacterized LOC108019447%2C transcript variant X1
108015326	60	52	60	210	258	269	-2.02029	4.34e-25	2.66e-24	uncharacterized LOC108015326%2C transcript variant X2
novel.56	3	1	1	241	243	172	-6.95686	4.34e-25	2.66e-24	-
108009986	3	1	3	155	153	173	-6.03076	4.45e-25	2.72e-24	uncharacterized LOC108009986
108008784	5	1	3	130	167	122	-5.45724	4.44e-25	2.72e-24	pyridoxal phosphate phosphatase
108020391	27	35	27	143	205	179	-2.48682	4.75e-25	2.91e-24	zinc finger protein 2%2C transcript variant X5
108016116	4	2	5	131	154	105	-5.06216	4.99e-25	3.05e-24	sperm-associated antigen 1
108019320	8	6	7	114	131	107	-3.98729	5.01e-25	3.05e-24	uncharacterized LOC108019320
108015287	355	340	340	717	827	769	-1.08086	5.22e-25	3.19e-24	uncharacterized LOC108015287
108017468	2	1	1	254	311	270	-7.62761	5.22e-25	3.19e-24	male-specific protein scotti
108010688	2	11	4	132	134	103	-4.36663	5.58e-25	3.4e-24	aminopeptidase Q-like
novel.14	21	33	22	149	170	164	-2.59523	5.65e-25	3.45e-24	-
108010266	2	2	0	259	292	279	-7.62315	5.94e-25	3.62e-24	putative uncharacterized protein DDB_G0282133%2C transcript variant X1
108021266	74	56	61	249	269	230	-1.89031	6.25e-25	3.8e-24	polypeptide N-acetylgalactosaminyltransferase 2%2C transcript variant X3
108015846	411	391	285	793	883	790	-1.11085	6.71e-25	4.09e-24	alpha-mannosidase 2
108013170	4	3	1	137	165	132	-5.68415	6.98e-25	4.24e-24	uncharacterized LOC108013170
108008871	1	2	7	131	141	122	-5.21686	7.63e-25	4.63e-24	uncharacterized LOC108008871
108014157	39	40	39	177	223	175	-2.20237	8.58e-25	5.19e-24	FERM and PDZ domain-containing protein 4
108005431	7	4	1	151	138	99	-4.9423	9.22e-25	5.58e-24	uncharacterized LOC108005431
108012959	1	2	2	199	209	211	-6.87842	9.96e-25	6.03e-24	probable nuclear transport factor 2%2C transcript variant X2
108017906	3	1	2	187	172	163	-6.36982	1.1e-24	6.68e-24	uncharacterized LOC108017906
108013147	4	2	0	186	169	168	-6.37665	1.19e-24	7.19e-24	hippocampus abundant transcript 1 protein%2C transcript variant X1
108018630	350	359	290	680	788	733	-1.06543	1.22e-24	7.34e-24	uncharacterized LOC108018630
108012483	3	1	1	217	210	186	-6.86372	1.41e-24	8.53e-24	uncharacterized LOC108012483
108018755	8	3	4	119	119	114	-4.4789	1.42e-24	8.58e-24	uncharacterized LOC108018755
108018772	0	3	2	190	230	189	-6.8492	1.6e-24	9.62e-24	uncharacterized LOC108018772
108005219	2	4	5	103	153	124	-5.02564	1.61e-24	9.71e-24	uncharacterized LOC108005219%2C transcript variant X2
108013712	3	2	0	209	207	191	-6.8514	1.74e-24	1.05e-23	aldose 1-epimerase
108012348	5	3	1	134	139	125	-5.39408	1.78e-24	1.07e-23	uncharacterized LOC108012348
108005596	34	15	36	186	181	199	-2.65267	1.79e-24	1.08e-23	vesicular glutamate transporter 1
108016678	3	2	3	149	134	140	-5.6529	1.83e-24	1.1e-23	trypsin alpha-3%2C transcript variant X1
108015091	4	4	2	114	145	123	-5.17825	1.83e-24	1.1e-23	zinc finger and SCAN domain-containing protein 21-like
novel.736	239	258	264	586	651	601	-1.1917	2.5e-24	1.5e-23	-
108014970	3	0	2	179	224	195	-6.8226	2.6e-24	1.55e-23	inactive pancreatic lipase-related protein 1
108006516	18	36	32	153	190	188	-2.54749	2.75e-24	1.64e-23	uncharacterized LOC108006516
108012158	333	372	298	663	830	768	-1.09703	2.85e-24	1.7e-23	serine/threonine-protein kinase Warts
108010014	4	2	1	141	170	139	-5.92871	2.86e-24	1.7e-23	uncharacterized LOC108010014
108011923	3	6	0	131	137	127	-5.38665	2.98e-24	1.78e-23	adenylate cyclase type 4-like
108010143	2	4	1	136	145	181	-5.97835	3.24e-24	1.93e-23	uncharacterized LOC108010143
108019694	5	2	0	142	177	134	-5.93773	3.24e-24	1.93e-23	uncharacterized LOC108019694
108004632	2	2	4	133	137	144	-5.61878	3.38e-24	2.01e-23	uncharacterized LOC108004632
108017403	5	7	2	100	145	110	-4.58581	3.52e-24	2.09e-23	eukaryotic translation initiation factor 3 subunit D-2-like
108011753	1	5	1	124	155	196	-6.01805	3.55e-24	2.11e-23	uncharacterized LOC108011753
108011887	3	4	1	138	140	134	-5.61547	3.66e-24	2.17e-23	uncharacterized LOC108011887
108007393	99	115	95	298	352	304	-1.54895	3.7e-24	2.19e-23	major heat shock 70 kDa protein Ba-like
108021732	0	4	1	182	220	188	-6.80575	3.72e-24	2.2e-23	uncharacterized protein CG42266
108014260	165	141	130	361	460	449	-1.46618	3.95e-24	2.34e-23	glycoprotein 3-alpha-L-fucosyltransferase A%2C transcript variant X1
108013246	72	89	62	261	297	238	-1.76039	3.97e-24	2.35e-23	myocardin-related transcription factor B
108010483	5	4	1	121	149	108	-5.16203	4.27e-24	2.53e-23	uncharacterized LOC108010483
108014446	6	0	3	120	171	113	-5.4002	4.4e-24	2.6e-23	dynein heavy chain 3%2C axonemal-like
108016807	382	394	326	737	832	757	-1.00278	4.76e-24	2.81e-23	disks large 1 tumor suppressor protein%2C transcript variant X1
108017231	4	3	1	151	145	118	-5.61994	4.78e-24	2.82e-23	prolyl 4-hydroxylase subunit alpha-2-like
108016335	1	2	2	198	243	156	-6.81491	4.9e-24	2.89e-23	uncharacterized LOC108016335%2C transcript variant X2
108014605	34	67	33	211	233	215	-2.23073	5e-24	2.95e-23	hemicentin-2%2C transcript variant X3
108007566	1	2	2	197	225	164	-6.79179	5.15e-24	3.03e-23	calmodulin-related protein 97A
108012695	0	5	0	189	202	190	-6.78873	5.67e-24	3.34e-23	uncharacterized LOC108012695
108020848	22	18	14	130	160	122	-2.85304	6.11e-24	3.6e-23	facilitated trehalose transporter Tret1-like
108011117	167	218	169	460	533	447	-1.3012	6.34e-24	3.72e-23	cell cycle negative regulator roughex
108007010	3	0	3	149	166	174	-6.27329	7.43e-24	4.35e-23	fibrinogen-like protein A
108018304	150	207	149	438	500	432	-1.36236	7.66e-24	4.48e-23	WD repeat and FYVE domain-containing protein 3
108010396	4	1	1	151	189	147	-6.26283	8.42e-24	4.93e-23	uncharacterized LOC108010396
108016919	596	572	690	1554	1427	1710	-1.25801	9.37e-24	5.46e-23	protein ariadne-1%2C transcript variant X2
108021781	0	5	5	143	135	101	-5.16443	9.8e-24	5.72e-23	uncharacterized LOC108021781
108014715	3	1	2	170	190	130	-6.26956	1.02e-23	5.96e-23	uncharacterized LOC108014715
108007141	2	1	2	194	192	176	-6.73755	1.15e-23	6.67e-23	aminopeptidase Q
108020805	3	1	1	172	233	166	-6.75211	1.17e-23	6.83e-23	uncharacterized LOC108020805
108017905	3	3	1	148	156	126	-5.86533	1.22e-23	7.12e-23	UPF0279 protein CG14505
108010798	3	2	1	150	176	150	-6.23301	1.3e-23	7.53e-23	uncharacterized LOC108010798
108009912	2	1	1	237	264	219	-7.41425	1.36e-23	7.88e-23	uncharacterized LOC108009912
108013694	0	4	0	229	282	215	-7.42495	1.4e-23	8.11e-23	uncharacterized LOC108013694
108012749	8	15	6	133	119	105	-3.55439	1.4e-23	8.12e-23	pupal cuticle protein Edg-78E
108020414	101	107	99	287	359	300	-1.54291	1.45e-23	8.38e-23	putative dual specificity tyrosine-phosphorylation-regulated kinase 3 homolog%2C transcript variant X1
108008715	1	2	3	168	146	166	-6.25189	1.48e-23	8.58e-23	uncharacterized LOC108008715
108006808	6	0	5	124	144	96	-4.96084	1.72e-23	9.95e-23	gamma-tubulin complex component 2 homolog
108019047	3	3	5	96	122	153	-5.00198	1.78e-23	1.03e-22	uncharacterized LOC108019047
108005248	5	4	1	100	140	126	-5.11843	1.9e-23	1.1e-22	uncharacterized LOC108005248
108012220	348	327	328	730	759	717	-1.05962	1.94e-23	1.12e-22	serine/threonine-protein phosphatase beta isoform
108005072	6	0	2	138	152	111	-5.56684	1.95e-23	1.13e-22	uncharacterized LOC108005072
108006527	189	183	192	481	529	434	-1.27423	1.99e-23	1.15e-22	sodium leak channel non-selective protein
108015798	1	1	3	160	219	175	-6.7083	2.13e-23	1.22e-22	prolyl 4-hydroxylase subunit alpha-1
108020781	23	32	17	148	150	159	-2.60023	2.15e-23	1.23e-22	neural cell adhesion molecule 1
108013095	3	0	4	133	159	130	-5.83091	2.16e-23	1.24e-22	uncharacterized LOC108013095
108011837	262	243	289	617	696	673	-1.23959	2.27e-23	1.3e-22	mpv17-like protein 2
108007683	4	2	5	114	121	111	-4.89652	2.33e-23	1.34e-22	uncharacterized LOC108007683
108021424	3	6	4	106	152	92	-4.66364	2.42e-23	1.39e-22	ATP synthase subunit g%2C mitochondrial
108004681	296	273	246	626	642	589	-1.11327	2.46e-23	1.41e-22	protein sevenless%2C transcript variant X1
108005418	4	2	0	150	167	148	-6.20216	2.64e-23	1.51e-22	serine/threonine-protein phosphatase alpha-3 isoform
108008677	4	3	0	133	145	140	-5.82899	2.86e-23	1.64e-22	uncharacterized LOC108008677
108019738	3	7	1	109	162	96	-4.97734	2.95e-23	1.69e-22	uncharacterized LOC108019738
108017135	15	9	14	126	143	102	-3.20204	3.24e-23	1.85e-22	uncharacterized LOC108017135
108015019	259	237	268	596	698	811	-1.38419	3.38e-23	1.93e-22	uncharacterized LOC108015019
108019445	3	2	3	116	163	113	-5.52869	3.7e-23	2.11e-22	uncharacterized LOC108019445%2C transcript variant X3
108005244	1	3	5	120	138	109	-5.26688	3.76e-23	2.14e-22	metaxin-2-like
108017931	241	277	235	557	627	543	-1.12024	3.91e-23	2.22e-22	uncharacterized LOC108017931
108019178	32	31	21	153	156	170	-2.44409	4.23e-23	2.41e-22	sodium-dependent neutral amino acid transporter B(0)AT3%2C transcript variant X1
108020363	9	3	6	113	124	93	-4.1146	4.25e-23	2.42e-22	uncharacterized LOC108020363
108009681	2	1	4	126	138	151	-5.81412	4.4e-23	2.5e-22	monocarboxylate transporter 9%2C transcript variant X2
108019078	5	2	0	139	137	138	-5.81693	4.41e-23	2.51e-22	uncharacterized LOC108019078
108013178	374	383	279	710	854	708	-1.05868	4.55e-23	2.58e-22	uncharacterized LOC108013178%2C transcript variant X1
108016514	2	3	1	156	154	144	-6.16938	5.01e-23	2.84e-22	putative inner dynein arm light chain%2C axonemal
108019844	2	0	2	206	256	217	-7.32724	5.05e-23	2.86e-22	neo-calmodulin
108013435	3	1	0	224	247	205	-7.32444	5.6e-23	3.17e-22	venom allergen 3
108020755	5	1	0	144	161	149	-6.16811	5.66e-23	3.2e-22	uncharacterized LOC108020755
108020032	16	16	27	177	155	121	-2.8545	5.74e-23	3.25e-22	uncharacterized LOC108020032%2C transcript variant X3
108005498	8	2	4	105	114	109	-4.47461	5.78e-23	3.27e-22	mpv17-like protein
108019696	2	1	4	117	159	135	-5.7921	6.01e-23	3.4e-22	uncharacterized LOC108019696
108012883	399	417	363	799	856	924	-1.05722	6.2e-23	3.5e-22	cAMP-dependent protein kinase type I regulatory subunit%2C transcript variant X4
108009217	3	2	2	135	144	123	-5.76718	8.01e-23	4.51e-22	uncharacterized LOC108009217
108010999	318	421	284	753	812	787	-1.13226	8.4e-23	4.72e-22	leucine-rich repeat-containing protein 40-like%2C transcript variant X1
108019806	0	1	3	237	246	185	-7.30309	8.77e-23	4.93e-22	uncharacterized LOC108019806
108011924	3	4	1	143	104	148	-5.56738	9.06e-23	5.08e-22	adenylate cyclase type 7-like
108012928	5	1	2	121	147	110	-5.48111	9.1e-23	5.11e-22	uncharacterized LOC108012928
108019214	3	1	3	144	139	118	-5.76288	1.1e-22	6.16e-22	uncharacterized LOC108019214
108012165	3	0	2	163	202	152	-6.60961	1.12e-22	6.29e-22	cytochrome b5 domain-containing protein 1
108021260	248	280	197	608	626	512	-1.19582	1.15e-22	6.44e-22	centrosomal protein of 97 kDa
108009009	1	3	0	202	237	214	-7.27599	1.18e-22	6.62e-22	endonuclease G%2C mitochondrial
108009157	168	193	149	407	463	427	-1.2726	1.24e-22	6.9e-22	vesicular inhibitory amino acid transporter%2C transcript variant X2
108021548	276	280	241	544	667	581	-1.09111	1.26e-22	7.03e-22	probable cytochrome P450 309a2
108018004	390	341	287	753	780	708	-1.06557	1.34e-22	7.47e-22	rap guanine nucleotide exchange factor 4%2C transcript variant X1
108009987	16	23	19	120	142	146	-2.7397	1.38e-22	7.71e-22	sodium- and chloride-dependent glycine transporter 2
108012760	2	2	3	121	151	124	-5.74099	1.39e-22	7.72e-22	uncharacterized LOC108012760%2C transcript variant X1
108008082	6	15	9	106	154	96	-3.48354	1.68e-22	9.33e-22	uncharacterized LOC108008082
108005232	9	24	4	480	515	435	-5.22684	1.74e-22	9.65e-22	alpha-tubulin N-acetyltransferase 2
novel.652	39	55	60	202	248	205	-2.00273	1.9e-22	1.05e-21	PF02260:FATC domain|PF00454:Phosphatidylinositol 3- and 4-kinase|PF02259:FAT domain
108016884	18	11	24	144	151	118	-2.87315	1.93e-22	1.07e-21	ataxin-1-like
novel.316	1	3	2	129	157	147	-6.09697	1.98e-22	1.1e-21	-
108009708	114	119	98	307	336	315	-1.45898	2.16e-22	1.2e-21	uncharacterized LOC108009708
108012019	0	3	1	217	214	202	-7.23333	2.29e-22	1.27e-21	uncharacterized LOC108012019%2C transcript variant X2
108007274	24	37	23	133	174	184	-2.47651	2.42e-22	1.34e-21	vacuolar protein sorting-associated protein 13D
108008405	246	275	215	554	583	544	-1.11878	2.44e-22	1.35e-21	endoplasmic reticulum metallopeptidase 1-like
108019829	66	67	39	205	242	237	-1.92374	2.49e-22	1.38e-21	uncharacterized LOC108019829%2C transcript variant X4
108005268	4	1	1	136	160	132	-6.07866	2.71e-22	1.49e-21	uncharacterized LOC108005268
108019140	2	1	4	123	132	131	-5.70777	2.93e-22	1.62e-21	uncharacterized LOC108019140
108014294	0	4	3	145	134	113	-5.73205	2.96e-22	1.63e-21	uncharacterized LOC108014294
108015473	36	43	40	206	187	162	-2.14544	3.1e-22	1.7e-21	ADAMTS-like protein 3%2C transcript variant X1
108005828	177	204	187	480	509	425	-1.23669	3.24e-22	1.78e-21	insulin-like growth factor-binding protein complex acid labile subunit
108008413	84	83	60	233	290	248	-1.68916	3.4e-22	1.87e-21	mucin-5AC
108007886	4	0	2	159	160	114	-6.09301	3.73e-22	2.05e-21	serine/arginine repetitive matrix protein 4
108008952	1	0	3	213	211	193	-7.19251	3.79e-22	2.08e-21	P protein
108012968	94	85	82	243	329	278	-1.62203	3.92e-22	2.15e-21	regulating synaptic membrane exocytosis protein 1
108008699	5	1	1	148	132	111	-5.73073	3.93e-22	2.15e-21	uncharacterized LOC108008699
108011812	46	49	32	182	206	169	-2.05923	4.19e-22	2.29e-21	calcium-binding protein E63-1
108006990	9	9	20	116	142	111	-3.18645	4.22e-22	2.31e-21	uncharacterized LOC108006990%2C transcript variant X1
108019127	254	286	226	540	615	620	-1.14002	4.25e-22	2.32e-21	receptor-type tyrosine-protein phosphatase kappa%2C transcript variant X3
108006251	139	133	116	322	385	384	-1.41689	4.46e-22	2.44e-21	IQ motif and SEC7 domain-containing protein 1-like
108009238	2	1	3	154	169	109	-6.08526	4.47e-22	2.44e-21	uncharacterized LOC108009238
108015463	1	2	3	151	138	130	-6.05148	5.16e-22	2.81e-21	uncharacterized LOC108015463
108014982	26	33	28	145	157	166	-2.35419	5.24e-22	2.85e-21	platelet binding protein GspB
108017773	286	352	326	666	812	688	-1.08588	6.03e-22	3.28e-21	ADP-ribosylation factor 3%2C transcript variant X4
108015135	5	4	4	88	119	105	-4.50558	6.16e-22	3.34e-21	polycystic kidney disease 2-like 1 protein
108017429	3	1	4	112	150	99	-5.40714	6.38e-22	3.46e-21	eukaryotic translation initiation factor 3 subunit D-2
108019460	86	108	129	413	380	315	-1.69298	6.45e-22	3.5e-21	protein phosphatase 1B-like%2C transcript variant X1
108021604	0	2	4	145	153	117	-6.03011	7.92e-22	4.29e-21	E3 ubiquitin-protein ligase KCMF1-like
108013077	82	94	80	264	317	240	-1.60053	8.47e-22	4.58e-21	islet cell autoantigen 1
108020754	3	2	1	120	158	134	-6.02321	8.61e-22	4.65e-21	trypsin-2%2C transcript variant X1
108009839	416	389	306	747	831	766	-1.00483	8.66e-22	4.68e-21	putative fatty acyl-CoA reductase CG5065%2C transcript variant X1
108021657	1	1	4	141	146	123	-6.01432	8.71e-22	4.7e-21	-
108011506	242	267	218	492	629	586	-1.15524	9.05e-22	4.88e-21	calcium-activated potassium channel slowpoke%2C transcript variant X2
108017333	70	63	64	221	268	211	-1.74702	9.83e-22	5.3e-21	uncharacterized LOC108017333
108007741	5	2	0	134	142	103	-5.68271	9.94e-22	5.36e-21	prolyl 4-hydroxylase subunit alpha-2-like
108015600	281	291	228	584	613	578	-1.07773	1.03e-21	5.55e-21	fibronectin type-III domain-containing protein 3A%2C transcript variant X1
108008656	2	3	2	103	140	130	-5.65819	1.18e-21	6.34e-21	glucose 1%2C6-bisphosphate synthase
108013167	2	2	4	100	145	107	-5.37238	1.19e-21	6.38e-21	uncharacterized LOC108013167
108011142	4	2	2	118	108	121	-5.36981	1.35e-21	7.22e-21	uncharacterized LOC108011142%2C transcript variant X2
108010917	1	5	4	113	110	98	-4.92914	1.36e-21	7.27e-21	protein phosphatase 1 regulatory subunit 36-like
108017304	2	1	2	130	192	149	-6.47353	1.43e-21	7.69e-21	tetratricopeptide repeat protein 12-like
108013368	4	2	1	145	153	89	-5.7075	1.6e-21	8.56e-21	26S proteasome non-ATPase regulatory subunit 8
108016574	103	124	90	280	338	331	-1.50942	1.63e-21	8.71e-21	ras guanine nucleotide exchange factor L%2C transcript variant X3
novel.280	32	28	22	141	146	178	-2.4367	1.74e-21	9.27e-21	-
108006933	4	0	0	178	213	185	-7.09307	1.79e-21	9.57e-21	uncharacterized LOC108006933
novel.102	2	0	2	192	204	177	-7.08484	1.8e-21	9.58e-21	PF16007:Domain of unknown function (DUF4777)
108010752	0	3	5	112	124	106	-5.33643	1.98e-21	1.05e-20	uncharacterized LOC108010752
108021017	73	83	77	243	265	255	-1.63472	2.04e-21	1.09e-20	uncharacterized LOC108021017
108008627	1	4	1	126	138	133	-5.9757	2.06e-21	1.1e-20	uncharacterized LOC108008627
108012044	4	1	5	98	118	100	-4.89863	2.25e-21	1.2e-20	uncharacterized LOC108012044
108011803	145	114	118	335	412	323	-1.42267	2.45e-21	1.3e-20	protein nutcracker
108018714	222	236	196	600	656	432	-1.28692	2.5e-21	1.33e-20	putative fatty acyl-CoA reductase CG5065
108012901	354	334	281	717	691	736	-1.07648	2.78e-21	1.47e-20	uncharacterized LOC108012901%2C transcript variant X2
108015988	3	3	0	124	144	124	-5.95548	2.95e-21	1.56e-20	uncharacterized LOC108015988
108013826	3	2	3	112	116	106	-5.30748	3.06e-21	1.62e-20	uncharacterized LOC108013826
108019758	6	3	1	96	108	111	-4.90725	3.15e-21	1.67e-20	uncharacterized LOC108019758
108012318	84	70	68	226	262	276	-1.70855	3.4e-21	1.8e-20	potassium voltage-gated channel protein Shab
108010412	6	12	6	90	120	98	-3.60504	3.4e-21	1.8e-20	uncharacterized LOC108010412
108015311	278	277	247	536	663	563	-1.05635	3.57e-21	1.89e-20	post-GPI attachment to proteins factor 2-like
novel.9	7	2	2	91	114	103	-4.73128	3.68e-21	1.94e-20	-
108017459	136	151	141	366	394	359	-1.30877	3.73e-21	1.97e-20	rho GTPase-activating protein 7
108007593	3	1	4	108	118	106	-5.29548	4.01e-21	2.11e-20	uncharacterized LOC108007593%2C transcript variant X1
108017753	319	280	226	578	702	588	-1.10331	4.08e-21	2.15e-20	dedicator of cytokinesis protein 9%2C transcript variant X11
108008105	0	3	2	131	171	144	-6.39924	4.1e-21	2.16e-20	uncharacterized LOC108008105
108016710	4	2	0	146	142	107	-5.96643	4.11e-21	2.16e-20	uncharacterized LOC108016710
108011124	7	1	0	106	114	121	-5.34498	4.15e-21	2.18e-20	uncharacterized LOC108011124%2C transcript variant X2
108006673	4	0	1	147	170	129	-6.399	4.3e-21	2.26e-20	WAS/WASL-interacting protein family member 1
108011249	1	2	2	130	178	138	-6.39638	4.41e-21	2.31e-20	succinate dehydrogenase assembly factor 4%2C mitochondrial
108009218	0	3	1	195	201	158	-7.03707	4.5e-21	2.36e-20	uncharacterized LOC108009218%2C transcript variant X2
108011004	2	2	1	153	134	160	-6.41571	4.63e-21	2.43e-20	coiled-coil domain-containing protein lobo
108009490	2	4	2	105	142	92	-5.32115	4.83e-21	2.53e-20	uncharacterized LOC108009490%2C transcript variant X2
108012634	2	3	3	107	124	99	-5.28647	4.98e-21	2.61e-20	protein lin-9 homolog
108012824	5	3	3	91	99	116	-4.72775	5.25e-21	2.75e-20	uncharacterized LOC108012824%2C transcript variant X2
108012638	0	6	2	110	123	100	-5.3038	5.85e-21	3.06e-20	uncharacterized LOC108012638
108010140	22	34	17	120	165	155	-2.52061	5.89e-21	3.08e-20	nephrin%2C transcript variant X2
108019850	3	2	3	121	110	99	-5.29157	6.1e-21	3.19e-20	uncharacterized LOC108019850%2C transcript variant X1
novel.297	98	95	93	300	308	255	-1.5145	6.35e-21	3.31e-20	-
108012822	1	1	1	285	325	202	-7.99654	6.44e-21	3.36e-20	uncharacterized LOC108012822%2C transcript variant X2
108019236	1	5	1	110	127	112	-5.56601	6.63e-21	3.46e-20	uncharacterized LOC108019236
108016860	2	2	2	138	130	113	-5.91395	6.73e-21	3.51e-20	uncharacterized LOC108016860
108008818	1	1	2	183	190	165	-6.99455	6.79e-21	3.54e-20	uncharacterized LOC108008818
108011534	4	1	0	167	150	125	-6.39366	6.96e-21	3.63e-20	uncharacterized LOC108011534
novel.42	3	2	2	122	111	114	-5.56051	7.5e-21	3.9e-20	-
108012033	3	5	5	86	115	92	-4.41173	7.64e-21	3.97e-20	uncharacterized LOC108012033
108006124	19	18	9	118	111	136	-2.92697	8.22e-21	4.27e-20	uncharacterized LOC108006124
108016691	0	7	1	101	121	110	-5.30329	8.44e-21	4.38e-20	putative inorganic phosphate cotransporter
108007565	2	5	3	87	131	93	-4.87459	8.52e-21	4.42e-20	calmodulin
108012729	4	2	1	102	135	110	-5.55273	8.76e-21	4.54e-20	uncharacterized LOC108012729
108009814	77	126	86	271	345	333	-1.64205	8.85e-21	4.59e-20	protein sax-3%2C transcript variant X3
108012919	42	42	38	164	210	155	-2.03395	9.07e-21	4.7e-20	uncharacterized LOC108012919%2C transcript variant X2
108020684	0	3	3	119	154	108	-5.90393	9.18e-21	4.75e-20	fumarylacetoacetate hydrolase domain-containing protein 2-like
108012583	0	3	4	116	126	103	-5.5425	9.46e-21	4.9e-20	uncharacterized LOC108012583%2C transcript variant X1
108018438	16	9	7	102	103	123	-3.29143	9.53e-21	4.93e-20	synaptotagmin-4
108019041	2	6	6	83	116	94	-4.30348	1.06e-20	5.49e-20	uncharacterized LOC108019041%2C transcript variant X3
108007077	2	1	4	114	134	97	-5.53789	1.11e-20	5.72e-20	transmembrane protein 209-like
108013413	1	2	1	149	198	183	-6.97255	1.17e-20	6.03e-20	splicing regulatory glutamine/lysine-rich protein 1
108016859	0	2	4	144	155	91	-5.93447	1.33e-20	6.85e-20	uncharacterized LOC108016859
108010847	325	331	330	672	723	689	-1.00134	1.46e-20	7.51e-20	G protein-coupled receptor kinase 2%2C transcript variant X2
108008762	2	2	2	124	141	105	-5.86605	1.51e-20	7.76e-20	splicing factor U2AF 50 kDa subunit
108015740	46	32	32	163	176	163	-2.11474	1.54e-20	7.91e-20	heat shock protein 68-like
108007421	2	2	1	144	147	128	-6.31424	1.56e-20	7.99e-20	glucose-6-phosphate 1-dehydrogenase-like
108011035	3	2	3	101	112	104	-5.23146	1.57e-20	8.03e-20	tetraspanin-3
108008088	0	0	0	348	473	388	-11.0136	1.66e-20	8.49e-20	uncharacterized LOC108008088
108019705	5	0	0	125	169	131	-6.32912	1.72e-20	8.8e-20	uncharacterized LOC108019705
108005428	208	201	180	425	512	441	-1.14786	1.77e-20	9.08e-20	LIM domain kinase 1%2C transcript variant X1
108018151	150	173	115	387	387	383	-1.33392	1.99e-20	1.02e-19	GRAM domain-containing protein 1B%2C transcript variant X2
108011602	1	5	0	134	158	92	-5.91999	2.06e-20	1.05e-19	mitochondrial pyruvate carrier 2
108012966	0	6	1	115	125	98	-5.51923	2.56e-20	1.3e-19	synaptic vesicle 2-related protein%2C transcript variant X2
novel.486	3	1	1	121	138	158	-6.31118	2.6e-20	1.32e-19	-
108017095	2	4	1	161	96	103	-5.62432	2.64e-20	1.34e-19	zinc finger protein rotund-like
108005960	149	141	117	372	357	461	-1.48295	2.82e-20	1.43e-19	uncharacterized LOC108005960%2C transcript variant X6
108018482	3	3	2	117	106	92	-5.22627	2.83e-20	1.44e-19	uncharacterized protein C4orf22 homolog
108009576	2	1	4	97	126	109	-5.48455	2.96e-20	1.5e-19	uncharacterized LOC108009576
108012787	1	4	0	146	164	109	-6.31058	2.99e-20	1.52e-19	uncharacterized LOC108012787
108010978	2	1	1	159	193	151	-6.89446	3.02e-20	1.53e-19	nuclease C1
108015582	152	165	198	439	532	417	-1.34046	3.15e-20	1.59e-19	uncharacterized LOC108015582
108018013	107	111	85	313	332	251	-1.48811	3.14e-20	1.59e-19	AF4/FMR2 family member 4%2C transcript variant X2
108017235	28	24	26	151	139	132	-2.3604	3.26e-20	1.65e-19	probable sulfate permease C869.05c
108008043	6	1	1	111	105	99	-5.22795	3.35e-20	1.7e-19	uncharacterized LOC108008043
108018420	2	0	1	249	239	223	-7.81501	3.94e-20	1.99e-19	fructose-bisphosphate aldolase
108008756	2	0	2	144	186	167	-6.87738	4e-20	2.02e-19	proteasome subunit beta type-5
108010441	5	6	0	117	94	86	-4.69218	4.1e-20	2.07e-19	uncharacterized LOC108010441
108020644	344	334	257	607	744	639	-1.01488	4.41e-20	2.22e-19	uncharacterized LOC108020644
108019106	454	606	391	1093	1041	1016	-1.05342	4.62e-20	2.33e-19	platelet binding protein GspB%2C transcript variant X6
108008493	6	2	0	109	107	96	-5.21526	4.67e-20	2.35e-19	protein MAATS1
108019097	2	2	2	115	147	97	-5.81831	4.71e-20	2.37e-19	katanin p60 ATPase-containing subunit A-like 2
108010034	154	135	178	441	422	453	-1.41383	4.77e-20	2.4e-19	E3 ubiquitin-protein ligase MYLIP
108021040	2	2	0	144	190	160	-6.87052	4.81e-20	2.42e-19	uncharacterized LOC108021040
108016254	14	26	23	133	151	112	-2.56936	4.88e-20	2.46e-19	transcription initiation factor TFIID subunit 6
108009928	0	1	6	99	116	115	-5.47582	4.9e-20	2.46e-19	rRNA 2'-O-methyltransferase fibrillarin-like
108019689	0	0	4	160	187	143	-6.85221	5.41e-20	2.71e-19	uncharacterized LOC108019689
108011286	3	2	0	145	122	136	-6.26714	5.54e-20	2.78e-19	uncharacterized LOC108011286
108012095	2	2	1	155	130	115	-6.25063	7.14e-20	3.57e-19	uncharacterized LOC108012095%2C transcript variant X1
108009648	42	50	54	174	206	196	-1.899	7.61e-20	3.81e-19	protein grainyhead%2C transcript variant X1
108017671	6	5	12	87	98	112	-3.6091	7.67e-20	3.83e-19	uncharacterized LOC108017671
108013321	118	134	128	309	365	373	-1.38481	7.77e-20	3.88e-19	IQ motif and SEC7 domain-containing protein 1
108011714	7	4	4	87	88	101	-4.13191	8.15e-20	4.07e-19	uncharacterized LOC108011714%2C transcript variant X3
108004966	156	137	119	343	370	361	-1.30911	8.2e-20	4.09e-19	AN1-type zinc finger protein 6%2C transcript variant X1
108015014	236	256	166	462	611	521	-1.20396	8.26e-20	4.12e-19	slowpoke-binding protein%2C transcript variant X4
108019258	275	380	266	628	797	866	-1.24557	9.08e-20	4.52e-19	uncharacterized LOC108019258%2C transcript variant X1
108010832	2	0	2	151	189	138	-6.81725	9.53e-20	4.74e-19	uncharacterized LOC108010832
108012595	9	11	6	99	104	85	-3.39615	9.58e-20	4.76e-19	cohesin subunit SA-2
108007994	144	174	147	426	386	388	-1.29592	1e-19	4.99e-19	RB1-inducible coiled-coil protein 1-like%2C transcript variant X2
108005573	2	0	0	452	483	434	-9.3436	1.02e-19	5.07e-19	venom allergen 3-like
108009300	5	10	7	79	101	107	-3.63175	1.03e-19	5.11e-19	solute carrier organic anion transporter family member 4A1
108016681	8	6	5	86	122	76	-3.816	1.05e-19	5.19e-19	gamma-glutamyltranspeptidase 1%2C transcript variant X2
108010701	3	2	0	133	134	120	-6.20202	1.08e-19	5.35e-19	vacuole membrane protein 1
108009121	4	2	0	109	116	118	-5.76726	1.11e-19	5.49e-19	uncharacterized LOC108009121
108017312	1	3	1	134	119	136	-6.21473	1.15e-19	5.69e-19	uncharacterized LOC108017312%2C transcript variant X1
108015618	3	0	0	214	243	209	-7.71776	1.21e-19	5.97e-19	uncharacterized LOC108015618
108008936	1	0	4	116	133	137	-6.19173	1.26e-19	6.25e-19	uncharacterized LOC108008936
108021674	0	3	1	169	152	149	-6.806	1.3e-19	6.45e-19	uncharacterized LOC108021674
108017125	1	2	1	147	180	141	-6.79074	1.34e-19	6.62e-19	uncharacterized LOC108017125
108012680	0	3	2	130	127	125	-6.18271	1.43e-19	7.09e-19	uncharacterized LOC108012680
108010423	5	1	5	82	118	83	-4.59532	1.44e-19	7.13e-19	RNA polymerase II subunit A C-terminal domain phosphatase-like
108017846	86	78	48	224	258	238	-1.6952	1.63e-19	8.07e-19	retinol dehydrogenase 13-like
108013022	1	3	2	92	145	108	-5.76081	1.67e-19	8.27e-19	uncharacterized LOC108013022
108005250	1	2	2	130	162	98	-6.19914	1.75e-19	8.64e-19	uncharacterized LOC108005250
108005537	118	107	128	294	370	341	-1.42522	1.81e-19	8.94e-19	fibrinogen-like protein 1%2C transcript variant X1
108007548	239	216	218	463	598	483	-1.11474	1.88e-19	9.27e-19	uncharacterized LOC108007548
108019874	66	42	48	209	232	172	-1.89239	1.93e-19	9.5e-19	probable G-protein coupled receptor CG31760
108017600	6	4	8	78	96	101	-3.85331	1.98e-19	9.76e-19	MAM domain-containing glycosylphosphatidylinositol anchor protein 2
108004801	2	2	3	81	134	104	-5.4234	2e-19	9.85e-19	uncharacterized LOC108004801
108016764	58	63	36	187	208	197	-1.84691	2.03e-19	9.98e-19	coiled-coil domain-containing protein CG32809%2C transcript variant X8
108013509	245	234	206	497	574	453	-1.07468	2.17e-19	1.06e-18	protein extra-macrochaetae
108005225	3	3	0	93	143	106	-5.75232	2.16e-19	1.06e-18	uncharacterized LOC108005225
108018070	3	5	3	91	87	94	-4.55876	2.19e-19	1.07e-18	protein Cep89 homolog
108019033	5	1	0	102	128	106	-5.73073	2.24e-19	1.1e-18	uncharacterized LOC108019033
108020877	2	0	1	214	237	191	-7.66286	2.28e-19	1.12e-18	uncharacterized LOC108020877
108006679	0	0	1	578	721	537	-10.6537	2.32e-19	1.14e-18	uncharacterized LOC108006679
108020351	146	184	189	408	481	523	-1.36455	2.41e-19	1.18e-18	polycomb protein PHO%2C transcript variant X3
108005833	1	0	2	199	257	187	-7.6596	2.5e-19	1.22e-18	serine proteases 1/2-like
108016400	1	4	3	105	93	95	-5.12367	2.55e-19	1.25e-18	glycine%2C alanine and asparagine-rich protein
108017889	3	2	1	112	115	102	-5.70314	2.78e-19	1.36e-18	protein crossbronx-like
novel.79	2	9	1	86	106	84	-4.45209	2.96e-19	1.45e-18	-
108012266	7	4	3	92	92	81	-4.16934	3.02e-19	1.48e-18	polycystin-2
108012277	273	311	244	598	612	547	-1.01208	3.13e-19	1.53e-18	probable helicase with zinc finger domain
108009800	212	237	228	491	531	502	-1.09244	3.16e-19	1.54e-18	uncharacterized LOC108009800%2C transcript variant X1
108005940	116	128	99	283	328	354	-1.42157	3.38e-19	1.65e-18	solute carrier family 22 member 3%2C transcript variant X2
108007195	35	40	30	133	175	163	-2.08978	3.5e-19	1.7e-18	aminopeptidase N-like
108010968	2	2	1	111	148	111	-6.12819	3.59e-19	1.75e-18	uncharacterized LOC108010968
108019000	0	1	1	391	442	411	-9.20498	3.65e-19	1.78e-18	neuroserpin
108015094	1	2	2	120	126	119	-6.11478	3.72e-19	1.81e-18	mitochondrial import inner membrane translocase subunit TIM17-1
108006763	2	0	1	214	218	190	-7.61989	3.81e-19	1.85e-18	protein Cep78 homolog
108018586	2	0	1	183	232	208	-7.61979	3.93e-19	1.91e-18	uncharacterized LOC108018586
108015658	0	0	0	303	337	275	-10.6145	4.02e-19	1.95e-18	uncharacterized LOC108015658
108016547	1	3	0	130	163	149	-6.7131	4.52e-19	2.19e-18	uncharacterized LOC108016547
108006986	3	9	5	78	93	98	-3.91237	4.52e-19	2.19e-18	solute carrier family 25 member 38
108007367	296	277	201	565	591	582	-1.09889	4.59e-19	2.22e-18	major heat shock 70 kDa protein Ab-like
108012823	46	44	42	172	178	166	-1.8909	5.06e-19	2.45e-18	vitamin K-dependent gamma-carboxylase%2C transcript variant X1
108019835	86	69	79	232	253	263	-1.59916	5.36e-19	2.59e-18	voltage-dependent calcium channel subunit alpha-2/delta-3%2C transcript variant X4
108012741	2	1	0	209	209	189	-7.58709	5.83e-19	2.82e-18	uncharacterized LOC108012741
108006949	1	3	3	79	126	100	-5.36026	6.22e-19	3e-18	uncharacterized LOC108006949
108009981	2	3	0	131	125	105	-6.1021	6.42e-19	3.09e-18	uncharacterized LOC108009981
108011801	140	149	136	356	355	368	-1.2706	6.58e-19	3.17e-18	phosphatase and actin regulator 2
108010431	12	4	14	102	93	114	-3.28584	6.78e-19	3.26e-18	enhancer of split mbeta protein
108014272	1	2	1	153	159	120	-6.67709	7.56e-19	3.64e-18	uncharacterized LOC108014272
108017416	2	1	1	144	148	135	-6.66348	7.69e-19	3.69e-18	mite allergen Eur m 3
108021154	4	4	2	67	113	97	-4.71204	7.74e-19	3.72e-18	mediator of RNA polymerase II transcription subunit 22%2C transcript variant X2
108012320	45	36	34	150	171	161	-1.99169	8.17e-19	3.92e-18	DNA N6-methyl adenine demethylase
108006795	195	171	218	458	533	460	-1.226	8.4e-19	4.03e-18	uncharacterized LOC108006795
108008823	2	1	1	147	152	127	-6.65838	8.54e-19	4.09e-18	uncharacterized LOC108008823
108020278	38	61	49	182	213	173	-1.86079	9.09e-19	4.35e-18	sex determination protein fruitless
novel.54	1	0	2	195	231	167	-7.54394	9.61e-19	4.59e-18	-
108013813	4	1	0	122	118	113	-6.07091	9.76e-19	4.66e-18	pyridoxine/pyridoxamine 5'-phosphate oxidase-like
108006064	2	7	3	96	96	72	-4.38466	9.97e-19	4.76e-18	uncharacterized LOC108006064
108017114	1	2	1	125	150	149	-6.65353	9.99e-19	4.77e-18	uncharacterized LOC108017114
108008626	1	1	2	138	143	140	-6.64282	1.01e-18	4.8e-18	uncharacterized LOC108008626
108006432	254	270	249	571	575	511	-1.0231	1.03e-18	4.91e-18	ataxin-2 homolog
108014872	1	0	4	142	116	101	-6.08774	1.05e-18	5.01e-18	cilia- and flagella-associated protein 161
108011411	3	2	1	113	120	84	-5.64487	1.14e-18	5.43e-18	tektin-1
108021240	0	2	1	213	210	164	-7.53552	1.18e-18	5.64e-18	uncharacterized LOC108021240
108021255	138	138	119	330	357	309	-1.25805	1.24e-18	5.88e-18	transmembrane and TPR repeat-containing protein CG4341
108004671	21	27	30	142	137	126	-2.29712	1.27e-18	6.02e-18	uncharacterized protein DDB_G0283357%2C transcript variant X1
108021620	2	1	0	219	205	162	-7.53501	1.31e-18	6.22e-18	uncharacterized LOC108021620%2C transcript variant X1
108018056	128	153	97	328	374	303	-1.3384	1.43e-18	6.77e-18	aromatic-L-amino-acid decarboxylase
108010170	93	80	37	237	292	249	-1.82452	1.45e-18	6.89e-18	gamma-1-syntrophin%2C transcript variant X1
108005386	33	38	40	162	155	159	-2.02435	1.5e-18	7.11e-18	uncharacterized LOC108005386%2C transcript variant X2
108009161	0	0	0	253	308	255	-10.4483	1.51e-18	7.13e-18	uncharacterized LOC108009161
108013611	8	4	10	99	93	79	-3.54004	1.5e-18	7.13e-18	glutamate receptor 1
108016806	230	249	295	559	772	582	-1.21174	1.52e-18	7.21e-18	glycine-rich protein DOT1
108014077	37	32	53	188	168	193	-2.08838	1.56e-18	7.39e-18	uncharacterized LOC108014077
108012321	88	95	97	303	266	265	-1.4993	1.65e-18	7.81e-18	mitogen-activated protein kinase kinase kinase kinase 4
108013544	117	115	98	312	302	278	-1.3613	1.72e-18	8.13e-18	protein hairy
108018075	251	274	255	518	594	541	-1.0049	1.73e-18	8.17e-18	insulin receptor substrate 1
108020357	48	59	27	165	198	184	-1.96343	1.91e-18	9.03e-18	uncharacterized LOC108020357%2C transcript variant X8
108008929	2	3	7	79	121	70	-4.39343	1.97e-18	9.27e-18	protein FAM76B%2C transcript variant X1
108004639	2	1	1	123	164	124	-6.60102	2.02e-18	9.52e-18	proteasomal ubiquitin receptor ADRM1 homolog
108013106	20	21	20	113	129	109	-2.44546	2.16e-18	1.02e-17	endochitinase A
108017389	4	2	7	79	85	92	-4.21956	2.17e-18	1.02e-17	uncharacterized LOC108017389
108012976	0	1	1	362	427	305	-9.01358	2.25e-18	1.06e-17	male-specific sperm protein Mst87F%2C transcript variant X1
novel.57	1	1	2	154	130	125	-6.60344	2.25e-18	1.06e-17	-
108015425	88	95	71	280	268	220	-1.52341	2.27e-18	1.07e-17	peptidyl-prolyl cis-trans isomerase CWC27 homolog
108016298	179	157	122	366	437	343	-1.24707	2.44e-18	1.15e-17	sodium-coupled monocarboxylate transporter 1-like
108021636	0	2	1	168	182	213	-7.48213	2.48e-18	1.16e-17	putative polypeptide N-acetylgalactosaminyltransferase 10
108021051	89	96	95	251	301	247	-1.43065	2.58e-18	1.21e-17	putative uncharacterized protein DDB_G0277255
108009628	123	124	170	367	415	415	-1.43407	2.65e-18	1.24e-17	ion transport peptide%2C transcript variant X6
108008039	0	1	2	191	205	159	-7.45159	2.74e-18	1.28e-17	uncharacterized LOC108008039
108018077	55	59	43	204	197	166	-1.78019	2.81e-18	1.32e-17	uncharacterized LOC108018077
108008070	256	337	281	689	680	565	-1.06911	2.95e-18	1.38e-17	glycine N-methyltransferase-like
108017237	0	2	1	174	190	186	-7.44443	2.97e-18	1.39e-17	-
108015223	0	3	0	180	214	160	-7.44997	3.06e-18	1.43e-17	uncharacterized LOC108015223
108008771	1	2	5	102	101	72	-5.01832	3.1e-18	1.45e-17	uncharacterized LOC108008771
novel.523	3	1	1	101	116	117	-5.98815	3.28e-18	1.53e-17	-
108019280	104	111	80	246	307	276	-1.41672	3.3e-18	1.54e-17	phospholipid-transporting ATPase ID%2C transcript variant X6
108005255	10	8	6	97	86	82	-3.39486	3.38e-18	1.58e-17	uncharacterized LOC108005255
108009775	212	269	291	596	634	711	-1.25029	3.45e-18	1.61e-17	calmodulin%2C transcript variant X1
108019350	2	4	0	90	142	82	-5.62459	3.7e-18	1.73e-17	uncharacterized LOC108019350
108010538	82	104	84	361	255	268	-1.64465	3.82e-18	1.78e-17	uncharacterized LOC108010538
108014898	12	11	17	114	95	102	-2.882	3.97e-18	1.85e-17	vesicular acetylcholine transporter
novel.376	0	1	4	117	127	91	-5.98074	4.04e-18	1.88e-17	-
108009486	3	7	1	145	375	193	-5.93382	4.44e-18	2.06e-17	uncharacterized LOC108009486
108021241	775	817	1056	3373	3589	3717	-1.92267	4.5e-18	2.09e-17	uncharacterized LOC108021241
108009041	11	16	3	366	411	805	-5.69626	4.55e-18	2.12e-17	uncharacterized LOC108009041
108017537	241	256	202	466	536	498	-1.02771	4.65e-18	2.16e-17	uncharacterized LOC108017537
108007621	1	1	1	218	208	131	-7.45624	4.64e-18	2.16e-17	uncharacterized LOC108007621
108010283	2	0	0	363	383	287	-8.93409	4.71e-18	2.18e-17	uncharacterized LOC108010283
108005805	1	6	2	99	101	67	-4.81412	4.69e-18	2.18e-17	nucleoporin Ndc1
108005658	221	249	209	451	550	469	-1.03607	4.74e-18	2.2e-17	uncharacterized LOC108005658%2C transcript variant X2
[truncated: 2,232 more rows]
