# Supplementary material for: Transcriptome analysis of sex-biased gene expression in the spotted-wing Drosophila, Drosophila suzukii (Matsumura)
Source: G3 (Bethesda). 2022 May 19;12(8):jkac127. doi: 10.1093/g3journal/jkac127 (PMC9339319; doi:10.1093/g3journal/jkac127)
Supplement: jkac127_Table_S11 [file jkac127_table_s11.xlsx]

## Sheet: identified olfactory genes
gene_id	Fmale1_fpkm	Fmale2_fpkm	Fmale3_fpkm	Male1_fpkm	Male2_fpkm	Male3_fpkm	FmalevsMale_log2FoldChange	FmalevsMale_pvalue	FmalevsMale_padj	gene_chr	gene_start	gene_end	gene_strand	gene_description
108014315	1426.76	1305.66	1365.12	778.179	773.429	755.906	0.828379	6.06e-43	6.07e-42	NW_016025065.1	37965	39161	+	general odorant-binding protein 99a-like
108007583	1481.76	1432.62	1472.06	655.596	675.29	658.17	1.14088	8.11e-91	2.13e-89	NW_016024342.1	16068	17278	-	general odorant-binding protein 99a-like
108019907	458.399	483.582	465.486	473.065	498.837	454.719	-0.019627	0.759959	0.801926	NW_016027458.1	2058711	2059399	-	general odorant-binding protein 99a
108008570	167.824	143.696	170.049	253.28	248.763	248.592	-0.641032	9.62e-16	3.99e-15	NW_016024447.1	27950	28538	+	general odorant-binding protein 56d
108014317	231.192	223.627	237.549	123.585	127.229	119.617	0.901707	6.01e-36	5.06e-35	NW_016025065.1	52674	53329	-	general odorant-binding protein 99a
108019118	114.056	108.682	107.654	136.764	145.779	134.777	-0.337203	1.04e-05	2.24e-05	NW_016026917.1	1535677	1536707	-	general odorant-binding protein 19d
108014312	66.1574	63.5657	92.9728	63.6778	69.5576	72.7623	0.110477	0.384665	0.45453	NW_016025065.1	5612	6161	-	general odorant-binding protein 99b
108008514	78.1337	68.3626	81.9086	21.0414	20.1172	23.1056	1.83015	1.35e-56	1.89e-55	NW_016024447.1	33887	34761	-	general odorant-binding protein 56a
108007564	62.1699	69.1289	69.0807	31.6177	33.537	30.7672	1.06151	1.69e-23	9.8e-23	NW_016024342.1	2763	3410	+	general odorant-binding protein 99a
108008501	49.6927	56.1238	57.4014	35.0983	30.6288	32.2051	0.7374	2.82e-10	8.65e-10	NW_016024447.1	18075	18655	-	general odorant-binding protein 56d
108018773	16.0449	24.6345	27.0507	41.5057	63.9027	53.6158	-1.23438	1.24e-12	4.37e-12	NW_016026808.1	332114	332711	+	general odorant-binding protein 56h
108018785	32.5619	33.6627	42.382	28.3588	27.9996	34.1892	0.261316	0.0592522	0.0838508	NW_016026808.1	291243	291851	-	general odorant-binding protein 56h
108019608	15.651	16.276	13.1845	18.39	23.2657	16.7375	-0.372653	0.0158762	0.0245241	NW_016027458.1	1560580	1561489	+	general odorant-binding protein 67
108016494	13.5686	12.3739	39.0379	15.1604	12.7717	10.3771	0.761182	0.175457	0.227027	NW_016025835.1	10719	11334	-	general odorant-binding protein 99a-like
108010297	13.0335	16.359	19.2555	12.8631	15.0578	12.8024	0.252059	0.156581	0.20471	NW_016024447.1	3185802	3186468	+	general odorant-binding protein 57c						t
108019757	0.453384	0.313506	0.217931	15.4044	13.9254	13.4062	-5.42357	8.82e-40	8.15e-39	NW_016027458.1	990374	991214	+	putative odorant-binding protein A5
108006861	10.756	11.2724	11.621	9.1491	12.376	9.90916	0.0942465	0.636242	0.691721	NW_016023222.1	664792	665396	+	putative odorant-binding protein A10
108015823	5.85388	7.10774	5.78661	5.19949	6.93288	7.82831	-0.0886055	0.730845	0.77793	NW_016025508.1	144787	145397	-	general odorant-binding protein 99a
108010296	5.49911	3.52504	4.08399	5.76656	4.52685	3.95958	-0.120211	0.659123	0.712434	NW_016024447.1	3187395	3188186	+	general odorant-binding protein 57a
108016627	1.08618	1.36472	1.32192	2.02623	1.36639	1.27875	-0.3072	0.259265	0.32153	NW_016025862.1	1852517	1854937	-	odorant receptor 2a
108009448	2.28869	2.37675	1.72685	1.97101	2.57218	2.08933	-0.0520909	0.852914	0.880726	NW_016024447.1	7962098	7963761	+	odorant receptor 43b%2C transcript variant X2
108018995	2.00629	3.10758	5.73804	6.36899	6.73989	6.16739	-0.841332	0.0107335	0.0169866	NW_016026917.1	1541242	1542317	-	general odorant-binding protein 19a
108011252	1.49235	1.75877	1.34631	1.53666	1.5694	1.3962	0.0323122	0.910996	0.931043	NW_016024595.1	57662	65394	+	odorant receptor coreceptor
108016002	0.245364	0.0791768	0.183463	6.18183	7.10704	5.02837	-5.18614	2.69e-15	1.09e-14	NW_016025628.1	226990	228766	+	putative odorant-binding protein A5
108017334	3.45238	3.43499	3.33431	1.0631	1.28865	2.8497	0.982697	0.0186629	0.0285363	NW_016019885.1	21492276	21492843	+	general odorant-binding protein 28a
108014362	1.68715	2.79991	1.98238	1.37641	1.79929	1.8111	0.377021	0.359069	0.428372	NW_016025106.1	200005	201736	+	general odorant-binding protein 83a
108011382	1.17775	1.5677	0.908142	2.07709	0.923182	2.71532	-0.630948	0.185086	0.238269	NW_016019885.1	7672795	7673590	+	putative odorant-binding protein A5
108011807	0.601364	0.674084	0.674475	0.382763	0.425306	0.551338	0.522056	0.263867	0.326514	NW_016024696.1	614863	616960	-	gustatory and odorant receptor 63a-like
108017124	1.51087	0.307922	1.15943	0.721243	1.5672	1.14074	-0.215237	0.719006	0.767185	NW_016025946.1	142426	143574	+	general odorant-binding protein 84a%2C transcript variant X2
108017123	1.41687	0.685817	1.85399	1.11058	0.423094	0.645259	0.861359	0.146246	0.192335	NW_016025946.1	134592	135747	+	general odorant-binding protein 84a%2C transcript variant X2
108010298	0.312333	0.483777	0.770671	1.07019	0.727475	1.21615	-0.951196	0.104742	0.141861	NW_016024447.1	3186467	3187397	+	general odorant-binding protein 57b
108010668	0.676057	0.93496	0.108321	0.778647	1.12475	1.18755	-0.825211	0.256594	0.318646	NW_016024463.1	157478	158218	-	general odorant-binding protein lush-like
108013511	0.539316	0.696128	0.806511	0.815267	0.805228	0.828934	-0.266223	0.689241	0.738961	NW_016024842.1	5981194	5982046	-	general odorant-binding protein 69a
108014345	1.14542	0.616025	0.428224	1.02607	0.570056	1.30409	-0.389265	0.61538	0.673022	NW_016025106.1	189455	192236	+	general odorant-binding protein 83a-like
108008085	0.910377	0.220328	0.510528	0.0764549	0.33981	0.466419	0.891757	0.320166	0.387238	NW_016024447.1	1155491	1156745	+	general odorant-binding protein 71
108010679	0.102389	0.19824	0.689021	0.928668	0.55034	0.419661	-0.967984	0.31329	0.380049	NW_016024463.1	159149	159857	-	general odorant-binding protein lush-like
108018333	0.185275	0.17936	0.138533	0.560149	0.11065	0.126564	-0.651426	0.548345	0.612979	NW_016026371.1	979	2030	+	odorant receptor 67a-like
108009905	0.139884	0.0812507	0.0313781	0.112778	0.0501251	0.143336	-0.254457	0.813886	0.847281	NW_016024447.1	8898691	8901137	+	odorant receptor 59b%2C transcript variant X1
108012661	0	0.0394109	0.0456601	0.0820547	0.32823	0.292006	-3.06923	0.0293811	0.0437095	NW_016024842.1	8640423	8642522	-	odorant receptor 63a
108012759	0	0	0	0.445212	0.27703	0.0905351	-5.02085	0.00143236	0.00253511	NW_016024842.1	6720408	6721928	+	putative odorant receptor 65b
108018861	0	0.0414232	0	0.301856	0.114996	0.263071	-3.84019	0.0141939	0.0220724	NW_016026917.1	1373386	1376263	+	odorant receptor 9a
108012753	0.220888	0	0	0.222606	0.158303	0.0905351	-1.07847	0.426843	0.495923	NW_016024842.1	6722602	6724067	+	putative odorant receptor 65c
108019403	0.0417401	0.121222	0.140444	0.126195	0.112177	0.04277	0.0972622	0.938635	0.953604	NW_016027119.1	66069	67491	+	odorant receptor 42b
108016701	0.0443935	0.0859523	0.199163	0.0894778	0.0397692	0.0909778	0.57647	0.670939	0.722085	NW_016025862.1	3095776	3097227	-	putative odorant receptor 92a
108008937	0.0462009	0	0	0.0931206	0.165553	0.236704	-3.27812	0.0534407	0.0762331	NW_016019885.1	6509951	6511181	-	odorant receptor 23a-like
108019602	0	0.0883278	0	0	0.286078	0.0934922	-2.07341	0.253831	0.315637	NW_016019885.1	7899124	7900530	+	odorant receptor 22a-like
108007039	0	0	0	0.261403	0.0929463	0.159471	-4.1213	0.0224744	0.0339359	NW_016023731.1	106621	107757	+	putative odorant receptor 85d
108009828	0.0457354	0	0	0.138274	0.204856	0.0468639	-2.95674	0.102095	0.13858	NW_016024447.1	5717191	5719059	+	odorant receptor 49a
108012958	0.0423568	0.0410045	0.0475064	0.0853727	0.113834	0.0868038	-1.13464	0.453406	0.52172	NW_016024842.1	5834709	5836103	-	putative odorant receptor 71a%2C transcript variant X2
108012293	0	0	0	0.113889	0.134984	0.077199	-3.93504	0.0347802	0.0511276	NW_016024842.1	6713767	6716543	+	odorant receptor 65a
108008859	0	0.117705	0	0.245065	0.544607	0.124587	-2.77792	0.137384	0.181715	NW_016024447.1	32808	33328	+	general odorant-binding protein 56a
108017714	0	0	0	0.193632	0.0860614	0.147658	-3.96694	0.0324651	0.0479097	NW_016026300.1	2174069	2176226	-	odorant receptor 43a
108006829	0	0.140058	0	0.0729012	0.259213	0.148247	-1.74124	0.332781	0.400814	NW_016023222.1	746342	747868	-	general odorant-binding protein 70
108016559	0	0	0	0.369661	0	0	-3.82328	0.0907906	0.12453	NW_016025862.1	3628218	3629967	+	odorant receptor 10a
108019031	0.0417721	0.121315	0.0468506	0.0841942	0	0.0428028	0.7589	0.656997	0.710727	NW_016026917.1	74525	77343	-	odorant receptor 13a
108015946	0	0.0437245	0	0.182072	0	0.092562	-2.44892	0.237734	0.297833	NW_016025600.1	34423	35834	-	odorant receptor 88a-like
108014513	0	0.0821366	0	0.0427528	0.114011	0.0434695	-1.25615	0.521786	0.588046	NW_016025204.1	2241	4018	+	putative odorant receptor 69a
108009903	0	0	0.126226	0.113419	0	0	0.133386	0.952195	0.96495	NW_016024447.1	8891845	8893352	+	putative odorant receptor 59c
108015556	0.11516	0	0	0.464225	0	0.118002	-2.18313	0.31953	0.386552	NW_016025398.1	17762	18288	+	odorant receptor 42a-like
108016241	0	0	0	0.385225	0.171217	0	-3.36051	0.13914	0.18382	NW_016025732.1	350676	351245	+	odorant receptor 83a-like
108021350	0	0	0	0.118648	0.0703124	0.0402124	-3.36392	0.113838	0.153127	NW_016019885.1	759241	760931	+	gustatory and odorant receptor 21a
108011805	0.0801042	0.0775467	0	0.0403637	0.03588	0	1.05244	0.606923	0.66651	NW_016024696.1	611989	613668	-	gustatory and odorant receptor 63a
108018993	0.043334	0	0	0.131013	0	0.0444032	-1.86131	0.42083	0.489997	NW_016026917.1	783123	794037	+	odorant receptor 7a
108008148	0	0.131173	0	0.136554	0.24277	0.138843	-1.79782	0.416606	0.485919	NW_016024447.1	3248391	3248859	-	general odorant-binding protein 57e
108013240	0	0	0	0.0470391	0.167255	0	-3.03087	0.221627	0.279605	NW_016019885.1	21992433	21994602	+	odorant receptor 33c
108012924	0	0	0	0.148766	0.0440802	0.0504199	-3.11934	0.168652	0.219019	NW_016019885.1	21990623	21991921	+	odorant receptor 33b
108013335	0	0.0440532	0	0.183441	0	0	-1.85835	0.453508	0.52179	NW_016019885.1	1209876	1212069	+	odorant receptor 24a
108014523	0.443755	0	0	0	0	0	2.90135	0.302796	0.369085	NW_016025210.1	3176	3986	+	gustatory and odorant receptor 63a-like
108013333	0.0855116	0	0	0	0	0.0876215	-0.00210952	0.999365	0.999433	NW_016024842.1	2356088	2357868	-	odorant receptor 67b
108019494	0.0477815	0.0462559	0	0	0.0428042	0	0.927917	0.741457	0.786552	NW_016019885.1	21987741	21990167	+	odorant receptor 33a
108019998	0	0.150233	0	0.31279	0	0	-0.855965	0.772646	0.812493	NW_016027542.1	296	706	-	putative odorant receptor 85d
108016444	0	0	0.234974	0	0	0	2.62561	0.382094	0.451972	NW_016025818.1	56227	57006	-	odorant receptor 42a
108015782	0	0	0	0	0	0.140238	-2.42745	0.434133	0.502785	NW_016025489.1	438796	440109	-	odorant receptor 98a-like
108014347	0	0	0	0	0	0.244802	-1.84203	0.612519	0.670337	NW_016025106.1	206225	207180	+	general odorant-binding protein 83a-like
108008149	0.132533	0	0	0	0.118727	0	0.0770307	0.982398	0.985807	NW_016024447.1	3251067	3251542	-	general odorant-binding protein 57d
108005272	0	0	0	0	0.0410057	0.0469032	-1.76281	0.607154	0.66651	NW_016020532.1	3883435	3885141	+	putative odorant receptor 19b
108012861	0	0	0	0	0	0.0887359	-1.84203	0.612519	0.670337	NW_016019885.1	10089672	10091123	-	odorant receptor 35a
108019703	0	0	0	0.0973309	0	0	-1.82191	0.618628	0.674588	NW_016027458.1	1412353	1414015	-	odorant receptor 49b
108009904	0.0367054	0.0355335	0	0	0	0	1.88407	0.579267	0.641038	NW_016024447.1	8896726	8898265	+	putative odorant receptor 59c
108014115	0	0	0	0.0444131	0.0394796	0	-1.7526	0.610413	0.669121	NW_016024982.1	15886	17359	-	odorant receptor 67a-like
108018286	0	0	0	0	0	0.088595	-1.84203	0.612519	0.670337	NW_016026360.1	209771	211195	+	odorant receptor 67a-like
108016550	0.0458509	0	0	0	0	0	NA	NA	NA	NW_016025862.1	2819188	2820536	-	odorant receptor 1a
108010234	0	0	0	0	0	0.0712834	NA	NA	NA	NW_016024447.1	1159311	1161289	-	general odorant-binding protein 66%2C transcript variant X2
108006706	0	0	0	0	0	0.0472207	NA	NA	NA	NW_016022964.1	8311	10969	-	putative odorant receptor 69a
108008995	0	0	0	0	0.039384	0	NA	NA	NA	NW_016024447.1	6291735	6293353	-	odorant receptor 47b
108008834	0	0	0	0	0.0413883	0	NA	NA	NA	NW_016019885.1	6508177	6509417	-	odorant receptor 23a-like
108005153	0	0	0	0	0	0.0536166	NA	NA	NA	NW_016020532.1	3886111	3887385	+	putative odorant receptor 19b
108007052	0	0.0446123	0	0	0	0	NA	NA	NA	NW_016023731.1	30309	31601	-	odorant receptor 85b-like
108005603	0	0	0	0	0	0.0481994	NA	NA	NA	NW_016020606.1	114714	116155	-	odorant receptor 94a-like
108008578	0	0	0	0	0	0	NA	NA	NA	NW_016024447.1	6217360	6218853	+	odorant receptor 47a
108007036	0	0	0	0	0	0	NA	NA	NA	NW_016023731.1	31848	32957	-	odorant receptor 85b-like
108007038	0	0	0	0	0	0	NA	NA	NA	NW_016023731.1	88643	89365	+	putative odorant receptor 85d
108007970	0	0	0	0	0	0	NA	NA	NA	NW_016024417.1	156663	158820	+	putative odorant receptor 85e
108019558	0	0	0	0	0	0	NA	NA	NA	NW_016027458.1	833129	834545	+	odorant receptor 67a
108018769	0	0	0	0	0	0	NA	NA	NA	NW_016026808.1	344118	346150	+	odorant receptor 56a
108008103	0	0	0	0	0	0	NA	NA	NA	NW_016024447.1	11938538	11939736	+	odorant receptor 45a
108014341	0	0	0	0	0	0	NA	NA	NA	NW_016025106.1	19109	21644	+	putative odorant receptor 83c
108014346	0	0	0	0	0	0	NA	NA	NA	NW_016025106.1	204595	205520	+	general odorant-binding protein 83a-like
108011233	0	0	0	0	0	0	NA	NA	NA	NW_016024595.1	81509	83127	+	odorant receptor 83a-like
108014793	0	0	0	0	0	0	NA	NA	NA	NW_016025334.1	63338	64514	-	putative odorant receptor 98b
108012268	0	0	0	0	0	0	NA	NA	NA	NW_016024842.1	3921254	3921788	+	odorant receptor 74a
108013308	0	0	0	0	0	0	NA	NA	NA	NW_016019885.1	11550514	11555989	-	odorant receptor 22c
108012015	0	0	0	0	0	0	NA	NA	NA	NW_016024749.1	123351	124664	-	odorant receptor 98a-like
108008208	0	0	0	0	0	0	NA	NA	NA	NW_016024447.1	8940192	8941533	+	odorant receptor 59a-like
108005604	0	0	0	0	0	0	NA	NA	NA	NW_016020606.1	117933	119210	-	odorant receptor 94a
108008732	0	0	0	0	0	0	NA	NA	NA	NW_016019885.1	6506408	6507614	-	odorant receptor 23a-like
108008957	0	0	0	0	0	0	NA	NA	NA	NW_016024447.1	8938287	8939876	+	odorant receptor 59a
108016442	0	0	0	0	0	0	NA	NA	NA	NW_016025818.1	49960	50597	-	odorant receptor 42a-like
108006071	0	0	0	0	0	0	NA	NA	NA	NW_016021469.1	55971	57915	-	odorant receptor 85a
108017211	0	0	0	0	0	0	NA	NA	NA	NW_016025978.1	18485	19890	+	odorant receptor 88a-like
108009829	0	0	0	0	0	0	NA	NA	NA	NW_016024447.1	5719644	5720964	+	odorant receptor 49a-like
108012752	0	0	0	0	0	0	NA	NA	NA	NW_016024842.1	3048233	3049611	-	odorant receptor 67c
108008928	0	0	0	0	0	0	NA	NA	NA	NW_016024447.1	12152379	12154105	+	odorant receptor 45b
108015819	0	0	0	0	0	0	NA	NA	NA	NW_016025508.1	96522	98314	-	putative odorant receptor 83c
108008635	0	0	0	0	0	0	NA	NA	NA	NW_016019885.1	6504729	6505926	+	odorant receptor 23a-like
108012257	0	0	0	0	0	0	NA	NA	NA	NW_016024842.1	3078713	3083752	+	odorant receptor 67d
108013104	0	0	0	0	0	0	NA	NA	NA	NW_016019885.1	17854425	17855894	+	odorant receptor 30a
108011617	0	0	0	0	0	0	NA	NA	NA	NW_016024662.1	283313	284741	+	odorant receptor 82a
108014116	0	0	0	0	0	0	NA	NA	NA	NW_016024982.1	18008	19552	-	odorant receptor 67a-like
108008173	0	0	0	0	0	0	NA	NA	NA	NW_016024447.1	5864243	5864795	+	general odorant-binding protein 56a
108014514	0	0	0	0	0	0	NA	NA	NA	NW_016025204.1	5195	11873	+	putative odorant receptor 69a
108007054	0	0	0	0	0	0	NA	NA	NA	NW_016023731.1	198536	200686	-	putative odorant receptor 85e
108007058	0	0	0	0	0	0	NA	NA	NA	NW_016023731.1	33296	34389	-	odorant receptor 85c

## Sheet: female-biased olfactory genes
gene_id	Fmale1_fpkm	Fmale2_fpkm	Fmale3_fpkm	Male1_fpkm	Male2_fpkm	Male3_fpkm	FmalevsMale_log2FoldChange	FmalevsMale_pvalue	FmalevsMale_padj	gene_chr	gene_start	gene_end	gene_strand	gene_description
108008501	49.6927	56.1238	57.4014	35.0983	30.6288	32.2051	0.7374	2.82e-10	8.65e-10	NW_016024447.1	18075	18655	-	odorant-binding protein 56d
108014315	1426.76	1305.66	1365.12	778.179	773.429	755.906	0.828379	6.06e-43	6.07e-42	NW_016025065.1	37965	39161	+	odorant-binding protein 99a-like
108014317	231.192	223.627	237.549	123.585	127.229	119.617	0.901707	6.01e-36	5.06e-35	NW_016025065.1	52674	53329	-	odorant-binding protein 99a
108017334	3.45238	3.43499	3.33431	1.0631	1.28865	2.8497	0.982697	0.0186629	0.0285363	NW_016019885.1	21492276	21492843	+	odorant-binding protein 28a
108007564	62.1699	69.1289	69.0807	31.6177	33.537	30.7672	1.06151	1.69e-23	9.8e-23	NW_016024342.1	2763	3410	+	odorant-binding protein 99a
108007583	1481.76	1432.62	1472.06	655.596	675.29	658.17	1.14088	8.11e-91	2.13e-89	NW_016024342.1	16068	17278	-	odorant-binding protein 99a-like
108008514	78.1337	68.3626	81.9086	21.0414	20.1172	23.1056	1.83015	1.35e-56	1.89e-55	NW_016024447.1	33887	34761	-	odorant-binding protein 56a

## Sheet: male-biased olfactory genes
gene_id	Fmale1_fpkm	Fmale2_fpkm	Fmale3_fpkm	Male1_fpkm	Male2_fpkm	Male3_fpkm	FmalevsMale_log2FoldChange	FmalevsMale_pvalue	FmalevsMale_padj	gene_chr	gene_start	gene_end	gene_strand	gene_description
108019757	0.453384	0.313506	0.217931	15.4044	13.9254	13.4062	-5.42357	8.82e-40	8.15e-39	NW_016027458.1	990374	991214	+	odorant-binding protein A5
108016002	0.245364	0.0791768	0.183463	6.18183	7.10704	5.02837	-5.18614	2.69e-15	1.09e-14	NW_016025628.1	226990	228766	+	odorant-binding protein A5
108012759	0	0	0	0.445212	0.27703	0.0905351	-5.02085	0.00143236	0.00253511	NW_016024842.1	6720408	6721928	+	odorant receptor 65b
108007039	0	0	0	0.261403	0.0929463	0.159471	-4.1213	0.0224744	0.0339359	NW_016023731.1	106621	107757	+	odorant receptor 85d
108017714	0	0	0	0.193632	0.0860614	0.147658	-3.96694	0.0324651	0.0479097	NW_016026300.1	2174069	2176226	-	odorant receptor 43a
108012293	0	0	0	0.113889	0.134984	0.077199	-3.93504	0.0347802	0.0511276	NW_016024842.1	6713767	6716543	+	odorant receptor 65a
108018861	0	0.0414232	0	0.301856	0.114996	0.263071	-3.84019	0.0141939	0.0220724	NW_016026917.1	1373386	1376263	+	odorant receptor 9a
108012661	0	0.0394109	0.0456601	0.0820547	0.32823	0.292006	-3.06923	0.0293811	0.0437095	NW_016024842.1	8640423	8642522	-	odorant receptor 63a
108018773	16.0449	24.6345	27.0507	41.5057	63.9027	53.6158	-1.23438	1.24e-12	4.37e-12	NW_016026808.1	332114	332711	+	odorant-binding protein 56h
108018995	2.00629	3.10758	5.73804	6.36899	6.73989	6.16739	-0.841332	0.0107335	0.0169866	NW_016026917.1	1541242	1542317	-	odorant-binding protein 19a
108008570	167.824	143.696	170.049	253.28	248.763	248.592	-0.641032	9.62e-16	3.99e-15	NW_016024447.1	27950	28538	+	odorant-binding protein 56d
108019608	15.651	16.276	13.1845	18.39	23.2657	16.7375	-0.372653	0.0158762	0.0245241	NW_016027458.1	1560580	1561489	+	odorant-binding protein 67
108019118	114.056	108.682	107.654	136.764	145.779	134.777	-0.337203	1.04e-05	2.24e-05	NW_016026917.1	1535677	1536707	-	odorant-binding protein 19d
