# Supplementary material for: Transcriptome analysis of sex-biased gene expression in the spotted-wing Drosophila, Drosophila suzukii (Matsumura)
Source: G3 (Bethesda). 2022 May 19;12(8):jkac127. doi: 10.1093/g3journal/jkac127 (PMC9339319; doi:10.1093/g3journal/jkac127)
Supplement: jkac127_Table_S12 [file jkac127_table_s12.xlsx]

## Sheet: female-biased immunity  genes
Gene_id	Gene_description	Fmale1	Fmale2	Fmale3	Male1	Male2	Male3	Fmale	Male	log2Fold Change	p value	padj
108009556	defensin	172.055	162.711	198.55	12.0273	12.4732	13.248	177.772	12.5828	3.81958	6.17108e-38	5.43627e-37
108016455	cecropin-A2	338.143	350.454	410.486	47.107	57.0202	37.7059	366.361	47.2777	2.94468	1.10995e-56	1.56478e-55
108012212	protein Diedel-like	238.689	231.069	268.824	34.0774	35.6376	29.5533	246.194	33.0894	2.89064	1.27121e-42	1.2629e-41
108009476	phenoloxidase 2	313.28	305.203	325.712	65.1479	51.6746	37.7059	314.732	51.5095	2.60944	2.1706e-44	2.26121e-43
108006756	cecropin-C	227.75	206.999	174.01	36.0819	36.5286	44.8394	202.92	39.15	2.37838	5.23018e-28	3.50776e-27
108017949	metchnikowin	1230.25	1738.79	1901.84	319.726	360.831	292.475	1623.63	324.344	2.32168	8.27347e-67	1.44247e-65
108009336	phenoloxidase 2	359.029	387.04	337.982	78.1775	80.1847	78.469	361.35	78.9437	2.195	4.24281e-44	4.38671e-43
108019663	attacin-C	3050.25	2892.21	3031.8	682.55	626.331	652.21	2991.42	653.697	2.19474	1.4342e-181	1.19303e-179
108009529	attacin-A	995.534	759.638	855.551	156.355	202.244	217.064	870.241	191.887	2.18038	1.42458e-59	2.12479e-58
108016465	cecropin-A2-like	47.7379	51.0276	44.618	19.0432	7.12753	10.1908	47.7945	12.1205	1.99241	1.11519e-06	2.6133e-06
108009530	attacin-A-like	1498.77	1087.95	1141.11	325.74	294.01	337.315	1242.61	319.022	1.96312	6.61784e-58	9.62176e-57
108017873	immune-induced peptide 23	7846.92	7399.01	8677.09	2237.08	2240.72	1967.84	7974.34	2148.55	1.89153	4.7529e-127	2.23855e-125
108017893	diptericin	2378.94	2672.69	2291.14	635.443	716.316	627.752	2447.59	659.837	1.89036	1.68641e-100	5.31014e-99
108019921	immune-induced peptides	15785.3	15801.2	16257.7	4346.87	4388.77	4224.08	15948.1	4319.91	1.88418	1.07843e-235	1.43106e-233
108009723	attacin-A-like	1485.84	1575.12	1783.61	434.988	431.215	470.814	1614.86	445.672	1.85734	2.16391e-83	4.99042e-82
108008431	tyrosine-protein kinase receptor torso	97.4649	109.758	97.0443	26.0592	33.8557	28.5342	101.422	29.483	1.77877	1.67479e-11	5.54836e-11
108016348	immune-induced peptide 3-like	1444.07	1423.96	1800.34	477.083	460.616	445.337	1556.12	461.012	1.75407	3.79243e-64	6.29062e-63
108017815	immune-induced peptides	30614.9	31091.2	37466.9	10456.7	9929.53	9488.64	33057.7	9958.3	1.73095	2.13926e-104	7.18242e-103
108008803	immune-induced peptide 18	354.056	357.193	537.647	152.346	121.168	115.156	416.299	129.557	1.68254	8.53891e-22	4.61443e-21
108012213	protein Diedel-like	400.799	404.37	471.836	137.312	137.205	132.48	425.668	135.666	1.64788	1.65057e-32	1.25615e-31
108017894	diptericin-A	270.515	322.533	335.751	104.237	111.368	105.984	309.6	107.196	1.52825	2.81633e-22	1.55153e-21
108018164	immune-induced peptide 2	910.003	1638.66	1180.15	525.193	531.001	445.337	1242.94	500.51	1.31224	3.4519e-07	8.46521e-07
108006672	peptidoglycan-recognition protein SB1	2878.2	2658.25	2943.68	1241.82	1134.17	1093.47	2826.71	1156.49	1.28921	2.89591e-60	4.39778e-59
108006868	peptidoglycan-recognition protein SD	461.466	384.151	433.911	180.41	182.643	164.072	426.509	175.708	1.27782	1.08611e-21	5.84665e-21
108008684	immune-induced peptide 4	3453.04	3857.88	4644.74	1627.7	1957.4	1502.12	3985.22	1695.74	1.2318	2.59981e-30	1.86722e-29
108008623	gram-negative bacteria-binding protein 3-like	1472.91	1334.42	1741.22	632.436	683.351	623.676	1516.18	646.488	1.22812	2.40971e-33	1.88097e-32
108005888	tyrosine-protein kinase Src64B	237.695	253.213	253.207	123.28	92.6578	102.927	248.038	106.288	1.22525	1.20411e-13	4.4919e-13
108008629	gram-negative bacteria-binding protein 3-like	375.936	368.747	379.253	170.387	159.478	164.072	374.645	164.646	1.18666	2.40558e-19	1.17917e-18
108017876	immune-induced peptide 3	7727.57	9639.41	10225.3	4159.45	4475.19	3687.02	9197.44	4107.22	1.16277	2.00367e-33	1.56842e-32
108010254	immune-induced peptide 14	525.117	663.359	831.011	305.694	337.667	263.941	673.162	302.434	1.15148	5.27431e-15	2.11174e-14
108006359	protein toll-like	50.7215	64.5066	54.6571	26.0592	30.292	27.5151	56.6284	27.9554	1.01744	0.00101131	0.00181604
108006360	protein toll-like	40.7761	35.6231	37.9253	18.041	21.3826	17.3243	38.1082	18.916	1.00659	0.0067293	0.010929
108009049	tyrosine-protein kinase PR2	846.353	907.907	835.473	458.04	420.524	463.68	863.244	447.415	0.949738	1.19444e-22	6.67706e-22
108011471	tyrosine-protein kinase Wsck	139.236	138.641	123.815	66.1502	79.2937	77.4499	133.897	74.298	0.849691	2.43811e-05	5.11098e-05
108018572	immune-induced peptide 23	1552.48	1575.12	1982.16	1020.32	1037.95	883.541	1703.25	980.601	0.795198	1.09014e-14	4.30697e-14
108017040	protein toll	108.405	99.1669	134.97	68.1548	66.8205	68.2782	114.18	67.7512	0.749863	0.000592732	0.00108954
108014745	gram-negative bacteria-binding protein 1	276.482	295.575	291.133	167.38	159.478	197.701	287.73	174.853	0.720599	5.59939e-07	1.34999e-06
108019860	NF-kappa-B inhibitor cactus	3473.93	3628.74	3184.61	2195.99	2289.72	2468.21	3429.09	2317.97	0.565441	1.04224e-13	3.89502e-13
108018759	protein toll-like	688.221	800.075	652.539	479.088	441.907	535.016	713.612	485.337	0.558503	5.76758e-07	1.38914e-06
108009096	tyrosine-protein kinase shark	606.669	587.299	548.802	418.951	442.798	390.307	580.923	417.352	0.476727	6.74554e-06	1.48028e-05
108019660	peptidoglycan-recognition protein SC1a/b	1645.96	1371.97	1750.14	1155.62	1239.3	1035.38	1589.36	1143.44	0.473729	2.06879e-06	4.74294e-06
108019672	peptidoglycan-recognition protein SC1a/b-like	716.068	801.038	865.59	612.391	574.657	554.378	794.232	580.475	0.451482	7.79027e-06	1.69999e-05
108008798	gram-negative bacteria-binding protein 3	172.055	169.45	177.357	130.296	147.896	110.06	172.954	129.417	0.414776	0.0164313	0.0253302
108014744	gram-negative bacteria-binding protein 2	471.412	575.746	403.793	357.813	369.74	366.868	483.65	364.807	0.40885	0.00160282	0.00281711
108017859	immune-induced peptide 3-like	470.417	543.974	657.001	450.022	466.853	392.345	557.131	436.407	0.349783	0.00595513	0.00974073
108012424	peptidoglycan-recognition protein LA	516.166	540.123	441.719	376.856	453.489	391.326	499.336	407.224	0.294234	0.0136332	0.0212578
108013389	peptidoglycan-recognition protein LC	776.735	870.358	786.393	695.58	710.971	679.725	811.162	695.425	0.222362	0.0155358	0.0240272

## Sheet: male-biased immunity  genes
Gene_id	Gene_description	Fmale1	Fmale2	Fmale3	Male1	Male2	Male3	Fmale	Male	log2Fold Change	p value	padj
108008646	phenoloxidase 3-like	0.994539	0	1.11545	31.0706	30.292	23.4388	0.70333	28.2671	-5.37444	1.41e-06	3.28e-06
108017184	tolloid-like protein 2	0	0	0	3.00683	7.12753	3.05723	0	4.3972	-4.55479	0.00649264	0.0105693
108010246	tyrosine-protein kinase Dnt	0	2.88836	0	15.0341	16.9279	20.3816	0.962785	17.4479	-4.10966	5.41e-05	0.00011018
108019507	protein toll-like	0	0.962785	0	3.00683	4.4547	6.11447	0.320928	4.52533	-3.62641	0.0239481	0.0359953
108008002	protein toll	1.98908	0	1.11545	13.0296	3.56376	3.05723	1.03484	6.55019	-2.67058	0.0333432	0.0491231
108021688	tyrosine-protein kinase transmembrane receptor Ror	4.9727	18.2929	8.92361	24.0546	36.5286	41.7822	10.7297	34.1218	-1.66004	0.000601064	0.00110413
108004963	tyrosine-protein kinase Fer-like	28.8416	33.6975	13.3854	64.1457	59.693	78.469	25.3082	67.4359	-1.3986	2.27e-05	4.76e-05
108009052	tyrosine-protein kinase transmembrane receptor Ror2	29.8362	26.958	20.0781	78.1775	49.0017	51.973	25.6241	59.7174	-1.21287	0.00024297	0.000465398
108010304	tyrosine-protein kinase-like otk	13.9236	25.9952	15.6163	40.091	36.5286	43.8204	18.5117	40.1467	-1.10855	0.00382927	0.00642632
108006981	tyrosine-protein kinase Fer	265.542	227.217	226.437	453.029	449.034	473.871	239.732	458.645	-0.934819	2.02e-14	7.87e-14
108018782	protein toll	73.5959	113.609	118.238	179.407	204.916	174.262	101.814	186.195	-0.874628	6.46e-06	1.42e-05
108008829	gram-negative bacteria-binding protein 3-like	20.8853	26.958	30.1172	48.1092	57.0202	36.6868	25.9868	47.2721	-0.870348	0.0107944	0.0170733
108021631	tyrosine-protein kinase Drl	58.6778	86.6507	62.4653	142.323	118.495	94.7743	69.2646	118.531	-0.772211	0.000930121	0.00167564
108019603	tyrosine-protein kinase Mer	61.6614	91.4646	49.0799	100.228	115.822	98.8506	67.402	104.967	-0.633682	0.00902478	0.0144203
108010615	peptidoglycan-recognition protein LB	67.6287	66.4322	60.2344	86.1957	83.7484	121.27	64.7651	97.0715	-0.579649	0.0140226	0.0218223
108013206	peptidoglycan-recognition protein LF	468.428	525.681	472.951	607.379	694.043	605.332	489.02	635.585	-0.378527	0.000332647	0.000627325
